# Supplementary material for: Structural resolution of a small organic molecule by serial X-ray free-electron laser and electron crystallography
Source: Nat Chem. 2023 Mar 20;15(4):491–7. doi: 10.1038/s41557-023-01162-9 (PMC10719108; doi:10.1038/s41557-023-01162-9)
Supplement: Supplementary file 2 — Crystallographic data of SX. [file 41557_2023_1162_MOESM2_ESM.cif]

 
data_Rh6G_SX_1

# start Validation Reply Form
_vrf_PLAT919_Rh6G_SX_1
;
PROBLEM: Reflection # Likely Affected by the Beamstop ...          1 Check 
RESPONSE: The beamstop did not affect on reflections in our experimental setups.
;
_vrf_PLAT934_Rh6G_SX_1
;
PROBLEM: Number of (Iobs-Icalc)/Sigma(W) > 10 Outliers ..          9 Check 
RESPONSE: There are currently no certain reason to remove these outliers in this new method (serial data collection sheme) and we keep them.
;
# end Validation Reply Form

_audit_creation_method            'SHELXL-2018/3'
_shelx_SHELXL_version_number      '2018/3'
_chemical_name_systematic         ?
_chemical_name_common             ?
_chemical_melting_point           ?
_chemical_formula_moiety          ?
_chemical_formula_sum
 'C56 H62 Cl2 N 4 O7' 
_chemical_formula_weight          974.00

loop_
 _atom_type_symbol
 _atom_type_description
 _atom_type_scat_dispersion_real
 _atom_type_scat_dispersion_imag
 _atom_type_scat_source
 'C'  'C'   0.0033   0.0016
 'International Tables Vol C Tables 4.2.6.8 and 6.1.1.4'
 'H'  'H'   0.0000   0.0000
 'International Tables Vol C Tables 4.2.6.8 and 6.1.1.4'
 'N'  'N'   0.0061   0.0033
 'International Tables Vol C Tables 4.2.6.8 and 6.1.1.4'
 'O'  'O'   0.0106   0.0060
 'International Tables Vol C Tables 4.2.6.8 and 6.1.1.4'
 'Cl'  'Cl'   0.1484   0.1585
 'International Tables Vol C Tables 4.2.6.8 and 6.1.1.4'
 
_space_group_crystal_system       orthorhombic
_space_group_IT_number            61
_space_group_name_H-M_alt         'P b c a'
_space_group_name_Hall            '-P 2ac 2ab'
 
_shelx_space_group_comment
;
The symmetry employed for this shelxl refinement is uniquely defined
by the following loop, which should always be used as a source of
symmetry information in preference to the above space-group names.
They are only intended as comments.
;
 
loop_
 _space_group_symop_operation_xyz
 'x, y, z'
 '-x+1/2, -y, z+1/2'
 '-x, y+1/2, -z+1/2'
 'x+1/2, -y+1/2, -z'
 '-x, -y, -z'
 'x-1/2, y, -z-1/2'
 'x, -y-1/2, z-1/2'
 '-x-1/2, y-1/2, z'
 
_cell_length_a                    14.880
_cell_length_b                    15.110
_cell_length_c                    23.310
_cell_angle_alpha                 90
_cell_angle_beta                  90
_cell_angle_gamma                 90
_cell_volume                      5240.9
_cell_formula_units_Z             4
_cell_measurement_temperature     293(2)
_cell_measurement_reflns_used     15216645
_cell_measurement_theta_min       2.47
_cell_measurement_theta_max       30.54
 
_exptl_crystal_description        'microcrystals'
_exptl_crystal_colour             'red'
_exptl_crystal_density_meas       ?
_exptl_crystal_density_method     ?
_exptl_crystal_density_diffrn     1.234          
_exptl_crystal_F_000              2064
_exptl_transmission_factor_min    ?
_exptl_transmission_factor_max    ?
_exptl_crystal_size_max           ?
_exptl_crystal_size_mid           ?
_exptl_crystal_size_min           ?
_exptl_absorpt_coefficient_mu     0.269
_shelx_estimated_absorpt_T_min    ?
_shelx_estimated_absorpt_T_max    ?
_exptl_absorpt_correction_type    ?
_exptl_absorpt_correction_T_min   ?
_exptl_absorpt_correction_T_max   ?
_exptl_absorpt_process_details    ?
_exptl_absorpt_special_details    ?
_diffrn_ambient_temperature       293(2)
_diffrn_radiation_wavelength      0.827
_diffrn_radiation_type            'synchrotron'
_diffrn_source                    'BL2, SACLA, SPring-8'
_diffrn_measurement_device_type   'Custom'
_diffrn_measurement_method        'Serial'
_diffrn_detector_area_resol_mean  ?
_diffrn_reflns_number             4971
_diffrn_reflns_av_unetI/netI      0.0462
_diffrn_reflns_av_R_equivalents   0.0912
_diffrn_reflns_limit_h_min        ?
_diffrn_reflns_limit_h_max        ?
_diffrn_reflns_limit_k_min        ?
_diffrn_reflns_limit_k_max        ?
_diffrn_reflns_limit_l_min        ?
_diffrn_reflns_limit_l_max        ?
_diffrn_reflns_theta_min          2.474
_diffrn_reflns_theta_max          30.539
_diffrn_reflns_theta_full         30.000
_diffrn_measured_fraction_theta_max   1.000
_diffrn_measured_fraction_theta_full  1.000
_diffrn_reflns_Laue_measured_fraction_max    1.000
_diffrn_reflns_Laue_measured_fraction_full   1.000
_diffrn_reflns_point_group_measured_fraction_max   1.000
_diffrn_reflns_point_group_measured_fraction_full  1.000
_reflns_number_total              4971
_reflns_number_gt                 4818
_reflns_threshold_expression      'I > 2\s(I)'
_reflns_Friedel_coverage          0.000
_reflns_Friedel_fraction_max      .
_reflns_Friedel_fraction_full     .
 
_reflns_special_details
;
 Reflections were merged by SHELXL according to the crystal
 class for the calculation of statistics and refinement.
 
 _reflns_Friedel_fraction is defined as the number of unique
 Friedel pairs measured divided by the number that would be
 possible theoretically, ignoring centric projections and
 systematic absences.
;
 
_computing_data_collection        ?
_computing_cell_refinement        ?
_computing_data_reduction         ?
_computing_structure_solution     'SHELXT 2018/2 (Sheldrick, 2018)'
_computing_structure_refinement 'SHELXL-2018/3 (Sheldrick, 2018)'
_computing_molecular_graphics     ?
_computing_publication_material   ?
_refine_special_details           ?
_refine_ls_structure_factor_coef  Fsqd
_refine_ls_matrix_type            full
_refine_ls_weighting_scheme       calc
_refine_ls_weighting_details
'w=1/[\s^2^(Fo^2^)+(0.1000P)^2^] where P=(Fo^2^+2Fc^2^)/3'
_atom_sites_solution_primary      ?
_atom_sites_solution_secondary    ?
_atom_sites_solution_hydrogens    geom
_refine_ls_hydrogen_treatment     constr
_refine_ls_extinction_method      'SHELXL-2018/3 (Sheldrick 2018)'
_refine_ls_extinction_coef        3.9(2)
_refine_ls_extinction_expression
 'Fc^*^=kFc[1+0.001xFc^2^\l^3^/sin(2\q)]^-1/4^'
_refine_ls_number_reflns          4971
_refine_ls_number_parameters      322
_refine_ls_number_restraints      0
_refine_ls_R_factor_all           0.1102
_refine_ls_R_factor_gt            0.1095
_refine_ls_wR_factor_ref          0.3010
_refine_ls_wR_factor_gt           0.2991
_refine_ls_goodness_of_fit_ref    2.422
_refine_ls_restrained_S_all       2.422
_refine_ls_shift/su_max           0.001
_refine_ls_shift/su_mean          0.000
 
loop_
 _atom_site_label
 _atom_site_type_symbol
 _atom_site_fract_x
 _atom_site_fract_y
 _atom_site_fract_z
 _atom_site_U_iso_or_equiv
 _atom_site_adp_type
 _atom_site_occupancy
 _atom_site_site_symmetry_order  
 _atom_site_calc_flag
 _atom_site_refinement_flags_posn
 _atom_site_refinement_flags_adp
 _atom_site_refinement_flags_occupancy
 _atom_site_disorder_assembly
 _atom_site_disorder_group
C2_1 C 0.66476(15) 0.41201(14) 0.61864(10) 0.0959(7) Uani 1 1 d . . . . .
C11_1 C 0.48843(14) 0.38679(14) 0.38736(9) 0.0908(6) Uani 1 1 d . . . . .
H11_1 H 0.541062 0.401870 0.368189 0.109 Uiso 1 1 calc R U . . .
C1_1 C 0.65431(13) 0.41542(15) 0.55781(9) 0.0922(6) Uani 1 1 d . . . . .
H1_1 H 0.703190 0.428813 0.534511 0.111 Uiso 1 1 calc R U . . .
C14_1 C 0.57117(13) 0.39872(12) 0.53372(8) 0.0861(6) Uani 1 1 d . . . . .
C12_1 C 0.48712(13) 0.38237(12) 0.44685(9) 0.0860(6) Uani 1 1 d . . . . .
C17_1 C 0.32856(12) 0.33341(13) 0.57302(8) 0.0861(6) Uani 1 1 d . . . . .
C18_1 C 0.29974(14) 0.24432(13) 0.58190(8) 0.0900(6) Uani 1 1 d . . . . .
C19_1 C 0.21980(16) 0.22838(18) 0.61247(11) 0.1065(7) Uani 1 1 d . . . . .
H19_1 H 0.200426 0.170543 0.618232 0.128 Uiso 1 1 calc R U . . .
C20_1 C 0.16915(17) 0.2990(2) 0.63430(13) 0.1175(9) Uani 1 1 d . . . . .
H20_1 H 0.116424 0.287664 0.654432 0.141 Uiso 1 1 calc R U . . .
C10_1 C 0.40850(14) 0.36805(14) 0.35584(9) 0.0913(6) Uani 1 1 d . . . . .
C21_1 C 0.19722(19) 0.3858(2) 0.62604(14) 0.1175(8) Uani 1 1 d . . . . .
H21_1 H 0.163649 0.432359 0.640872 0.141 Uiso 1 1 calc R U . . .
C22_1 C 0.27648(15) 0.40286(15) 0.59523(11) 0.1004(7) Uani 1 1 d . . . . .
H22_1 H 0.294709 0.461052 0.589456 0.121 Uiso 1 1 calc R U . . .
C27_1 C 0.4866(2) 0.3872(2) 0.26227(12) 0.1195(9) Uani 1 1 d . . . . .
H27A_1 H 0.535100 0.349800 0.275903 0.143 Uiso 1 1 calc R U . . .
H27B_1 H 0.505528 0.448300 0.266038 0.143 Uiso 1 1 calc R U . . .
C28_1 C 0.4686(3) 0.3671(3) 0.19996(15) 0.1419(12) Uani 1 1 d . . . . .
H28A_1 H 0.420616 0.403940 0.186352 0.213 Uiso 1 1 calc R U . . .
H28B_1 H 0.452019 0.306012 0.195924 0.213 Uiso 1 1 calc R U . . .
H28C_1 H 0.521901 0.378517 0.177920 0.213 Uiso 1 1 calc R U . . .
C26_1 C 0.24400(18) 0.3156(2) 0.35291(11) 0.1126(8) Uani 1 1 d . . . . .
H26A_1 H 0.197245 0.299026 0.379168 0.169 Uiso 1 1 calc R U . . .
H26B_1 H 0.257917 0.266428 0.328409 0.169 Uiso 1 1 calc R U . . .
H26C_1 H 0.224154 0.364676 0.330005 0.169 Uiso 1 1 calc R U . . .
C25_1 C 0.59852(17) 0.3811(2) 0.71841(11) 0.1093(7) Uani 1 1 d . . . . .
H25A_1 H 0.628675 0.432456 0.733187 0.164 Uiso 1 1 calc R U . . .
H25B_1 H 0.633621 0.329325 0.726567 0.164 Uiso 1 1 calc R U . . .
H25C_1 H 0.540603 0.375710 0.736214 0.164 Uiso 1 1 calc R U . . .
C23_1 C 0.82985(19) 0.4384(3) 0.61273(16) 0.1367(12) Uani 1 1 d . . . . .
H23A_1 H 0.834347 0.499886 0.601017 0.164 Uiso 1 1 calc R U . . .
H23B_1 H 0.829018 0.402404 0.578304 0.164 Uiso 1 1 calc R U . . .
C24_1 C 0.9110(2) 0.4148(3) 0.6476(2) 0.1474(13) Uani 1 1 d . . . . .
H24A_1 H 0.907679 0.443617 0.684252 0.221 Uiso 1 1 calc R U . . .
H24B_1 H 0.964210 0.433807 0.627857 0.221 Uiso 1 1 calc R U . . .
H24C_1 H 0.913032 0.351865 0.653043 0.221 Uiso 1 1 calc R U . . .
C29_1 C 0.34993(15) 0.16463(13) 0.56039(9) 0.0936(6) Uani 1 1 d . . . . .
C9_1 C 0.32728(14) 0.34209(14) 0.38633(10) 0.0946(6) Uani 1 1 d . . . . .
C32_1 C 0.4918(2) 0.10842(19) 0.53066(18) 0.1277(10) Uani 1 1 d . . . . .
H32A_1 H 0.506875 0.067269 0.561122 0.153 Uiso 1 1 calc R U . . .
H32B_1 H 0.458822 0.076646 0.501277 0.153 Uiso 1 1 calc R U . . .
C33_1 C 0.5728(3) 0.1462(3) 0.5067(3) 0.1647(17) Uani 1 1 d . . . . .
H33A_1 H 0.558214 0.178281 0.472340 0.247 Uiso 1 1 calc R U . . .
H33B_1 H 0.614459 0.099734 0.497668 0.247 Uiso 1 1 calc R U . . .
H33C_1 H 0.599490 0.185761 0.534027 0.247 Uiso 1 1 calc R U . . .
C8_1 C 0.32916(13) 0.33829(14) 0.44554(9) 0.0904(6) Uani 1 1 d . . . . .
H8_1 H 0.277177 0.321668 0.464896 0.108 Uiso 1 1 calc R U . . .
C7_1 C 0.40804(13) 0.35896(12) 0.47846(9) 0.0864(6) Uani 1 1 d . . . . .
C6_1 C 0.41178(12) 0.35646(11) 0.53906(8) 0.0836(6) Uani 1 1 d . . . . .
C5_1 C 0.49303(12) 0.37789(12) 0.56741(9) 0.0859(6) Uani 1 1 d . . . . .
C4_1 C 0.50587(13) 0.37464(13) 0.62843(9) 0.0896(6) Uani 1 1 d . . . . .
H4_1 H 0.456700 0.361200 0.651469 0.107 Uiso 1 1 calc R U . . .
C3_1 C 0.58699(15) 0.39036(14) 0.65446(9) 0.0941(7) Uani 1 1 d . . . . .
N16_1 N 0.40686(15) 0.37238(17) 0.29767(9) 0.1089(7) Uani 1 1 d . . . . .
H16_1 H 0.355976 0.366066 0.280657 0.131 Uiso 1 1 calc R U . . .
N15_1 N 0.74547(15) 0.42567(19) 0.64384(10) 0.1132(8) Uani 1 1 d . . . . .
H15_1 H 0.747300 0.426937 0.680707 0.136 Uiso 1 1 calc R U . . .
O13_1 O 0.56568(9) 0.40210(9) 0.47471(6) 0.0902(6) Uani 1 1 d . . . . .
O30_1 O 0.31587(17) 0.09367(14) 0.54931(13) 0.1312(8) Uani 1 1 d . . . . .
O31_1 O 0.43733(12) 0.18081(10) 0.55326(9) 0.1100(7) Uani 1 1 d . . . . .
Cl1_1 Cl 0.77789(6) 0.54492(7) 0.77238(4) 0.1324(6) Uani 1 1 d . . . . .
O2W_1 O 0.8347(4) 0.3396(6) 0.7667(2) 0.164(2) Uani 0.5 1 d . . P . .
 
loop_
 _atom_site_aniso_label
 _atom_site_aniso_U_11
 _atom_site_aniso_U_22
 _atom_site_aniso_U_33
 _atom_site_aniso_U_23
 _atom_site_aniso_U_13
 _atom_site_aniso_U_12
C2_1 0.0854(12) 0.1023(12) 0.0999(13) 0.0082(9) -0.0070(8) -0.0071(8)
C11_1 0.0841(11) 0.0994(11) 0.0890(11) 0.0034(8) 0.0013(7) -0.0012(8)
C1_1 0.0800(11) 0.1026(12) 0.0940(13) 0.0053(8) -0.0022(8) -0.0059(8)
C14_1 0.0815(11) 0.0889(10) 0.0879(11) 0.0038(7) -0.0012(7) -0.0024(7)
C12_1 0.0801(10) 0.0896(10) 0.0882(11) 0.0025(7) -0.0016(7) -0.0024(7)
C17_1 0.0794(10) 0.0927(11) 0.0862(10) -0.0001(7) 0.0006(7) -0.0021(7)
C18_1 0.0862(11) 0.0973(12) 0.0866(11) 0.0020(8) 0.0009(8) -0.0075(8)
C19_1 0.0967(13) 0.1160(15) 0.1068(15) 0.0015(11) 0.0131(10) -0.0174(10)
C20_1 0.0948(14) 0.1372(19) 0.1203(17) -0.0098(14) 0.0245(11) -0.0160(12)
C10_1 0.0924(12) 0.0973(11) 0.0842(11) -0.0006(7) -0.0004(7) -0.0044(8)
C21_1 0.0977(15) 0.1297(17) 0.1250(18) -0.0244(14) 0.0178(12) 0.0052(12)
C22_1 0.0888(12) 0.0968(12) 0.1157(15) -0.0092(10) 0.0045(9) 0.0003(8)
C27_1 0.1126(17) 0.151(2) 0.0948(14) -0.0102(13) 0.0095(11) -0.0106(14)
C28_1 0.144(3) 0.177(3) 0.1050(18) -0.0105(17) 0.0124(17) -0.007(2)
C26_1 0.1002(15) 0.1385(18) 0.0992(14) 0.0120(12) -0.0107(10) -0.0242(12)
C25_1 0.1003(14) 0.1355(17) 0.0922(13) 0.0057(11) -0.0063(9) -0.0085(11)
C23_1 0.0863(14) 0.196(3) 0.128(2) 0.032(2) -0.0100(12) -0.0165(15)
C24_1 0.1006(18) 0.185(3) 0.157(3) 0.015(2) -0.0139(17) -0.0030(18)
C29_1 0.0962(12) 0.0895(11) 0.0950(12) 0.0031(7) -0.0007(8) -0.0056(8)
C9_1 0.0881(12) 0.1019(12) 0.0936(12) 0.0048(8) -0.0040(8) -0.0080(8)
C32_1 0.122(2) 0.1040(15) 0.157(2) -0.0063(14) 0.0132(16) 0.0181(13)
C33_1 0.128(3) 0.157(3) 0.209(5) -0.019(3) 0.044(3) 0.019(2)
C8_1 0.0811(11) 0.0974(11) 0.0927(12) 0.0048(8) -0.0013(7) -0.0076(8)
C7_1 0.0824(11) 0.0879(10) 0.0888(11) 0.0028(7) -0.0003(7) -0.0024(7)
C6_1 0.0798(10) 0.0833(10) 0.0876(11) 0.0041(7) 0.0004(7) -0.0014(7)
C5_1 0.0814(11) 0.0873(10) 0.0888(11) 0.0027(7) -0.0011(7) -0.0023(7)
C4_1 0.0847(11) 0.0949(11) 0.0891(11) 0.0037(7) -0.0003(7) -0.0062(8)
C3_1 0.0897(12) 0.1014(12) 0.0911(12) 0.0042(8) -0.0046(8) -0.0017(8)
N16_1 0.1021(12) 0.1393(15) 0.0853(11) 0.0013(9) -0.0029(8) -0.0125(10)
N15_1 0.0922(12) 0.1481(17) 0.0995(12) 0.0159(11) -0.0129(9) -0.0214(11)
O13_1 0.0804(9) 0.1014(9) 0.0887(9) 0.0046(6) -0.0002(5) -0.0059(5)
O30_1 0.1235(15) 0.1009(11) 0.169(2) -0.0163(10) 0.0047(12) -0.0147(9)
O31_1 0.0970(11) 0.0910(9) 0.1421(15) -0.0046(7) 0.0103(8) 0.0031(6)
Cl1_1 0.1177(7) 0.1607(9) 0.1189(7) 0.0177(4) -0.0115(3) -0.0176(4)
O2W_1 0.132(3) 0.253(7) 0.107(3) -0.028(3) 0.007(2) 0.000(4)
 
_geom_special_details
;
 All esds (except the esd in the dihedral angle between two l.s. planes)
 are estimated using the full covariance matrix.  The cell esds are taken
 into account individually in the estimation of esds in distances, angles
 and torsion angles; correlations between esds in cell parameters are only
 used when they are defined by crystal symmetry.  An approximate (isotropic)
 treatment of cell esds is used for estimating esds involving l.s. planes.
;
 
loop_
 _geom_bond_atom_site_label_1
 _geom_bond_atom_site_label_2
 _geom_bond_distance
 _geom_bond_site_symmetry_2
 _geom_bond_publ_flag
C2_1 N15_1 1.353(3) . ?
C2_1 C1_1 1.427(3) . ?
C2_1 C3_1 1.464(3) . ?
C11_1 C12_1 1.388(3) . ?
C11_1 C10_1 1.426(3) . ?
C1_1 C14_1 1.382(3) . ?
C14_1 O13_1 1.379(2) . ?
C14_1 C5_1 1.438(3) . ?
C12_1 O13_1 1.370(2) . ?
C12_1 C7_1 1.433(3) . ?
C17_1 C22_1 1.403(3) . ?
C17_1 C18_1 1.428(3) . ?
C17_1 C6_1 1.510(3) . ?
C18_1 C19_1 1.407(3) . ?
C18_1 C29_1 1.503(3) . ?
C19_1 C20_1 1.402(4) . ?
C20_1 C21_1 1.389(4) . ?
C10_1 N16_1 1.358(3) . ?
C10_1 C9_1 1.456(3) . ?
C21_1 C22_1 1.405(4) . ?
C27_1 N16_1 1.462(3) . ?
C27_1 C28_1 1.508(5) . ?
C26_1 C9_1 1.517(3) . ?
C25_1 C3_1 1.507(3) . ?
C23_1 N15_1 1.463(4) . ?
C23_1 C24_1 1.499(5) . ?
C29_1 O30_1 1.214(3) . ?
C29_1 O31_1 1.334(3) . ?
C9_1 C8_1 1.382(3) . ?
C32_1 C33_1 1.446(6) . ?
C32_1 O31_1 1.460(3) . ?
C8_1 C7_1 1.437(3) . ?
C7_1 C6_1 1.414(3) . ?
C6_1 C5_1 1.415(3) . ?
C5_1 C4_1 1.436(3) . ?
C4_1 C3_1 1.372(3) . ?
 
loop_
 _geom_angle_atom_site_label_1
 _geom_angle_atom_site_label_2
 _geom_angle_atom_site_label_3
 _geom_angle
 _geom_angle_site_symmetry_1
 _geom_angle_site_symmetry_3
 _geom_angle_publ_flag
N15_1 C2_1 C1_1 121.5(2) . . ?
N15_1 C2_1 C3_1 119.2(2) . . ?
C1_1 C2_1 C3_1 119.25(18) . . ?
C12_1 C11_1 C10_1 119.55(17) . . ?
C14_1 C1_1 C2_1 119.64(18) . . ?
O13_1 C14_1 C1_1 116.84(17) . . ?
O13_1 C14_1 C5_1 120.33(16) . . ?
C1_1 C14_1 C5_1 122.82(18) . . ?
O13_1 C12_1 C11_1 116.81(16) . . ?
O13_1 C12_1 C7_1 120.70(17) . . ?
C11_1 C12_1 C7_1 122.49(17) . . ?
C22_1 C17_1 C18_1 119.05(19) . . ?
C22_1 C17_1 C6_1 118.27(17) . . ?
C18_1 C17_1 C6_1 122.66(17) . . ?
C19_1 C18_1 C17_1 119.2(2) . . ?
C19_1 C18_1 C29_1 116.86(19) . . ?
C17_1 C18_1 C29_1 123.89(18) . . ?
C20_1 C19_1 C18_1 120.5(2) . . ?
C21_1 C20_1 C19_1 120.4(2) . . ?
N16_1 C10_1 C11_1 121.32(18) . . ?
N16_1 C10_1 C9_1 119.05(18) . . ?
C11_1 C10_1 C9_1 119.62(19) . . ?
C20_1 C21_1 C22_1 119.8(2) . . ?
C17_1 C22_1 C21_1 121.0(2) . . ?
N16_1 C27_1 C28_1 111.7(3) . . ?
N15_1 C23_1 C24_1 113.0(3) . . ?
O30_1 C29_1 O31_1 122.9(2) . . ?
O30_1 C29_1 C18_1 124.8(2) . . ?
O31_1 C29_1 C18_1 112.29(17) . . ?
C8_1 C9_1 C10_1 118.82(18) . . ?
C8_1 C9_1 C26_1 121.23(19) . . ?
C10_1 C9_1 C26_1 119.9(2) . . ?
C33_1 C32_1 O31_1 107.8(3) . . ?
C9_1 C8_1 C7_1 122.75(17) . . ?
C6_1 C7_1 C12_1 119.22(16) . . ?
C6_1 C7_1 C8_1 124.04(17) . . ?
C12_1 C7_1 C8_1 116.74(18) . . ?
C7_1 C6_1 C5_1 119.59(16) . . ?
C7_1 C6_1 C17_1 119.83(16) . . ?
C5_1 C6_1 C17_1 120.56(17) . . ?
C6_1 C5_1 C4_1 124.63(17) . . ?
C6_1 C5_1 C14_1 119.07(18) . . ?
C4_1 C5_1 C14_1 116.15(17) . . ?
C3_1 C4_1 C5_1 123.32(18) . . ?
C4_1 C3_1 C2_1 118.81(19) . . ?
C4_1 C3_1 C25_1 121.45(19) . . ?
C2_1 C3_1 C25_1 119.66(19) . . ?
C10_1 N16_1 C27_1 123.8(2) . . ?
C2_1 N15_1 C23_1 124.5(2) . . ?
C12_1 O13_1 C14_1 121.02(15) . . ?
C29_1 O31_1 C32_1 116.7(2) . . ?
 
loop_
 _geom_hbond_atom_site_label_D 
 _geom_hbond_atom_site_label_H 
 _geom_hbond_atom_site_label_A 
 _geom_hbond_distance_DH 
 _geom_hbond_distance_HA 
 _geom_hbond_distance_DA 
 _geom_hbond_angle_DHA 
 _geom_hbond_site_symmetry_A 
 _geom_hbond_publ_flag
N15_1 H15_1 Cl1_1  0.86 2.82 3.529(3) 140.9 . yes
N16_1 H16_1 Cl1_1  0.86 2.70 3.433(2) 143.6 5_666 yes
 
_refine_diff_density_max    0.432
_refine_diff_density_min   -0.593
_refine_diff_density_rms    0.175

_shelx_res_file
;
TITL Rh6G-x2all_d2mmm_a.res in Pbca
    Rh6G_SX_0.res
    created by SHELXL-2018/3 at 18:48:11 on 17-Oct-2021
REM Old TITL
REM SHELXT solution in Pbca: R1 0.439, Rweak 0.305, Alpha 0.082
REM <I/s>   1.942 for  570 systematic absences,  Orientation as input
REM Formula found by SHELXT:  C29 N2 O3 S

CELL  0.83333  14.8800  15.1100  23.3100   90.000   90.000   90.000
ZERR    1.000   0.0000   0.0000   0.0000    0.000    0.000    0.000
LATT  1
SYMM 1/2-X, -Y, 1/2+Z
SYMM -X, 1/2+Y, 1/2-Z
SYMM 1/2+X, 1/2-Y, -Z
SFAC C H N O Cl
UNIT 224 248 16 28 8
L.S. 30
BOND
SHEL 30 0.82
LIST 6
FMAP 2
PLAN 20
WPDB -2
ACTA
REM OMIT $H

REM MERG 3

EQIV $1 -x+1, -y+1, -z+1
REM EQIV $2 x-1/2, y, -z+1/2
HTAB_1 N15_1 CL1_1
HTAB_1 N16_1 CL1_$1
RTAB TORG C18_1 C17_1 C6_1 C5_1

WGHT    0.100000
EXTI    3.898487
FVAR       1.96649
RESI    1 RHG
C2    1    0.664758    0.412005    0.618640    11.00000    0.08541    0.10230 =
         0.09992    0.00824   -0.00699   -0.00708
C11   1    0.488428    0.386793    0.387356    11.00000    0.08410    0.09939 =
         0.08895    0.00345    0.00125   -0.00119
AFIX  43
H11   2    0.541062    0.401870    0.368189    11.00000   -1.20000
AFIX   0
C1    1    0.654309    0.415419    0.557807    11.00000    0.08002    0.10264 =
         0.09404    0.00531   -0.00220   -0.00586
AFIX  43
H1    2    0.703190    0.428813    0.534511    11.00000   -1.20000
AFIX   0
C14   1    0.571170    0.398716    0.533722    11.00000    0.08151    0.08893 =
         0.08791    0.00376   -0.00116   -0.00245
C12   1    0.487116    0.382371    0.446847    11.00000    0.08010    0.08955 =
         0.08823    0.00248   -0.00157   -0.00244
C17   1    0.328556    0.333410    0.573021    11.00000    0.07939    0.09269 =
         0.08618   -0.00013    0.00056   -0.00215
C18   1    0.299735    0.244317    0.581902    11.00000    0.08616    0.09728 =
         0.08663    0.00198    0.00089   -0.00754
C19   1    0.219801    0.228380    0.612468    11.00000    0.09665    0.11599 =
         0.10679    0.00146    0.01314   -0.01742
AFIX  43
H19   2    0.200426    0.170543    0.618232    11.00000   -1.20000
AFIX   0
C20   1    0.169146    0.298977    0.634299    11.00000    0.09484    0.13725 =
         0.12029   -0.00976    0.02452   -0.01599
AFIX  43
H20   2    0.116424    0.287664    0.654432    11.00000   -1.20000
AFIX   0
C10   1    0.408499    0.368054    0.355841    11.00000    0.09236    0.09730 =
         0.08422   -0.00059   -0.00039   -0.00443
C21   1    0.197218    0.385752    0.626045    11.00000    0.09774    0.12972 =
         0.12499   -0.02435    0.01781    0.00523
AFIX  43
H21   2    0.163649    0.432359    0.640872    11.00000   -1.20000
AFIX   0
C22   1    0.276483    0.402856    0.595226    11.00000    0.08881    0.09677 =
         0.11572   -0.00918    0.00447    0.00026
AFIX  43
H22   2    0.294709    0.461052    0.589456    11.00000   -1.20000
AFIX   0
C27   1    0.486574    0.387154    0.262272    11.00000    0.11262    0.15097 =
         0.09481   -0.01017    0.00954   -0.01064
AFIX  23
H27A  2    0.535100    0.349800    0.275903    11.00000   -1.20000
H27B  2    0.505528    0.448300    0.266038    11.00000   -1.20000
AFIX   0
C28   1    0.468650    0.367083    0.199958    11.00000    0.14365    0.17708 =
         0.10500   -0.01047    0.01241   -0.00705
AFIX 137
H28A  2    0.420616    0.403940    0.186352    11.00000   -1.50000
H28B  2    0.452019    0.306012    0.195924    11.00000   -1.50000
H28C  2    0.521901    0.378517    0.177920    11.00000   -1.50000
AFIX   0
C26   1    0.244002    0.315624    0.352909    11.00000    0.10018    0.13850 =
         0.09920    0.01197   -0.01073   -0.02417
AFIX 137
H26A  2    0.197245    0.299026    0.379168    11.00000   -1.50000
H26B  2    0.257917    0.266428    0.328409    11.00000   -1.50000
H26C  2    0.224154    0.364676    0.330005    11.00000   -1.50000
AFIX   0
C25   1    0.598518    0.381124    0.718410    11.00000    0.10029    0.13555 =
         0.09215    0.00571   -0.00628   -0.00848
AFIX 137
H25A  2    0.628675    0.432456    0.733187    11.00000   -1.50000
H25B  2    0.633621    0.329325    0.726567    11.00000   -1.50000
H25C  2    0.540603    0.375710    0.736214    11.00000   -1.50000
AFIX   0
C23   1    0.829845    0.438448    0.612734    11.00000    0.08632    0.19554 =
         0.12832    0.03163   -0.01002   -0.01645
AFIX  23
H23A  2    0.834347    0.499886    0.601017    11.00000   -1.20000
H23B  2    0.829018    0.402404    0.578304    11.00000   -1.20000
AFIX   0
C24   1    0.910982    0.414810    0.647605    11.00000    0.10057    0.18486 =
         0.15687    0.01514   -0.01388   -0.00299
AFIX 137
H24A  2    0.907679    0.443617    0.684252    11.00000   -1.50000
H24B  2    0.964210    0.433807    0.627857    11.00000   -1.50000
H24C  2    0.913032    0.351865    0.653043    11.00000   -1.50000
AFIX   0
C29   1    0.349927    0.164629    0.560389    11.00000    0.09617    0.08945 =
         0.09503    0.00311   -0.00074   -0.00560
C9    1    0.327282    0.342086    0.386333    11.00000    0.08813    0.10194 =
         0.09364    0.00483   -0.00396   -0.00796
C32   1    0.491835    0.108419    0.530660    11.00000    0.12172    0.10404 =
         0.15734   -0.00627    0.01319    0.01810
AFIX  23
H32A  2    0.506875    0.067269    0.561122    11.00000   -1.20000
H32B  2    0.458822    0.076646    0.501277    11.00000   -1.20000
AFIX   0
C33   1    0.572803    0.146226    0.506657    11.00000    0.12785    0.15730 =
         0.20901   -0.01940    0.04428    0.01938
AFIX 137
H33A  2    0.558214    0.178281    0.472340    11.00000   -1.50000
H33B  2    0.614459    0.099734    0.497668    11.00000   -1.50000
H33C  2    0.599490    0.185761    0.534027    11.00000   -1.50000
AFIX   0
C8    1    0.329156    0.338294    0.445540    11.00000    0.08109    0.09735 =
         0.09270    0.00481   -0.00126   -0.00760
AFIX  43
H8    2    0.277177    0.321668    0.464896    11.00000   -1.20000
AFIX   0
C7    1    0.408043    0.358961    0.478461    11.00000    0.08242    0.08790 =
         0.08879    0.00279   -0.00034   -0.00242
C6    1    0.411779    0.356460    0.539061    11.00000    0.07982    0.08329 =
         0.08759    0.00414    0.00042   -0.00136
C5    1    0.493027    0.377887    0.567410    11.00000    0.08142    0.08731 =
         0.08884    0.00265   -0.00109   -0.00226
C4    1    0.505870    0.374640    0.628432    11.00000    0.08471    0.09489 =
         0.08912    0.00366   -0.00032   -0.00618
AFIX  43
H4    2    0.456700    0.361200    0.651469    11.00000   -1.20000
AFIX   0
C3    1    0.586989    0.390357    0.654461    11.00000    0.08969    0.10145 =
         0.09107    0.00417   -0.00465   -0.00172
N16   3    0.406858    0.372381    0.297669    11.00000    0.10209    0.13933 =
         0.08534    0.00133   -0.00290   -0.01248
AFIX  43
H16   2    0.355976    0.366066    0.280657    11.00000   -1.20000
AFIX   0
N15   3    0.745474    0.425673    0.643840    11.00000    0.09215    0.14807 =
         0.09949    0.01591   -0.01286   -0.02140
AFIX  43
H15   2    0.747300    0.426937    0.680707    11.00000   -1.20000
AFIX   0
O13   4    0.565681    0.402097    0.474710    11.00000    0.08036    0.10144 =
         0.08868    0.00456   -0.00021   -0.00591
O30   4    0.315869    0.093665    0.549306    11.00000    0.12349    0.10087 =
         0.16910   -0.01627    0.00469   -0.01474
O31   4    0.437329    0.180808    0.553260    11.00000    0.09698    0.09101 =
         0.14207   -0.00457    0.01027    0.00311

CL1   5    0.777892    0.544916    0.772381    11.00000    0.11775    0.16070 =
         0.11889    0.01765   -0.01152   -0.01761
O2W   4    0.834688    0.339591    0.766662    10.50000    0.13228    0.25313 =
         0.10730   -0.02755    0.00703    0.00031
HKLF 4


REM  Rh6G-x2all_d2mmm_a.res in Pbca
REM wR2 = 0.3010, GooF = S = 2.422, Restrained GooF = 2.422 for all data
REM R1 = 0.1095 for 4818 Fo > 4sig(Fo) and 0.1102 for all 4971 data
REM 322 parameters refined using 0 restraints

END

WGHT      0.2000      0.0000

REM Highest difference peak  0.432,  deepest hole -0.593,  1-sigma level  0.175
Q1    1   0.4510  0.0024  0.5978  11.00000  0.05    0.43
Q2    1   0.7836  0.4948  0.5130  11.00000  0.05    0.37
Q3    1   0.5175 -0.0133  0.5513  11.00000  0.05    0.36
Q4    1   0.8365  0.5156  0.5336  11.00000  0.05    0.36
Q5    1   0.4406  0.2537  0.6183  11.00000  0.05    0.34
Q6    1   0.6035  0.0139  0.4656  11.00000  0.05    0.33
Q7    1   0.7813  0.5078  0.5557  11.00000  0.05    0.31
Q8    1   0.0269  0.2482  0.6150  11.00000  0.05    0.31
Q9    1   0.5628  0.2447  0.5888  11.00000  0.05    0.30
Q10   1   0.4351  0.2404  0.4457  11.00000  0.05    0.30
Q11   1   0.2349  0.2450  0.5000  11.00000  0.05    0.29
Q12   1   0.6463  0.2649  0.5395  11.00000  0.05    0.29
Q13   1   0.4431  0.2476  0.2390  11.00000  0.05    0.29
Q14   1   0.9596  0.5134  0.6450  11.00000  0.05    0.28
Q15   1   0.5789  0.2586  0.4490  11.00000  0.05    0.28
Q16   1   0.9793  0.5109  0.6787  11.00000  0.05    0.28
Q17   1   0.0574  0.2439  0.6868  11.00000  0.05    0.28
Q18   1   0.5587  0.2427  0.6253  11.00000  0.05    0.27
Q19   1   0.1341  0.2355  0.4016  11.00000  0.05    0.27
Q20   1   0.3851  0.2268  0.4373  11.00000  0.05    0.27
;
_shelx_res_checksum    5702

_shelx_hkl_file
;
   0   0   3  118.53    5.79
   0   0   4 1870.79   99.95
   0   0   5  122.90   18.56
   0   0   6 4170.96  210.33
   0   0   7   24.37   12.08
   0   0   8 3282.22  171.89
   0   0   9  -10.16    4.01
   0   0  10 6522.27  311.45
   0   0  11    4.92    1.82
   0   0  12 6438.58  322.85
   0   0  13  -11.92   11.98
   0   0  14 1851.60  146.68
   0   0  15    0.70    1.06
   0   0  16  138.10   15.11
   0   0  17    0.96    1.14
   0   0  18  524.52   61.98
   0   0  19    1.18    1.95
   0   0  20  266.63   33.85
   0   0  21    1.85    0.83
   0   0  22  121.83   15.86
   0   0  23    0.94    0.54
   0   0  24  572.48   62.20
   0   0  25   -2.22    2.87
   0   0  26  137.36   18.83
   0   0  27    0.26    0.53
   0   0  28    8.15    2.74
   0   0  29    0.61    0.91
   0   0  30   -0.78    1.81
   0   1   0   -0.17    0.06
   0   1   2   15.19    7.34
   0   1   4  216.03   26.71
   0   1   5   50.47   10.32
   0   1   6  156.03   29.37
   0   1   8  271.99   45.35
   0   1   9    9.20    8.12
   0   1  10    6.81    5.87
   0   1  11    7.18    4.88
   0   1  12   22.94    8.16
   0   1  13    0.86    1.32
   0   1  14   23.50   16.20
   0   1  15   -0.33    0.93
   0   1  16   10.89    4.93
   0   1  17    1.33    0.73
   0   1  18    9.90    4.55
   0   1  19    1.06    0.51
   0   1  20    7.58    2.60
   0   1  21    0.38    0.54
   0   1  22    8.34    4.90
   0   1  23    0.63    0.49
   0   1  24    0.28    0.36
   0   1  25    0.58    0.34
   0   1  26    0.32    0.32
   0   1  27    0.42    0.38
   0   1  28    0.54    0.44
   0   1  29   -1.14    0.61
   0   1  30    3.31    3.19
   0   2   0  838.16   45.62
   0   2   1  871.89   36.78
   0   2   2 2610.26   88.59
   0   2   3 2230.87   81.41
   0   2   4 2635.60   99.50
   0   2   5 5033.04  172.46
   0   2   6  307.54   38.32
   0   2   7 4558.87  165.70
   0   2   8 2513.81  113.17
   0   2   9   78.39   10.27
   0   2  10  158.10   12.46
   0   2  11 3483.54  154.17
   0   2  12  429.70   32.35
   0   2  13  151.57   11.19
   0   2  14  261.96   17.79
   0   2  15  579.66   41.61
   0   2  16 1244.14   90.94
   0   2  17  172.09   17.23
   0   2  18  321.17   26.64
   0   2  19   14.10    1.45
   0   2  20  186.14   13.46
   0   2  21 1281.87  102.16
   0   2  22  122.47   10.09
   0   2  23  239.86   21.79
   0   2  24  118.01   11.55
   0   2  25    8.14    0.79
   0   2  26    4.75    0.58
   0   2  27    4.15    0.77
   0   2  28    4.48    1.14
   0   2  29    4.57    2.50
   0   2  30   -1.83    2.53
   0   3   0  140.17    5.85
   0   3   1  135.88    6.00
   0   3   2  180.33   18.90
   0   3   3  -13.41    8.02
   0   3   4   63.29   16.78
   0   3   5   26.71   15.54
   0   3   6    0.03    2.72
   0   3   7   -2.28    2.39
   0   3   8  175.83   29.65
   0   3   9    2.55    9.79
   0   3  10   84.96   25.32
   0   3  11    2.78    1.58
   0   3  12   38.15   11.49
   0   3  13   -2.38    1.48
   0   3  14   47.51   18.09
   0   3  15    2.16    1.46
   0   3  16    3.17    0.78
   0   3  17    1.46    0.55
   0   3  18    0.92    0.56
   0   3  19    5.40    3.60
   0   3  20    0.39    0.74
   0   3  21    1.14    0.55
   0   3  22    0.43    0.43
   0   3  23    0.95    0.38
   0   3  24    0.78    0.35
   0   3  25    0.70    0.32
   0   3  26    0.56    0.32
   0   3  27    1.48    0.37
   0   3  28    0.45    0.45
   0   3  29    0.62    0.68
   0   4   0 9999.00  447.32
   0   4   1 2403.59   86.95
   0   4   2 4312.97  150.21
   0   4   3 5936.39  198.18
   0   4   4 1579.12   80.00
   0   4   5 3771.57  144.53
   0   4   6 1680.06   83.44
   0   4   7  397.82   27.84
   0   4   8  128.26   19.14
   0   4   9  167.87   15.85
   0   4  10 3343.34  150.08
   0   4  11  166.71   24.37
   0   4  12 4291.63  205.42
   0   4  13 1603.83   95.13
   0   4  14   12.66    1.38
   0   4  15 1713.26  103.31
   0   4  16   95.19    7.97
   0   4  17   12.12    1.28
   0   4  18   37.21    3.47
   0   4  19  228.06   19.51
   0   4  20  164.31   13.19
   0   4  21 1540.83  110.78
   0   4  22  665.39   56.09
   0   4  23    4.48    0.77
   0   4  24   51.86    5.11
   0   4  25    9.47    0.90
   0   4  26   14.73    2.10
   0   4  27    1.98    0.55
   0   4  28    0.27    0.52
   0   4  29    0.34    1.48
   0   5   0    4.99    4.44
   0   5   1   -3.58    6.48
   0   5   2   25.48    9.99
   0   5   3    1.08    4.56
   0   5   4   36.52   12.58
   0   5   5   -0.38    1.22
   0   5   6   63.86   19.81
   0   5   7   14.79    6.02
   0   5   8   66.34   16.65
   0   5   9    2.96    1.62
   0   5  10   28.54    7.95
   0   5  11    2.51    2.55
   0   5  12   61.97   19.47
   0   5  13    2.31    2.42
   0   5  14    1.95    1.93
   0   5  15    0.24    0.62
   0   5  16   13.99    4.34
   0   5  17    1.28    0.75
   0   5  18    0.07    0.71
   0   5  19    2.09    0.60
   0   5  20    2.90    1.25
   0   5  21    0.73    0.41
   0   5  22    0.65    0.56
   0   5  23   -1.63    2.45
   0   5  24    0.23    0.35
   0   5  25    0.70    0.31
   0   5  26    0.67    0.39
   0   5  27   -0.09    0.41
   0   5  28    0.29    0.67
   0   5  29    0.79    2.09
   0   6   0 3686.80  188.22
   0   6   1 1631.22   75.69
   0   6   2   96.56   12.17
   0   6   3  652.60   38.71
   0   6   4 2530.93  108.37
   0   6   5 1194.55   65.63
   0   6   6  270.81   46.75
   0   6   7 2683.42  125.03
   0   6   8 2336.65  108.35
   0   6   9   12.33    5.15
   0   6  10  644.63   55.58
   0   6  11 2168.04  117.55
   0   6  12  220.18   19.09
   0   6  13  587.87   43.80
   0   6  14  995.69   76.21
   0   6  15  106.31    8.98
   0   6  16 1195.55   85.95
   0   6  17 1031.30   74.09
   0   6  18  140.61   13.16
   0   6  19  668.15   50.61
   0   6  20   73.50    6.10
   0   6  21  905.49   74.41
   0   6  22    5.12    1.05
   0   6  23    4.84    0.57
   0   6  24    9.86    1.23
   0   6  25   14.33    1.82
   0   6  26    1.94    0.51
   0   6  27    5.75    1.55
   0   6  28    0.73    0.84
   0   6  29    2.70    3.01
   0   7   0   -5.20    8.35
   0   7   1   11.79    8.10
   0   7   2   21.05    9.51
   0   7   3    7.28    3.23
   0   7   4   14.63    5.54
   0   7   5   -5.37    4.03
   0   7   6    9.80    4.23
   0   7   7    3.54    3.79
   0   7   8   46.77   14.07
   0   7   9   -0.62    1.30
   0   7  10    0.90    2.09
   0   7  11    0.84    1.36
   0   7  12   11.66    5.81
   0   7  13    0.93    0.69
   0   7  14    5.72    2.06
   0   7  15    1.04    2.21
   0   7  16   46.19   15.64
   0   7  17    0.58    0.59
   0   7  18    1.14    0.67
   0   7  19    0.41    0.42
   0   7  20    1.77    0.69
   0   7  21    0.97    0.37
   0   7  22    0.32    0.37
   0   7  23   -0.11    0.32
   0   7  24    0.37    0.31
   0   7  25    0.52    0.37
   0   7  26    0.20    0.45
   0   7  27    1.80    0.69
   0   7  28    0.44    1.73
   0   8   0 3400.37  187.07
   0   8   1 3308.12  133.06
   0   8   2 1074.41   60.22
   0   8   3  398.65   34.23
   0   8   4    4.73    3.08
   0   8   5 1413.15   75.50
   0   8   6  624.59   40.45
   0   8   7 1087.61   67.21
   0   8   8   95.65    7.16
   0   8   9  591.09   46.26
   0   8  10 1208.33   78.23
   0   8  11  165.65   10.86
   0   8  12  404.31   31.74
   0   8  13 1511.45   98.01
   0   8  14  323.43   24.38
   0   8  15   17.30    1.70
   0   8  16   29.40    2.18
   0   8  17  128.02   10.43
   0   8  18  574.13   48.03
   0   8  19   97.92    7.74
   0   8  20    4.66    0.55
   0   8  21   55.13    4.88
   0   8  22  124.44   12.35
   0   8  23  240.43   25.51
   0   8  24   44.16    5.93
   0   8  25    0.59    0.45
   0   8  26    0.86    0.61
   0   8  27   -0.36    0.94
   0   9   0    6.96    5.43
   0   9   1   -0.01    1.14
   0   9   2   13.24   10.62
   0   9   3    0.26    1.29
   0   9   4   20.84    9.91
   0   9   5    3.31    2.07
   0   9   6    4.86    1.56
   0   9   7    1.70    0.98
   0   9   8    1.19    0.73
   0   9   9    2.61    1.49
   0   9  10    3.84    2.72
   0   9  11    2.49    0.88
   0   9  12    8.15    4.56
   0   9  13    0.44    0.78
   0   9  14    2.65    1.13
   0   9  15    1.33    0.45
   0   9  16   -2.43    4.78
   0   9  17    3.23    1.36
   0   9  18    0.89    0.39
   0   9  19    1.17    0.36
   0   9  20    0.82    0.38
   0   9  21    0.77    0.69
   0   9  22    0.60    0.31
   0   9  23    0.92    0.35
   0   9  24    0.09    0.40
   0   9  25    0.37    0.50
   0   9  26    1.17    0.81
   0  10   0 1032.31  107.12
   0  10   1  814.11   48.05
   0  10   2 1735.77   94.55
   0  10   3  733.28   44.77
   0  10   4  884.37   52.91
   0  10   5  209.38   13.95
   0  10   6  652.57   38.17
   0  10   7  657.54   40.05
   0  10   8   45.29    4.39
   0  10   9    7.59    0.78
   0  10  10  535.61   35.83
   0  10  11  485.62   34.16
   0  10  12  450.75   37.36
   0  10  13  562.31   42.04
   0  10  14  481.56   39.81
   0  10  15   68.46    5.48
   0  10  16   25.87    1.90
   0  10  17   18.88    1.51
   0  10  18   29.55    2.72
   0  10  19   18.43    1.83
   0  10  20   37.24    4.43
   0  10  21   10.82    1.08
   0  10  22   16.08    2.00
   0  10  23    0.87    0.44
   0  10  24    0.60    0.47
   0  10  25    0.96    2.14
   0  10  26   -4.41    3.33
   0  11   0   -0.02    1.22
   0  11   1    1.57    0.76
   0  11   2    0.99    0.85
   0  11   3    0.96    0.52
   0  11   4    3.93    2.57
   0  11   5    1.06    0.54
   0  11   6    3.45    2.07
   0  11   7    1.77    0.87
   0  11   8   -0.44    3.72
   0  11   9   -1.23    1.76
   0  11  10    2.43    1.28
   0  11  11    0.77    0.58
   0  11  12    0.78    0.45
   0  11  13    0.74    0.47
   0  11  14    3.63    1.65
   0  11  15    0.48    0.66
   0  11  16    0.63    0.36
   0  11  17    0.50    0.33
   0  11  18    1.13    0.32
   0  11  19    0.38    0.30
   0  11  20    0.03    0.31
   0  11  21   -0.31    0.35
   0  11  22    0.69    0.39
   0  11  23   -0.16    0.45
   0  11  24   -0.01    0.68
   0  11  25    1.09    2.80
   0  12   0   21.22   11.27
   0  12   1  164.48   12.34
   0  12   2 2510.45  137.33
   0  12   3   25.12    9.34
   0  12   4  210.83   15.48
   0  12   5  854.39   51.48
   0  12   6  528.82   38.05
   0  12   7  796.22   52.04
   0  12   8 1094.41   68.46
   0  12   9  307.13   20.44
   0  12  10   35.64    2.62
   0  12  11  130.36   10.03
   0  12  12  133.72   12.38
   0  12  13   19.21    2.15
   0  12  14   34.12    2.59
   0  12  15  143.73   11.83
   0  12  16   31.86    2.98
   0  12  17   13.99    1.31
   0  12  18    7.64    0.71
   0  12  19   25.94    3.06
   0  12  20    4.73    0.77
   0  12  21    1.10    0.52
   0  12  22    2.24    1.14
   0  12  23    0.12    0.94
   0  12  24   -2.50    4.38
   0  13   0   -0.04    0.67
   0  13   1    0.85    0.73
   0  13   2    0.75    0.64
   0  13   3    0.53    0.46
   0  13   4   -1.66    3.12
   0  13   5    0.45    0.67
   0  13   6    1.10    2.08
   0  13   7   -0.46    0.66
   0  13   8    0.55    0.60
   0  13   9    0.50    0.39
   0  13  10    0.40    0.58
   0  13  11    0.40    0.36
   0  13  12    1.12    0.35
   0  13  13    1.08    0.38
   0  13  14    0.36    0.33
   0  13  15    1.01    0.30
   0  13  16   -0.06    0.29
   0  13  17    0.21    0.28
   0  13  18    2.16    1.27
   0  13  19   -0.42    0.37
   0  13  20    0.11    0.40
   0  13  21    0.53    0.60
   0  13  22    0.21    1.03
   0  14   0 1591.04  153.68
   0  14   1   21.99    3.85
   0  14   2   81.57    6.80
   0  14   3  268.27   19.33
   0  14   4   11.93    1.23
   0  14   5    1.80    0.43
   0  14   6  579.72   43.69
   0  14   7    2.96    1.19
   0  14   8   64.81    4.99
   0  14   9    6.40    0.86
   0  14  10  104.84    8.05
   0  14  11    0.74    0.32
   0  14  12    1.62    0.32
   0  14  13   18.25    1.59
   0  14  14    2.84    0.40
   0  14  15   23.26    2.46
   0  14  16    4.73    0.62
   0  14  17   11.78    2.38
   0  14  18    6.69    1.64
   0  14  19    7.35    5.01
   0  14  20    5.68    2.79
   0  14  21   -2.60    2.13
   0  15   0   -1.17    1.47
   0  15   1    3.36    2.15
   0  15   2    0.58    0.48
   0  15   3    0.71    0.37
   0  15   4    0.71    0.37
   0  15   5    0.91    0.36
   0  15   6    0.27    0.33
   0  15   7    0.19    0.34
   0  15   8    0.65    0.32
   0  15   9    0.30    0.29
   0  15  10    0.50    0.28
   0  15  11    0.70    0.28
   0  15  12    0.58    0.28
   0  15  13    0.32    0.31
   0  15  14    0.01    0.32
   0  15  15    0.87    0.38
   0  15  16    0.24    0.42
   0  15  17   -0.69    0.47
   0  15  18   -0.15    0.62
   0  15  19    0.97    1.86
   0  16   0   28.08    3.50
   0  16   1   60.73    5.17
   0  16   2  126.38   10.82
   0  16   3  106.42   10.42
   0  16   4   55.80    4.60
   0  16   5  166.31   13.94
   0  16   6   10.78    1.23
   0  16   7    1.31    0.31
   0  16   8    1.49    0.30
   0  16   9   11.30    1.15
   0  16  10    1.29    0.30
   0  16  11    0.50    0.31
   0  16  12    2.52    0.60
   0  16  13   20.66    3.98
   0  16  14   44.55   16.10
   0  16  15   74.21   25.31
   0  16  16    1.17    1.42
   0  16  17    0.36    1.30
   0  17   0   -0.71    0.46
   0  17   1    0.66    0.30
   0  17   2    0.08    0.30
   0  17   3    0.13    0.31
   0  17   4    0.15    0.31
   0  17   5    0.63    0.32
   0  17   6    0.16    0.32
   0  17   7    0.01    0.34
   0  17   8    0.03    0.40
   0  17   9    0.73    0.38
   0  17  10   -0.27    0.41
   0  17  11    0.87    0.46
   0  17  12    0.40    0.52
   0  17  13    1.09    0.67
   0  17  14   -0.31    1.05
   0  17  15    9.38    2.22
   0  18   0   10.35    2.97
   0  18   1    1.14    0.41
   0  18   2    1.43    0.44
   0  18   3    6.16    1.71
   0  18   4    3.65    1.10
   0  18   5    0.12    0.43
   0  18   6   13.50    5.10
   0  18   7    0.46    0.55
   0  18   8    1.33    0.65
   0  18   9    1.08    1.02
   0  18  10    0.92    0.93
   0  18  11   -0.63    1.40
   0  18  12    2.41    2.30
   0  19   0    0.38    1.09
   0  19   1   -0.73    0.67
   0  19   2    0.62    0.71
   0  19   3   -0.74    1.17
   0  19   4   -0.65    0.78
   0  19   5   -0.77    1.41
   0  19   6    2.65    1.74
   0  19   7   -3.02    2.71
   1   0   2  285.04   25.14
   1   0   4 2816.41   98.41
   1   0   5   28.90    5.95
   1   0   6 3420.28  128.36
   1   0   7   -6.65   11.29
   1   0   8 5294.82  192.20
   1   0   9    2.68    2.36
   1   0  10   24.15    3.82
   1   0  11   11.50    7.29
   1   0  12 1531.16   91.02
   1   0  14 2080.41  126.24
   1   0  15   -1.47    1.84
   1   0  16 1047.76   78.69
   1   0  17    1.64    2.77
   1   0  18 1629.64  113.91
   1   0  19    1.53    1.47
   1   0  20  795.57   64.06
   1   0  21    1.73    0.49
   1   0  22  453.63   43.72
   1   0  23    1.41    0.51
   1   0  24    8.55    0.81
   1   0  25    1.54    0.37
   1   0  26    9.95    1.04
   1   0  27    0.74    0.39
   1   0  28    0.37    0.45
   1   0  29    0.46    0.61
   1   0  30   -1.85    2.61
   1   1   1  533.91   25.41
   1   1   2  958.51   26.99
   1   1   3  811.02   30.10
   1   1   4 2676.53   65.23
   1   1   5  287.49   18.64
   1   1   6 3754.85   99.68
   1   1   7 1844.43   59.52
   1   1   8   47.98    5.46
   1   1   9 1562.53   56.40
   1   1  10 2496.41   79.05
   1   1  11 3723.89  108.12
   1   1  12 2145.18   76.29
   1   1  13   57.55    4.09
   1   1  14  414.35   21.28
   1   1  15 1197.18   57.58
   1   1  16   16.29    1.50
   1   1  17    7.16    0.58
   1   1  18   14.99    1.03
   1   1  19  206.61   11.37
   1   1  20   18.96    2.36
   1   1  21  129.96    8.48
   1   1  22  229.37   13.86
   1   1  23  146.85    9.08
   1   1  24    0.79    0.33
   1   1  25    0.93    0.24
   1   1  26   -0.24    0.58
   1   1  27    0.78    0.27
   1   1  28    1.13    0.37
   1   1  29    0.71    0.47
   1   1  30    0.81    1.53
   1   2   0   39.05   13.54
   1   2   1  150.01   11.26
   1   2   2 2464.97   57.60
   1   2   3  280.74   11.35
   1   2   4 2367.17   64.94
   1   2   5 1669.57   54.23
   1   2   6 2991.32   79.12
   1   2   7 2168.31   67.29
   1   2   8 1089.88   48.68
   1   2   9  875.09   41.46
   1   2  10 1960.69   68.74
   1   2  11 2586.98   90.47
   1   2  12  565.91   29.77
   1   2  13  171.25   12.72
   1   2  14 1757.14   73.29
   1   2  15  764.94   38.98
   1   2  16  988.08   49.43
   1   2  17  457.13   24.30
   1   2  18   10.79    1.71
   1   2  19  171.14   12.98
   1   2  20   40.32    5.85
   1   2  21   92.60    6.13
   1   2  22   44.11    2.70
   1   2  23    4.61    0.62
   1   2  24   45.05    3.18
   1   2  25   35.29    3.13
   1   2  26    4.77    0.77
   1   2  27    9.57    1.07
   1   2  28    0.69    0.32
   1   2  29    4.65    1.51
   1   2  30    0.20    2.05
   1   3   0  131.59    5.41
   1   3   1 2619.53   61.71
   1   3   2  237.43   10.61
   1   3   3 1733.92   53.63
   1   3   4 1374.15   48.55
   1   3   5 1348.89   46.73
   1   3   6 1501.88   55.85
   1   3   7  123.71   13.13
   1   3   8 1339.46   53.24
   1   3   9 1130.67   47.91
   1   3  10 1488.06   57.37
   1   3  11 1944.34   72.86
   1   3  12  889.84   43.78
   1   3  13  134.42    9.49
   1   3  14  844.18   41.91
   1   3  15  272.78   14.99
   1   3  16    6.36    1.04
   1   3  17   77.76    4.38
   1   3  18  111.58    7.20
   1   3  19   45.95    2.92
   1   3  20    9.61    8.45
   1   3  21  136.43    8.36
   1   3  22  222.64   14.54
   1   3  23   66.08    4.62
   1   3  24    1.89    0.28
   1   3  25    3.40    0.40
   1   3  26    3.30    0.34
   1   3  27    6.86    0.82
   1   3  28    0.50    0.35
   1   3  29    0.38    0.55
   1   4   0   37.59   12.47
   1   4   1 4627.19  101.14
   1   4   2 2928.40   76.80
   1   4   3 2909.40   79.77
   1   4   4 2186.59   66.98
   1   4   5 1805.54   63.03
   1   4   6  794.64   36.91
   1   4   7  514.29   25.13
   1   4   8 1442.96   57.50
   1   4   9 1136.40   51.55
   1   4  10 1841.62   71.39
   1   4  11 4342.40  127.37
   1   4  12  984.83   43.62
   1   4  13 1576.26   66.49
   1   4  14  493.36   24.46
   1   4  15  133.20    7.47
   1   4  16   12.66    1.92
   1   4  17   85.57    5.06
   1   4  18    3.80    0.66
   1   4  19  131.49    8.31
   1   4  20   42.57    2.63
   1   4  21    6.71    0.51
   1   4  22   37.11    2.86
   1   4  23   44.37    2.68
   1   4  24    7.60    0.54
   1   4  25   12.23    1.21
   1   4  26    3.33    0.45
   1   4  27   38.53    5.71
   1   4  28   14.41    3.49
   1   4  29    3.41    0.99
   1   5   0   18.04    4.10
   1   5   1 4663.06  107.11
   1   5   2 1314.00   45.16
   1   5   3  112.39    7.06
   1   5   4  138.29    7.58
   1   5   5   75.80   13.61
   1   5   6 1679.47   61.03
   1   5   7  657.18   30.56
   1   5   8   10.71    3.49
   1   5   9  194.50   11.03
   1   5  10   59.18    9.79
   1   5  11 3222.56  113.83
   1   5  12 1298.46   61.35
   1   5  13  204.41   12.60
   1   5  14    5.80    1.58
   1   5  15    5.75    1.50
   1   5  16   65.52    9.46
   1   5  17   74.26   16.80
   1   5  18   34.56    1.99
   1   5  19   -1.35    2.38
   1   5  20   13.73    1.16
   1   5  21   36.72    2.42
   1   5  22   75.76    4.68
   1   5  23   88.14    6.56
   1   5  24    5.04    0.58
   1   5  25    3.60    0.33
   1   5  26    5.35    0.66
   1   5  27    3.17    0.58
   1   5  28    0.86    0.46
   1   5  29   -0.33    1.09
   1   6   0   29.70   15.35
   1   6   1 2156.20   62.36
   1   6   2  169.23    9.49
   1   6   3 1409.27   48.97
   1   6   4  773.75   33.70
   1   6   5   57.63    4.56
   1   6   6   50.34    9.93
   1   6   7 1833.46   62.55
   1   6   8 1151.87   48.12
   1   6   9 2821.55   99.31
   1   6  10  375.19   18.26
   1   6  11  732.73   33.32
   1   6  12 1968.76   81.12
   1   6  13  109.11    6.74
   1   6  14  467.58   26.13
   1   6  15  464.01   26.10
   1   6  16    7.58    1.63
   1   6  17  642.85   33.02
   1   6  18  172.78   11.27
   1   6  19   30.68    1.99
   1   6  20    2.81    0.37
   1   6  21   14.63    0.89
   1   6  22   12.23    1.10
   1   6  23   12.48    0.84
   1   6  24   18.83    1.48
   1   6  25    1.47    0.26
   1   6  26    3.06    0.54
   1   6  27   -0.30    0.37
   1   6  28    1.25    0.88
   1   7   0    4.99    4.29
   1   7   1 3033.47   83.72
   1   7   2   53.99    5.26
   1   7   3 1476.63   52.95
   1   7   4  710.35   29.74
   1   7   5  689.07   31.07
   1   7   6  286.43   15.11
   1   7   7    5.70    4.87
   1   7   8   30.46    3.60
   1   7   9  243.41   12.37
   1   7  10   17.05    4.89
   1   7  11 1767.69   73.81
   1   7  12   26.95    2.42
   1   7  13   11.69    1.13
   1   7  14   72.88    3.91
   1   7  15   98.59   11.36
   1   7  16   54.88    3.69
   1   7  17   39.78    7.64
   1   7  18   29.97    2.58
   1   7  19    2.99    0.44
   1   7  20   16.65    1.12
   1   7  21    1.88    0.28
   1   7  22  182.14   12.09
   1   7  23    1.23    0.66
   1   7  24    0.15    0.23
   1   7  25   -0.08    0.66
   1   7  26    0.75    0.38
   1   7  27    0.30    0.55
   1   7  28   -0.09    1.49
   1   8   0   24.66    6.26
   1   8   1 3811.70  104.25
   1   8   2  777.48   32.18
   1   8   3 1390.97   49.22
   1   8   4 1259.66   49.71
   1   8   5  573.11   25.65
   1   8   6 2720.83   92.89
   1   8   7  453.75   22.00
   1   8   8  659.54   30.50
   1   8   9 1313.04   60.14
   1   8  10  291.96   16.23
   1   8  11  344.49   21.23
   1   8  12  558.65   27.99
   1   8  13 1117.94   51.87
   1   8  14  145.77    8.68
   1   8  15   89.35    4.95
   1   8  16    5.66    1.17
   1   8  17   41.46    2.55
   1   8  18   25.23    1.93
   1   8  19   63.76    3.60
   1   8  20   30.00    2.00
   1   8  21   99.30    5.77
   1   8  22    0.66    0.22
   1   8  23   26.67    2.50
   1   8  24    9.18    2.24
   1   8  25    5.30    0.89
   1   8  26    1.96    0.64
   1   8  27    3.30    2.66
   1   9   0    5.35    4.10
   1   9   1 2802.79   87.28
   1   9   2  268.61   11.75
   1   9   3   73.74    6.65
   1   9   4  338.42   17.15
   1   9   5   23.56    2.27
   1   9   6  495.69   22.28
   1   9   7   55.47    5.62
   1   9   8   15.42    0.99
   1   9   9   89.61    4.66
   1   9  10   12.59    1.32
   1   9  11  963.23   47.57
   1   9  12   88.89    4.51
   1   9  13   15.18    1.55
   1   9  14   69.76    4.26
   1   9  15    9.38    1.40
   1   9  16  145.57    9.90
   1   9  17   45.13    2.50
   1   9  18   12.64    0.85
   1   9  19   63.39    3.84
   1   9  20   23.08    1.41
   1   9  21    2.94    0.29
   1   9  22   60.84    4.55
   1   9  23   26.83    2.75
   1   9  24    1.73    0.30
   1   9  25    1.53    0.42
   1   9  26    0.05    0.59
   1  10   0    3.43    1.10
   1  10   1  838.62   35.39
   1  10   2    6.75    0.73
   1  10   3   16.12    1.19
   1  10   4  452.80   20.43
   1  10   5   40.90    2.77
   1  10   6  484.96   21.75
   1  10   7  275.72   12.90
   1  10   8  693.24   30.99
   1  10   9  457.87   21.68
   1  10  10   27.51    1.48
   1  10  11  252.06   12.82
   1  10  12 1078.26   49.64
   1  10  13  233.36   11.93
   1  10  14  340.20   18.15
   1  10  15  272.20   15.43
   1  10  16   10.84    0.75
   1  10  17    7.98    0.56
   1  10  18   14.63    0.87
   1  10  19   30.16    1.86
   1  10  20   15.00    0.97
   1  10  21    6.22    0.45
   1  10  22    9.57    1.01
   1  10  23    0.32    0.28
   1  10  24    4.44    1.09
   1  10  25    0.60    1.05
   1  10  26    8.47    2.17
   1  11   0    0.29    0.92
   1  11   1  914.94   43.26
   1  11   2   13.84    2.18
   1  11   3   34.14    1.98
   1  11   4  159.71    6.86
   1  11   5   19.63    2.25
   1  11   6   20.51    1.21
   1  11   7  145.89    7.09
   1  11   8  150.29    7.74
   1  11   9  208.18   10.34
   1  11  10   11.61    0.67
   1  11  11  681.38   34.20
   1  11  12   27.67    1.54
   1  11  13    1.54    0.37
   1  11  14   59.74    3.27
   1  11  15   61.29    3.64
   1  11  16   49.63    2.82
   1  11  17    8.32    0.50
   1  11  18   10.83    0.82
   1  11  19    8.09    0.53
   1  11  20    2.20    0.26
   1  11  21   11.53    1.08
   1  11  22    8.72    1.21
   1  11  23    1.50    0.42
   1  11  24    0.62    0.62
   1  11  25   -2.29    2.64
   1  12   0    9.75    6.11
   1  12   1  347.07   20.80
   1  12   2   13.69    1.96
   1  12   3 1085.34   48.25
   1  12   4  428.59   20.97
   1  12   5  658.40   28.94
   1  12   6  362.18   17.52
   1  12   7    3.70    1.19
   1  12   8    3.38    0.84
   1  12   9  343.25   17.08
   1  12  10  890.34   42.73
   1  12  11  164.84    9.19
   1  12  12   32.75    1.76
   1  12  13  110.20    6.79
   1  12  14   37.12    2.36
   1  12  15   36.67    2.09
   1  12  16  267.09   15.23
   1  12  17    2.87    0.27
   1  12  18   17.15    1.20
   1  12  19    1.04    0.26
   1  12  20    0.22    0.26
   1  12  21    0.92    0.30
   1  12  22    3.30    0.80
   1  12  23    1.80    0.56
   1  12  24    2.38    1.82
   1  13   0    1.43    0.55
   1  13   1   46.01    3.32
   1  13   2  267.93   13.50
   1  13   3  264.41   13.18
   1  13   4  113.48    6.27
   1  13   5    7.95    1.00
   1  13   6  112.31    5.67
   1  13   7   27.65    1.75
   1  13   8   29.87    1.81
   1  13   9    7.07    0.47
   1  13  10   27.94    1.98
   1  13  11   17.26    1.12
   1  13  12   73.85    4.34
   1  13  13  132.51    8.10
   1  13  14    1.20    0.25
   1  13  15   12.41    0.81
   1  13  16    2.15    0.24
   1  13  17    7.38    0.64
   1  13  18    6.74    0.71
   1  13  19    3.49    0.57
   1  13  20    0.58    0.31
   1  13  21    0.45    0.42
   1  13  22    0.81    0.99
   1  14   0    2.55    1.85
   1  14   1  251.40   12.92
   1  14   2  276.33   15.56
   1  14   3    1.55    0.51
   1  14   4  183.94   11.20
   1  14   5   17.37    1.08
   1  14   6   31.79    1.83
   1  14   7   84.07    4.38
   1  14   8   91.96    4.84
   1  14   9   74.99    3.99
   1  14  10    2.18    0.26
   1  14  11   48.85    3.07
   1  14  12    7.31    0.46
   1  14  13   36.65    2.22
   1  14  14   20.88    1.23
   1  14  15   29.25    2.19
   1  14  16    2.40    0.30
   1  14  17    0.73    0.26
   1  14  18   15.96    2.59
   1  14  19    0.53    0.35
   1  14  20    0.53    0.49
   1  14  21    5.23    2.71
   1  15   0    1.22    0.35
   1  15   1    4.48    0.61
   1  15   2   10.31    0.67
   1  15   3    1.45    0.28
   1  15   4    0.62    0.30
   1  15   5    0.94    0.24
   1  15   6    3.13    0.31
   1  15   7    6.15    0.40
   1  15   8   20.89    1.48
   1  15   9   25.50    1.59
   1  15  10    2.84    0.24
   1  15  11   15.37    0.97
   1  15  12    0.88    0.22
   1  15  13    2.96    0.35
   1  15  14   29.80    3.10
   1  15  15   30.39    3.57
   1  15  16   39.40    6.60
   1  15  17    0.18    0.34
   1  15  18    2.03    0.70
   1  15  19   -0.49    1.31
   1  16   0    0.34    0.32
   1  16   1   28.54    2.09
   1  16   2    7.70    0.50
   1  16   3    8.01    0.63
   1  16   4    1.83    0.26
   1  16   5   76.39    4.99
   1  16   6   10.15    0.78
   1  16   7    0.20    0.48
   1  16   8    0.74    0.30
   1  16   9    2.53    0.27
   1  16  10    0.48    0.22
   1  16  11    9.63    1.04
   1  16  12    2.99    0.43
   1  16  13    1.40    0.30
   1  16  14    7.25    1.86
   1  16  15    8.91    3.88
   1  16  16    0.72    0.80
   1  16  17   -2.62    1.33
   1  17   0    0.26    0.31
   1  17   1    3.31    0.32
   1  17   2    0.62    0.23
   1  17   3   51.03    5.14
   1  17   4    3.85    0.38
   1  17   5   14.34    1.38
   1  17   6    3.40    0.34
   1  17   7    2.30    0.34
   1  17   8   13.68    1.62
   1  17   9    0.49    0.28
   1  17  10    0.20    0.31
   1  17  11    0.03    0.32
   1  17  12    0.57    0.40
   1  17  13    2.95    1.40
   1  17  14    0.55    0.75
   1  18   0    0.82    0.39
   1  18   1    0.97    0.31
   1  18   2    3.92    0.68
   1  18   3    0.85    0.30
   1  18   4    0.82    0.31
   1  18   5   12.14    2.47
   1  18   6    0.79    0.34
   1  18   7    0.41    0.35
   1  18   8    0.66    0.37
   1  18   9   -0.06    0.51
   1  18  10    0.59    0.72
   1  18  11   -0.62    0.91
   1  18  12   -3.58    2.17
   1  19   0    1.47    0.66
   1  19   1    0.18    0.49
   1  19   2    0.69    0.51
   1  19   3    1.42    0.61
   1  19   4    0.52    0.72
   1  19   5   -1.39    0.85
   1  19   6   -0.52    1.32
   1  19   7    0.51    3.92
   2   0   0  506.75   31.79
   2   0   1  -13.40    5.16
   2   0   2 2616.25   82.99
   2   0   3  197.36   19.67
   2   0   4 4375.85  138.68
   2   0   5  291.85   43.89
   2   0   6 3649.97  131.82
   2   0   7  223.97   48.18
   2   0   8 2661.39  115.73
   2   0   9    2.68    3.30
   2   0  10  670.78   44.60
   2   0  11  146.17   29.55
   2   0  12 1447.76   82.00
   2   0  13    4.44    1.77
   2   0  14 1899.84  116.83
   2   0  15   13.21    5.31
   2   0  16  324.75   27.52
   2   0  17    7.29    2.79
   2   0  18 1092.54   80.18
   2   0  19    1.02    0.58
   2   0  20  141.14   12.28
   2   0  21    9.74    4.23
   2   0  22  706.95   52.85
   2   0  23    1.99    2.38
   2   0  24   59.91    4.98
   2   0  25    0.89    0.32
   2   0  26   38.87    4.12
   2   0  27    0.26    0.37
   2   0  28    0.81    0.53
   2   0  29   -0.06    0.68
   2   0  30   -4.09    2.88
   2   1   0 2508.13   71.36
   2   1   1 1809.22   44.66
   2   1   2 1841.00   47.20
   2   1   3 2151.09   53.69
   2   1   4  349.32   21.52
   2   1   5  823.46   34.13
   2   1   6 3138.92   84.54
   2   1   7 2530.33   75.14
   2   1   8 4326.37  117.42
   2   1   9  426.42   22.63
   2   1  10 1029.74   46.20
   2   1  11  189.42   16.99
   2   1  12   37.33    4.09
   2   1  13 3104.48  106.38
   2   1  14   79.77   10.55
   2   1  15  987.79   52.64
   2   1  16  517.77   28.53
   2   1  17    7.04    1.40
   2   1  18   21.20    2.62
   2   1  19   12.30    1.38
   2   1  20  467.06   28.41
   2   1  21  464.55   29.21
   2   1  22   38.98    2.31
   2   1  23    1.72    0.52
   2   1  24    3.94    0.51
   2   1  25   29.21    2.18
   2   1  26    2.12    0.26
   2   1  27    0.62    0.28
   2   1  28    0.89    0.33
   2   1  29    0.78    0.47
   2   1  30   -1.95    2.53
   2   2   0  292.67   14.10
   2   2   1 2045.68   48.41
   2   2   2 2187.81   55.09
   2   2   3 1637.65   50.56
   2   2   4 2846.56   76.04
   2   2   5  950.86   41.14
   2   2   6 1052.42   42.65
   2   2   7  294.24   22.29
   2   2   8   11.59    1.88
   2   2   9  134.25    8.67
   2   2  10  173.30    9.51
   2   2  11 2467.41   83.45
   2   2  12  547.65   29.78
   2   2  13 1614.30   69.33
   2   2  14  254.30   18.21
   2   2  15  220.02   14.09
   2   2  16  204.99   12.27
   2   2  17 1100.92   59.54
   2   2  18  664.34   36.11
   2   2  19  394.86   23.16
   2   2  20   12.69    1.25
   2   2  21  346.97   19.18
   2   2  22  288.56   17.69
   2   2  23    0.95    0.28
   2   2  24   44.56    2.59
   2   2  25    6.30    0.46
   2   2  26    1.01    0.25
   2   2  27    0.78    0.29
   2   2  28    5.31    1.17
   2   2  29    0.65    0.64
   2   2  30   -6.34    3.28
   2   3   0  384.02   22.13
   2   3   1 3427.41   78.55
   2   3   2  926.74   36.06
   2   3   3 1876.78   57.63
   2   3   4 2272.80   67.17
   2   3   5  242.11   15.58
   2   3   6  475.16   26.13
   2   3   7  863.18   38.52
   2   3   8  121.68    7.14
   2   3   9 1161.78   48.46
   2   3  10  669.74   34.05
   2   3  11  969.61   45.73
   2   3  12  175.73   21.38
   2   3  13 2702.46  101.68
   2   3  14  120.01    8.09
   2   3  15  173.67    9.61
   2   3  16  456.87   25.26
   2   3  17   61.09    3.85
   2   3  18  119.79    7.88
   2   3  19   64.95    4.18
   2   3  20  966.74   53.55
   2   3  21  347.64   21.18
   2   3  22    1.21    0.38
   2   3  23  111.94    6.66
   2   3  24    1.32    0.28
   2   3  25    4.00    0.39
   2   3  26    6.50    0.61
   2   3  27    0.48    0.28
   2   3  28    2.63    0.72
   2   3  29    3.80    1.71
   2   4   0 6399.49  184.39
   2   4   1  268.96   15.32
   2   4   2  653.78   28.45
   2   4   3 4101.60  100.76
   2   4   4 2507.93   73.90
   2   4   5 3628.47   96.83
   2   4   6   17.53    3.70
   2   4   7  702.12   32.18
   2   4   8  886.38   40.95
   2   4   9 1426.63   56.87
   2   4  10  538.07   26.29
   2   4  11 1209.02   53.03
   2   4  12 1098.39   51.45
   2   4  13 1056.04   55.26
   2   4  14    3.71    1.03
   2   4  15  691.62   36.36
   2   4  16  113.61    7.01
   2   4  17  215.11   14.39
   2   4  18  120.91    7.58
   2   4  19  259.09   15.81
   2   4  20  242.36   13.64
   2   4  21  443.05   27.00
   2   4  22   78.84    4.73
   2   4  23   23.34    1.41
   2   4  24   16.26    1.16
   2   4  25    2.03    0.83
   2   4  26   36.60    3.94
   2   4  27    5.54    1.48
   2   4  28    3.76    1.11
   2   4  29   -0.56    0.94
   2   5   0 4984.41  158.58
   2   5   1 2630.33   72.69
   2   5   2 1482.69   49.46
   2   5   3  694.38   29.91
   2   5   4 1506.71   53.11
   2   5   5  367.32   19.02
   2   5   6 1693.64   63.49
   2   5   7   17.10    1.82
   2   5   8 1799.37   65.66
   2   5   9    8.36    3.36
   2   5  10 2282.49   84.99
   2   5  11   97.32    6.76
   2   5  12 2052.03   85.21
   2   5  13 1045.67   52.62
   2   5  14   11.17    3.26
   2   5  15    5.42    0.92
   2   5  16  234.38   14.18
   2   5  17  106.55    6.26
   2   5  18   73.07    4.42
   2   5  19    8.72    1.11
   2   5  20   18.35    1.28
   2   5  21   10.97    1.07
   2   5  22   64.10    4.01
   2   5  23   33.90    2.34
   2   5  24   93.88    6.32
   2   5  25   13.90    1.18
   2   5  26    0.94    0.27
   2   5  27    9.71    1.98
   2   5  28    1.93    0.62
   2   5  29    0.71    1.97
   2   6   0 1482.38   69.55
   2   6   1 3104.79   82.19
   2   6   2   19.08    4.09
   2   6   3 2232.24   66.93
   2   6   4 1435.54   52.97
   2   6   5 1717.25   59.23
   2   6   6 1026.85   42.33
   2   6   7 1902.76   67.07
   2   6   8  372.02   19.58
   2   6   9  280.07   13.32
   2   6  10 1083.21   50.26
   2   6  11 1817.34   70.63
   2   6  12   35.40    2.24
   2   6  13  693.99   35.48
   2   6  14  156.09    9.24
   2   6  15   68.46    5.80
   2   6  16    5.80    0.95
   2   6  17  275.41   17.61
   2   6  18   31.58    1.82
   2   6  19   48.90    3.68
   2   6  20   47.52    2.98
   2   6  21   11.58    0.76
   2   6  22  101.24    6.21
   2   6  23   77.48    5.24
   2   6  24   39.80    3.48
   2   6  25   28.68    3.17
   2   6  26    2.32    0.47
   2   6  27   11.08    2.75
   2   6  28    0.55    0.85
   2   7   0 3055.92  119.79
   2   7   1 1351.90   47.51
   2   7   2 2987.45   85.26
   2   7   3  874.50   32.87
   2   7   4   22.31    2.70
   2   7   5 1233.44   46.45
   2   7   6  113.53    8.61
   2   7   7  174.87    9.57
   2   7   8  566.52   26.39
   2   7   9   12.23    1.96
   2   7  10 1197.13   54.29
   2   7  11 1431.20   62.67
   2   7  12  821.01   39.86
   2   7  13    6.75    2.44
   2   7  14  133.20    7.59
   2   7  15  463.68   25.71
   2   7  16   43.08    2.89
   2   7  17   10.97    2.73
   2   7  18  375.36   26.26
   2   7  19   11.54    0.69
   2   7  20   86.39    5.15
   2   7  21  186.76   11.55
   2   7  22  191.69   12.61
   2   7  23   19.04    1.35
   2   7  24    6.08    0.85
   2   7  25    2.53    0.42
   2   7  26    0.74    0.33
   2   7  27    1.23    1.53
   2   7  28   -1.64    2.57
   2   8   0 5638.03  206.51
   2   8   1 1926.37   65.66
   2   8   2  466.43   21.51
   2   8   3  193.68   12.37
   2   8   4   62.28    4.64
   2   8   5  426.64   20.31
   2   8   6  141.72    9.16
   2   8   7 1311.19   52.90
   2   8   8  561.55   27.84
   2   8   9 1371.06   59.53
   2   8  10 1427.92   59.25
   2   8  11  420.92   23.20
   2   8  12 1333.62   63.75
   2   8  13   29.39    1.53
   2   8  14  567.06   28.47
   2   8  15  125.44    7.05
   2   8  16    4.03    0.77
   2   8  17   86.34    5.06
   2   8  18   19.34    1.22
   2   8  19   48.66    2.98
   2   8  20    3.25    0.29
   2   8  21   10.78    0.71
   2   8  22   13.30    0.93
   2   8  23   82.65    5.91
   2   8  24   64.91    6.74
   2   8  25    1.61    0.35
   2   8  26    1.40    0.50
   2   8  27    0.11    0.96
   2   9   0 2673.27  116.26
   2   9   1 1698.48   61.78
   2   9   2 1185.65   47.31
   2   9   3  964.79   37.69
   2   9   4  131.83    6.72
   2   9   5  478.04   22.27
   2   9   6  497.26   23.04
   2   9   7   64.11    4.41
   2   9   8   35.44    1.94
   2   9   9   76.77    4.24
   2   9  10   28.24    1.69
   2   9  11   10.49    0.95
   2   9  12  645.05   34.36
   2   9  13   47.03    2.89
   2   9  14   29.03    2.10
   2   9  15  449.63   24.03
   2   9  16    5.22    1.42
   2   9  17    5.55    0.97
   2   9  18  233.18   13.25
   2   9  19   45.48    2.84
   2   9  20    8.64    0.83
   2   9  21   75.45    4.93
   2   9  22   45.12    3.35
   2   9  23   21.13    2.47
   2   9  24    0.23    0.30
   2   9  25    4.37    1.16
   2   9  26    1.17    0.70
   2  10   0 2293.60  115.72
   2  10   1  213.28   12.12
   2  10   2   13.32    1.34
   2  10   3  401.64   21.06
   2  10   4  965.55   39.86
   2  10   5   52.50    2.76
   2  10   6  693.50   30.25
   2  10   7  433.22   21.58
   2  10   8    6.45    0.63
   2  10   9   25.20    1.42
   2  10  10  172.02    8.68
   2  10  11  266.26   13.48
   2  10  12    2.19    0.50
   2  10  13    4.52    1.04
   2  10  14   19.98    1.71
   2  10  15   28.97    1.84
   2  10  16   55.99    3.40
   2  10  17   31.55    1.85
   2  10  18   37.98    2.55
   2  10  19   88.02    5.48
   2  10  20  117.97    7.57
   2  10  21   61.49    4.26
   2  10  22    3.84    0.44
   2  10  23    4.09    0.64
   2  10  24    7.53    1.73
   2  10  25    1.72    0.75
   2  11   0 2692.67  145.52
   2  11   1   48.64    3.18
   2  11   2  705.30   33.49
   2  11   3  885.42   40.23
   2  11   4   46.87    3.22
   2  11   5 1363.88   55.47
   2  11   6  134.48    7.60
   2  11   7   72.59    3.67
   2  11   8   32.84    8.85
   2  11   9   63.43    3.13
   2  11  10  357.55   17.58
   2  11  11  105.19    5.80
   2  11  12   45.19    2.72
   2  11  13  258.59   13.77
   2  11  14    0.87    0.33
   2  11  15  869.01   48.05
   2  11  16   16.00    0.98
   2  11  17  281.24   15.56
   2  11  18    3.75    0.37
   2  11  19   22.94    1.40
   2  11  20   25.61    2.37
   2  11  21    1.91    0.31
   2  11  22    2.76    0.58
   2  11  23    0.51    0.35
   2  11  24    0.63    0.66
   2  11  25    1.00    3.21
   2  12   0 2358.15  136.92
   2  12   1  238.02   12.88
   2  12   2 1143.68   49.47
   2  12   3  698.91   33.72
   2  12   4  974.02   44.36
   2  12   5  513.78   24.53
   2  12   6  336.57   16.17
   2  12   7  287.54   16.19
   2  12   8  417.45   21.46
   2  12   9    8.70    1.15
   2  12  10   41.08    2.27
   2  12  11  291.76   16.32
   2  12  12   46.14    2.59
   2  12  13   18.97    1.11
   2  12  14   65.92    4.21
   2  12  15  241.13   14.29
   2  12  16  218.57   13.42
   2  12  17   29.72    1.91
   2  12  18    0.82    0.22
   2  12  19   21.00    1.98
   2  12  20    9.38    1.33
   2  12  21    0.81    0.32
   2  12  22    7.38    1.73
   2  12  23    0.75    0.69
   2  12  24   11.62    1.83
   2  13   0    5.78    0.89
   2  13   1   34.25    2.62
   2  13   2    5.84    1.27
   2  13   3   34.85    2.32
   2  13   4   72.28    3.70
   2  13   5  136.41    7.45
   2  13   6  774.88   37.71
   2  13   7   34.44    1.78
   2  13   8  317.03   16.48
   2  13   9   34.21    1.95
   2  13  10    7.45    0.51
   2  13  11   11.78    0.81
   2  13  12  111.71    6.28
   2  13  13    1.06    0.36
   2  13  14  110.26    7.61
   2  13  15   46.34    3.07
   2  13  16   84.49    5.29
   2  13  17    5.94    0.49
   2  13  18   30.75    3.13
   2  13  19   28.41    4.39
   2  13  20    0.60    0.34
   2  13  21    1.70    1.43
   2  13  22   -0.28    1.06
   2  14   0   33.32    2.70
   2  14   1    1.93    0.53
   2  14   2  105.57    6.01
   2  14   3   60.55    3.67
   2  14   4    4.05    0.44
   2  14   5    7.72    0.52
   2  14   6   21.99    1.12
   2  14   7   61.70    3.53
   2  14   8    6.35    0.50
   2  14   9    6.22    0.44
   2  14  10   63.07    3.48
   2  14  11   13.18    0.75
   2  14  12   57.29    3.33
   2  14  13    4.07    0.32
   2  14  14   27.88    1.99
   2  14  15   90.18    6.42
   2  14  16    2.00    0.62
   2  14  17   13.06    1.71
   2  14  18    6.55    1.63
   2  14  19    2.33    0.98
   2  14  20    1.01    0.78
   2  14  21    1.41    2.72
   2  15   0   17.13    1.56
   2  15   1    4.01    0.33
   2  15   2    3.63    0.35
   2  15   3  128.64    7.44
   2  15   4   15.86    1.06
   2  15   5  107.52    6.74
   2  15   6   20.71    1.26
   2  15   7   35.26    2.27
   2  15   8   10.07    0.66
   2  15   9    0.69    0.23
   2  15  10    7.87    0.50
   2  15  11   11.11    0.71
   2  15  12    5.15    0.43
   2  15  13   10.25    0.99
   2  15  14    4.78    0.56
   2  15  15   44.31    6.31
   2  15  16   15.39    3.13
   2  15  17   27.14    6.01
   2  15  18    0.10    0.50
   2  15  19    0.03    1.99
   2  16   0  430.54   36.37
   2  16   1   14.06    1.08
   2  16   2   24.96    1.70
   2  16   3   30.88    2.00
   2  16   4   36.92    2.45
   2  16   5   17.56    1.16
   2  16   6  154.51   10.08
   2  16   7    2.61    0.28
   2  16   8   16.83    1.38
   2  16   9    0.42    0.21
   2  16  10    8.12    0.99
   2  16  11    3.01    0.39
   2  16  12   13.26    1.89
   2  16  13    1.23    0.35
   2  16  14    1.44    0.54
   2  16  15    8.25    3.02
   2  16  16   12.51    6.76
   2  16  17   -2.16    1.95
   2  17   0    6.59    0.95
   2  17   1    2.12    0.32
   2  17   2    2.66    0.28
   2  17   3    2.21    0.29
   2  17   4   11.04    1.02
   2  17   5    1.23    0.27
   2  17   6   37.48    4.33
   2  17   7    4.54    0.80
   2  17   8   12.09    1.45
   2  17   9    0.40    0.30
   2  17  10    0.02    0.30
   2  17  11    1.08    0.36
   2  17  12    0.60    0.40
   2  17  13    0.46    0.58
   2  17  14    0.13    0.93
   2  18   0    4.78    2.39
   2  18   1    0.87    0.32
   2  18   2    1.35    0.36
   2  18   3    2.41    0.65
   2  18   4    0.45    0.33
   2  18   5    6.67    1.54
   2  18   6    1.76    0.51
   2  18   7    9.60    2.48
   2  18   8    0.47    0.46
   2  18   9    4.63    1.28
   2  18  10    0.10    0.70
   2  18  11    1.04    1.58
   2  19   0    0.67    0.70
   2  19   1    0.87    0.60
   2  19   2    0.62    0.61
   2  19   3    0.62    0.71
   2  19   4    0.76    0.71
   2  19   5    1.32    1.03
   2  19   6    2.00    2.10
   2  19   7    5.88    1.34
   3   0   0  177.83   11.89
   3   0   1  138.66    6.76
   3   0   2 3176.92  101.28
   3   0   3  -11.34    4.90
   3   0   4 2533.84   96.63
   3   0   5   11.02    9.91
   3   0   6  311.54   33.01
   3   0   7    1.36    1.46
   3   0   8 5080.17  190.95
   3   0   9    8.85    2.34
   3   0  10 3379.26  143.12
   3   0  11    4.07    2.88
   3   0  12 1585.56   92.01
   3   0  13    1.62    2.27
   3   0  14 2328.15  129.68
   3   0  15   -0.85    2.66
   3   0  16  102.01    8.63
   3   0  17    1.18    0.82
   3   0  18   33.64    3.42
   3   0  19    0.93    0.56
   3   0  20   61.87    6.21
   3   0  21    3.19    1.72
   3   0  22   13.58    1.54
   3   0  23    0.42    0.37
   3   0  24    1.70    0.37
   3   0  25    0.07    0.33
   3   0  26    0.73    0.32
   3   0  27    0.39    0.39
   3   0  28    4.07    1.60
   3   0  29    0.19    0.67
   3   1   0  118.98    5.05
   3   1   1 1166.90   34.27
   3   1   2 1360.29   41.62
   3   1   3   66.11   10.96
   3   1   4 2464.27   65.70
   3   1   5 2718.51   75.09
   3   1   6 2605.06   76.71
   3   1   7 2552.75   79.23
   3   1   8 1539.34   57.49
   3   1   9 1492.86   55.64
   3   1  10 2242.51   74.16
   3   1  11  234.51   14.63
   3   1  12 1183.03   55.42
   3   1  13 1099.27   53.03
   3   1  14 1725.74   75.99
   3   1  15  521.65   26.79
   3   1  16  137.58    8.12
   3   1  17   83.98    6.61
   3   1  18   28.19    1.71
   3   1  19   25.96    1.81
   3   1  20   15.66    2.15
   3   1  21    8.64    0.68
   3   1  22   13.02    1.24
   3   1  23    2.29    0.48
   3   1  24    8.77    0.61
   3   1  25    0.81    0.23
   3   1  26    1.59    0.39
   3   1  27    5.90    1.39
   3   1  28    4.58    1.69
   3   1  29    2.67    1.16
   3   1  30   11.74    7.00
   3   2   1 1460.39   43.50
   3   2   2 1223.47   41.52
   3   2   3 1194.67   43.15
   3   2   4 1233.54   44.05
   3   2   5 2034.37   64.24
   3   2   6 2627.55   79.00
   3   2   7   77.78    6.31
   3   2   8  555.12   28.57
   3   2   9 2104.26   74.02
   3   2  10  879.94   40.53
   3   2  11   50.72    7.32
   3   2  12 2532.83   90.66
   3   2  13  189.23   16.31
   3   2  14  174.70    8.75
   3   2  15  517.10   28.84
   3   2  16 1516.35   72.04
   3   2  17  145.08    7.80
   3   2  18   36.46    2.93
   3   2  19   11.54    1.42
   3   2  20   32.33    2.97
   3   2  21  132.91    7.51
   3   2  22   28.94    1.89
   3   2  23    3.56    1.03
   3   2  24   19.42    1.42
   3   2  25    5.54    0.50
   3   2  26    0.64    0.24
   3   2  27    0.78    0.34
   3   2  28    2.81    0.64
   3   2  29    1.61    0.85
   3   3   1  368.63   17.99
   3   3   2  999.54   36.74
   3   3   3  943.69   37.59
   3   3   4 2252.46   66.73
   3   3   5  907.73   39.36
   3   3   6  208.60   13.99
   3   3   7 1527.85   59.07
   3   3   8 1416.16   54.72
   3   3   9  231.89   13.88
   3   3  10  263.06   15.90
   3   3  11 1635.69   62.84
   3   3  12   75.51    5.09
   3   3  13  645.48   31.94
   3   3  14  769.76   36.65
   3   3  15   84.65    6.84
   3   3  16 1746.89   83.08
   3   3  17  217.59   13.26
   3   3  18   64.81    3.60
   3   3  19  254.56   14.85
   3   3  20  131.42    7.77
   3   3  21   40.49    2.45
   3   3  22  310.99   18.30
   3   3  23   23.05    1.52
   3   3  24   10.48    0.72
   3   3  25   26.97    1.94
   3   3  26    2.14    0.35
   3   3  27    8.65    1.55
   3   3  28    0.80    0.37
   3   3  29   -0.47    0.74
   3   4   0    4.92    4.92
   3   4   1 1212.23   40.65
   3   4   2 2540.34   68.78
   3   4   3 2471.83   71.53
   3   4   4 2437.93   73.36
   3   4   5  208.12   14.27
   3   4   6  344.62   16.69
   3   4   7 2505.65   79.77
   3   4   8  790.65   38.57
   3   4   9  304.25   16.03
   3   4  10  645.36   34.97
   3   4  11 2732.19   95.93
   3   4  12  180.35    9.83
   3   4  13 1958.68   83.00
   3   4  14   36.85    5.02
   3   4  15  302.92   18.35
   3   4  16  816.61   42.26
   3   4  17  658.23   35.36
   3   4  18  532.60   31.12
   3   4  19   71.64    5.86
   3   4  20  114.56    6.85
   3   4  21  245.23   14.34
   3   4  22   34.24    2.11
   3   4  23    3.47    0.42
   3   4  24    7.68    0.69
   3   4  25   21.86    1.79
   3   4  26    0.59    0.27
   3   4  27    2.95    0.67
   3   4  28    2.10    0.54
   3   4  29    1.47    1.66
   3   5   0   16.71    7.98
   3   5   1 2732.00   76.04
   3   5   2 1936.63   57.54
   3   5   3 1046.41   39.66
   3   5   4 1517.93   54.39
   3   5   5 1518.80   57.25
   3   5   6  781.75   36.44
   3   5   7 1660.25   64.47
   3   5   8 1416.88   58.29
   3   5   9   87.70    5.05
   3   5  10  368.17   18.82
   3   5  11 1434.83   60.45
   3   5  12  810.74   39.92
   3   5  13   22.35    1.64
   3   5  14 1522.36   72.42
   3   5  15  222.24   14.65
   3   5  16  794.26   40.51
   3   5  17 1114.90   55.35
   3   5  18   36.53    2.07
   3   5  19   27.31    1.74
   3   5  20    1.42    0.35
   3   5  21    6.76    0.60
   3   5  22   22.38    1.43
   3   5  23   36.75    2.84
   3   5  24    6.02    0.43
   3   5  25   13.03    1.18
   3   5  26   19.24    2.45
   3   5  27    1.72    0.41
   3   5  28    1.79    0.70
   3   5  29   15.71    1.60
   3   6   0   17.48    3.67
   3   6   1  500.85   22.56
   3   6   2 3210.55   88.97
   3   6   3 2362.69   72.85
   3   6   4 2298.01   71.87
   3   6   5   84.15    8.10
   3   6   6  811.54   35.79
   3   6   7  791.96   37.53
   3   6   8  956.11   47.14
   3   6   9 2597.86   91.28
   3   6  10  377.79   20.00
   3   6  11  531.14   25.96
   3   6  12 1255.65   56.65
   3   6  13  832.32   39.63
   3   6  14  419.31   22.70
   3   6  15 1391.53   70.96
   3   6  16  899.65   45.32
   3   6  17  186.32    9.69
   3   6  18  525.97   31.80
   3   6  19   82.49    4.66
   3   6  20    1.39    0.96
   3   6  21  107.87    7.34
   3   6  22    4.49    0.39
   3   6  23    7.79    0.68
   3   6  24    0.75    0.49
   3   6  25    1.57    0.34
   3   6  26    5.02    0.87
   3   6  27    2.76    1.89
   3   6  28   -0.47    1.55
   3   7   0    9.41    5.05
   3   7   1   30.20    4.22
   3   7   2 2019.50   64.33
   3   7   3   25.99    3.62
   3   7   4 1453.30   52.42
   3   7   5  834.11   34.13
   3   7   6  342.09   16.27
   3   7   7   97.93    6.70
   3   7   8  563.02   28.24
   3   7   9   94.47    6.88
   3   7  10 1297.52   57.60
   3   7  11  202.92    9.70
   3   7  12   58.98    3.17
   3   7  13   35.86    2.22
   3   7  14    2.01    1.12
   3   7  15   62.38    3.37
   3   7  16 1938.37   94.43
   3   7  17  340.14   17.56
   3   7  18   33.96    3.21
   3   7  19    2.26    0.61
   3   7  20    1.26    0.32
   3   7  21    7.74    0.57
   3   7  22   78.69    4.84
   3   7  23    2.12    0.27
   3   7  24   12.27    1.38
   3   7  25    7.00    0.96
   3   7  26   23.10    5.45
   3   7  27   -0.03    0.63
   3   7  28    4.10    1.98
   3   8   0   17.67    3.98
   3   8   1 2805.95   85.00
   3   8   2 3399.29   95.02
   3   8   3 1012.65   42.13
   3   8   4   83.96    5.71
   3   8   5 2774.15   88.37
   3   8   6  248.28   11.54
   3   8   7  680.51   32.63
   3   8   8 1580.77   69.01
   3   8   9  619.54   31.27
   3   8  10  124.09    6.97
   3   8  11  606.58   29.64
   3   8  12  172.53    9.18
   3   8  13   55.04    3.14
   3   8  14   34.43    1.98
   3   8  15 1595.28   75.42
   3   8  16  699.16   37.18
   3   8  17  528.72   28.18
   3   8  18  154.50    8.59
   3   8  19  235.34   15.40
   3   8  20    5.39    0.70
   3   8  21    6.72    0.57
   3   8  22   52.41    3.57
   3   8  23    4.20    0.43
   3   8  24    1.12    0.29
   3   8  25    0.30    0.32
   3   8  26   -0.18    0.44
   3   8  27    0.26    1.62
   3   9   0    9.54    2.60
   3   9   1 2997.05   98.87
   3   9   2 1758.96   62.38
   3   9   3    6.31    1.03
   3   9   4  290.94   14.54
   3   9   5 1036.53   41.94
   3   9   6  108.14    5.72
   3   9   7 1048.60   45.29
   3   9   8   17.81    1.13
   3   9   9   10.21    0.78
   3   9  10  516.37   24.77
   3   9  11 1295.41   58.41
   3   9  12   56.78    4.00
   3   9  13   67.22    3.62
   3   9  14  306.83   17.54
   3   9  15   39.41    2.24
   3   9  16   75.36    4.77
   3   9  17  526.85   30.95
   3   9  18  120.69    7.67
   3   9  19   64.32    3.97
   3   9  20   51.76    3.25
   3   9  21    8.02    0.69
   3   9  22   11.80    0.96
   3   9  23    0.28    0.27
   3   9  24    2.26    0.38
   3   9  25    3.00    0.91
   3   9  26    1.58    1.01
   3  10   0    7.91    3.23
   3  10   1 1991.67   74.28
   3  10   2  149.32    7.70
   3  10   3  343.25   17.04
   3  10   4  176.14   10.78
   3  10   5    6.53    1.12
   3  10   6  232.28   10.78
   3  10   7  211.41   10.16
   3  10   8  108.35    5.31
   3  10   9   78.12    4.13
   3  10  10  393.75   18.32
   3  10  11  146.04    7.35
   3  10  12    4.84    0.49
   3  10  13   16.62    1.02
   3  10  14  453.20   24.27
   3  10  15    2.34    1.02
   3  10  16  248.42   14.07
   3  10  17   12.85    0.75
   3  10  18  293.55   17.04
   3  10  19    0.46    0.25
   3  10  20    2.15    0.42
   3  10  21   10.63    1.00
   3  10  22    1.37    0.37
   3  10  23    9.13    1.70
   3  10  24    0.50    0.44
   3  10  25    0.88    0.75
   3  11   0    1.86    0.84
   3  11   1  208.49   10.22
   3  11   2  229.31   11.54
   3  11   3   23.16    1.64
   3  11   4   80.33    3.74
   3  11   5 1134.34   47.81
   3  11   6   63.59    4.51
   3  11   7   16.01    1.47
   3  11   8   21.28    1.37
   3  11   9  118.37    6.01
   3  11  10  221.04   10.29
   3  11  11    3.35    0.78
   3  11  12  387.71   19.87
   3  11  13    3.25    0.43
   3  11  14    9.18    1.11
   3  11  15  211.46   12.00
   3  11  16  765.39   43.85
   3  11  17   54.75    3.41
   3  11  18  177.80   11.13
   3  11  19    1.79    0.27
   3  11  20   30.02    2.76
   3  11  21    7.22    1.00
   3  11  22   20.78    4.66
   3  11  23    1.79    0.51
   3  11  24    1.01    0.76
   3  11  25    5.91    0.02
   3  12   0   11.31    5.13
   3  12   1 2681.68  110.58
   3  12   2  475.45   24.13
   3  12   3  115.51    7.71
   3  12   4  258.11   14.44
   3  12   5  256.02   12.20
   3  12   6  140.98    7.09
   3  12   7  275.99   13.07
   3  12   8   35.89    3.53
   3  12   9    3.74    0.52
   3  12  10  647.31   31.18
   3  12  11  321.85   15.37
   3  12  12  176.23    9.03
   3  12  13   26.08    1.88
   3  12  14   10.13    0.60
   3  12  15  205.34   11.69
   3  12  16    5.16    0.86
   3  12  17  262.49   16.51
   3  12  18    4.82    0.37
   3  12  19    4.35    0.45
   3  12  20    1.61    0.31
   3  12  21    1.32    0.49
   3  12  22    5.16    1.36
   3  12  23    0.83    0.88
   3  13   0    3.92    1.11
   3  13   1  917.67   46.75
   3  13   2 1090.88   55.09
   3  13   3   62.27    3.64
   3  13   4  323.91   19.36
   3  13   5  771.04   37.02
   3  13   6    4.25    1.35
   3  13   7   12.53    0.71
   3  13   8   68.67    4.07
   3  13   9    8.47    0.55
   3  13  10    8.53    0.57
   3  13  11   95.53    5.17
   3  13  12   48.31    2.99
   3  13  13  138.21    7.49
   3  13  14   10.24    0.92
   3  13  15   78.57    4.92
   3  13  16   29.37    1.90
   3  13  17  122.15   10.65
   3  13  18   22.11    2.41
   3  13  19    1.50    0.36
   3  13  20    1.29    0.41
   3  13  21    2.92    1.27
   3  13  22    4.70    2.00
   3  14   0    1.86    1.04
   3  14   1  125.66    6.86
   3  14   2   52.27    3.09
   3  14   3   14.66    1.53
   3  14   4    8.79    0.53
   3  14   5   36.51    2.03
   3  14   6    1.47    0.38
   3  14   7   12.59    0.71
   3  14   8   49.95    2.79
   3  14   9    0.77    0.29
   3  14  10    1.16    0.31
   3  14  11    9.04    0.56
   3  14  12   17.75    1.19
   3  14  13    1.05    0.21
   3  14  14    8.91    0.57
   3  14  15    3.73    0.37
   3  14  16   35.46    3.75
   3  14  17    2.86    0.49
   3  14  18    8.58    1.84
   3  14  19    1.73    0.47
   3  14  20    0.63    0.91
   3  15   0    0.47    0.38
   3  15   1   42.15    2.41
   3  15   2   30.88    1.95
   3  15   3   39.35    2.52
   3  15   4   26.23    1.69
   3  15   5  120.61    7.39
   3  15   6   26.79    1.62
   3  15   7    3.44    0.52
   3  15   8   20.01    1.32
   3  15   9   17.94    1.08
   3  15  10    1.79    0.22
   3  15  11    4.33    0.34
   3  15  12   18.40    1.66
   3  15  13    0.75    0.24
   3  15  14    9.03    1.15
   3  15  15    2.50    0.48
   3  15  16    5.12    0.94
   3  15  17    4.39    2.02
   3  15  18    3.25    1.18
   3  15  19    4.09    4.95
   3  16   0    0.38    0.40
   3  16   1  278.30   17.25
   3  16   2    4.71    0.37
   3  16   3   49.73    3.48
   3  16   4   12.82    0.96
   3  16   5   32.42    2.29
   3  16   6    0.77    0.21
   3  16   7   50.75    3.67
   3  16   8    0.78    0.22
   3  16   9   21.70    2.01
   3  16  10    3.32    0.47
   3  16  11   17.14    2.33
   3  16  12    1.18    0.29
   3  16  13    7.22    1.38
   3  16  14    0.05    0.33
   3  16  15    1.66    0.58
   3  16  16    0.03    0.92
   3  16  17   -0.67    3.61
   3  17   0    0.74    0.34
   3  17   1   36.08    3.40
   3  17   2    5.43    0.92
   3  17   3    5.73    0.58
   3  17   4    5.66    1.02
   3  17   5   30.67    3.43
   3  17   6    0.68    0.28
   3  17   7    1.94    0.38
   3  17   8    0.47    0.27
   3  17   9    2.19    0.45
   3  17  10    1.70    0.44
   3  17  11    1.52    0.43
   3  17  12    1.00    0.45
   3  17  13    1.47    0.70
   3  17  14    1.22    1.40
   3  18   0    1.12    0.44
   3  18   1    2.33    0.77
   3  18   2    0.86    0.36
   3  18   3    3.66    2.88
   3  18   4    1.24    0.36
   3  18   5    1.46    0.50
   3  18   6    0.07    0.36
   3  18   7    1.31    0.66
   3  18   8   -0.10    0.48
   3  18   9    0.26    0.58
   3  18  10   -0.46    0.91
   3  18  11    3.32    3.08
   3  19   0    0.85    0.98
   3  19   1    1.48    0.79
   3  19   2    0.61    0.85
   3  19   3   -0.44    1.08
   3  19   4   -0.30    1.29
   3  19   5    1.04    2.15
   3  19   6    3.93    3.52
   4   0   0 2683.14  137.44
   4   0   1   71.79   14.22
   4   0   2 2567.57   98.29
   4   0   3  262.86   44.55
   4   0   4 1496.49   70.80
   4   0   5  242.54   39.82
   4   0   6 2488.47  106.27
   4   0   7   14.04    6.57
   4   0   8 2475.52  115.72
   4   0   9    4.10    3.38
   4   0  10  202.08   22.64
   4   0  11    7.81    3.49
   4   0  12  282.91   35.92
   4   0  13   24.80    7.82
   4   0  14   37.39    5.81
   4   0  15   22.85    5.21
   4   0  16   11.05    1.97
   4   0  17    0.29    0.84
   4   0  18   28.15    3.30
   4   0  19    2.82    1.31
   4   0  20  119.71    9.53
   4   0  21   15.58    5.83
   4   0  22  260.56   23.83
   4   0  23    0.77    0.37
   4   0  24   37.94    3.62
   4   0  25    0.52    0.31
   4   0  26   11.92    1.93
   4   0  27   -0.05    0.42
   4   0  28    6.39    3.79
   4   0  29   -0.63    0.97
   4   1   0   63.92   11.74
   4   1   1 2862.89   67.61
   4   1   2 2522.49   64.66
   4   1   3 3586.04   84.51
   4   1   4 2267.63   65.15
   4   1   5 1297.99   48.82
   4   1   6 2389.76   72.72
   4   1   7 2296.96   73.75
   4   1   8 1399.13   54.15
   4   1   9 1902.84   69.58
   4   1  10  498.71   23.29
   4   1  11  309.68   28.14
   4   1  12 2699.19   96.90
   4   1  13  364.36   19.15
   4   1  14   16.11    1.49
   4   1  15 1481.85   71.57
   4   1  16  474.10   25.60
   4   1  17  298.84   17.51
   4   1  18   12.49    0.84
   4   1  19   46.55    3.55
   4   1  20  267.54   15.87
   4   1  21   32.49    2.67
   4   1  22   21.88    1.30
   4   1  23   16.93    1.10
   4   1  24    2.96    0.30
   4   1  25   55.82    3.64
   4   1  26    8.94    0.92
   4   1  27    2.88    0.60
   4   1  28    0.79    0.50
   4   1  29    0.76    0.80
   4   2   0 2098.19   87.91
   4   2   1 3039.23   76.39
   4   2   2 1167.80   40.88
   4   2   3 2587.86   71.49
   4   2   4 2449.29   72.21
   4   2   5 2709.64   78.92
   4   2   6 1250.38   47.92
   4   2   7  963.73   43.12
   4   2   8  190.52   10.17
   4   2   9 1555.53   59.29
   4   2  10  623.45   31.50
   4   2  11   41.10    4.81
   4   2  12   70.77    5.50
   4   2  13   60.95    7.10
   4   2  14  416.24   24.91
   4   2  15  398.86   21.24
   4   2  16  134.55    7.60
   4   2  17 2026.45  101.12
   4   2  18   55.13    4.03
   4   2  19  147.55    8.84
   4   2  20  132.81    7.98
   4   2  21   29.95    1.81
   4   2  22  164.26    9.85
   4   2  23    4.33    0.36
   4   2  24   40.65    2.90
   4   2  25   44.53    3.15
   4   2  26    0.39    0.39
   4   2  27   32.45    5.77
   4   2  28    1.21    0.52
   4   2  29    1.31    1.42
   4   3   0   10.35    6.34
   4   3   1  523.11   24.73
   4   3   2 3339.78   87.11
   4   3   3 1251.57   45.53
   4   3   4  922.48   37.94
   4   3   5   41.16    3.60
   4   3   6  917.62   40.25
   4   3   7 1615.76   57.68
   4   3   8  122.43    8.40
   4   3   9 1531.49   61.25
   4   3  10   75.57    6.10
   4   3  11  481.58   26.08
   4   3  12  232.51   11.90
   4   3  13   39.09    6.16
   4   3  14 1730.64   79.86
   4   3  15 1030.09   49.79
   4   3  16  928.49   46.29
   4   3  17  303.29   18.47
   4   3  18   11.33    5.68
   4   3  19  347.91   19.04
   4   3  20    8.63    1.30
   4   3  21  124.76    7.59
   4   3  22   33.66    2.09
   4   3  23   33.94    2.27
   4   3  24    5.95    0.50
   4   3  25    2.70    0.43
   4   3  26    7.02    0.86
   4   3  27    3.42    0.60
   4   3  28    9.36    2.85
   4   3  29   -0.76    1.58
   4   4   0  998.73   50.29
   4   4   1 1352.53   44.95
   4   4   2  931.48   36.82
   4   4   3 1244.76   43.81
   4   4   4 2133.03   66.86
   4   4   5 3744.08  105.28
   4   4   6 1090.85   43.18
   4   4   7   71.31    4.77
   4   4   8  187.80   11.10
   4   4   9   20.70    1.81
   4   4  10   37.87    3.15
   4   4  11  220.07   12.80
   4   4  12    5.16    1.34
   4   4  13  204.38   14.67
   4   4  14  189.18    9.49
   4   4  15  433.43   22.81
   4   4  16 1231.11   62.87
   4   4  17  451.23   26.96
   4   4  18   15.86    1.20
   4   4  19 1013.94   55.91
   4   4  20    7.20    2.62
   4   4  21    9.73    0.98
   4   4  22    5.39    0.46
   4   4  23   18.59    1.15
   4   4  24   12.24    0.97
   4   4  25    2.29    0.28
   4   4  26   13.39    1.94
   4   4  27    4.82    1.07
   4   4  28    0.31    0.56
   4   4  29    4.28    2.19
   4   5   0 1121.86   57.61
   4   5   1   55.97    4.60
   4   5   2 1637.97   53.19
   4   5   3 2795.67   83.32
   4   5   4 1499.64   56.07
   4   5   5 2359.65   72.77
   4   5   6 1826.14   65.50
   4   5   7  722.15   32.98
   4   5   8 1519.61   60.05
   4   5   9  969.43   42.47
   4   5  10  161.38    8.28
   4   5  11    8.03    2.25
   4   5  12  264.08   13.64
   4   5  13  113.18    7.53
   4   5  14  153.51    9.21
   4   5  15  540.35   31.75
   4   5  16  114.29    6.46
   4   5  17   84.42    7.19
   4   5  18 1459.61   74.82
   4   5  19  502.26   29.40
   4   5  20  109.00    6.06
   4   5  21   13.81    0.93
   4   5  22    1.48    0.26
   4   5  23    1.17    0.24
   4   5  24   80.02    6.22
   4   5  25    2.06    0.37
   4   5  26    4.81    1.02
   4   5  27    0.41    0.42
   4   5  28    0.50    0.88
   4   6   0 3538.28  139.53
   4   6   1 2292.87   68.29
   4   6   2 1473.80   50.24
   4   6   3   44.22    2.62
   4   6   4   51.90    4.13
   4   6   5  853.42   37.83
   4   6   6 1712.19   63.19
   4   6   7 1749.20   66.98
   4   6   8    9.94    1.77
   4   6   9   53.49    4.63
   4   6  10   20.27    5.90
   4   6  11   45.02    8.71
   4   6  12   42.87    2.55
   4   6  13  397.14   20.15
   4   6  14    8.30    2.38
   4   6  15  667.83   38.17
   4   6  16   18.61    4.83
   4   6  17  488.17   28.69
   4   6  18   24.81    8.86
   4   6  19  196.19   11.44
   4   6  20   19.94    1.43
   4   6  21   68.56    5.07
   4   6  22    2.95    1.25
   4   6  23   21.48    1.44
   4   6  24    1.37    0.26
   4   6  25    5.69    0.70
   4   6  26    1.03    0.36
   4   6  27    2.17    0.78
   4   6  28    0.32    1.29
   4   7   0 2057.95   90.50
   4   7   1 1188.67   45.30
   4   7   2  832.34   35.11
   4   7   3   33.24    4.27
   4   7   4 2867.22   86.41
   4   7   5  427.76   20.45
   4   7   6  206.93   12.27
   4   7   7  741.06   32.29
   4   7   8  269.36   14.02
   4   7   9  106.12    6.59
   4   7  10 1099.12   49.42
   4   7  11  140.64    8.55
   4   7  12   56.66    3.72
   4   7  13  211.49   11.40
   4   7  14   55.53    2.94
   4   7  15  821.06   41.93
   4   7  16 2267.48  105.39
   4   7  17  832.34   44.06
   4   7  18  280.93   17.47
   4   7  19   21.97    1.29
   4   7  20   72.26    4.77
   4   7  21   14.48    0.87
   4   7  22  189.08   13.19
   4   7  23    0.45    0.22
   4   7  24    1.51    0.30
   4   7  25    0.16    0.30
   4   7  26    0.65    0.41
   4   7  27    0.74    1.00
   4   8   0  947.69   51.88
   4   8   1  234.08   10.47
   4   8   2 2669.50   83.72
   4   8   3 2360.16   79.83
   4   8   4 1428.08   53.99
   4   8   5   31.05    2.14
   4   8   6 2303.03   85.62
   4   8   7  404.63   19.86
   4   8   8  270.62   12.70
   4   8   9  338.01   16.63
   4   8  10    2.95    0.58
   4   8  11  117.79    5.84
   4   8  12   28.62    1.74
   4   8  13   66.46    3.69
   4   8  14  321.75   16.85
   4   8  15  510.47   28.90
   4   8  16 1962.35   90.09
   4   8  17    2.94    0.60
   4   8  18  141.30    8.80
   4   8  19   86.79    5.11
   4   8  20   36.28    2.56
   4   8  21  279.40   18.33
   4   8  22   30.23    2.05
   4   8  23    5.51    0.57
   4   8  24   11.32    1.64
   4   8  25    0.82    0.38
   4   8  26    0.32    0.65
   4   8  27   -2.00    1.93
   4   9   0  757.34   45.01
   4   9   1   14.47    1.21
   4   9   2    4.84    1.20
   4   9   3   30.43    3.28
   4   9   4 1886.56   70.76
   4   9   5  727.51   33.07
   4   9   6  547.78   25.65
   4   9   7   30.73    1.96
   4   9   8    3.60    2.03
   4   9   9    2.73    0.76
   4   9  10   35.86    1.73
   4   9  11   33.03    1.79
   4   9  12  155.52    8.06
   4   9  13    1.90    0.86
   4   9  14  219.68   13.17
   4   9  15  106.54    5.88
   4   9  16  572.11   30.49
   4   9  17  237.18   12.67
   4   9  18  145.12    7.85
   4   9  19   85.36    5.74
   4   9  20    1.07    0.39
   4   9  21  103.01    6.64
   4   9  22    1.15    0.24
   4   9  23    1.37    0.88
   4   9  24   11.88    2.17
   4   9  25    1.03    1.10
   4   9  26    0.24    1.78
   4  10   0  596.32   37.38
   4  10   1   27.96    1.89
   4  10   2 1664.68   65.81
   4  10   3   16.36    2.48
   4  10   4   42.66    1.98
   4  10   5  521.32   25.06
   4  10   6   14.70    1.91
   4  10   7    2.32    0.46
   4  10   8   21.05    1.16
   4  10   9   13.80    1.15
   4  10  10   17.58    1.13
   4  10  11   14.29    3.23
   4  10  12   27.55    1.78
   4  10  13   81.33    4.54
   4  10  14  188.21   10.50
   4  10  15  171.82    8.75
   4  10  16   20.53    1.22
   4  10  17  422.03   23.76
   4  10  18   13.03    0.88
   4  10  19    1.14    0.23
   4  10  20   27.28    1.82
   4  10  21    2.22    0.30
   4  10  22    8.46    1.37
   4  10  23    5.40    0.97
   4  10  24    1.14    0.47
   4  10  25   -0.37    1.41
   4  11   0  681.39   49.40
   4  11   1  673.94   31.87
   4  11   2    2.87    1.53
   4  11   3   79.69    3.93
   4  11   4  586.45   28.15
   4  11   5   22.89    1.91
   4  11   6 1204.35   52.82
   4  11   7   50.34    4.92
   4  11   8    8.40    0.74
   4  11   9  224.25   11.27
   4  11  10   46.27    2.43
   4  11  11  328.97   16.97
   4  11  12   15.54    0.90
   4  11  13   51.97    3.07
   4  11  14   89.76    4.70
   4  11  15    4.72    2.22
   4  11  16  486.78   27.62
   4  11  17   25.48    1.68
   4  11  18   37.17    2.76
   4  11  19   82.13    5.58
   4  11  20    0.52    0.24
   4  11  21   19.08    2.77
   4  11  22    1.49    1.18
   4  11  23    1.88    0.80
   4  11  24   -0.30    1.33
   4  12   0 1804.86  108.37
   4  12   1  160.61    9.30
   4  12   2  361.48   18.43
   4  12   3   54.90    3.24
   4  12   4    8.34    0.94
   4  12   5   18.47    2.12
   4  12   6 1112.12   48.14
   4  12   7  136.54    6.86
   4  12   8   92.98    6.32
   4  12   9  466.91   22.33
   4  12  10  236.22   12.29
   4  12  11    9.93    0.67
   4  12  12   91.02    5.04
   4  12  13    3.81    0.31
   4  12  14    0.90    0.24
   4  12  15   10.23    1.08
   4  12  16  353.09   19.03
   4  12  17    1.23    0.23
   4  12  18  185.71   14.66
   4  12  19    0.59    0.25
   4  12  20   11.33    1.52
   4  12  21    7.66    1.95
   4  12  22    1.90    0.74
   4  12  23    0.99    1.93
   4  13   0 1843.42  111.32
   4  13   1  536.53   25.67
   4  13   2  499.90   26.41
   4  13   3  128.78    7.09
   4  13   4   78.62    5.47
   4  13   5  409.36   21.40
   4  13   6    1.70    0.53
   4  13   7   72.30    4.44
   4  13   8  125.56    6.67
   4  13   9   45.75    3.87
   4  13  10   54.40    3.12
   4  13  11   26.32    1.49
   4  13  12    4.98    0.33
   4  13  13   80.76    4.68
   4  13  14    4.25    0.30
   4  13  15   27.35    1.70
   4  13  16   87.32    6.71
   4  13  17   48.91    5.11
   4  13  18   67.67    8.35
   4  13  19    0.02    0.30
   4  13  20    0.73    0.52
   4  13  21    1.18    0.83
   4  13  22    3.57    1.92
   4  14   0  621.29   45.55
   4  14   1    5.91    0.52
   4  14   2   95.59    5.78
   4  14   3   25.31    1.57
   4  14   4   30.78    1.85
   4  14   5   92.93    4.99
   4  14   6   45.60    2.64
   4  14   7    2.23    0.37
   4  14   8   13.10    0.71
   4  14   9    0.84    0.24
   4  14  10    9.28    0.58
   4  14  11    0.65    0.21
   4  14  12   11.72    0.80
   4  14  13    2.14    0.23
   4  14  14   15.35    1.25
   4  14  15    1.68    0.26
   4  14  16    1.12    0.30
   4  14  17   33.52    5.95
   4  14  18    0.56    0.38
   4  14  19   -0.12    0.50
   4  14  20    0.58    1.68
   4  15   0   21.61    2.06
   4  15   1    1.17    0.25
   4  15   2    5.39    1.26
   4  15   3   16.49    1.02
   4  15   4    6.37    0.48
   4  15   5    1.52    0.37
   4  15   6   27.22    1.73
   4  15   7   16.26    1.06
   4  15   8    5.55    0.41
   4  15   9    1.02    0.41
   4  15  10    2.76    0.26
   4  15  11   13.33    1.06
   4  15  12    6.13    0.59
   4  15  13    3.96    0.48
   4  15  14    0.20    0.27
   4  15  15    1.51    0.37
   4  15  16   10.46    2.84
   4  15  17    1.19    0.63
   4  15  18    2.21    1.33
   4  16   0  195.81   15.35
   4  16   1   39.54    2.42
   4  16   2   90.21    6.41
   4  16   3    4.88    0.45
   4  16   4    6.86    0.53
   4  16   5    0.72    0.21
   4  16   6   12.42    1.13
   4  16   7    1.42    0.23
   4  16   8   16.91    1.78
   4  16   9   20.18    2.10
   4  16  10   37.67    4.44
   4  16  11    4.65    0.63
   4  16  12    4.65    0.82
   4  16  13    5.39    0.90
   4  16  14    1.52    0.58
   4  16  15    1.82    1.27
   4  16  16   -1.76    1.34
   4  17   0  261.73   29.92
   4  17   1   16.56    1.87
   4  17   2   86.87   10.08
   4  17   3   47.00    5.56
   4  17   4    3.04    0.45
   4  17   5    9.95    1.36
   4  17   6    3.30    0.86
   4  17   7    9.51    1.86
   4  17   8   10.39    2.52
   4  17   9    3.44    0.69
   4  17  10    9.04    2.89
   4  17  11    0.50    0.46
   4  17  12    5.95    3.18
   4  17  13    0.37    1.29
   4  17  14    2.64    2.40
   4  18   0   13.90    4.64
   4  18   1    1.74    0.47
   4  18   2    6.96    1.42
   4  18   3    0.26    0.35
   4  18   4    0.90    0.43
   4  18   5    0.82    0.46
   4  18   6    0.00    0.42
   4  18   7    0.35    0.49
   4  18   8    1.62    0.92
   4  18   9    0.79    0.99
   4  18  10   -1.07    2.23
   4  19   0    6.23    2.28
   4  19   1   -1.21    1.16
   4  19   2    1.87    1.82
   4  19   3    3.55    1.51
   4  19   4    1.87    3.69
   5   0   0   -6.94    3.33
   5   0   1   -3.62    6.54
   5   0   2  290.52   21.20
   5   0   3    1.77    6.12
   5   0   4 2312.08   96.35
   5   0   5    4.02    5.43
   5   0   6 2821.20  122.69
   5   0   7   13.32    6.03
   5   0   8 3577.36  151.58
   5   0   9   -1.85    2.37
   5   0  10 1926.60  102.51
   5   0  11   -1.70    2.80
   5   0  12 2495.33  134.12
   5   0  13    1.59    0.92
   5   0  14  328.38   24.72
   5   0  15    1.70    0.59
   5   0  16 1955.54  131.18
   5   0  17    5.28    3.40
   5   0  18   66.87    6.08
   5   0  19    1.39    0.52
   5   0  20  663.22   56.32
   5   0  21    1.15    0.41
   5   0  22   32.28    3.43
   5   0  23    0.31    0.35
   5   0  24    4.37    0.62
   5   0  25    1.42    0.43
   5   0  26    8.74    1.34
   5   0  27    0.88    0.46
   5   0  28   -0.21    0.69
   5   0  29   -1.06    3.11
   5   1   0   -1.13    3.23
   5   1   1  379.49   25.46
   5   1   2  458.64   22.43
   5   1   3 1472.87   50.76
   5   1   4   70.41    4.73
   5   1   5 2771.88   80.42
   5   1   6  831.77   35.62
   5   1   7 2353.65   76.89
   5   1   8   95.97    5.66
   5   1   9 1968.46   70.52
   5   1  10 2366.78   82.26
   5   1  11  157.99   15.25
   5   1  12  172.94   10.40
   5   1  13 2274.82   90.86
   5   1  14  541.14   30.66
   5   1  15  136.00    7.48
   5   1  16 3037.05  121.98
   5   1  17 2737.79  126.35
   5   1  18  108.09    7.56
   5   1  19    8.64    1.63
   5   1  20   99.66    7.03
   5   1  21   68.98    4.45
   5   1  22   14.97    0.98
   5   1  23   12.81    0.81
   5   1  24   14.62    1.09
   5   1  25    0.69    0.24
   5   1  26    0.58    0.27
   5   1  27    0.48    0.34
   5   1  28   11.97    4.17
   5   1  29    2.42    1.84
   5   2   0  138.18   30.70
   5   2   1  624.46   26.76
   5   2   2 1107.68   40.29
   5   2   3 1261.91   45.35
   5   2   4  707.73   31.10
   5   2   5 2484.86   77.00
   5   2   6  284.03   18.16
   5   2   7   44.42    3.40
   5   2   8 1607.39   60.13
   5   2   9  861.59   42.95
   5   2  10 1093.57   50.21
   5   2  11 1844.52   74.70
   5   2  12  564.95   29.64
   5   2  13   75.89    5.32
   5   2  14  830.61   41.32
   5   2  15  244.50   14.10
   5   2  16   20.85    1.65
   5   2  17  557.65   30.31
   5   2  18  368.65   20.81
   5   2  19  620.14   33.98
   5   2  20    1.57    0.51
   5   2  21   77.88    5.41
   5   2  22    4.43    0.44
   5   2  23    0.91    0.27
   5   2  24    1.91    0.28
   5   2  25    3.42    0.32
   5   2  26    7.09    0.85
   5   2  27    5.68    1.39
   5   2  28    1.60    0.49
   5   2  29    4.40    2.23
   5   3   0   -4.92    2.26
   5   3   1  579.19   25.97
   5   3   2 1471.47   50.46
   5   3   3 1588.97   51.99
   5   3   4 1391.53   49.68
   5   3   5 3992.86  101.34
   5   3   6  153.66    7.97
   5   3   7  922.35   41.30
   5   3   8 2915.80   93.03
   5   3   9  638.95   30.19
   5   3  10  526.03   26.23
   5   3  11 1623.40   68.73
   5   3  12 1744.93   74.80
   5   3  13  233.51   12.65
   5   3  14 1309.88   63.30
   5   3  15  596.01   31.71
   5   3  16 1847.67   89.41
   5   3  17 2199.10  105.49
   5   3  18   54.71    3.94
   5   3  19  221.81   12.43
   5   3  20   23.17    1.47
   5   3  21   47.08    2.77
   5   3  22   71.29    5.22
   5   3  23   11.05    0.98
   5   3  24    0.53    0.23
   5   3  25    5.06    0.54
   5   3  26    4.31    0.96
   5   3  27    2.68    0.56
   5   3  28   21.09   12.70
   5   4   0   24.91    6.44
   5   4   1 1618.69   53.66
   5   4   2  147.31   11.20
   5   4   3  716.07   34.20
   5   4   4  537.16   26.94
   5   4   5 4160.65  108.31
   5   4   6   77.86    9.60
   5   4   7 2585.74   86.84
   5   4   8   39.99    4.75
   5   4   9  164.77    8.95
   5   4  10  136.84    8.94
   5   4  11  564.03   28.11
   5   4  12 1394.11   64.79
   5   4  13 1894.07   82.33
   5   4  14  272.28   15.71
   5   4  15  629.86   31.93
   5   4  16   55.34    3.08
   5   4  17 1801.50   85.73
   5   4  18   73.20    4.84
   5   4  19  230.91   13.64
   5   4  20   42.88    3.43
   5   4  21   28.30    1.72
   5   4  22    4.54    0.43
   5   4  23    3.61    0.32
   5   4  24    5.96    0.43
   5   4  25   25.27    2.76
   5   4  26    1.47    0.34
   5   4  27    7.43    1.98
   5   4  28    0.81    0.91
   5   5   0    4.64    1.57
   5   5   1 2083.21   64.32
   5   5   2   27.93    4.13
   5   5   3 1535.73   54.14
   5   5   4 2872.24   82.29
   5   5   5 3263.07   93.06
   5   5   6   38.19    3.88
   5   5   7   33.04    3.26
   5   5   8 1436.76   58.45
   5   5   9  480.26   25.74
   5   5  10 1477.72   61.68
   5   5  11  889.41   40.59
   5   5  12  150.77    7.62
   5   5  13  327.93   18.56
   5   5  14  360.30   18.11
   5   5  15  383.19   19.71
   5   5  16  398.31   21.09
   5   5  17  928.48   51.52
   5   5  18  513.61   30.94
   5   5  19    2.71    1.07
   5   5  20    2.65    0.36
   5   5  21   38.57    2.56
   5   5  22   20.01    1.29
   5   5  23    4.05    0.47
   5   5  24   20.19    1.72
   5   5  25    1.66    0.32
   5   5  26   13.82    2.58
   5   5  27    2.98    0.95
   5   5  28    0.95    1.90
   5   6   0    9.43    4.99
   5   6   1 1598.38   55.42
   5   6   2  576.95   26.23
   5   6   3  210.44   10.02
   5   6   4  403.84   19.54
   5   6   5  115.99    6.98
   5   6   6   39.55    5.42
   5   6   7 1043.20   44.21
   5   6   8 1400.24   59.50
   5   6   9  271.95   13.54
   5   6  10   74.43    4.31
   5   6  11  868.53   41.19
   5   6  12  131.05    7.37
   5   6  13  382.89   19.13
   5   6  14  248.55   14.58
   5   6  15    9.69    2.31
   5   6  16  250.65   13.84
   5   6  17  411.63   22.32
   5   6  18  386.11   20.38
   5   6  19   11.68    0.89
   5   6  20   98.44    6.41
   5   6  21   48.10    3.00
   5   6  22    4.64    0.61
   5   6  23   10.39    0.86
   5   6  24    2.32    0.31
   5   6  25    8.00    1.21
   5   6  26    6.72    1.34
   5   6  27    1.63    0.63
   5   6  28    0.05    3.66
   5   7   0   -5.08    5.06
   5   7   1   13.66    1.94
   5   7   2 1686.48   57.28
   5   7   3 1258.62   48.69
   5   7   4 1716.13   59.95
   5   7   5 2627.27   88.01
   5   7   6 1816.08   67.60
   5   7   7  298.63   14.45
   5   7   8   60.32    3.17
   5   7   9  532.24   26.56
   5   7  10  127.09    6.54
   5   7  11   96.25    4.99
   5   7  12   28.39    1.75
   5   7  13    3.89    0.41
   5   7  14   14.87    2.60
   5   7  15  228.64   13.86
   5   7  16  181.53   13.16
   5   7  17 1062.44   56.52
   5   7  18   59.17    3.28
   5   7  19    4.58    0.41
   5   7  20   82.34    5.11
   5   7  21   10.33    0.71
   5   7  22    1.73    0.25
   5   7  23    0.88    0.24
   5   7  24    4.64    0.72
   5   7  25    0.88    0.37
   5   7  26    0.90    0.51
   5   7  27    2.38    1.51
   5   8   0    1.65    1.45
   5   8   1    3.01    1.65
   5   8   2   14.16    2.59
   5   8   3  468.38   22.73
   5   8   4  416.95   17.62
   5   8   5 1871.18   72.77
   5   8   6 1231.29   48.86
   5   8   7 2960.42  103.26
   5   8   8  296.51   14.85
   5   8   9   60.33    3.08
   5   8  10  372.06   17.84
   5   8  11    3.91    0.44
   5   8  12    5.39    1.54
   5   8  13   65.51    3.50
   5   8  14   21.76    1.25
   5   8  15   12.89    5.40
   5   8  16  549.99   26.55
   5   8  17 1038.52   56.43
   5   8  18   24.10    1.42
   5   8  19   79.55    5.00
   5   8  20   39.90    2.63
   5   8  21   11.76    0.74
   5   8  22    0.68    0.25
   5   8  23    0.24    0.26
   5   8  24    4.12    0.92
   5   8  25    1.40    0.63
   5   8  26    1.09    0.94
   5   9   0    3.42    2.20
   5   9   1 1004.74   43.96
   5   9   2    6.21    0.90
   5   9   3    7.34    1.78
   5   9   4  294.65   13.08
   5   9   5 2150.41   78.18
   5   9   6  232.32   11.06
   5   9   7   64.40    2.89
   5   9   8   11.95    1.06
   5   9   9   68.88    4.16
   5   9  10  401.16   20.48
   5   9  11  449.96   22.53
   5   9  12   34.19    1.78
   5   9  13  248.36   13.03
   5   9  14    3.65    0.76
   5   9  15   22.54    1.30
   5   9  16 1068.18   56.53
   5   9  17  382.15   23.17
   5   9  18   16.53    1.58
   5   9  19   13.02    1.03
   5   9  20    0.40    0.25
   5   9  21    3.98    0.42
   5   9  22    2.89    0.39
   5   9  23    1.12    0.39
   5   9  24    2.32    0.50
   5   9  25    0.95    0.71
   5  10   0    1.15    0.54
   5  10   1  217.23   10.35
   5  10   2   53.77    4.10
   5  10   3  129.47    6.53
   5  10   4  527.68   23.81
   5  10   5   36.71    2.06
   5  10   6   18.29    1.24
   5  10   7   15.10    1.38
   5  10   8   13.68    0.85
   5  10   9  160.06    7.82
   5  10  10  328.05   15.86
   5  10  11    8.50    0.83
   5  10  12  222.91   11.33
   5  10  13   20.40    1.08
   5  10  14    3.84    1.02
   5  10  15   12.32    1.23
   5  10  16  153.28    8.66
   5  10  17   21.88    1.48
   5  10  18   21.38    1.40
   5  10  19    0.85    0.24
   5  10  20   18.72    1.39
   5  10  21    0.32    0.26
   5  10  22    1.26    0.37
   5  10  23    1.33    0.44
   5  10  24    1.44    0.67
   5  11   0    4.98    2.93
   5  11   1   13.65    0.87
   5  11   2   58.34    2.84
   5  11   3   24.62    2.35
   5  11   4  119.13    7.08
   5  11   5   12.22    1.77
   5  11   6   66.56    3.92
   5  11   7   52.87    5.85
   5  11   8   54.14    3.03
   5  11   9   26.52    1.32
   5  11  10    3.73    0.76
   5  11  11  126.52    6.67
   5  11  12  190.40   10.49
   5  11  13   10.73    0.81
   5  11  14  194.34   10.84
   5  11  15   46.13    2.73
   5  11  16    2.00    0.87
   5  11  17  227.34   13.49
   5  11  18    2.08    0.25
   5  11  19    2.73    0.30
   5  11  20    2.64    0.37
   5  11  21    2.19    0.47
   5  11  22    1.39    0.38
   5  11  23   -0.99    0.64
   5  11  24   -6.20    5.18
   5  12   0    1.18    0.50
   5  12   1  195.72    9.85
   5  12   2  135.96    7.04
   5  12   3  766.85   39.39
   5  12   4  116.46    5.92
   5  12   5  473.57   24.75
   5  12   6  107.88    5.57
   5  12   7   27.00    2.49
   5  12   8   67.97    3.74
   5  12   9  118.63    5.93
   5  12  10   65.43    3.63
   5  12  11   18.40    1.09
   5  12  12  136.79    7.54
   5  12  13   22.93    1.27
   5  12  14   83.62    4.40
   5  12  15   10.50    0.72
   5  12  16   13.49    0.97
   5  12  17   27.06    2.12
   5  12  18    2.25    0.36
   5  12  19   22.28    2.99
   5  12  20    7.28    1.43
   5  12  21    2.39    0.78
   5  12  22    0.25    0.78
   5  13   0    0.92    0.60
   5  13   1   17.12    1.34
   5  13   2    5.28    0.47
   5  13   3  114.04    6.49
   5  13   4  278.74   15.10
   5  13   5    9.72    0.72
   5  13   6   56.43    3.79
   5  13   7  278.58   14.57
   5  13   8   70.75    3.64
   5  13   9    4.19    0.55
   5  13  10   15.60    0.97
   5  13  11   25.59    1.40
   5  13  12    1.30    0.24
   5  13  13    9.62    0.62
   5  13  14   22.04    1.52
   5  13  15    5.90    0.43
   5  13  16   12.28    1.01
   5  13  17   25.57    3.04
   5  13  18    3.71    0.94
   5  13  19    5.48    1.18
   5  13  20    2.65    0.91
   5  13  21   -3.10    1.23
   5  14   0    3.50    2.39
   5  14   1    3.84    0.33
   5  14   2    2.95    0.32
   5  14   3   13.53    3.49
   5  14   4    2.44    0.57
   5  14   5    3.28    0.53
   5  14   6    5.93    0.45
   5  14   7   46.44    2.60
   5  14   8    1.18    0.47
   5  14   9    0.76    0.24
   5  14  10    4.61    0.34
   5  14  11    4.54    0.32
   5  14  12    0.80    0.23
   5  14  13    2.43    0.27
   5  14  14    9.25    0.85
   5  14  15    2.77    0.35
   5  14  16    3.77    0.54
   5  14  17    7.10    1.17
   5  14  18    0.49    0.42
   5  14  19    0.02    0.84
   5  15   0    0.15    0.34
   5  15   1    6.94    0.52
   5  15   2    2.72    0.79
   5  15   3   41.65    2.62
   5  15   4   19.85    1.48
   5  15   5    4.57    0.33
   5  15   6    2.94    0.29
   5  15   7    7.01    0.48
   5  15   8    0.36    0.26
   5  15   9   49.69    3.17
   5  15  10   22.86    1.92
   5  15  11    1.05    0.23
   5  15  12    4.63    0.52
   5  15  13    0.50    0.26
   5  15  14    1.31    0.31
   5  15  15    0.73    0.34
   5  15  16    4.10    1.77
   5  15  17   -1.29    0.84
   5  15  18    2.21    5.57
   5  16   0    0.84    0.39
   5  16   1   91.77    6.87
   5  16   2   20.92    1.48
   5  16   3   20.48    1.68
   5  16   4    2.96    0.33
   5  16   5    6.55    0.60
   5  16   6   32.86    3.34
   5  16   7    8.32    0.80
   5  16   8    0.19    0.24
   5  16   9    1.76    0.31
   5  16  10   19.68    3.49
   5  16  11    6.73    1.09
   5  16  12    6.95    1.74
   5  16  13    0.65    0.38
   5  16  14    0.08    0.57
   5  16  15   -0.87    0.87
   5  17   0    0.89    0.37
   5  17   1   55.56    6.40
   5  17   2   33.41    5.27
   5  17   3   29.22    4.98
   5  17   4    3.79    0.57
   5  17   5    1.03    0.31
   5  17   6    5.88    0.82
   5  17   7    4.24    0.91
   5  17   8    1.36    0.38
   5  17   9    3.87    1.51
   5  17  10    1.37    0.55
   5  17  11    5.25    8.40
   5  17  12   -0.13    1.17
   5  17  13   -2.83    2.89
   5  18   0    0.02    0.57
   5  18   1    0.85    0.41
   5  18   2    2.15    0.64
   5  18   3    0.47    0.43
   5  18   4    6.99    2.22
   5  18   5   -0.07    0.60
   5  18   6    0.26    0.91
   5  18   7    1.43    0.92
   5  18   8   12.60   11.87
   5  18   9   -0.07    2.68
   5  19   0    0.67    8.40
   5  19   1    1.90    2.62
   5  19   2    5.52    2.72
   5  19   3    4.43    1.17
   6   0   0  721.90   65.08
   6   0   1   35.17    8.77
   6   0   2 2542.12  102.48
   6   0   3    9.06    2.98
   6   0   4 3335.78  127.39
   6   0   5   12.41    6.21
   6   0   6 6814.06  246.35
   6   0   7  127.01   30.31
   6   0   8  979.62   59.24
   6   0   9    2.15    1.57
   6   0  10   19.45    3.49
   6   0  11   40.73    7.93
   6   0  12  221.65   16.07
   6   0  13    7.16    1.97
   6   0  14  818.62   64.21
   6   0  15    5.89    4.61
   6   0  16 4555.72  244.67
   6   0  17   12.78    2.90
   6   0  18 2055.58  141.15
   6   0  19   10.27    3.68
   6   0  20  196.12   18.32
   6   0  21    5.40    2.26
   6   0  22  171.60   17.77
   6   0  23    0.27    0.33
   6   0  24   56.25    5.54
   6   0  25    0.67    0.33
   6   0  26    5.17    1.00
   6   0  27    0.26    0.50
   6   0  28   22.12   23.38
   6   1   0  241.06   18.88
   6   1   1 2007.78   60.89
   6   1   2 1039.29   39.32
   6   1   3 1995.04   63.55
   6   1   4   60.76    3.90
   6   1   5 1331.91   52.48
   6   1   6 2134.53   68.44
   6   1   7 1665.66   59.42
   6   1   8 2629.61   86.29
   6   1   9  260.57   15.94
   6   1  10   25.05    3.79
   6   1  11   12.08    2.39
   6   1  12  646.50   35.25
   6   1  13   41.56    2.32
   6   1  14   55.84    4.15
   6   1  15 1606.50   73.55
   6   1  16   39.81    2.56
   6   1  17   94.55    6.54
   6   1  18   10.40    1.00
   6   1  19  431.19   22.64
   6   1  20  107.98    6.64
   6   1  21   72.58    4.52
   6   1  22    3.12    0.50
   6   1  23   98.35    6.38
   6   1  24   33.52    2.39
   6   1  25   23.33    2.05
   6   1  26    0.47    0.29
   6   1  27    2.23    0.58
   6   1  28    0.71    0.64
   6   2   0  782.52   48.06
   6   2   1  705.41   31.94
   6   2   2 1776.36   58.61
   6   2   3  174.98   12.05
   6   2   4  217.95   11.46
   6   2   5 1041.65   42.46
   6   2   6  190.58   12.31
   6   2   7 1509.30   58.11
   6   2   8   14.66    3.22
   6   2   9  230.35   11.91
   6   2  10   92.34    4.62
   6   2  11 1217.15   53.75
   6   2  12  264.39   13.69
   6   2  13  112.04    6.01
   6   2  14 1090.84   56.41
   6   2  15 1100.27   54.73
   6   2  16  239.34   13.35
   6   2  17 2635.57  116.14
   6   2  18   85.07    4.84
   6   2  19  580.61   35.87
   6   2  20  136.46    8.96
   6   2  21   16.01    1.02
   6   2  22   51.44    3.28
   6   2  23   21.82    1.68
   6   2  24   15.59    1.10
   6   2  25    1.85    0.32
   6   2  26    0.45    0.30
   6   2  27   15.96    4.06
   6   2  28   -0.05    0.69
   6   3   0 1271.39   69.48
   6   3   1 1410.63   51.42
   6   3   2 1039.36   37.91
   6   3   3  247.74   12.69
   6   3   4 1819.94   58.18
   6   3   5 2014.99   69.80
   6   3   6 1081.77   45.77
   6   3   7  232.36   11.61
   6   3   8  421.52   21.44
   6   3   9  403.38   20.66
   6   3  10  151.19    8.03
   6   3  11   25.28    3.69
   6   3  12   32.71    4.84
   6   3  13  148.14    8.13
   6   3  14  425.95   23.74
   6   3  15  388.99   20.97
   6   3  16  634.04   37.18
   6   3  17  112.72    7.33
   6   3  18  349.88   19.23
   6   3  19    8.72    0.91
   6   3  20  612.41   36.26
   6   3  21   73.62    4.73
   6   3  22   35.25    2.40
   6   3  23   12.52    0.87
   6   3  24    0.77    0.23
   6   3  25    0.82    0.26
   6   3  26    6.72    1.36
   6   3  27   13.29    4.14
   6   3  28   -0.82    1.12
   6   4   0  759.95   47.38
   6   4   1 1363.29   47.74
   6   4   2  313.56   14.07
   6   4   3  791.99   34.12
   6   4   4 1799.10   63.05
   6   4   5 1855.87   64.64
   6   4   6 4567.27  126.75
   6   4   7 1609.01   61.85
   6   4   8  280.04   14.22
   6   4   9 1431.64   63.11
   6   4  10  422.15   22.23
   6   4  11 1620.78   72.31
   6   4  12  135.53    7.29
   6   4  13   14.20    1.33
   6   4  14  307.45   21.53
   6   4  15 1345.97   65.81
   6   4  16 2966.88  132.00
   6   4  17  264.67   17.26
   6   4  18 1866.95   92.42
   6   4  19  950.67   53.01
   6   4  20   72.92    4.25
   6   4  21   15.80    1.39
   6   4  22   14.80    1.07
   6   4  23    3.10    0.63
   6   4  24    1.19    0.26
   6   4  25    4.29    0.62
   6   4  26    0.19    0.37
   6   4  27    2.74    1.02
   6   4  28    6.07    2.16
   6   5   0  953.81   54.22
   6   5   1  400.89   18.98
   6   5   2 2204.81   69.80
   6   5   3   46.02    3.30
   6   5   4 1353.87   50.21
   6   5   5  131.89    7.76
   6   5   6  745.41   32.37
   6   5   7  890.91   40.20
   6   5   8  124.28    6.82
   6   5   9  682.04   34.11
   6   5  10   14.41    1.20
   6   5  11   21.47    4.11
   6   5  12  378.03   22.23
   6   5  13   31.18    1.75
   6   5  14   28.92    3.49
   6   5  15  861.26   44.77
   6   5  16  111.90    6.88
   6   5  17    7.05    0.72
   6   5  18  524.50   29.31
   6   5  19   10.53    0.95
   6   5  20    4.34    0.37
   6   5  21    5.35    0.37
   6   5  22    1.58    0.33
   6   5  23    6.22    0.46
   6   5  24   32.98    3.55
   6   5  25    4.10    0.77
   6   5  26    6.33    1.56
   6   5  27    2.47    1.83
   6   6   0  228.34   16.85
   6   6   1 2056.97   67.86
   6   6   2 1669.83   59.94
   6   6   3  209.80    9.78
   6   6   4  408.50   17.93
   6   6   5 1621.40   59.53
   6   6   6    5.19    3.14
   6   6   7  156.37    7.51
   6   6   8    6.48    1.11
   6   6   9  788.27   36.82
   6   6  10   -1.61    2.80
   6   6  11    1.51    2.99
   6   6  12  197.67   10.01
   6   6  13   50.50    3.29
   6   6  14  428.06   26.07
   6   6  15  448.71   24.83
   6   6  16  157.92    8.50
   6   6  17 1971.33   96.20
   6   6  18   29.84    2.39
   6   6  19    3.60    1.20
   6   6  20   54.20    3.79
   6   6  21   29.07    2.06
   6   6  22    8.41    0.61
   6   6  23   10.58    0.88
   6   6  24    9.81    1.23
   6   6  25    6.21    1.06
   6   6  26    0.11    0.48
   6   6  27    1.32    1.33
   6   7   0 1545.05   85.55
   6   7   1  359.15   17.33
   6   7   2 1364.61   50.94
   6   7   3   10.59    3.21
   6   7   4  630.73   28.52
   6   7   5   10.59    1.29
   6   7   6 2103.59   79.39
   6   7   7  772.05   35.99
   6   7   8  138.96   10.16
   6   7   9   17.34    5.06
   6   7  10   30.13    2.33
   6   7  11  550.97   31.06
   6   7  12  523.08   27.62
   6   7  13    5.67    3.43
   6   7  14  243.51   13.75
   6   7  15  125.86    6.95
   6   7  16   48.91    2.75
   6   7  17   28.28    1.90
   6   7  18   84.24    4.95
   6   7  19   26.96    1.56
   6   7  20    0.90    0.26
   6   7  21    1.64    0.24
   6   7  22   68.27    5.01
   6   7  23    0.99    0.36
   6   7  24   10.08    1.66
   6   7  25    1.27    0.39
   6   7  26    2.09    0.85
   6   8   0   39.24    4.98
   6   8   1  736.16   33.56
   6   8   2   46.96    2.27
   6   8   3  471.60   21.30
   6   8   4  118.34    6.21
   6   8   5   78.28    3.52
   6   8   6  728.34   33.85
   6   8   7   82.97    4.18
   6   8   8   12.81    1.07
   6   8   9  108.22    6.42
   6   8  10  323.16   16.17
   6   8  11  444.49   24.39
   6   8  12   14.58    0.90
   6   8  13  131.13    6.72
   6   8  14   10.80    0.68
   6   8  15 1028.99   54.63
   6   8  16  148.83    8.70
   6   8  17    3.52    0.49
   6   8  18   88.29    7.54
   6   8  19   92.09    5.71
   6   8  20    0.42    0.27
   6   8  21   46.22    3.68
   6   8  22   17.78    1.61
   6   8  23    2.17    0.42
   6   8  24    0.27    0.34
   6   8  25    4.72    2.55
   6   8  26    0.32    2.97
   6   9   0  866.43   53.57
   6   9   1  375.16   19.59
   6   9   2    7.24    0.99
   6   9   3  109.62    5.46
   6   9   4  186.55    8.58
   6   9   5  302.18   15.64
   6   9   6  108.45    5.48
   6   9   7   88.92    4.53
   6   9   8  107.82    5.20
   6   9   9  122.91    6.00
   6   9  10  197.00    9.55
   6   9  11   55.45    2.89
   6   9  12   34.29    2.35
   6   9  13   90.01    5.12
   6   9  14    7.74    0.91
   6   9  15   25.27    1.52
   6   9  16   27.48    1.59
   6   9  17    2.76    0.36
   6   9  18   75.46    4.87
   6   9  19   17.27    1.22
   6   9  20    3.52    0.29
   6   9  21   20.76    2.09
   6   9  22   16.09    2.16
   6   9  23    0.80    0.38
   6   9  24    1.68    0.78
   6   9  25   -0.47    1.86
   6  10   0  169.47   11.26
   6  10   1    9.03    0.58
   6  10   2    4.01    0.51
   6  10   3    7.50    1.01
   6  10   4  336.03   15.80
   6  10   5  776.80   36.10
   6  10   6    6.43    1.85
   6  10   7   15.73    1.21
   6  10   8  140.40    6.97
   6  10   9   25.27    1.34
   6  10  10    8.70    0.78
   6  10  11    2.23    0.90
   6  10  12  155.92    8.90
   6  10  13   61.78    3.29
   6  10  14    7.46    0.79
   6  10  15   19.64    1.15
   6  10  16   36.40    2.06
   6  10  17  178.94   10.75
   6  10  18    6.42    0.60
   6  10  19    1.46    0.23
   6  10  20    2.06    0.31
   6  10  21    1.29    0.41
   6  10  22    8.53    1.52
   6  10  23    1.19    0.56
   6  10  24    1.74    1.62
   6  11   0    4.67    1.14
   6  11   1  201.49    9.81
   6  11   2    4.69    1.11
   6  11   3  100.02    5.47
   6  11   4   25.53    4.11
   6  11   5  229.41   11.59
   6  11   6    5.89    0.51
   6  11   7    1.42    0.42
   6  11   8   22.84    1.45
   6  11   9   88.98    4.64
   6  11  10   17.23    0.96
   6  11  11    1.24    0.43
   6  11  12   10.02    0.97
   6  11  13   13.73    0.88
   6  11  14    0.76    0.25
   6  11  15   11.28    0.68
   6  11  16    0.47    0.22
   6  11  17   49.68    3.07
   6  11  18   29.76    2.53
   6  11  19   13.61    1.59
   6  11  20    8.60    1.34
   6  11  21    0.37    0.43
   6  11  22    0.31    0.50
   6  11  23    1.17    1.64
   6  12   0  313.35   23.59
   6  12   1   94.31    5.20
   6  12   2    5.37    1.03
   6  12   3   30.97    1.67
   6  12   4   45.07    2.87
   6  12   5    2.61    0.62
   6  12   6  165.68    8.65
   6  12   7    7.52    0.79
   6  12   8  161.27    8.92
   6  12   9   18.38    0.99
   6  12  10    1.44    0.61
   6  12  11   48.17    2.67
   6  12  12    0.64    0.24
   6  12  13   70.30    4.13
   6  12  14   12.61    0.84
   6  12  15   23.43    1.99
   6  12  16    2.18    0.47
   6  12  17    3.56    0.42
   6  12  18   27.49    3.45
   6  12  19    2.57    0.48
   6  12  20    1.01    0.41
   6  12  21    0.88    0.68
   6  12  22   -1.66    3.43
   6  13   0  301.88   23.70
   6  13   1    8.16    0.57
   6  13   2   29.04    1.85
   6  13   3  341.35   20.59
   6  13   4   18.49    1.04
   6  13   5    1.16    0.93
   6  13   6   98.14    6.23
   6  13   7   12.96    0.74
   6  13   8    6.66    0.64
   6  13   9    6.81    0.45
   6  13  10    0.60    0.23
   6  13  11   11.83    0.72
   6  13  12   10.02    0.85
   6  13  13    6.68    0.62
   6  13  14    4.80    0.40
   6  13  15   47.94    4.31
   6  13  16    1.32    0.27
   6  13  17    1.27    0.29
   6  13  18    1.17    0.62
   6  13  19    0.17    0.43
   6  13  20    0.71    0.92
   6  14   0  123.98   10.95
   6  14   1  131.83    7.59
   6  14   2  100.91    5.85
   6  14   3   94.26    6.17
   6  14   4    6.27    0.45
   6  14   5    2.07    0.28
   6  14   6    3.47    0.33
   6  14   7    3.33    0.80
   6  14   8    0.34    0.24
   6  14   9   16.68    1.03
   6  14  10    0.51    0.20
   6  14  11    5.84    0.42
   6  14  12    4.67    0.39
   6  14  13   44.82    4.18
   6  14  14    0.84    0.28
   6  14  15    0.45    0.27
   6  14  16    2.30    0.52
   6  14  17    0.46    0.44
   6  14  18    1.05    0.69
   6  14  19    6.93    1.73
   6  15   0   26.91    2.53
   6  15   1   13.28    0.88
   6  15   2   63.36    3.89
   6  15   3    1.15    0.24
   6  15   4    1.84    0.39
   6  15   5    1.00    0.22
   6  15   6    2.01    0.23
   6  15   7   18.98    1.33
   6  15   8   15.17    1.18
   6  15   9    0.96    0.24
   6  15  10    0.54    0.23
   6  15  11    0.44    0.32
   6  15  12    1.78    0.34
   6  15  13    0.26    0.28
   6  15  14    0.07    0.33
   6  15  15    0.47    0.42
   6  15  16    0.26    0.63
   6  15  17    1.08    1.74
   6  16   0    1.79    0.58
   6  16   1   20.58    1.72
   6  16   2    5.55    0.52
   6  16   3   21.36    1.91
   6  16   4    4.22    0.39
   6  16   5    1.92    0.39
   6  16   6    1.21    0.75
   6  16   7    2.34    0.34
   6  16   8    8.78    1.37
   6  16   9   13.77    2.58
   6  16  10    2.35    0.60
   6  16  11    5.48    1.53
   6  16  12    0.96    0.41
   6  16  13    0.71    0.54
   6  16  14    0.79    0.88
   6  17   0    8.28    1.69
   6  17   1    0.75    0.32
   6  17   2    0.86    0.30
   6  17   3    3.46    0.69
   6  17   4    2.32    0.60
   6  17   5    3.61    0.82
   6  17   6    4.17    0.88
   6  17   7    0.56    0.35
   6  17   8    0.82    0.48
   6  17   9    0.61    0.48
   6  17  10    0.26    0.63
   6  17  11   -0.34    1.34
   6  17  12   -6.77    6.80
   6  18   0    9.47    4.21
   6  18   1    2.97    0.78
   6  18   2    8.67    4.33
   6  18   3    5.13    2.16
   6  18   4    1.39    0.79
   6  18   5    0.73    0.98
   6  18   6   -0.55    1.11
   6  18   7    4.42    2.30
   6  18   8   -2.68    1.47
   6  18   9    9.94    0.73
   7   0   0    8.98    4.36
   7   0   1    1.11    5.33
   7   0   2 3199.75  133.05
   7   0   3    2.85    4.87
   7   0   4 2396.18  103.17
   7   0   5    3.86    1.51
   7   0   6 1692.19   87.26
   7   0   7   -2.17    3.21
   7   0   8 2596.13  118.25
   7   0   9   12.65    4.79
   7   0  10  265.32   23.15
   7   0  11    0.68    0.73
   7   0  12 2272.26  131.24
   7   0  13    1.77    0.54
   7   0  14  976.33   68.63
   7   0  15    2.89    3.68
   7   0  16 3530.95  218.84
   7   0  17    1.27    0.64
   7   0  18  118.74   10.88
   7   0  19    1.01    0.54
   7   0  20  271.56   22.88
   7   0  21   -0.11    0.36
   7   0  22   21.17    1.96
   7   0  23    0.80    0.31
   7   0  24    9.45    1.29
   7   0  25    0.87    0.38
   7   0  26   31.77   10.57
   7   0  27    1.32    0.63
   7   0  28    4.45    4.44
   7   1   0   16.14    8.79
   7   1   1  681.49   28.79
   7   1   2  144.08    7.84
   7   1   3  310.04   15.41
   7   1   4 1069.10   43.67
   7   1   5 3137.48   91.70
   7   1   6   52.58    3.68
   7   1   7  172.55    9.59
   7   1   8   54.67    5.89
   7   1   9 1555.43   61.77
   7   1  10 1145.20   53.05
   7   1  11  246.41   13.30
   7   1  12   11.63    1.03
   7   1  13  220.27   11.55
   7   1  14   31.70    2.05
   7   1  15 2587.05  121.38
   7   1  16  568.24   31.20
   7   1  17 1994.03   93.34
   7   1  18  726.80   39.75
   7   1  19  148.14    8.59
   7   1  20  123.88    7.99
   7   1  21    3.09    0.35
   7   1  22    0.96    0.34
   7   1  23    9.34    0.63
   7   1  24    5.04    0.55
   7   1  25    6.13    0.96
   7   1  26   10.37    2.03
   7   1  27    3.36    1.86
   7   1  28    1.30    1.66
   7   2   0  118.36   22.74
   7   2   1 1159.11   43.10
   7   2   2 1447.47   50.06
   7   2   3 2383.60   74.31
   7   2   4  242.03   11.83
   7   2   5 1642.27   60.30
   7   2   6   29.96    3.27
   7   2   7  136.70    8.58
   7   2   8 1345.80   56.51
   7   2   9  374.69   23.52
   7   2  10   28.44    3.64
   7   2  11  706.36   36.24
   7   2  12  216.35   12.43
   7   2  13 1954.02   85.84
   7   2  14  116.23    7.12
   7   2  15   17.09    2.00
   7   2  16   60.88    3.33
   7   2  17 1123.73   60.47
   7   2  18  106.09    6.46
   7   2  19   17.32    2.03
   7   2  20    4.52    0.67
   7   2  21   21.30    1.52
   7   2  22    9.76    0.91
   7   2  23    7.49    0.55
   7   2  24    0.49    0.23
   7   2  25    2.77    0.59
   7   2  26    0.41    0.33
   7   2  27    6.10    2.85
   7   2  28    5.06    1.49
   7   3   0    8.14    4.92
   7   3   1  840.46   34.53
   7   3   2 1229.14   46.25
   7   3   3  529.20   22.73
   7   3   4   25.54    6.52
   7   3   5  830.45   34.64
   7   3   6 1583.89   59.89
   7   3   7 1583.77   62.90
   7   3   8   11.08    3.16
   7   3   9  588.24   28.35
   7   3  10  868.12   40.96
   7   3  11  988.70   47.13
   7   3  12 1424.01   66.82
   7   3  13 1125.19   55.32
   7   3  14   11.16    2.39
   7   3  15   60.24    3.84
   7   3  16 1174.49   60.76
   7   3  17 1720.55   86.50
   7   3  18  985.04   51.79
   7   3  19   18.72    1.11
   7   3  20   11.10    1.14
   7   3  21   31.16    1.99
   7   3  22   56.95    4.35
   7   3  23    5.39    0.43
   7   3  24   10.01    0.94
   7   3  25    1.40    0.43
   7   3  26    0.65    0.36
   7   3  27    0.99    0.65
   7   4   0   32.92   10.98
   7   4   1 1303.26   51.06
   7   4   2 1097.02   43.87
   7   4   3 1398.68   53.15
   7   4   4 2333.90   76.52
   7   4   5 2354.23   81.16
   7   4   6 1351.48   54.05
   7   4   7  696.05   33.14
   7   4   8  626.51   30.11
   7   4   9  301.12   14.69
   7   4  10  500.50   26.46
   7   4  11  282.85   14.72
   7   4  12  244.17   15.10
   7   4  13 1483.53   68.58
   7   4  14  187.50    9.85
   7   4  15   73.14    4.28
   7   4  16 1635.42   82.40
   7   4  17  679.82   35.60
   7   4  18   11.92    1.39
   7   4  19    2.05    0.34
   7   4  20   13.09    0.87
   7   4  21   96.16    5.70
   7   4  22    3.49    0.73
   7   4  23    1.14    0.26
   7   4  24    9.88    1.44
   7   4  25    5.42    1.00
   7   4  26    7.93    2.04
   7   4  27    1.03    1.34
   7   5   0    2.74    4.69
   7   5   1  686.39   30.15
   7   5   2   22.56    4.56
   7   5   3 2135.22   72.74
   7   5   4  145.74    7.80
   7   5   5 2640.85   88.20
   7   5   6 1190.53   48.83
   7   5   7  167.88    8.11
   7   5   8  154.05    7.59
   7   5   9  422.98   22.68
   7   5  10 1555.49   70.81
   7   5  11  384.25   19.61
   7   5  12  249.42   12.92
   7   5  13   20.05    1.40
   7   5  14   65.44    3.94
   7   5  15 1274.92   65.24
   7   5  16 2061.76  100.34
   7   5  17 2399.09  116.53
   7   5  18   17.94    1.51
   7   5  19    5.42    0.48
   7   5  20    3.42    0.64
   7   5  21    3.49    0.35
   7   5  22   17.41    1.17
   7   5  23    0.82    0.25
   7   5  24    1.97    0.51
   7   5  25    1.28    0.39
   7   5  26    0.55    0.48
   7   5  27   -0.24    2.28
   7   6   0   17.62    7.75
   7   6   1   99.08    4.57
   7   6   2   14.66    3.26
   7   6   3   12.56    2.00
   7   6   4    9.37    1.17
   7   6   5 1490.26   57.72
   7   6   6   28.68    6.43
   7   6   7   66.01    3.17
   7   6   8 1151.31   50.55
   7   6   9  116.95    6.75
   7   6  10    1.97    0.81
   7   6  11   43.30    3.12
   7   6  12    3.59    0.93
   7   6  13   99.02    5.45
   7   6  14   17.08    1.41
   7   6  15   17.20    2.13
   7   6  16   28.76    2.63
   7   6  17  479.71   26.71
   7   6  18  149.79    8.34
   7   6  19  141.46    8.44
   7   6  20   28.28    2.41
   7   6  21   19.72    1.28
   7   6  22    2.27    0.26
   7   6  23    0.58    0.25
   7   6  24    1.89    0.38
   7   6  25    1.06    0.39
   7   6  26    0.99    0.71
   7   6  27    1.22    4.75
   7   7   0    2.01    1.48
   7   7   1  314.33   14.37
   7   7   2  131.55    8.09
   7   7   3  114.82    5.28
   7   7   4  418.20   19.29
   7   7   5  332.27   16.89
   7   7   6  850.77   40.15
   7   7   7   11.64    0.73
   7   7   8 2369.28   89.98
   7   7   9 1049.69   49.12
   7   7  10   70.90    4.89
   7   7  11    3.63    0.44
   7   7  12  499.74   25.86
   7   7  13   32.08    2.18
   7   7  14 1482.27   72.08
   7   7  15   32.07    4.63
   7   7  16  531.63   27.44
   7   7  17  133.71    8.27
   7   7  18   30.20    2.11
   7   7  19   17.33    1.14
   7   7  20   36.46    2.40
   7   7  21   11.28    0.93
   7   7  22    8.74    0.86
   7   7  23    1.68    0.50
   7   7  24    1.84    0.46
   7   7  25    1.35    0.50
   7   7  26    1.04    3.13
   7   8   0    8.58    3.54
   7   8   1  627.50   30.41
   7   8   2   18.06    1.17
   7   8   3  720.87   32.89
   7   8   4  684.14   32.29
   7   8   5  492.32   21.47
   7   8   6  269.26   13.55
   7   8   7 1381.91   60.35
   7   8   8  762.89   34.39
   7   8   9   15.07    1.53
   7   8  10  179.25   10.00
   7   8  11   66.93    3.73
   7   8  12  232.02   12.14
   7   8  13   14.69    1.66
   7   8  14   36.84    2.25
   7   8  15    8.85    2.35
   7   8  16   82.18    5.13
   7   8  17  190.39   11.52
   7   8  18    3.15    0.51
   7   8  19    8.15    0.55
   7   8  20   30.64    2.06
   7   8  21    7.89    0.74
   7   8  22    4.53    0.57
   7   8  23   -0.02    0.40
   7   8  24    0.67    0.47
   7   8  25   -0.05    1.14
   7   9   0    1.21    0.49
   7   9   1  110.33    6.47
   7   9   2  269.12   15.45
   7   9   3  458.67   21.19
   7   9   4  355.96   16.42
   7   9   5  359.43   17.82
   7   9   6   34.43    2.81
   7   9   7  562.21   27.65
   7   9   8   98.89    5.58
   7   9   9   71.14    3.49
   7   9  10  151.14    7.35
   7   9  11  276.94   13.81
   7   9  12  109.00    5.51
   7   9  13  112.44    5.95
   7   9  14    3.21    1.20
   7   9  15  166.43    9.60
   7   9  16    1.34    0.49
   7   9  17  586.82   34.27
   7   9  18    3.27    0.40
   7   9  19    4.22    0.37
   7   9  20    4.90    0.49
   7   9  21    2.11    0.35
   7   9  22    7.86    1.59
   7   9  23    1.64    0.50
   7   9  24    1.67    0.94
   7  10   0   18.91    8.27
   7  10   1   23.17    1.52
   7  10   2  201.19   11.19
   7  10   3   43.07    2.75
   7  10   4    5.21    0.94
   7  10   5  165.34    8.86
   7  10   6   41.20    2.19
   7  10   7    8.87    1.52
   7  10   8  211.99   10.04
   7  10   9    1.60    0.32
   7  10  10  272.20   14.40
   7  10  11   46.62    4.41
   7  10  12  111.11    5.70
   7  10  13   17.37    1.04
   7  10  14   49.82    3.28
   7  10  15   23.20    1.65
   7  10  16   91.20    5.24
   7  10  17  138.74    8.67
   7  10  18   16.99    1.16
   7  10  19   33.30    3.28
   7  10  20    1.20    0.28
   7  10  21    1.08    0.34
   7  10  22    1.54    0.51
   7  10  23   -0.17    0.73
   7  11   0    1.32    0.73
   7  11   1   38.70    5.96
   7  11   2    8.59    1.06
   7  11   3  196.22    9.59
   7  11   4    2.13    0.67
   7  11   5   21.13    1.12
   7  11   6   30.41    1.70
   7  11   7  175.16    9.01
   7  11   8    5.25    1.14
   7  11   9   13.70    0.77
   7  11  10   -0.17    2.05
   7  11  11  283.65   14.86
   7  11  12   12.51    0.96
   7  11  13    1.34    0.24
   7  11  14    4.87    0.35
   7  11  15    1.43    0.51
   7  11  16   86.87    5.63
   7  11  17   52.36    3.68
   7  11  18   10.44    1.03
   7  11  19   15.83    2.63
   7  11  20   18.67    3.10
   7  11  21    5.27    1.45
   7  11  22    0.14    1.03
   7  12   0    1.42    0.93
   7  12   1    5.73    2.92
   7  12   2   26.19    1.77
   7  12   3    0.69    0.40
   7  12   4  164.32    8.45
   7  12   5   15.66    1.32
   7  12   6   46.61    2.61
   7  12   7   12.68    1.18
   7  12   8    1.16    0.35
   7  12   9    7.65    0.55
   7  12  10   60.04    3.51
   7  12  11    3.65    0.79
   7  12  12   36.27    2.11
   7  12  13    1.10    0.43
   7  12  14   26.58    1.60
   7  12  15    0.65    0.21
   7  12  16    2.04    0.26
   7  12  17    3.11    0.56
   7  12  18    2.92    0.60
   7  12  19    4.79    1.51
   7  12  20    2.31    0.88
   7  12  21   -1.50    1.29
   7  13   0    1.13    0.40
   7  13   1   98.96    5.78
   7  13   2  208.37   11.36
   7  13   3   11.21    1.38
   7  13   4    1.49    0.79
   7  13   5  206.19   11.67
   7  13   6    5.86    0.45
   7  13   7    7.16    0.90
   7  13   8   40.03    2.64
   7  13   9   28.06    2.97
   7  13  10    3.89    0.45
   7  13  11    2.44    0.25
   7  13  12    6.65    0.46
   7  13  13   61.23    4.47
   7  13  14    2.91    0.31
   7  13  15   15.78    1.66
   7  13  16    2.99    0.62
   7  13  17   12.39    2.22
   7  13  18    2.51    1.24
   7  13  19    1.51    0.95
   7  13  20   -2.06    4.33
   7  14   0    1.68    0.93
   7  14   1   15.08    0.92
   7  14   2   38.62    2.54
   7  14   3   28.43    2.01
   7  14   4   48.75    2.91
   7  14   5    0.59    0.24
   7  14   6    7.24    0.47
   7  14   7   16.95    1.01
   7  14   8    1.41    0.31
   7  14   9    0.99    0.21
   7  14  10    6.36    0.53
   7  14  11    9.24    0.75
   7  14  12    3.37    0.41
   7  14  13    0.59    0.25
   7  14  14    1.36    0.34
   7  14  15    3.79    0.80
   7  14  16    1.22    0.48
   7  14  17    1.39    0.70
   7  14  18   -1.35    2.04
   7  15   0    0.71    0.29
   7  15   1   34.63    2.24
   7  15   2   48.40    3.28
   7  15   3   19.83    1.48
   7  15   4   35.72    2.51
   7  15   5    2.35    0.26
   7  15   6    0.99    0.24
   7  15   7    1.60    0.25
   7  15   8    2.99    0.34
   7  15   9    1.43    0.27
   7  15  10    2.01    0.43
   7  15  11    2.10    0.44
   7  15  12    0.41    0.30
   7  15  13    0.23    0.45
   7  15  14    1.12    0.57
   7  15  15    2.81    2.10
   7  15  16    2.36    2.87
   7  16   0    0.62    0.35
   7  16   1   62.37    6.86
   7  16   2   31.10    3.80
   7  16   3    0.44    0.26
   7  16   4    1.20    0.29
   7  16   5    0.85    0.53
   7  16   6   12.54    1.76
   7  16   7    2.87    0.48
   7  16   8    2.44    0.60
   7  16   9    0.83    0.33
   7  16  10   -0.23    0.37
   7  16  11    3.19    1.35
   7  16  12   -0.39    0.64
   7  16  13   -2.23    1.37
   7  17   0    0.02    0.49
   7  17   1   30.69    7.16
   7  17   2    1.09    0.55
   7  17   3    3.31    1.25
   7  17   4    1.37    0.57
   7  17   5    1.74    0.51
   7  17   6    3.72    1.28
   7  17   7    2.67    1.30
   7  17   8    2.33    0.84
   7  17   9    2.44    1.16
   7  17  10   -1.26    2.51
   7  18   0    0.55    1.30
   7  18   1    0.17    1.00
   7  18   2    0.82    1.03
   7  18   3    0.65    1.43
   7  18   4    1.04    1.75
   7  18   5   -3.10    1.17
   8   0   0 2569.33  160.37
   8   0   1  103.43   19.99
   8   0   2 3358.94  135.38
   8   0   3   -0.50    5.21
   8   0   4  691.51   45.49
   8   0   5   29.91   14.53
   8   0   6   17.82    2.98
   8   0   7   22.57   10.42
   8   0   8  133.62    8.81
   8   0   9    8.56    2.09
   8   0  10   61.61    4.44
   8   0  11    2.59    1.04
   8   0  12  212.44   16.29
   8   0  13   24.46    8.40
   8   0  14 1095.52   82.86
   8   0  15    3.08    4.58
   8   0  16   34.80    3.75
   8   0  17    3.03    1.81
   8   0  18  127.88    9.38
   8   0  19    0.73    0.42
   8   0  20   33.71    3.53
   8   0  21    1.22    1.09
   8   0  22   32.62    4.18
   8   0  23    2.03    1.54
   8   0  24   25.10    3.59
   8   0  25    0.66    0.41
   8   0  26    1.01    1.95
   8   0  27   -0.94    1.27
   8   1   0 2139.42   95.26
   8   1   1 1898.03   61.59
   8   1   2  240.10   13.55
   8   1   3  612.69   26.73
   8   1   4  394.54   20.06
   8   1   5 2306.72   77.22
   8   1   6 1825.74   67.61
   8   1   7  979.75   44.30
   8   1   8   11.79    2.31
   8   1   9  256.19   13.80
   8   1  10  115.68    6.72
   8   1  11    8.34    1.20
   8   1  12    8.60    1.79
   8   1  13  195.23   12.00
   8   1  14   20.95    2.12
   8   1  15 1066.32   52.00
   8   1  16   89.96    5.06
   8   1  17  310.66   16.37
   8   1  18 1038.26   54.50
   8   1  19  258.37   15.33
   8   1  20    6.73    0.53
   8   1  21   31.07    2.30
   8   1  22   69.66    4.81
   8   1  23   88.24    6.91
   8   1  24   37.36    3.96
   8   1  25    1.52    0.41
   8   1  26    1.60    1.07
   8   1  27   -3.76    2.23
   8   2   0 1545.06   83.47
   8   2   1  565.74   26.93
   8   2   2   25.48    2.23
   8   2   3 1293.10   50.52
   8   2   4   34.61    1.86
   8   2   5  438.46   21.50
   8   2   6 1000.47   44.22
   8   2   7 1261.71   55.06
   8   2   8  356.37   17.30
   8   2   9   79.87    5.02
   8   2  10   38.81    8.75
   8   2  11   10.42    1.57
   8   2  12   53.01    5.44
   8   2  13  101.29    5.52
   8   2  14  475.25   28.08
   8   2  15   22.29    2.11
   8   2  16   17.54    1.15
   8   2  17  216.77   13.38
   8   2  18    1.48    0.34
   8   2  19    6.77    0.63
   8   2  20    1.67    0.56
   8   2  21    6.08    0.43
   8   2  22   31.58    2.05
   8   2  23   22.68    1.83
   8   2  24    0.13    0.27
   8   2  25   11.62    2.02
   8   2  26    0.15    0.41
   8   2  27    0.74    1.49
   8   3   0 1546.99   79.16
   8   3   1  746.38   32.30
   8   3   2 1593.52   56.01
   8   3   3 2933.49   90.43
   8   3   4 2229.78   77.85
   8   3   5  165.84   10.48
   8   3   6  717.92   34.16
   8   3   7   17.79    1.40
   8   3   8  138.00    9.12
   8   3   9   23.04    2.24
   8   3  10  341.54   18.04
   8   3  11  263.46   14.41
   8   3  12   45.96    2.31
   8   3  13   82.64    4.42
   8   3  14  119.35    7.50
   8   3  15 2275.54  105.18
   8   3  16  356.67   22.33
   8   3  17   23.07    1.42
   8   3  18   56.85    4.05
   8   3  19   10.47    0.79
   8   3  20  190.26   11.86
   8   3  21   76.81    5.06
   8   3  22   16.06    1.16
   8   3  23    1.63    0.27
   8   3  24    2.86    0.39
   8   3  25   17.57    2.70
   8   3  26    2.39    1.88
   8   3  27    0.47    2.30
   8   4   0   28.77   13.75
   8   4   1   19.69    4.22
   8   4   2 1350.28   52.86
   8   4   3   84.71    8.46
   8   4   4 1199.87   46.62
   8   4   5 1056.44   46.61
   8   4   6 1847.32   69.11
   8   4   7  387.72   19.87
   8   4   8   49.15    3.35
   8   4   9  399.61   21.22
   8   4  10   13.58    0.78
   8   4  11  629.73   31.52
   8   4  12  159.75    8.32
   8   4  13    7.13    0.97
   8   4  14  524.37   31.37
   8   4  15  897.27   46.43
   8   4  16  262.91   14.61
   8   4  17  364.38   19.81
   8   4  18   10.57    0.72
   8   4  19  127.64    7.57
   8   4  20    0.52    0.24
   8   4  21    4.87    0.82
   8   4  22   13.44    1.01
   8   4  23    7.38    0.74
   8   4  24    0.20    0.29
   8   4  25    1.69    0.46
   8   4  26    1.02    0.69
   8   5   0   79.02    6.71
   8   5   1  327.23   16.59
   8   5   2 1475.07   56.38
   8   5   3  747.13   31.91
   8   5   4 1473.62   58.29
   8   5   5 1188.81   45.95
   8   5   6  626.96   28.98
   8   5   7   81.42   13.12
   8   5   8 1828.70   73.07
   8   5   9  175.67    9.28
   8   5  10   83.61    4.94
   8   5  11    2.78    0.44
   8   5  12  434.08   23.17
   8   5  13  209.22   10.65
   8   5  14  305.85   17.67
   8   5  15  292.36   15.38
   8   5  16  734.42   37.79
   8   5  17   10.18    4.61
   8   5  18   32.64    2.02
   8   5  19    0.77    0.27
   8   5  20   33.51    2.22
   8   5  21    0.93    0.22
   8   5  22   32.04    2.76
   8   5  23    1.56    0.32
   8   5  24    4.12    0.73
   8   5  25    5.10    1.85
   8   5  26   -0.10    1.02
   8   6   0  374.89   26.97
   8   6   1   37.86    3.84
   8   6   2  252.12   12.97
   8   6   3   17.23    1.65
   8   6   4   46.40    3.74
   8   6   5  397.32   18.98
   8   6   6  430.54   22.10
   8   6   7   72.58    3.61
   8   6   8   56.46    3.20
   8   6   9    6.71    0.64
   8   6  10   33.07    2.21
   8   6  11   37.20    3.01
   8   6  12    2.18    0.55
   8   6  13   62.71    3.67
   8   6  14  168.26    9.63
   8   6  15  228.71   12.21
   8   6  16  231.59   13.62
   8   6  17  137.60    7.96
   8   6  18  160.99    9.35
   8   6  19   42.12    2.57
   8   6  20   42.49    3.18
   8   6  21    6.51    0.48
   8   6  22    5.64    0.67
   8   6  23    0.74    0.28
   8   6  24    1.26    0.37
   8   6  25    0.23    0.53
   8   6  26    2.61    3.68
   8   7   0 1490.26   84.09
   8   7   1 1263.30   53.64
   8   7   2   81.37    4.29
   8   7   3   24.32    2.11
   8   7   4   25.10    1.76
   8   7   5   67.30    3.07
   8   7   6 1536.34   63.17
   8   7   7  207.53    9.88
   8   7   8  122.18    6.90
   8   7   9   17.58    0.97
   8   7  10    2.62    0.51
   8   7  11    3.98    0.43
   8   7  12   81.46    5.05
   8   7  13   50.55    2.78
   8   7  14  331.05   19.66
   8   7  15  461.86   27.05
   8   7  16   63.31    3.71
   8   7  17   63.96    3.65
   8   7  18   28.72    1.78
   8   7  19   29.23    1.79
   8   7  20    4.30    0.34
   8   7  21    1.05    0.25
   8   7  22   18.96    2.46
   8   7  23    2.52    0.61
   8   7  24    3.14    1.61
   8   7  25    0.81    1.15
   8   8   0  514.85   35.42
   8   8   1  125.50    6.25
   8   8   2  530.31   25.21
   8   8   3    2.14    0.61
   8   8   4    5.60    0.52
   8   8   5  198.89    9.37
   8   8   6  811.75   36.67
   8   8   7  190.65   11.96
   8   8   8  215.16   10.58
   8   8   9   57.01    2.73
   8   8  10   36.32    2.33
   8   8  11  184.34   10.68
   8   8  12  202.61   10.10
   8   8  13   12.33    0.74
   8   8  14   14.65    0.92
   8   8  15  283.10   16.04
   8   8  16  488.00   26.86
   8   8  17   98.63    6.20
   8   8  18  150.09    8.70
   8   8  19    2.69    0.30
   8   8  20    1.54    0.26
   8   8  21   16.86    2.05
   8   8  22    5.55    0.93
   8   8  23    0.41    0.43
   8   8  24    0.02    0.86
   8   9   0   81.93    9.60
   8   9   1  382.71   18.51
   8   9   2  458.20   23.43
   8   9   3  430.80   22.53
   8   9   4  192.80   11.22
   8   9   5   65.46    3.41
   8   9   6  587.13   27.95
   8   9   7  289.00   15.91
   8   9   8   59.29    2.85
   8   9   9   32.41    1.64
   8   9  10    3.47    1.98
   8   9  11  149.07    8.04
   8   9  12    4.91    0.42
   8   9  13  371.61   21.33
   8   9  14   13.97    1.03
   8   9  15  112.45    6.83
   8   9  16  133.33    7.84
   8   9  17   29.47    1.67
   8   9  18  248.05   15.60
   8   9  19    2.47    0.30
   8   9  20    1.13    0.33
   8   9  21    1.09    0.32
   8   9  22    2.01    0.60
   8   9  23    5.10    2.71
   8   9  24   -4.76    1.91
   8  10   0    8.60    3.70
   8  10   1   19.56    1.54
   8  10   2   19.47    1.40
   8  10   3   89.59    4.95
   8  10   4  347.40   17.73
   8  10   5   95.39    5.95
   8  10   6  197.98    9.79
   8  10   7  128.02    6.75
   8  10   8    2.40    0.42
   8  10   9  192.21    9.30
   8  10  10  159.62    7.85
   8  10  11   13.24    0.74
   8  10  12  127.70    7.09
   8  10  13    3.11    0.32
   8  10  14   19.24    1.21
   8  10  15  133.40    8.27
   8  10  16   37.65    2.52
   8  10  17   59.45    4.30
   8  10  18    8.04    0.74
   8  10  19    3.49    0.46
   8  10  20   11.85    2.39
   8  10  21    5.56    1.73
   8  10  22    0.68    0.75
   8  10  23    8.89    1.99
   8  11   0   48.83    3.91
   8  11   1   16.48    2.51
   8  11   2    3.73    1.79
   8  11   3  496.37   26.39
   8  11   4  192.56   11.24
   8  11   5   87.90    4.27
   8  11   6   11.06    0.97
   8  11   7   26.71    1.39
   8  11   8    5.63    0.96
   8  11   9    0.88    0.27
   8  11  10   23.46    1.23
   8  11  11    4.84    0.91
   8  11  12    4.39    0.45
   8  11  13   14.63    0.91
   8  11  14   16.85    1.09
   8  11  15   15.84    1.04
   8  11  16   41.20    3.18
   8  11  17   38.17    3.80
   8  11  18    3.69    0.52
   8  11  19    1.42    0.33
   8  11  20    4.99    1.74
   8  11  21    1.48    2.17
   8  12   0 1397.01  103.67
   8  12   1   78.33    5.89
   8  12   2  426.09   24.13
   8  12   3   19.17    1.27
   8  12   4    1.36    0.45
   8  12   5  170.90    9.05
   8  12   6  348.24   19.40
   8  12   7   36.75    2.12
   8  12   8   85.57    4.53
   8  12   9   25.31    1.66
   8  12  10   15.46    0.88
   8  12  11    5.17    0.47
   8  12  12   20.76    1.18
   8  12  13    0.43    0.20
   8  12  14    1.20    0.21
   8  12  15    0.82    0.24
   8  12  16   20.20    2.74
   8  12  17    1.02    0.34
   8  12  18    8.54    1.86
   8  12  19    1.56    0.47
   8  12  20   -0.07    1.13
   8  13   0  195.86   16.73
   8  13   1   18.24    1.31
   8  13   2  102.85    6.58
   8  13   3  196.95   11.46
   8  13   4   32.85    2.10
   8  13   5    8.95    0.55
   8  13   6   88.88    5.59
   8  13   7   50.93    3.15
   8  13   8    1.98    0.29
   8  13   9    0.80    0.22
   8  13  10   98.97    6.22
   8  13  11    0.83    0.20
   8  13  12   17.22    1.42
   8  13  13   37.44    3.39
   8  13  14    1.41    0.80
   8  13  15    7.04    1.13
   8  13  16   -0.16    0.32
   8  13  17    1.76    0.59
   8  13  18    1.70    1.69
   8  13  19   -1.96    4.95
   8  14   0   27.22    2.54
   8  14   1   14.93    0.93
   8  14   2   27.17    1.81
   8  14   3    3.20    0.31
   8  14   4    1.18    0.27
   8  14   5    7.75    0.54
   8  14   6    0.93    0.24
   8  14   7    0.83    0.27
   8  14   8   15.73    1.12
   8  14   9   11.76    1.14
   8  14  10    7.14    0.71
   8  14  11    5.69    0.63
   8  14  12    0.46    0.25
   8  14  13    3.24    0.51
   8  14  14    0.35    0.32
   8  14  15    0.75    0.42
   8  14  16    0.47    0.65
   8  14  17    4.43    2.13
   8  15   0  208.52   20.22
   8  15   1   45.99    3.77
   8  15   2    3.77    0.36
   8  15   3   11.20    1.11
   8  15   4    6.81    0.67
   8  15   5    2.33    0.34
   8  15   6    0.55    0.24
   8  15   7    6.46    0.81
   8  15   8    0.38    0.26
   8  15   9    2.42    0.44
   8  15  10    9.88    1.84
   8  15  11    3.30    0.93
   8  15  12    4.92    1.52
   8  15  13   -0.27    0.47
   8  15  14    0.41    0.78
   8  15  15   -2.12    3.64
   8  16   0  151.58   27.43
   8  16   1    6.56    1.14
   8  16   2   15.24    2.30
   8  16   3    0.93    0.34
   8  16   4    0.70    0.30
   8  16   5    0.60    0.31
   8  16   6    0.03    0.34
   8  16   7    0.06    0.35
   8  16   8    0.81    0.37
   8  16   9    1.53    0.82
   8  16  10    2.28    1.57
   8  16  11   -0.27    0.76
   8  16  12    2.39    1.91
   8  17   0  142.73   46.61
   8  17   1    6.51    2.02
   8  17   2    6.42    3.07
   8  17   3    2.71    1.08
   8  17   4   -0.27    0.49
   8  17   5    0.36    0.83
   8  17   6    0.79    0.82
   8  17   7    0.29    1.29
   8  17   8    2.58    1.94
   8  18   1   -4.56    1.53
   9   0   0    7.58    4.77
   9   0   1   -5.97    5.06
   9   0   2 1222.51   70.34
   9   0   3   -0.14    3.41
   9   0   4 2258.83  115.72
   9   0   5   -2.96    3.07
   9   0   6  710.08   46.57
   9   0   7    1.45    0.97
   9   0   8   59.19    5.35
   9   0   9    0.43    0.57
   9   0  10    8.74    3.35
   9   0  11    1.84    1.11
   9   0  12  397.64   34.61
   9   0  13    1.17    0.48
   9   0  14  131.60   10.65
   9   0  15   -0.75    1.38
   9   0  16  592.60   50.44
   9   0  17    0.56    0.39
   9   0  18  101.29   11.64
   9   0  19    0.29    0.41
   9   0  20  295.99   24.37
   9   0  21    0.41    0.37
   9   0  22    0.28    0.41
   9   0  23    0.42    0.35
   9   0  24    5.61    1.27
   9   0  25    1.26    0.57
   9   0  26    0.72    1.89
   9   1   0   -0.67    2.40
   9   1   1  901.66   38.60
   9   1   2   76.92    4.91
   9   1   3 1912.45   69.93
   9   1   4   46.32    4.70
   9   1   5    7.31    2.40
   9   1   6 1555.21   62.12
   9   1   7 1851.74   75.00
   9   1   8  336.76   16.94
   9   1   9 1733.15   75.82
   9   1  10   47.47    2.54
   9   1  11  773.42   38.34
   9   1  12  341.06   19.63
   9   1  13  865.19   40.69
   9   1  14   19.41    1.40
   9   1  15   23.89    1.66
   9   1  16  326.18   18.54
   9   1  17  169.90   10.06
   9   1  18   24.43    1.47
   9   1  19   21.73    1.56
   9   1  20   22.47    1.58
   9   1  21   95.57    6.49
   9   1  22   34.80    3.03
   9   1  23    2.53    0.80
   9   1  24   27.34    3.77
   9   1  25    4.33    1.05
   9   1  26    0.58    0.71
   9   2   0   57.17   12.11
   9   2   1  411.53   20.74
   9   2   2  178.65    9.71
   9   2   3  291.24   15.40
   9   2   4    4.11    2.16
   9   2   5  106.38    5.77
   9   2   6   37.99    3.64
   9   2   7   89.53    4.62
   9   2   8   23.86    3.76
   9   2   9  655.55   32.80
   9   2  10  122.80    6.24
   9   2  11   11.41    0.98
   9   2  12   10.07    4.56
   9   2  13  221.73   12.40
   9   2  14  152.36    9.05
   9   2  15 1236.90   60.79
   9   2  16   63.99    4.14
   9   2  17   45.27    2.63
   9   2  18   82.11    5.01
   9   2  19   19.70    1.31
   9   2  20   30.44    1.98
   9   2  21    1.95    0.24
   9   2  22   26.70    2.28
   9   2  23    1.26    0.29
   9   2  24    1.43    0.36
   9   2  25    1.47    0.51
   9   2  26    0.24    0.79
   9   3   0    1.38    1.06
   9   3   1  604.07   28.87
   9   3   2   20.62    3.51
   9   3   3  114.39    6.15
   9   3   4  877.50   39.02
   9   3   5   92.25    5.35
   9   3   6 1026.09   49.25
   9   3   7  256.96   13.89
   9   3   8  346.05   18.50
   9   3   9  432.45   21.87
   9   3  10  279.54   14.87
   9   3  11   43.24    6.47
   9   3  12 1412.53   66.12
   9   3  13  390.51   20.63
   9   3  14   51.61    3.22
   9   3  15  627.97   31.46
   9   3  16  204.71   11.96
   9   3  17   26.35    1.76
   9   3  18   63.42    3.66
   9   3  19   56.97    3.31
   9   3  20   21.67    1.54
   9   3  21    2.80    0.27
   9   3  22   14.65    1.26
   9   3  23    3.13    0.45
   9   3  24    0.43    0.31
   9   3  25    2.28    0.62
   9   3  26    0.61    1.20
   9   4   0   -0.24    2.95
   9   4   1  924.33   40.22
   9   4   2  445.64   20.96
   9   4   3 1015.39   43.31
   9   4   4 1330.53   55.36
   9   4   5  300.77   13.84
   9   4   6  343.92   16.43
   9   4   7   81.72    4.37
   9   4   8   93.92    4.77
   9   4   9    1.69    1.20
   9   4  10  214.12   10.87
   9   4  11    1.47    0.82
   9   4  12    2.81    0.53
   9   4  13   91.96    4.64
   9   4  14  686.20   34.41
   9   4  15   79.12    4.43
   9   4  16  969.76   51.24
   9   4  17    4.96    1.30
   9   4  18  102.05    6.50
   9   4  19    7.48    0.65
   9   4  20   17.72    1.40
   9   4  21   12.58    0.92
   9   4  22    9.59    0.98
   9   4  23    8.56    1.04
   9   4  24    6.00    1.69
   9   4  25    1.16    0.88
   9   4  26    6.72    1.02
   9   5   0    0.48    0.57
   9   5   1  114.83    7.27
   9   5   2  158.29    9.01
   9   5   3 1122.34   48.35
   9   5   4  432.33   21.82
   9   5   5  368.58   16.78
   9   5   6   49.15    3.00
   9   5   7 1100.19   50.39
   9   5   8  483.79   24.67
   9   5   9   70.09    4.01
   9   5  10 1313.87   59.80
   9   5  11  282.56   15.45
   9   5  12  259.36   13.00
   9   5  13  420.46   21.92
   9   5  14    7.95    1.32
   9   5  15  101.93    6.25
   9   5  16  483.47   25.69
   9   5  17    3.04    0.50
   9   5  18   27.64    1.80
   9   5  19   70.82    4.31
   9   5  20   13.21    1.07
   9   5  21   13.88    1.08
   9   5  22    7.98    1.36
   9   5  23    0.93    0.58
   9   5  24    3.61    1.77
   9   5  25   -0.12    0.74
   9   6   0   11.45    5.28
   9   6   1  130.56    8.29
   9   6   2  807.47   36.78
   9   6   3   84.00    4.20
   9   6   4  991.31   45.08
   9   6   5   70.05    3.06
   9   6   6    4.65    1.23
   9   6   7  217.14   10.79
   9   6   8   98.00    5.65
   9   6   9  144.19    7.31
   9   6  10   10.43    0.71
   9   6  11   14.21    2.13
   9   6  12    8.96    0.54
   9   6  13  158.87   10.30
   9   6  14   88.02    5.02
   9   6  15  125.11    7.07
   9   6  16   14.37    0.97
   9   6  17   75.27    4.47
   9   6  18  129.39    8.05
   9   6  19   24.58    1.60
   9   6  20   29.11    2.25
   9   6  21    6.26    0.62
   9   6  22   18.32    2.72
   9   6  23   -0.17    0.34
   9   6  24    2.05    0.66
   9   6  25   -2.62    2.23
   9   7   0    2.21    1.68
   9   7   1   51.04    2.76
   9   7   2   16.23    1.72
   9   7   3  439.55   22.20
   9   7   4  132.73    7.49
   9   7   5  351.61   16.89
   9   7   6 1742.81   73.01
   9   7   7  106.08    6.04
   9   7   8  388.30   18.34
   9   7   9  142.94    7.25
   9   7  10   55.89    4.88
   9   7  11    3.35    0.71
   9   7  12  371.63   18.95
   9   7  13   23.41    1.83
   9   7  14  945.61   47.62
   9   7  15   95.46    5.31
   9   7  16  135.69    7.96
   9   7  17    5.07    0.91
   9   7  18   55.49    3.23
   9   7  19   14.54    1.10
   9   7  20   18.79    1.60
   9   7  21   10.38    1.12
   9   7  22    8.34    2.39
   9   7  23    1.54    0.42
   9   7  24    0.04    0.88
   9   8   0    9.16    2.63
   9   8   1 1814.42   75.32
   9   8   2   94.86    5.64
   9   8   3  570.82   31.32
   9   8   4  764.91   34.37
   9   8   5  215.87   10.18
   9   8   6   49.19    2.86
   9   8   7   32.94    2.08
   9   8   8  430.82   21.08
   9   8   9  150.26    7.33
   9   8  10    2.48    0.40
   9   8  11   32.17    1.96
   9   8  12   53.92    3.01
   9   8  13   24.67    1.46
   9   8  14   41.99    2.33
   9   8  15  100.86    6.26
   9   8  16  318.95   20.30
   9   8  17   47.17    2.85
   9   8  18   51.82    3.72
   9   8  19    1.94    0.28
   9   8  20    6.18    1.08
   9   8  21    3.27    0.56
   9   8  22   13.26    4.85
   9   8  23    5.73    4.28
   9   9   0    0.67    2.24
   9   9   1  271.15   13.13
   9   9   2  157.69    9.21
   9   9   3  510.96   24.79
   9   9   4  635.85   31.73
   9   9   5 1345.50   64.63
   9   9   6   39.07    4.91
   9   9   7   66.14    3.57
   9   9   8   10.91    0.80
   9   9   9    1.37    0.41
   9   9  10  183.21    9.23
   9   9  11   43.52    2.41
   9   9  12   57.37    3.48
   9   9  13    2.48    0.36
   9   9  14  471.98   27.36
   9   9  15  220.18   12.08
   9   9  16   24.58    1.61
   9   9  17   43.44    3.17
   9   9  18    0.52    0.22
   9   9  19   14.70    1.74
   9   9  20   12.33    2.78
   9   9  21    0.19    0.37
   9   9  22    9.37    5.04
   9   9  23   -5.55    2.39
   9  10   0    3.29    1.18
   9  10   1   11.42    0.74
   9  10   2   58.10    3.38
   9  10   3   22.22    1.47
   9  10   4   17.46    1.10
   9  10   5   93.72    5.55
   9  10   6   16.64    1.16
   9  10   7  315.55   14.55
   9  10   8   14.24    0.93
   9  10   9   24.18    1.37
   9  10  10  101.28    5.70
   9  10  11    0.57    0.25
   9  10  12    0.65    0.27
   9  10  13   73.48    4.47
   9  10  14   66.26    3.88
   9  10  15    2.89    0.26
   9  10  16    2.16    0.30
   9  10  17   64.60    5.57
   9  10  18   21.18    2.80
   9  10  19    3.93    0.80
   9  10  20   13.29    4.66
   9  10  21    1.15    0.82
   9  10  22    5.87    3.16
   9  11   0    0.96    0.62
   9  11   1  696.46   36.14
   9  11   2    3.60    0.87
   9  11   3   25.79    1.37
   9  11   4    9.30    0.57
   9  11   5   62.34    3.97
   9  11   6   13.11    0.82
   9  11   7    9.69    0.96
   9  11   8    2.73    0.28
   9  11   9  195.76   10.68
   9  11  10   31.47    1.94
   9  11  11  198.90   11.30
   9  11  12   33.33    1.87
   9  11  13    0.88    0.22
   9  11  14    3.12    0.28
   9  11  15    0.61    0.22
   9  11  16   92.18    9.29
   9  11  17    9.84    1.38
   9  11  18   10.09    2.09
   9  11  19    8.50    3.83
   9  11  20   -0.15    0.84
   9  12   0    0.72    0.62
   9  12   1 1014.04   57.51
   9  12   2   80.35    6.26
   9  12   3   38.52    3.65
   9  12   4    1.68    0.69
   9  12   5  122.16    6.67
   9  12   6   11.47    0.67
   9  12   7   16.95    0.98
   9  12   8    2.66    0.28
   9  12   9   40.43    2.31
   9  12  10    8.47    0.75
   9  12  11  217.98   13.48
   9  12  12    2.20    0.24
   9  12  13    5.69    0.56
   9  12  14    8.53    0.96
   9  12  15   17.11    2.08
   9  12  16   34.06    5.38
   9  12  17    7.42    1.78
   9  12  18    0.97    0.53
   9  12  19    0.06    1.44
   9  13   0    0.44    0.43
   9  13   1  239.02   16.07
   9  13   2   44.47    3.54
   9  13   3   87.41    5.73
   9  13   4   60.20    3.61
   9  13   5   48.14    2.95
   9  13   6    0.96    0.22
   9  13   7  106.48    6.24
   9  13   8    3.81    0.31
   9  13   9    2.30    0.25
   9  13  10   10.38    1.03
   9  13  11   66.22    6.10
   9  13  12   47.20    5.26
   9  13  13    5.16    0.77
   9  13  14   53.18    9.10
   9  13  15    7.99    2.01
   9  13  16    1.45    0.78
   9  13  17   16.84   12.08
   9  14   0    1.01    0.63
   9  14   1    3.57    0.30
   9  14   2   19.48    1.54
   9  14   3    9.28    0.75
   9  14   4    7.78    0.69
   9  14   5   10.01    0.81
   9  14   6    1.01    0.23
   9  14   7   10.31    1.12
   9  14   8   11.86    1.22
   9  14   9   13.89    1.59
   9  14  10    2.55    0.46
   9  14  11    1.29    0.33
   9  14  12    3.51    0.69
   9  14  13    0.27    0.36
   9  14  14    0.57    0.44
   9  14  15   -0.05    0.94
   9  14  16    0.65    1.59
   9  15   0    0.18    0.36
   9  15   1  111.04   12.00
   9  15   2    2.06    0.34
   9  15   3    7.36    0.93
   9  15   4    1.29    0.28
   9  15   5    0.53    0.33
   9  15   6    7.78    1.28
   9  15   7    3.65    0.56
   9  15   8    1.16    0.34
   9  15   9    5.88    1.11
   9  15  10    1.61    0.65
   9  15  11    4.66    2.02
   9  15  12    1.08    0.69
   9  15  13   -2.10    1.13
   9  15  14   -0.58    2.18
   9  16   0    0.19    0.49
   9  16   1   67.77   12.74
   9  16   2    4.21    0.88
   9  16   3    2.11    0.66
   9  16   4    1.03    0.69
   9  16   5    1.39    0.43
   9  16   6    0.42    0.48
   9  16   7   -0.30    0.50
   9  16   8    0.01    0.58
   9  16   9    1.18    0.93
   9  16  10    1.56    2.90
   9  17   0    1.18    1.30
   9  17   1    0.22    1.67
   9  17   2   -0.68    0.97
   9  17   3    2.01    1.15
   9  17   4    1.59    1.22
   9  17   5    1.95    2.21
  10   0   0 2131.43  153.52
  10   0   1   18.18    6.35
  10   0   2  294.12   23.02
  10   0   3    6.65    2.56
  10   0   4   16.47    5.02
  10   0   5    3.85    1.00
  10   0   6  114.36    8.64
  10   0   7   17.78    6.78
  10   0   8  348.05   24.48
  10   0   9    0.40    1.10
  10   0  10  211.34   17.19
  10   0  11    6.24    2.11
  10   0  12   41.72    5.60
  10   0  13    2.94    1.59
  10   0  14   16.74    2.69
  10   0  15    0.99    0.48
  10   0  16  229.41   17.49
  10   0  17    0.99    0.98
  10   0  18   38.96    3.25
  10   0  19    0.48    0.34
  10   0  20   34.51    3.33
  10   0  21    1.01    0.57
  10   0  22    0.77    0.36
  10   0  23    0.54    0.43
  10   0  24    6.20    2.18
  10   0  25   -0.35    0.78
  10   1   0 1164.97   75.27
  10   1   1 1392.36   58.02
  10   1   2   88.93    5.88
  10   1   3   47.34    6.23
  10   1   4   92.69    4.82
  10   1   5  311.07   14.34
  10   1   6  908.93   43.68
  10   1   7  184.05    8.77
  10   1   8  247.73   14.86
  10   1   9   25.38    2.74
  10   1  10  225.14   12.30
  10   1  11   31.29    1.65
  10   1  12   83.07    4.69
  10   1  13  281.29   17.59
  10   1  14   52.79    3.04
  10   1  15   14.52    2.08
  10   1  16   23.23    2.02
  10   1  17  323.57   19.14
  10   1  18  108.18    6.47
  10   1  19   56.92    3.49
  10   1  20    0.77    0.23
  10   1  21   19.40    1.42
  10   1  22    1.76    0.31
  10   1  23   21.31    3.57
  10   1  24    1.58    0.57
  10   1  25    1.27    0.69
  10   1  26   -1.26    4.54
  10   2   0   37.79    7.64
  10   2   1   22.63    1.54
  10   2   2  273.73   13.47
  10   2   3  109.11    5.62
  10   2   4  171.92    8.01
  10   2   5  138.35    6.78
  10   2   6   15.69    2.97
  10   2   7   79.24    4.28
  10   2   8   18.82    1.14
  10   2   9   39.26    2.29
  10   2  10  347.28   18.23
  10   2  11  143.95    7.59
  10   2  12   12.20    1.27
  10   2  13  240.88   12.94
  10   2  14    2.82    0.34
  10   2  15   45.86    2.99
  10   2  16   33.25    2.08
  10   2  17    5.52    0.43
  10   2  18   67.58    4.32
  10   2  19   25.99    1.82
  10   2  20    8.58    0.80
  10   2  21   30.82    2.34
  10   2  22    1.64    0.27
  10   2  23   12.97    2.22
  10   2  24    1.97    0.50
  10   2  25    0.15    0.74
  10   2  26   -3.64    5.94
  10   3   0  503.91   33.65
  10   3   1   45.70    8.92
  10   3   2 2058.69   79.04
  10   3   3 1871.13   71.06
  10   3   4   46.86    2.24
  10   3   5 1399.55   57.04
  10   3   6    1.80    1.28
  10   3   7   44.18    2.13
  10   3   8    9.94    1.29
  10   3   9   47.53    2.88
  10   3  10  189.95    9.36
  10   3  11   37.81    1.94
  10   3  12    1.73    0.70
  10   3  13   88.34    4.76
  10   3  14  776.14   39.12
  10   3  15  138.02    7.29
  10   3  16    2.61    0.52
  10   3  17    4.16    0.33
  10   3  18    6.38    0.49
  10   3  19   16.91    1.27
  10   3  20    0.95    0.22
  10   3  21   98.23    8.97
  10   3  22   98.83   10.46
  10   3  23    2.00    0.46
  10   3  24    0.72    0.46
  10   3  25    0.52    0.99
  10   4   0 2396.94  131.65
  10   4   1  652.16   31.21
  10   4   2   25.57    4.40
  10   4   3 1027.91   46.25
  10   4   4  122.51    5.68
  10   4   5  369.40   18.82
  10   4   6  551.11   26.22
  10   4   7  103.17    5.92
  10   4   8  147.18    7.58
  10   4   9   47.13    3.35
  10   4  10  155.31    7.92
  10   4  11  492.55   26.24
  10   4  12  826.23   41.34
  10   4  13  588.93   31.33
  10   4  14   17.39    1.15
  10   4  15  322.94   17.78
  10   4  16    1.79    0.43
  10   4  17   50.83    3.23
  10   4  18    1.01    0.25
  10   4  19    3.94    0.33
  10   4  20    0.68    0.22
  10   4  21   31.73    3.73
  10   4  22    5.94    0.88
  10   4  23    8.23    2.04
  10   4  24    0.63    0.50
  10   4  25    0.13    1.63
  10   5   0   17.05    3.69
  10   5   1   87.49    4.53
  10   5   2 1468.59   62.98
  10   5   3    6.45    2.93
  10   5   4  320.96   15.01
  10   5   5   13.85    1.17
  10   5   6   42.75    2.95
  10   5   7    5.72    0.47
  10   5   8  567.90   26.90
  10   5   9  846.96   43.79
  10   5  10  155.71    8.84
  10   5  11  106.56    5.81
  10   5  12   17.82    1.23
  10   5  13    8.49    0.58
  10   5  14   11.62    0.92
  10   5  15   74.41    4.75
  10   5  16   43.79    2.95
  10   5  17   27.07    1.62
  10   5  18  113.35    7.44
  10   5  19    0.98    0.24
  10   5  20    7.91    0.71
  10   5  21    3.65    0.45
  10   5  22    5.56    1.01
  10   5  23    5.64    2.19
  10   5  24    1.36    1.06
  10   6   0  338.47   21.81
  10   6   1   60.21    4.88
  10   6   2    6.12    0.68
  10   6   3    0.44    1.68
  10   6   4  296.84   14.97
  10   6   5  128.98    6.82
  10   6   6  606.38   28.14
  10   6   7  472.94   22.79
  10   6   8  372.59   18.43
  10   6   9    3.41    0.48
  10   6  10   32.60    1.73
  10   6  11   10.37    1.63
  10   6  12   97.80    5.88
  10   6  13   66.63    3.96
  10   6  14   70.24    4.34
  10   6  15    1.44    0.25
  10   6  16   23.20    1.66
  10   6  17   13.67    1.32
  10   6  18   35.95    2.29
  10   6  19   36.68    2.61
  10   6  20    6.99    0.72
  10   6  21   47.02    7.56
  10   6  22    0.70    0.32
  10   6  23    6.10    2.42
  10   6  24   -0.51    1.54
  10   7   0 3389.70  186.54
  10   7   1  199.08   13.52
  10   7   2  286.96   15.75
  10   7   3   16.64    0.92
  10   7   4  299.69   17.93
  10   7   5  326.46   15.65
  10   7   6  992.61   45.34
  10   7   7   56.85    2.74
  10   7   8    7.17    1.21
  10   7   9   13.70    1.14
  10   7  10  189.35    9.68
  10   7  11    6.64    0.53
  10   7  12   47.80    2.59
  10   7  13   50.44    4.32
  10   7  14   69.67    3.91
  10   7  15   19.28    1.31
  10   7  16   35.62    2.26
  10   7  17    7.54    0.53
  10   7  18   51.25    3.72
  10   7  19    1.16    0.24
  10   7  20   20.30    2.67
  10   7  21   37.23    9.07
  10   7  22    4.20    1.26
  10   7  23   -0.48    0.89
  10   8   0 3504.95  190.45
  10   8   1   19.72    3.78
  10   8   2  340.39   18.25
  10   8   3 1005.98   49.28
  10   8   4  641.94   33.44
  10   8   5  275.51   13.03
  10   8   6  153.88    8.12
  10   8   7   22.87    1.24
  10   8   8    1.61    0.42
  10   8   9   37.32    1.91
  10   8  10  376.01   18.08
  10   8  11   31.68    1.86
  10   8  12  296.18   15.57
  10   8  13  239.18   13.56
  10   8  14  225.05   12.69
  10   8  15  402.51   22.91
  10   8  16   20.11    1.26
  10   8  17   21.00    1.73
  10   8  18    0.34    0.24
  10   8  19    1.36    0.74
  10   8  20    0.83    0.31
  10   8  21    1.75    0.55
  10   8  22    0.88    0.78
  10   9   0  940.38   67.80
  10   9   1   30.54    1.64
  10   9   2    4.63    1.02
  10   9   3  308.69   16.71
  10   9   4    2.04    0.55
  10   9   5  344.83   18.10
  10   9   6    1.59    0.39
  10   9   7   10.16    1.17
  10   9   8  370.83   20.39
  10   9   9  114.37    6.33
  10   9  10    1.77    0.44
  10   9  11   17.11    0.98
  10   9  12   75.43    4.38
  10   9  13   25.59    1.66
  10   9  14   74.60    4.71
  10   9  15   31.51    2.00
  10   9  16   36.21    2.76
  10   9  17    7.12    0.81
  10   9  18    7.96    1.20
  10   9  19    6.10    1.52
  10   9  20    5.07    1.86
  10   9  21    0.91    0.71
  10  10   0  124.07   11.27
  10  10   1    4.12    0.42
  10  10   2  143.13    8.04
  10  10   3    9.05    0.91
  10  10   4   16.39    0.94
  10  10   5  189.76    9.98
  10  10   6    9.23    0.59
  10  10   7   58.49    3.53
  10  10   8    4.66    0.33
  10  10   9    0.79    0.33
  10  10  10    2.25    0.25
  10  10  11    1.92    0.24
  10  10  12    1.23    0.27
  10  10  13   45.08    2.60
  10  10  14    3.98    0.33
  10  10  15    0.45    0.21
  10  10  16   18.09    1.92
  10  10  17    6.81    1.25
  10  10  18   18.72    3.84
  10  10  19    2.07    0.74
  10  10  20   -0.34    0.74
  10  11   0 1768.31  129.87
  10  11   1    9.20    0.71
  10  11   2  244.65   15.12
  10  11   3  336.14   18.69
  10  11   4   49.23    4.22
  10  11   5    2.46    0.31
  10  11   6   47.50    2.74
  10  11   7   75.85    4.38
  10  11   8    6.12    0.41
  10  11   9    1.03    0.23
  10  11  10   66.71    5.99
  10  11  11    1.45    0.24
  10  11  12   51.34    3.62
  10  11  13   18.97    1.45
  10  11  14    7.73    0.76
  10  11  15   53.40    6.23
  10  11  16    1.24    0.34
  10  11  17    7.44    1.88
  10  11  18    1.33    0.60
  10  11  19    0.41    1.12
  10  12   0 1425.26  105.76
  10  12   1   27.04    2.26
  10  12   2   59.65    3.92
  10  12   3   15.28    0.91
  10  12   4    6.14    0.56
  10  12   5   93.43    6.08
  10  12   6   16.44    0.95
  10  12   7    0.86    0.30
  10  12   8    1.63    0.22
  10  12   9    2.09    0.23
  10  12  10  119.62    8.46
  10  12  11    1.66    0.27
  10  12  12   95.04    9.10
  10  12  13    1.72    0.36
  10  12  14   16.65    3.27
  10  12  15   27.32    5.60
  10  12  16   12.83    3.90
  10  12  17    3.86    2.08
  10  12  18    2.58    2.43
  10  13   0  123.46   12.20
  10  13   1    1.42    0.23
  10  13   2    1.99    0.33
  10  13   3   57.13    4.00
  10  13   4    5.11    0.38
  10  13   5    4.16    0.35
  10  13   6   14.63    1.26
  10  13   7    8.16    0.68
  10  13   8   63.26    5.45
  10  13   9    1.24    0.24
  10  13  10   10.43    1.37
  10  13  11   18.45    2.50
  10  13  12    7.13    1.50
  10  13  13    0.47    0.31
  10  13  14   15.82    4.21
  10  13  15   10.92    4.79
  10  13  16    1.91    1.00
  10  14   0    8.38    1.18
  10  14   1    7.13    0.74
  10  14   2   24.06    1.96
  10  14   3   13.68    1.38
  10  14   4   23.74    2.52
  10  14   5    0.47    0.24
  10  14   6   16.44    1.87
  10  14   7    8.00    1.06
  10  14   8    4.15    0.75
  10  14   9    0.96    0.34
  10  14  10    1.33    0.40
  10  14  11    1.94    0.54
  10  14  12    1.27    0.64
  10  14  13    1.90    0.85
  10  14  14   -0.80    1.66
  10  15   0   19.93    5.75
  10  15   1   10.96    1.76
  10  15   2   15.49    2.75
  10  15   3    8.12    1.57
  10  15   4    2.25    0.45
  10  15   5    1.10    0.36
  10  15   6    0.25    0.36
  10  15   7    0.67    0.44
  10  15   8    1.71    0.45
  10  15   9    0.19    0.54
  10  15  10   -0.19    0.73
  10  15  11   -1.40    1.30
  10  15  12   -9.11    3.94
  10  16   0   44.67   30.55
  10  16   1    0.33    0.54
  10  16   2    0.57    1.10
  10  16   3    0.07    0.56
  10  16   4    1.13    0.86
  10  16   5    2.70    1.21
  10  16   6   -0.56    0.92
  10  16   7    0.48    1.23
  10  16   8    1.62    4.95
  11   0   0    3.86    2.34
  11   0   1    2.94    1.34
  11   0   2 1574.70   90.75
  11   0   3    0.99    0.50
  11   0   4  108.95    7.26
  11   0   5    0.79    1.18
  11   0   6 1560.17   94.79
  11   0   7    1.08    0.73
  11   0   8   56.12    4.30
  11   0   9    1.20    1.30
  11   0  10    3.78    0.83
  11   0  11    1.04    0.42
  11   0  12   21.54    2.53
  11   0  13    5.75    4.57
  11   0  14    8.93    0.80
  11   0  15    0.82    0.37
  11   0  16    0.83    0.45
  11   0  17    0.76    0.40
  11   0  18   43.89    4.82
  11   0  19    0.37    0.32
  11   0  20    2.63    0.40
  11   0  21    0.21    0.36
  11   0  22    3.03    0.98
  11   0  23    1.47    0.54
  11   0  24    3.50    1.29
  11   1   0    0.89    1.82
  11   1   1  434.72   22.64
  11   1   2  255.79   13.67
  11   1   3   17.43    2.82
  11   1   4  122.34    6.32
  11   1   5   32.01    1.83
  11   1   6  410.26   21.68
  11   1   7   27.99    2.17
  11   1   8   70.68    3.57
  11   1   9  495.96   25.85
  11   1  10   20.69    5.88
  11   1  11   20.22    4.01
  11   1  12    9.72    0.76
  11   1  13  182.43   10.78
  11   1  14  167.42    9.02
  11   1  15  366.75   21.38
  11   1  16   21.26    1.28
  11   1  17    5.17    0.38
  11   1  18   29.98    1.90
  11   1  19   11.10    0.81
  11   1  20    4.82    0.41
  11   1  21    8.52    1.10
  11   1  22  156.93   25.59
  11   1  23    7.54    1.83
  11   1  24    3.60    1.80
  11   2   0   22.89    6.94
  11   2   1 2123.28   83.85
  11   2   2  261.35   14.22
  11   2   3  309.57   17.88
  11   2   4   31.57    3.16
  11   2   5  400.18   20.33
  11   2   6   39.59    2.45
  11   2   7    8.18    0.56
  11   2   8    3.84    0.47
  11   2   9  375.25   19.46
  11   2  10  174.11    9.72
  11   2  11  305.10   16.44
  11   2  12  280.61   15.25
  11   2  13  387.85   21.12
  11   2  14   82.08    5.11
  11   2  15   20.29    2.05
  11   2  16   62.04    4.00
  11   2  17   22.68    3.93
  11   2  18   34.42    2.24
  11   2  19    1.20    0.23
  11   2  20    2.42    0.32
  11   2  21    2.16    0.36
  11   2  22    1.12    0.33
  11   2  23   10.73    3.89
  11   2  24    0.25    0.70
  11   2  25   -0.62    0.62
  11   3   0   -1.70    2.88
  11   3   1 2653.61  102.01
  11   3   2  265.15   14.87
  11   3   3  215.52   11.59
  11   3   4    5.76    0.58
  11   3   5   50.89    3.08
  11   3   6 1307.88   57.74
  11   3   7  986.07   45.54
  11   3   8   51.90    2.73
  11   3   9    6.83    0.83
  11   3  10  314.21   17.20
  11   3  11  986.37   52.05
  11   3  12  624.18   33.46
  11   3  13   56.58    3.67
  11   3  14   56.03    3.11
  11   3  15   25.90    1.83
  11   3  16   13.03    1.85
  11   3  17   43.60    2.61
  11   3  18   21.81    1.42
  11   3  19    1.68    0.25
  11   3  20    6.37    0.62
  11   3  21    1.90    0.43
  11   3  22   43.92    8.61
  11   3  23   15.47    5.37
  11   3  24    1.36    1.88
  11   3  25    9.78    3.73
  11   4   0    7.40    2.42
  11   4   1 1913.72   81.11
  11   4   2   16.12    2.38
  11   4   3  495.51   25.97
  11   4   4   57.06    3.12
  11   4   5  464.61   22.38
  11   4   6  350.75   17.59
  11   4   7  556.83   27.89
  11   4   8  329.70   16.11
  11   4   9  148.02    9.57
  11   4  10    1.64    0.39
  11   4  11   42.99    2.75
  11   4  12   10.96    1.06
  11   4  13   36.77    2.11
  11   4  14  213.24   11.40
  11   4  15   32.80    1.89
  11   4  16   16.76    2.36
  11   4  17   14.07    0.86
  11   4  18   15.33    1.03
  11   4  19    1.10    0.45
  11   4  20    1.05    0.25
  11   4  21    8.59    1.62
  11   4  22    0.44    0.37
  11   4  23    3.46    1.50
  11   4  24   -0.34    1.90
  11   5   0    4.10    1.53
  11   5   1    9.39    2.30
  11   5   2  306.72   15.49
  11   5   3  787.45   38.75
  11   5   4  167.57    8.83
  11   5   5   57.64    3.36
  11   5   6  209.74   10.40
  11   5   7   99.46    5.31
  11   5   8  406.62   19.29
  11   5   9  317.53   15.40
  11   5  10  362.62   19.52
  11   5  11  104.52    5.51
  11   5  12   17.62    1.76
  11   5  13    1.99    0.33
  11   5  14    1.99    0.28
  11   5  15   11.44    0.71
  11   5  16   59.21    3.44
  11   5  17    8.55    0.97
  11   5  18    8.66    0.60
  11   5  19    1.12    0.24
  11   5  20    6.86    0.83
  11   5  21    1.27    0.33
  11   5  22   19.55    5.90
  11   5  23    0.44    0.83
  11   6   0    2.08    2.39
  11   6   1  537.23   27.06
  11   6   2 1304.71   64.67
  11   6   3   17.60    1.42
  11   6   4  968.55   44.84
  11   6   5   56.90    3.58
  11   6   6    7.33    0.54
  11   6   7    4.27    0.48
  11   6   8   12.86    1.74
  11   6   9    5.59    0.70
  11   6  10   91.12    4.83
  11   6  11  167.68    9.16
  11   6  12  140.58    8.34
  11   6  13    5.14    0.41
  11   6  14   74.97    4.95
  11   6  15   36.08    2.13
  11   6  16    0.30    0.21
  11   6  17   13.53    4.56
  11   6  18    5.24    0.50
  11   6  19   16.44    1.96
  11   6  20    1.56    0.36
  11   6  21    0.16    0.34
  11   6  22    3.38    1.80
  11   6  23    5.89    2.04
  11   7   0    3.40    3.25
  11   7   1 2840.70  116.65
  11   7   2  160.49    8.41
  11   7   3  185.88    9.28
  11   7   4  253.64   12.98
  11   7   5   14.34    1.10
  11   7   6   22.28    1.45
  11   7   7   91.05    4.97
  11   7   8  661.11   31.69
  11   7   9    0.79    0.30
  11   7  10   10.08    1.41
  11   7  11  501.91   26.36
  11   7  12    4.96    0.71
  11   7  13    1.51    0.25
  11   7  14  123.11    7.38
  11   7  15   10.07    0.70
  11   7  16   13.40    0.89
  11   7  17    3.01    0.33
  11   7  18    3.40    0.40
  11   7  19    2.76    0.49
  11   7  20    8.69    1.75
  11   7  21    0.85    0.45
  11   7  22    0.16    1.09
  11   8   0    0.43    0.89
  11   8   1 1320.72   61.67
  11   8   2    5.02    1.67
  11   8   3    5.64    1.47
  11   8   4  207.01   11.28
  11   8   5    4.51    0.37
  11   8   6   91.47    5.22
  11   8   7    0.73    0.80
  11   8   8   14.24    0.79
  11   8   9   80.18    4.57
  11   8  10  115.78    6.31
  11   8  11  167.87    9.42
  11   8  12    4.20    0.36
  11   8  13   23.60    1.39
  11   8  14    3.42    0.29
  11   8  15   16.79    1.18
  11   8  16   31.18    2.40
  11   8  17    7.44    0.72
  11   8  18    5.88    0.77
  11   8  19    2.14    0.53
  11   8  20    1.06    0.66
  11   8  21    1.05    0.87
  11   9   0    0.66    0.40
  11   9   1   66.90    4.01
  11   9   2   12.57    1.32
  11   9   3  412.70   21.42
  11   9   4   20.47    1.21
  11   9   5  236.08   13.04
  11   9   6    5.33    0.39
  11   9   7    1.59    0.29
  11   9   8   40.71    2.41
  11   9   9  122.86    6.54
  11   9  10    6.00    0.40
  11   9  11  101.81    5.59
  11   9  12   85.50    5.00
  11   9  13   97.12    5.71
  11   9  14   12.88    0.91
  11   9  15    1.77    0.25
  11   9  16    5.34    0.69
  11   9  17    1.20    0.32
  11   9  18    1.10    0.34
  11   9  19    1.00    0.42
  11   9  20   -1.44    1.99
  11  10   0    7.94    4.91
  11  10   1   24.27    1.98
  11  10   2    6.64    0.91
  11  10   3    6.64    4.12
  11  10   4    1.42    0.45
  11  10   5    5.80    0.40
  11  10   6    1.25    0.56
  11  10   7    6.72    0.50
  11  10   8   61.30    3.89
  11  10   9   13.39    0.86
  11  10  10    7.88    0.45
  11  10  11    8.87    0.63
  11  10  12    9.61    0.67
  11  10  13    1.63    0.26
  11  10  14    5.33    0.54
  11  10  15    0.49    0.49
  11  10  16    0.22    0.31
  11  10  17    0.56    0.34
  11  10  18    1.62    0.59
  11  10  19   -0.41    0.97
  11  11   0    0.56    0.35
  11  11   1  224.45   14.17
  11  11   2   39.47    2.59
  11  11   3   60.65    3.65
  11  11   4    3.36    0.33
  11  11   5   10.75    0.69
  11  11   6    2.49    1.16
  11  11   7   13.20    3.21
  11  11   8   49.34    3.14
  11  11   9   52.60    3.50
  11  11  10    1.29    0.21
  11  11  11    1.17    0.33
  11  11  12   15.01    1.56
  11  11  13   24.37    2.85
  11  11  14    0.65    0.28
  11  11  15    1.53    0.42
  11  11  16    0.20    0.37
  11  11  17    4.73    2.60
  11  11  18    0.99    1.62
  11  12   0    0.73    0.38
  11  12   1  311.67   19.96
  11  12   2  119.79    7.46
  11  12   3   61.18    4.36
  11  12   4   10.52    0.68
  11  12   5    1.31    0.22
  11  12   6   67.57    5.38
  11  12   7    6.47    0.50
  11  12   8    0.71    0.23
  11  12   9    0.94    0.27
  11  12  10   10.94    1.17
  11  12  11    2.35    0.44
  11  12  12    0.69    0.30
  11  12  13   23.16    4.18
  11  12  14    6.47    2.50
  11  12  15    1.82    0.71
  11  12  16   -0.38    1.12
  11  12  17    0.70    0.91
  11  13   0   -0.05    0.30
  11  13   1    3.20    0.36
  11  13   2    0.29    0.22
  11  13   3   29.43    2.53
  11  13   4    7.12    0.72
  11  13   5   11.21    1.11
  11  13   6    0.87    0.25
  11  13   7    0.73    0.26
  11  13   8   15.08    2.47
  11  13   9    3.07    0.44
  11  13  10    0.96    0.32
  11  13  11    0.51    0.34
  11  13  12    1.19    0.42
  11  13  13    2.33    0.92
  11  13  14   -0.58    0.87
  11  14   0    1.09    0.40
  11  14   1    0.57    0.28
  11  14   2    0.82    0.27
  11  14   3    1.31    0.31
  11  14   4    1.56    0.36
  11  14   5    5.25    0.92
  11  14   6    0.97    0.38
  11  14   7    6.42    1.62
  11  14   8    0.11    0.36
  11  14   9    0.51    0.39
  11  14  10   -0.10    0.50
  11  14  11   -0.10    0.89
  11  14  12    0.62    1.62
  11  15   0    0.26    0.58
  11  15   1    5.00    1.99
  11  15   2    1.15    0.43
  11  15   3    1.05    0.42
  11  15   4    1.39    0.50
  11  15   5    0.74    0.90
  11  15   6   -0.29    0.56
  11  15   7   -0.68    0.83
  11  15   8    0.76    0.97
  11  15   9    2.07    2.17
  11  15  10   -2.67    4.75
  11  16   0   -0.53    1.76
  11  16   1   -0.31    1.67
  11  16   2    1.87    2.38
  11  16   3   -4.23    1.86
  11  16   4   14.49    1.59
  12   0   0 4228.71  305.49
  12   0   1    4.06    6.85
  12   0   2 1701.18  100.80
  12   0   3    1.45    1.45
  12   0   4  984.58   64.00
  12   0   5    4.61    1.99
  12   0   6  397.32   26.07
  12   0   7   15.80    6.55
  12   0   8   44.19    4.07
  12   0   9    2.71    2.23
  12   0  10 1475.24  102.04
  12   0  11    2.15    1.04
  12   0  12 1125.12   85.11
  12   0  13    0.30    0.35
  12   0  14   79.13    6.97
  12   0  15    4.91    3.29
  12   0  16   28.19    2.96
  12   0  17    0.87    0.30
  12   0  18    2.18    0.34
  12   0  19    0.44    0.35
  12   0  20    4.84    0.94
  12   0  21   -0.49    0.39
  12   0  22   43.63   14.44
  12   0  23    0.94    1.04
  12   1   0 2096.80  124.90
  12   1   1 1427.20   65.81
  12   1   2  314.18   16.99
  12   1   3  323.15   18.57
  12   1   4  198.50   12.07
  12   1   5  205.01   12.94
  12   1   6    9.45    1.83
  12   1   7  218.32   10.90
  12   1   8   38.71    2.09
  12   1   9  206.03   10.39
  12   1  10    8.23    1.69
  12   1  11  683.83   34.22
  12   1  12   35.68    2.54
  12   1  13   17.56    1.05
  12   1  14   30.46    1.79
  12   1  15  107.16    7.38
  12   1  16    8.84    0.94
  12   1  17   26.78    2.14
  12   1  18   14.93    0.98
  12   1  19    5.98    0.56
  12   1  20    3.37    0.44
  12   1  21    2.01    0.47
  12   1  22    9.95    3.73
  12   1  23    0.28    1.54
  12   1  24    7.15    1.62
  12   2   0   39.62   14.45
  12   2   1  433.88   22.39
  12   2   2  109.32    6.91
  12   2   3   57.38    4.70
  12   2   4  473.99   24.62
  12   2   5  127.86    7.17
  12   2   6    8.99    1.82
  12   2   7  163.02    9.13
  12   2   8   11.23    2.20
  12   2   9    9.21    0.85
  12   2  10   91.69    4.82
  12   2  11  338.74   18.57
  12   2  12    0.89    0.71
  12   2  13  153.74    8.56
  12   2  14   18.91    1.29
  12   2  15    5.83    0.93
  12   2  16    4.17    0.70
  12   2  17    6.40    0.51
  12   2  18    0.65    0.22
  12   2  19    1.40    0.26
  12   2  20    1.93    0.38
  12   2  21   51.47   10.10
  12   2  22    2.59    1.01
  12   2  23    0.86    1.11
  12   3   0 2696.06  158.34
  12   3   1  263.56   16.26
  12   3   2  391.53   21.17
  12   3   3   51.96    4.07
  12   3   4 1336.79   61.86
  12   3   5 1036.29   48.65
  12   3   6   50.39    3.04
  12   3   7   63.78    3.39
  12   3   8   59.43    3.56
  12   3   9  112.46    7.30
  12   3  10  756.49   36.52
  12   3  11  421.84   23.88
  12   3  12  320.71   19.18
  12   3  13   10.46    0.75
  12   3  14   12.14    0.79
  12   3  15    9.19    0.72
  12   3  16   11.18    0.90
  12   3  17    9.91    0.70
  12   3  18    2.15    0.27
  12   3  19   13.08    1.48
  12   3  20    0.41    0.28
  12   3  21   13.21    2.69
  12   3  22    2.83    1.79
  12   3  23   -1.48    1.41
  12   4   0 3582.35  192.98
  12   4   1  823.69   39.07
  12   4   2  776.94   40.45
  12   4   3   26.76    3.49
  12   4   4    6.38    0.61
  12   4   5  175.91   10.00
  12   4   6  182.13    9.75
  12   4   7    2.52    0.48
  12   4   8    3.62    2.07
  12   4   9  393.88   19.07
  12   4  10  412.10   22.41
  12   4  11   10.20    0.65
  12   4  12  143.51    8.75
  12   4  13   42.91    2.34
  12   4  14    4.42    0.36
  12   4  15    1.65    0.30
  12   4  16    6.21    0.73
  12   4  17   34.74    2.54
  12   4  18    5.14    0.55
  12   4  19    2.56    0.36
  12   4  20    4.59    0.91
  12   4  21   17.70    6.53
  12   4  22    5.86    2.21
  12   5   0  223.29   16.06
  12   5   1  600.91   34.89
  12   5   2  280.69   15.80
  12   5   3  225.53   13.35
  12   5   4    5.16    1.00
  12   5   5  469.62   24.52
  12   5   6  371.65   18.98
  12   5   7   33.69    1.76
  12   5   8    3.60    0.36
  12   5   9   31.86    1.62
  12   5  10   42.26    2.24
  12   5  11  249.71   13.63
  12   5  12   10.18    1.00
  12   5  13    1.41    0.28
  12   5  14   37.42    2.30
  12   5  15    1.27    0.22
  12   5  16    3.93    0.41
  12   5  17    0.35    0.30
  12   5  18   41.47    4.97
  12   5  19    0.94    0.28
  12   5  20   10.87    2.45
  12   5  21    2.80    0.99
  12   5  22    5.54    4.16
  12   6   0  106.28    9.48
  12   6   1  319.28   16.56
  12   6   2  240.51   13.35
  12   6   3    3.18    0.50
  12   6   4    9.47    0.62
  12   6   5   14.98    0.81
  12   6   6  224.89   11.71
  12   6   7  198.81   10.92
  12   6   8   72.71    4.12
  12   6   9   79.43    4.27
  12   6  10   47.85    2.37
  12   6  11  200.46   10.56
  12   6  12   33.53    1.96
  12   6  13   15.55    0.92
  12   6  14    5.42    0.40
  12   6  15    0.30    0.32
  12   6  16    7.58    0.58
  12   6  17    2.34    0.29
  12   6  18    1.94    0.36
  12   6  19    3.01    0.46
  12   6  20    1.03    0.47
  12   6  21    0.69    0.72
  12   7   0  847.60   57.90
  12   7   1   40.08    2.39
  12   7   2 1468.64   70.01
  12   7   3    7.02    1.64
  12   7   4  237.56   13.29
  12   7   5  190.31   11.17
  12   7   6    1.45    0.32
  12   7   7   18.36    1.27
  12   7   8  454.95   26.16
  12   7   9   35.58    3.07
  12   7  10  183.59   10.43
  12   7  11    7.13    0.47
  12   7  12   62.64    3.89
  12   7  13   33.46    2.15
  12   7  14   72.36    4.90
  12   7  15    4.14    0.34
  12   7  16   13.13    1.22
  12   7  17    1.04    0.28
  12   7  18    4.48    0.91
  12   7  19   -0.36    0.39
  12   7  20    0.68    0.97
  12   7  21    1.95    1.58
  12   8   0   89.86    8.33
  12   8   1   72.95    4.22
  12   8   2   17.28    1.47
  12   8   3  314.20   18.18
  12   8   4  418.45   23.04
  12   8   5  267.91   14.87
  12   8   6   27.42    1.68
  12   8   7    8.67    0.52
  12   8   8    1.96    0.34
  12   8   9   68.24    3.89
  12   8  10   17.49    1.04
  12   8  11    5.60    0.56
  12   8  12   32.17    2.41
  12   8  13   28.61    1.78
  12   8  14   13.16    1.03
  12   8  15    1.70    0.29
  12   8  16    5.87    0.77
  12   8  17    0.45    0.29
  12   8  18    1.08    0.36
  12   8  19   -0.11    0.51
  12   8  20   -0.77    1.55
  12   9   0   72.79    6.23
  12   9   1  199.93   12.34
  12   9   2    2.27    0.30
  12   9   3  607.10   34.73
  12   9   4    2.35    0.63
  12   9   5   15.26    1.01
  12   9   6   41.63    2.45
  12   9   7    3.85    0.34
  12   9   8    0.77    0.23
  12   9   9    6.53    0.53
  12   9  10   27.28    1.58
  12   9  11   11.58    0.74
  12   9  12   18.29    1.43
  12   9  13    6.26    0.57
  12   9  14    1.91    0.27
  12   9  15    9.05    1.20
  12   9  16    0.40    0.30
  12   9  17    1.13    0.41
  12   9  18    0.50    0.50
  12   9  19    2.10    1.77
  12  10   0   86.87    8.51
  12  10   1    1.34    0.32
  12  10   2   48.13    2.89
  12  10   3    2.41    0.33
  12  10   4   23.29    1.49
  12  10   5   19.79    1.15
  12  10   6    1.77    0.23
  12  10   7    0.96    0.34
  12  10   8    9.58    0.74
  12  10   9    5.31    0.39
  12  10  10   14.75    1.05
  12  10  11    6.31    0.70
  12  10  12    2.69    0.34
  12  10  13    1.00    0.27
  12  10  14    3.95    0.71
  12  10  15    2.56    0.73
  12  10  16    1.32    0.59
  12  10  17    1.45    1.11
  12  10  18    1.92    3.35
  12  11   0    7.96    1.03
  12  11   1  103.59    7.10
  12  11   2   29.47    2.04
  12  11   3    0.45    0.25
  12  11   4   69.37    4.68
  12  11   5   15.84    1.14
  12  11   6    1.93    0.29
  12  11   7    1.59    0.23
  12  11   8   13.57    1.24
  12  11   9    1.56    0.27
  12  11  10    6.61    0.82
  12  11  11    1.27    0.35
  12  11  12    5.75    0.94
  12  11  13   24.08    5.21
  12  11  14    6.13    1.53
  12  11  15    1.78    0.52
  12  11  16   -1.58    1.04
  12  12   0    1.28    0.35
  12  12   1    1.25    0.23
  12  12   2    0.06    0.24
  12  12   3   12.26    1.09
  12  12   4    3.60    0.36
  12  12   5    1.00    0.26
  12  12   6    7.85    0.93
  12  12   7    4.35    0.55
  12  12   8    1.52    0.37
  12  12   9    1.30    0.31
  12  12  10    1.62    0.42
  12  12  11    1.44    0.38
  12  12  12    0.12    0.42
  12  12  13    0.70    0.56
  12  12  14    0.11    1.38
  12  12  15    2.82    4.54
  12  13   0    1.22    0.54
  12  13   1   22.17    3.25
  12  13   2    5.11    0.79
  12  13   3    1.87    0.36
  12  13   4    1.57    0.37
  12  13   5    1.20    0.32
  12  13   6    3.75    0.81
  12  13   7    0.72    0.32
  12  13   8    0.22    0.35
  12  13   9    1.83    0.65
  12  13  10    0.69    0.52
  12  13  11    1.07    0.56
  12  13  12    2.58    1.39
  12  13  13    3.85    1.03
  12  14   0    2.26    0.73
  12  14   1    2.21    0.53
  12  14   2    0.28    0.39
  12  14   3    0.71    0.36
  12  14   4    0.32    0.41
  12  14   5    1.09    0.40
  12  14   6   -0.14    0.44
  12  14   7    0.42    0.53
  12  14   8   -0.78    0.81
  12  14   9    0.47    1.16
  12  14  10    2.57    2.64
  12  15   0    1.72    1.36
  12  15   1   -0.08    0.88
  12  15   2    2.84    1.44
  12  15   3    2.08    1.43
  12  15   4    0.02    1.49
  12  15   5    3.09    2.89
  13   0   0    0.94    0.81
  13   0   1    5.04    5.94
  13   0   2 2943.85  178.56
  13   0   3    6.38    5.93
  13   0   4   16.60    1.48
  13   0   5    0.99    0.44
  13   0   6  176.11   12.72
  13   0   7    1.66    0.40
  13   0   8   10.39    1.05
  13   0   9    2.31    1.02
  13   0  10 1175.24   85.24
  13   0  11    0.34    0.35
  13   0  12   41.74    3.20
  13   0  13    0.11    0.31
  13   0  14    9.06    0.84
  13   0  15    0.75    0.29
  13   0  16   86.24    7.68
  13   0  17    0.54    0.30
  13   0  18    0.73    0.38
  13   0  19    0.66    0.38
  13   0  20   41.39   12.23
  13   0  21   -0.06    0.60
  13   0  22    3.51    2.03
  13   1   0    6.63    7.28
  13   1   1 1625.38   75.38
  13   1   2   96.31    5.10
  13   1   3   65.00    3.54
  13   1   4  208.00   12.76
  13   1   5    1.65    1.07
  13   1   6    2.16    0.53
  13   1   7  164.71   10.40
  13   1   8  253.88   13.25
  13   1   9   60.29    4.13
  13   1  10   17.03    1.28
  13   1  11  507.06   29.08
  13   1  12   66.82    3.85
  13   1  13    2.86    0.34
  13   1  14   39.97    2.51
  13   1  15   32.24    2.22
  13   1  16    2.38    0.43
  13   1  17   12.52    1.05
  13   1  18    0.65    0.30
  13   1  19    4.47    0.71
  13   1  20    1.65    0.35
  13   1  21    2.66    1.59
  13   1  22   -0.19    1.24
  13   2   0    1.83    0.49
  13   2   1 1642.18   72.70
  13   2   2   49.00    2.96
  13   2   3  944.94   48.62
  13   2   4  253.25   13.81
  13   2   5   77.84    4.43
  13   2   6   50.00    5.34
  13   2   7  547.32   28.70
  13   2   8   55.48    4.23
  13   2   9  169.06   10.02
  13   2  10  216.60   12.02
  13   2  11  255.27   14.10
  13   2  12   55.80    3.03
  13   2  13   29.57    1.67
  13   2  14   41.25    2.43
  13   2  15    5.45    0.41
  13   2  16    0.99    0.32
  13   2  17   18.05    2.03
  13   2  18   12.42    1.69
  13   2  19   16.22    3.04
  13   2  20    6.46    2.27
  13   2  21    0.96    0.56
  13   2  22    0.05    2.16
  13   3   0    0.80    0.50
  13   3   1  288.75   14.83
  13   3   2  665.16   35.32
  13   3   3    4.59    1.17
  13   3   4  544.47   27.77
  13   3   5   82.80    5.28
  13   3   6  395.45   21.65
  13   3   7    9.81    0.69
  13   3   8   38.77    2.10
  13   3   9    4.53    0.86
  13   3  10  105.86    5.83
  13   3  11    3.40    1.53
  13   3  12    3.84    0.33
  13   3  13  102.71    6.00
  13   3  14   68.51    4.30
  13   3  15    1.08    0.24
  13   3  16    7.06    0.53
  13   3  17    5.24    0.65
  13   3  18    4.62    0.75
  13   3  19    2.13    0.48
  13   3  20    0.15    0.39
  13   3  21    0.71    1.24
  13   3  22    3.63    1.91
  13   4   0   16.46    5.56
  13   4   1 1582.64   71.07
  13   4   2  969.99   49.86
  13   4   3  306.61   16.46
  13   4   4   82.09    4.81
  13   4   5  679.10   37.45
  13   4   6  135.20    8.28
  13   4   7   67.11    3.70
  13   4   8  181.32    9.72
  13   4   9  149.82    7.90
  13   4  10  365.26   21.87
  13   4  11   94.04    4.86
  13   4  12    0.92    0.22
  13   4  13    9.17    0.51
  13   4  14   42.85    2.65
  13   4  15   83.75    5.55
  13   4  16    4.42    0.44
  13   4  17    1.33    0.56
  13   4  18    2.72    0.49
  13   4  19   14.63    3.37
  13   4  20   10.45    3.61
  13   4  21    1.06    0.92
  13   5   0    2.03    0.63
  13   5   1 1533.15   71.74
  13   5   2  222.69   12.60
  13   5   3    6.65    0.69
  13   5   4  100.04    5.44
  13   5   5   44.58    2.45
  13   5   6   62.54    3.69
  13   5   7    6.95    0.66
  13   5   8   47.29    2.41
  13   5   9   30.54    1.66
  13   5  10   50.99    2.86
  13   5  11  240.34   12.86
  13   5  12   74.23    4.36
  13   5  13   49.31    3.24
  13   5  14   15.92    0.99
  13   5  15    2.18    0.25
  13   5  16    3.30    0.41
  13   5  17    6.20    0.92
  13   5  18    8.96    1.52
  13   5  19    0.12    0.40
  13   5  20    3.92    1.21
  13   5  21    4.78    3.11
  13   6   0    1.36    0.45
  13   6   1  204.06   11.72
  13   6   2  254.72   15.14
  13   6   3  335.45   17.57
  13   6   4   14.09    0.81
  13   6   5    0.96    0.28
  13   6   6  278.67   15.75
  13   6   7    3.31    0.33
  13   6   8   83.11    5.26
  13   6   9   89.61    5.35
  13   6  10    2.92    0.29
  13   6  11    9.82    0.56
  13   6  12    4.65    0.36
  13   6  13  183.54   10.84
  13   6  14   36.05    2.70
  13   6  15    1.41    0.31
  13   6  16    9.81    1.10
  13   6  17    1.86    0.42
  13   6  18    1.00    0.53
  13   6  19    0.18    0.48
  13   6  20    1.51    1.06
  13   7   0    1.13    0.90
  13   7   1   22.67    1.41
  13   7   2   37.37    2.17
  13   7   3    7.21    0.52
  13   7   4   15.82    0.91
  13   7   5    1.68    0.62
  13   7   6   24.03    1.45
  13   7   7   35.78    1.99
  13   7   8    7.50    0.48
  13   7   9    3.62    0.31
  13   7  10   52.81    3.16
  13   7  11    1.44    0.21
  13   7  12    1.79    0.23
  13   7  13   18.33    1.32
  13   7  14    0.78    0.24
  13   7  15    5.04    0.91
  13   7  16    5.67    1.05
  13   7  17    2.42    0.55
  13   7  18    0.23    0.55
  13   7  19    1.15    0.94
  13   8   0    1.12    0.59
  13   8   1  344.12   20.80
  13   8   2  103.39    6.76
  13   8   3   16.57    1.00
  13   8   4    7.04    0.46
  13   8   5   20.73    1.52
  13   8   6    6.16    0.52
  13   8   7   69.40    4.06
  13   8   8   21.20    1.21
  13   8   9    7.67    0.56
  13   8  10   13.73    0.93
  13   8  11   61.86    6.58
  13   8  12    0.99    0.23
  13   8  13   13.82    1.35
  13   8  14    0.53    0.26
  13   8  15    0.61    0.30
  13   8  16    7.10    2.04
  13   8  17    2.38    0.69
  13   8  18    0.14    0.91
  13   8  19   -8.88    3.20
  13   9   0    6.04    4.47
  13   9   1  668.81   38.98
  13   9   2   25.05    1.76
  13   9   3    1.69    0.32
  13   9   4    1.44    0.64
  13   9   5  128.96    7.71
  13   9   6   12.07    0.84
  13   9   7    9.55    0.65
  13   9   8   32.69    2.15
  13   9   9   17.36    1.18
  13   9  10    9.64    0.89
  13   9  11    5.37    0.80
  13   9  12    5.51    0.64
  13   9  13   12.55    1.51
  13   9  14    4.51    0.82
  13   9  15    1.83    0.78
  13   9  16    1.16    0.50
  13   9  17   -0.06    1.10
  13  10   0    0.31    0.32
  13  10   1   20.99    1.52
  13  10   2    0.30    0.24
  13  10   3   11.79    0.82
  13  10   4    1.56    0.24
  13  10   5    0.59    0.21
  13  10   6    1.72    0.25
  13  10   7    3.61    0.39
  13  10   8    4.23    0.38
  13  10   9   11.66    1.23
  13  10  10    4.98    0.57
  13  10  11    2.50    0.52
  13  10  12    0.06    0.29
  13  10  13    2.98    1.45
  13  10  14    0.46    0.41
  13  10  15    1.97    0.89
  13  10  16    6.22    1.95
  13  11   0    0.30    0.32
  13  11   1    0.19    0.26
  13  11   2    2.22    0.28
  13  11   3   30.28    3.30
  13  11   4    1.41    0.26
  13  11   5    0.65    0.23
  13  11   6    4.72    0.53
  13  11   7    0.56    0.25
  13  11   8    0.41    0.27
  13  11   9    2.62    0.45
  13  11  10    0.33    0.30
  13  11  11    6.80    1.96
  13  11  12    1.49    0.56
  13  11  13    3.45    1.73
  13  11  14    0.31    1.20
  13  11  15   -5.01    2.63
  13  12   0    0.07    0.37
  13  12   1    4.57    0.81
  13  12   2    1.55    0.35
  13  12   3    0.54    0.27
  13  12   4   13.97    2.20
  13  12   5    0.37    0.30
  13  12   6    9.14    1.66
  13  12   7    0.74    0.34
  13  12   8   -0.13    0.37
  13  12   9    2.41    0.63
  13  12  10   -0.31    0.51
  13  12  11    1.30    0.74
  13  12  12    3.16    1.03
  13  13   0   -0.01    0.48
  13  13   1    0.95    0.51
  13  13   2    1.89    0.65
  13  13   3    1.49    0.53
  13  13   4    0.41    0.39
  13  13   5    0.54    0.42
  13  13   6    0.87    0.52
  13  13   7    0.24    0.58
  13  13   8    1.08    0.68
  13  13   9    0.37    1.39
  13  13  10   12.04    4.43
  13  14   0    2.11    1.22
  13  14   1    0.60    0.69
  13  14   2    0.89    0.79
  13  14   3   -0.46    0.91
  13  14   4   -1.46    1.27
  13  14   5   -0.35    1.10
  13  14   6   -3.72    3.30
  14   0   0  622.45   71.83
  14   0   1    1.14    0.70
  14   0   2  495.48   38.34
  14   0   3    2.55    0.84
  14   0   4  831.39   62.20
  14   0   5    0.37    0.36
  14   0   6  188.48   15.88
  14   0   7    0.06    0.34
  14   0   8    3.68    0.55
  14   0   9    0.82    0.33
  14   0  10   22.69    1.77
  14   0  11    1.58    0.76
  14   0  12    0.84    0.29
  14   0  13    1.99    1.11
  14   0  14   85.17    8.44
  14   0  15    0.17    0.30
  14   0  16    5.57    0.98
  14   0  17    0.29    0.37
  14   0  18    3.53    0.77
  14   0  19    0.82    0.58
  14   0  20   -9.26    6.20
  14   0  21    1.90    0.09
  14   1   0  354.89   27.34
  14   1   1   46.90    2.89
  14   1   2  222.63   12.90
  14   1   3   82.88    5.13
  14   1   4  104.33    6.54
  14   1   5   30.14    1.85
  14   1   6    0.48    0.57
  14   1   7   94.27    5.57
  14   1   8   11.31    0.73
  14   1   9   96.29    5.67
  14   1  10    0.86    0.24
  14   1  11   13.89    0.89
  14   1  12   18.49    1.17
  14   1  13    8.63    0.58
  14   1  14   48.39    3.45
  14   1  15   10.42    1.17
  14   1  16    0.60    0.35
  14   1  17    3.42    0.50
  14   1  18    2.29    0.50
  14   1  19    1.40    0.43
  14   1  20   -0.16    0.81
  14   1  21    1.49    2.65
  14   2   0   99.45    8.07
  14   2   1   38.61    2.77
  14   2   2   59.88    3.44
  14   2   3  110.76    6.61
  14   2   4  149.78    8.90
  14   2   5   59.97    3.60
  14   2   6    6.61    0.48
  14   2   7   36.37    2.22
  14   2   8    3.98    0.46
  14   2   9   45.96    2.59
  14   2  10   43.61    2.53
  14   2  11    2.52    0.27
  14   2  12    5.32    0.90
  14   2  13   16.79    1.15
  14   2  14    9.59    0.66
  14   2  15   14.16    1.36
  14   2  16    8.99    1.07
  14   2  17    2.40    0.41
  14   2  18    1.22    0.40
  14   2  19    3.12    2.32
  14   2  20    0.03    0.93
  14   3   0  704.29   51.92
  14   3   1  249.65   14.37
  14   3   2  437.47   26.29
  14   3   3   26.88    1.55
  14   3   4   56.36    3.67
  14   3   5   20.47    1.23
  14   3   6   16.11    1.10
  14   3   7    6.89    0.58
  14   3   8   13.36    0.94
  14   3   9   38.60    2.38
  14   3  10   30.02    1.79
  14   3  11   81.38    5.09
  14   3  12    1.13    0.26
  14   3  13   16.07    1.11
  14   3  14   31.48    2.78
  14   3  15    0.46    0.27
  14   3  16    2.66    0.42
  14   3  17    0.55    0.33
  14   3  18   51.56   10.41
  14   3  19    2.98    1.36
  14   3  20   -1.00    1.27
  14   4   0   82.78    7.66
  14   4   1  103.40    6.01
  14   4   2  546.66   29.63
  14   4   3  177.72   10.29
  14   4   4    8.36    0.81
  14   4   5  124.09    7.22
  14   4   6   53.54    3.32
  14   4   7   79.57    4.69
  14   4   8    1.06    0.40
  14   4   9  142.43    7.98
  14   4  10   84.81    5.29
  14   4  11   55.98    3.70
  14   4  12    5.25    0.46
  14   4  13   12.87    0.94
  14   4  14    4.98    0.50
  14   4  15    3.27    0.48
  14   4  16    0.58    0.28
  14   4  17    3.79    0.85
  14   4  18    0.73    0.91
  14   4  19    1.90    0.86
  14   4  20    1.85    2.11
  14   5   0 2061.52  146.21
  14   5   1  208.01   11.62
  14   5   2   81.64    5.20
  14   5   3   15.15    0.87
  14   5   4   56.07    3.42
  14   5   5   31.83    1.90
  14   5   6  148.70    8.16
  14   5   7   46.45    3.11
  14   5   8   41.82    2.97
  14   5   9   53.50    3.83
  14   5  10   20.05    1.35
  14   5  11    0.98    0.20
  14   5  12   34.07    2.28
  14   5  13    2.92    0.29
  14   5  14   11.11    1.21
  14   5  15    1.10    0.27
  14   5  16    1.29    0.31
  14   5  17    0.64    0.38
  14   5  18    0.73    0.50
  14   5  19    1.07    1.28
  14   6   0  305.83   29.18
  14   6   1  284.15   15.50
  14   6   2  139.15    8.24
  14   6   3   30.99    1.93
  14   6   4    4.13    0.34
  14   6   5    0.68    0.24
  14   6   6   34.12    2.08
  14   6   7   37.58    2.26
  14   6   8    0.90    0.23
  14   6   9    7.89    0.49
  14   6  10    4.72    0.43
  14   6  11    0.42    0.22
  14   6  12    0.84    0.22
  14   6  13   20.73    2.41
  14   6  14    9.56    1.33
  14   6  15    1.89    0.43
  14   6  16    6.25    1.47
  14   6  17    0.71    0.51
  14   6  18    1.68    1.03
  14   7   0  187.11   16.15
  14   7   1  113.58    6.83
  14   7   2    6.01    0.46
  14   7   3   16.13    0.93
  14   7   4   15.56    1.03
  14   7   5    4.91    0.38
  14   7   6    6.73    0.43
  14   7   7   18.21    1.11
  14   7   8   64.42    4.35
  14   7   9    5.05    0.59
  14   7  10    1.27    0.22
  14   7  11    9.97    1.12
  14   7  12   17.04    1.74
  14   7  13    0.69    0.26
  14   7  14    3.17    0.42
  14   7  15    4.99    1.03
  14   7  16    0.62    0.46
  14   7  17    1.58    0.79
  14   7  18    0.60    3.42
  14   8   0  302.01   29.41
  14   8   1   10.77    0.75
  14   8   2   73.77    4.60
  14   8   3   10.08    0.66
  14   8   4  161.82    9.76
  14   8   5  108.99    6.59
  14   8   6    0.27    0.20
  14   8   7    4.27    0.41
  14   8   8   22.36    1.63
  14   8   9   19.88    1.94
  14   8  10   14.86    1.69
  14   8  11   61.08    8.04
  14   8  12    0.12    0.27
  14   8  13    3.56    0.90
  14   8  14    0.30    0.38
  14   8  15    1.70    0.66
  14   8  16    0.45    0.77
  14   8  17    1.84    5.66
  14   9   0  222.86   18.18
  14   9   1  100.92    6.67
  14   9   2   30.21    2.33
  14   9   3   21.63    1.71
  14   9   4    1.70    0.26
  14   9   5    9.57    0.76
  14   9   6   11.54    1.02
  14   9   7    3.20    0.37
  14   9   8    2.37    0.37
  14   9   9   20.16    2.84
  14   9  10   30.96    4.76
  14   9  11    0.88    0.29
  14   9  12   33.94    7.46
  14   9  13    0.44    0.37
  14   9  14    0.39    0.58
  14   9  15   -0.65    1.12
  14  10   0   33.11    5.13
  14  10   1    1.57    0.40
  14  10   2  115.90   14.21
  14  10   3   16.21    1.71
  14  10   4    0.98    0.34
  14  10   5    3.83    0.59
  14  10   6    0.80    0.26
  14  10   7    6.85    0.99
  14  10   8    0.65    0.37
  14  10   9    2.52    0.41
  14  10  10    0.82    0.33
  14  10  11    2.88    0.95
  14  10  12    3.59    1.56
  14  10  13    1.30    1.30
  14  10  14    1.50    1.65
  14  11   0    6.99    1.49
  14  11   1    0.47    0.29
  14  11   2    1.31    0.29
  14  11   3    1.26    0.33
  14  11   4    1.35    0.31
  14  11   5   11.44    2.07
  14  11   6    4.94    1.26
  14  11   7    0.60    0.35
  14  11   8    0.45    0.38
  14  11   9    1.79    1.32
  14  11  10    0.46    0.64
  14  11  11    0.20    0.72
  14  11  12    2.93    2.94
  14  12   0   12.37    3.57
  14  12   1    1.08    0.41
  14  12   2    1.23    0.38
  14  12   3    0.89    0.40
  14  12   4    1.11    0.64
  14  12   5    1.32    1.56
  14  12   6    7.83    3.69
  14  12   7    2.65    0.66
  14  12   8   -0.48    0.87
  14  12   9    1.34    1.05
  14  12  10    3.96    4.39
  14  13   0    0.68    1.11
  14  13   1    1.56    0.95
  14  13   2    0.10    0.89
  14  13   3   -0.68    1.04
  14  13   4    0.08    1.21
  14  13   5    6.34    2.24
  14  14   1    1.22    4.31
  15   0   0    0.16    0.84
  15   0   1    0.36    0.47
  15   0   2   27.06    2.40
  15   0   3    0.39    0.58
  15   0   4    8.02    0.73
  15   0   5    1.38    0.51
  15   0   6    6.84    0.72
  15   0   7    0.23    0.33
  15   0   8  244.62   20.59
  15   0   9    0.58    0.29
  15   0  10    6.30    0.58
  15   0  11    0.56    0.29
  15   0  12    2.09    0.64
  15   0  13    0.63    0.31
  15   0  14   18.77    3.79
  15   0  15    0.69    0.38
  15   0  16   23.79   12.41
  15   0  17    0.34    0.57
  15   0  18    2.84    1.10
  15   0  19   -0.60    2.85
  15   1   0    0.61    0.35
  15   1   1   19.49    1.20
  15   1   2  142.54    8.10
  15   1   3   67.87    3.95
  15   1   4   65.32    3.76
  15   1   5    6.77    0.52
  15   1   6    1.43    0.24
  15   1   7   79.70    6.35
  15   1   8    7.32    0.57
  15   1   9   13.21    0.92
  15   1  10    1.64    0.22
  15   1  11   25.52    1.91
  15   1  12    2.59    0.25
  15   1  13   28.77    2.84
  15   1  14   18.55    2.25
  15   1  15    2.83    0.51
  15   1  16    0.50    0.33
  15   1  17    1.24    0.43
  15   1  18    0.03    0.68
  15   1  19   -1.07    2.70
  15   2   0   -0.01    0.39
  15   2   1   66.12    4.51
  15   2   2   16.06    1.11
  15   2   3   84.77    5.60
  15   2   4   53.34    3.15
  15   2   5    1.20    0.28
  15   2   6   13.21    0.87
  15   2   7    3.24    0.31
  15   2   8   39.33    2.61
  15   2   9    2.77    0.26
  15   2  10   16.07    1.09
  15   2  11    6.04    0.45
  15   2  12    8.77    0.69
  15   2  13   31.68    3.54
  15   2  14   28.85    3.60
  15   2  15    0.44    0.30
  15   2  16    1.85    0.68
  15   2  17    2.47    1.14
  15   2  18    0.32    1.02
  15   3   0    1.00    0.33
  15   3   1  304.24   17.10
  15   3   2   80.87    5.00
  15   3   3   46.83    2.92
  15   3   4   57.48    3.68
  15   3   5    2.89    0.75
  15   3   6   26.96    1.69
  15   3   7   52.80    3.62
  15   3   8    1.70    0.25
  15   3   9    4.94    0.45
  15   3  10    0.10    0.44
  15   3  11    0.68    0.21
  15   3  12    2.56    0.32
  15   3  13    1.99    0.35
  15   3  14    0.66    0.26
  15   3  15    0.58    0.29
  15   3  16    0.88    0.55
  15   3  17    1.37    0.58
  15   3  18    0.32    0.92
  15   4   0   -5.32    5.55
  15   4   1   13.23    0.90
  15   4   2  248.96   14.98
  15   4   3   34.67    2.26
  15   4   4   22.29    1.30
  15   4   5  217.81   12.95
  15   4   6    0.91    0.24
  15   4   7   17.87    1.05
  15   4   8    3.20    0.28
  15   4   9    8.44    0.61
  15   4  10   98.04    6.90
  15   4  11   17.85    1.57
  15   4  12   11.31    1.23
  15   4  13    3.84    0.50
  15   4  14    0.56    0.27
  15   4  15    5.03    1.22
  15   4  16    1.11    0.48
  15   4  17    0.76    0.68
  15   4  18    2.18    2.09
  15   5   0    0.21    0.32
  15   5   1   94.26    5.74
  15   5   2    0.54    0.28
  15   5   3  314.44   18.59
  15   5   4   23.14    1.57
  15   5   5    0.83    0.24
  15   5   6    2.46    0.30
  15   5   7   31.97    1.99
  15   5   8  124.83    7.45
  15   5   9   40.59    2.97
  15   5  10    2.46    0.29
  15   5  11    1.69    0.25
  15   5  12    7.02    1.20
  15   5  13    4.70    0.78
  15   5  14   20.10    3.97
  15   5  15    7.90    2.81
  15   5  16   -0.75    0.49
  15   5  17    0.46    1.34
  15   6   0    0.06    0.31
  15   6   1  131.60    8.35
  15   6   2   29.71    1.98
  15   6   3    1.01    0.21
  15   6   4   26.87    1.79
  15   6   5   10.39    0.83
  15   6   6   46.09    3.22
  15   6   7   62.17    5.13
  15   6   8   34.04    2.95
  15   6   9    5.20    0.53
  15   6  10    0.75    0.24
  15   6  11   30.65    3.66
  15   6  12   24.42    3.98
  15   6  13    3.41    0.60
  15   6  14   10.52    3.08
  15   6  15    1.06    0.79
  15   6  16    0.48    1.63
  15   7   0    0.45    0.28
  15   7   1   65.90    4.28
  15   7   2   21.83    1.77
  15   7   3   32.94    2.49
  15   7   4    0.79    0.36
  15   7   5   30.26    2.27
  15   7   6    1.14    0.26
  15   7   7   20.50    1.93
  15   7   8    4.42    0.48
  15   7   9    0.90    0.26
  15   7  10   70.48    9.52
  15   7  11    0.23    0.29
  15   7  12    2.59    0.79
  15   7  13    3.72    1.23
  15   7  14    1.59    1.12
  15   7  15    0.69    1.15
  15   7  16   -0.58    1.87
  15   8   0    4.07    3.75
  15   8   1    1.14    0.24
  15   8   2   48.10    5.21
  15   8   3    2.28    0.35
  15   8   4   43.11    3.69
  15   8   5   24.52    2.86
  15   8   6    8.30    1.15
  15   8   7   61.70    8.72
  15   8   8    4.05    0.61
  15   8   9    3.55    0.66
  15   8  10   18.31    3.49
  15   8  11    0.60    0.35
  15   8  12    3.69    1.18
  15   8  13    2.76    2.47
  15   8  14    0.14    1.14
  15   8  15    0.89    3.78
  15   9   0    0.16    0.36
  15   9   1   95.88   11.43
  15   9   2   31.45    3.80
  15   9   3   44.76    5.31
  15   9   4   10.66    1.76
  15   9   5    0.23    0.29
  15   9   6    2.25    0.41
  15   9   7   11.66    2.23
  15   9   8    1.15    0.40
  15   9   9    4.66    1.29
  15   9  10    0.28    0.41
  15   9  11   10.80    5.22
  15   9  12   -1.01    0.87
  15   9  13    0.89    2.28
  15  10   0    0.18    0.45
  15  10   1   17.79    3.44
  15  10   2   16.90    3.25
  15  10   3    5.11    1.01
  15  10   4    9.18    1.76
  15  10   5    0.31    0.36
  15  10   6   10.25    3.27
  15  10   7    8.05    2.56
  15  10   8    0.01    0.45
  15  10   9    4.70    3.88
  15  10  10    0.17    0.93
  15  10  11    3.14    1.89
  15  11   0    0.44    0.58
  15  11   1    0.43    0.48
  15  11   2    1.04    0.43
  15  11   3    0.63    0.51
  15  11   4    0.43    0.46
  15  11   5   -3.71    3.30
  15  11   6    0.30    0.62
  15  11   7    0.17    1.06
  15  11   8   -1.13    1.28
  15  11   9    0.36    2.20
  15  12   0    2.91    1.05
  15  12   1    0.03    1.06
  15  12   2   -0.15    1.19
  15  12   3    0.24    1.96
  15  12   4   -3.16    1.85
  16   0   0  212.73   24.62
  16   0   1    1.31    0.52
  16   0   2  289.75   26.97
  16   0   3    1.47    0.83
  16   0   4    9.61    1.01
  16   0   5    0.44    0.35
  16   0   6   23.04    2.68
  16   0   7    0.40    0.28
  16   0   8    1.79    0.36
  16   0   9    1.10    0.30
  16   0  10   10.42    1.48
  16   0  11    0.55    0.34
  16   0  12    0.60    0.41
  16   0  13    0.87    0.44
  16   0  14    0.75    0.71
  16   0  15   -0.61    0.57
  16   0  16   -0.61    1.03
  16   0  17    5.85    3.43
  16   1   0   10.44    1.01
  16   1   1   73.76    4.83
  16   1   2   18.48    1.21
  16   1   3    9.54    0.59
  16   1   4    0.64    0.22
  16   1   5    8.02    0.69
  16   1   6    1.26    0.34
  16   1   7   14.94    1.12
  16   1   8    0.64    0.23
  16   1   9    1.46    0.24
  16   1  10    8.26    0.85
  16   1  11    1.06    0.27
  16   1  12    2.11    0.42
  16   1  13    0.28    0.30
  16   1  14    8.52    1.90
  16   1  15   -0.49    0.44
  16   1  16   -0.04    0.78
  16   1  17   -0.43    2.36
  16   2   0   25.95    3.47
  16   2   1    1.11    0.22
  16   2   2   66.81    4.32
  16   2   3  125.96    8.42
  16   2   4    7.11    0.50
  16   2   5   46.68    3.25
  16   2   6   29.99    2.19
  16   2   7   11.64    0.98
  16   2   8    3.09    0.42
  16   2   9    1.23    0.24
  16   2  10    6.75    0.82
  16   2  11    1.76    0.50
  16   2  12    8.60    1.50
  16   2  13    6.11    1.42
  16   2  14    4.30    1.99
  16   2  15    1.00    1.14
  16   2  16    2.28    1.64
  16   2  17    5.77    1.91
  16   3   0    1.06    0.32
  16   3   1    9.49    0.64
  16   3   2   39.68    2.94
  16   3   3    1.32    0.28
  16   3   4   23.63    1.68
  16   3   5    2.32    0.28
  16   3   6    7.97    0.58
  16   3   7    1.06    0.24
  16   3   8    2.06    0.30
  16   3   9    0.44    0.24
  16   3  10    3.32    0.41
  16   3  11   17.34    2.54
  16   3  12    2.89    0.58
  16   3  13   -0.29    0.32
  16   3  14    0.74    0.41
  16   3  15   -0.58    0.79
  16   3  16    0.61    1.55
  16   4   0    2.97    0.84
  16   4   1    9.72    0.88
  16   4   2   26.43    1.93
  16   4   3  126.51    9.34
  16   4   4    1.33    0.22
  16   4   5    0.95    0.22
  16   4   6   32.57    2.61
  16   4   7    6.19    0.58
  16   4   8   30.71    3.08
  16   4   9    6.27    0.73
  16   4  10    0.37    0.26
  16   4  11    6.63    1.15
  16   4  12    2.69    0.67
  16   4  13    2.22    0.84
  16   4  14    5.67    2.06
  16   4  15    1.13    0.77
  16   4  16    4.50    4.41
  16   5   0   23.08    2.53
  16   5   1   39.30    3.26
  16   5   2    0.68    0.21
  16   5   3   11.96    1.20
  16   5   4   11.70    0.97
  16   5   5    0.40    0.24
  16   5   6    5.91    0.69
  16   5   7    2.64    0.41
  16   5   8    1.81    0.28
  16   5   9   26.01    3.64
  16   5  10    1.24    0.32
  16   5  11    2.12    0.53
  16   5  12    6.81    3.07
  16   5  13    0.24    0.48
  16   5  14    1.21    1.44
  16   5  15    1.43    2.94
  16   6   0    4.90    0.69
  16   6   1    4.28    0.94
  16   6   2   42.45    3.69
  16   6   3   23.97    2.49
  16   6   4   82.39    8.45
  16   6   5   39.30    4.54
  16   6   6   21.53    3.28
  16   6   7   11.79    1.61
  16   6   8    0.76    0.28
  16   6   9    1.80    0.43
  16   6  10    2.65    0.67
  16   6  11    0.24    0.35
  16   6  12    2.53    1.00
  16   6  13    3.07    2.38
  16   6  14    1.08    1.83
  16   7   0   31.91    5.68
  16   7   1    2.69    1.60
  16   7   2   13.43    1.97
  16   7   3    0.69    0.30
  16   7   4    2.72    0.41
  16   7   5   25.64    4.52
  16   7   6  123.12   17.15
  16   7   7    0.41    0.32
  16   7   8    9.32    2.28
  16   7   9    3.75    0.75
  16   7  10    0.50    0.51
  16   7  11    1.99    1.31
  16   7  12   -0.09    0.88
  16   7  13   -1.98    6.13
  16   8   0    1.52    0.57
  16   8   1   38.52    7.10
  16   8   2    3.72    0.79
  16   8   3    4.33    0.97
  16   8   4    1.23    0.36
  16   8   5   12.51    2.63
  16   8   6   36.61    7.61
  16   8   7    0.83    0.40
  16   8   8    0.93    0.51
  16   8   9    1.73    0.67
  16   8  10    0.32    0.69
  16   8  11    1.82    1.48
  16   9   0    4.97    1.13
  16   9   1    2.16    0.56
  16   9   2    7.51    2.07
  16   9   3    7.92    2.00
  16   9   4    8.02    4.12
  16   9   5    0.26    0.43
  16   9   6    1.73    0.82
  16   9   7   -0.18    0.65
  16   9   8    2.46    3.55
  16   9   9    1.32    1.49
  16  10   0    6.07    7.09
  16  10   1   14.23    7.89
  16  10   2    1.89    1.51
  16  10   3    4.27    3.53
  16  10   4   11.40    6.63
  16  10   5    1.44    0.93
  16  10   6    0.93    1.42
  16  10   7    1.84    2.44
  16  10   8   -4.19    5.18
  16  11   1    4.42    4.18
  16  11   2   -1.32    2.40
  16  11   3    8.11    4.23
  16  11   4    6.46    5.37
  17   0   0    0.64    0.44
  17   0   1    0.62    0.30
  17   0   2    9.98    1.38
  17   0   3    0.55    0.32
  17   0   4   20.68    2.97
  17   0   5    0.69    0.35
  17   0   6   22.98    5.02
  17   0   7    0.73    0.36
  17   0   8    5.00    1.09
  17   0   9    0.28    0.76
  17   0  10    5.16    1.97
  17   0  11   -0.10    0.48
  17   0  12    6.07    3.86
  17   0  13    1.60    0.97
  17   0  14    3.45    2.34
  17   1   0    0.37    0.34
  17   1   1    7.00    0.72
  17   1   2    0.16    0.22
  17   1   3    1.68    0.29
  17   1   4    8.10    0.83
  17   1   5   12.97    1.50
  17   1   6    8.65    1.05
  17   1   7    2.72    0.50
  17   1   8    1.20    0.35
  17   1   9    2.67    0.56
  17   1  10    1.09    0.34
  17   1  11    0.54    0.38
  17   1  12    0.14    0.50
  17   1  13   -0.24    0.60
  17   1  14   -0.31    1.62
  17   2   0    0.26    0.32
  17   2   1    4.26    0.48
  17   2   2    5.31    0.55
  17   2   3   22.97    2.35
  17   2   4    2.80    0.35
  17   2   5   17.97    2.04
  17   2   6   26.69    4.02
  17   2   7   47.97    7.95
  17   2   8    4.08    0.78
  17   2   9   10.82    2.77
  17   2  10    0.78    0.34
  17   2  11    1.05    0.66
  17   2  12    2.75    3.83
  17   2  13    3.10    1.47
  17   2  14   -0.19    2.15
  17   3   0    0.76    0.34
  17   3   1    5.22    0.57
  17   3   2   10.78    1.32
  17   3   3    0.63    0.25
  17   3   4    1.93    0.34
  17   3   5   77.84   10.73
  17   3   6   24.25    3.90
  17   3   7   37.12    5.52
  17   3   8    1.21    0.37
  17   3   9    0.64    0.35
  17   3  10    1.64    0.50
  17   3  11    1.20    1.12
  17   3  12   -0.98    0.84
  17   3  13    0.93    1.08
  17   4   0    0.69    0.62
  17   4   1    6.63    0.87
  17   4   2    2.43    0.76
  17   4   3    6.21    0.73
  17   4   4    5.02    0.67
  17   4   5   10.82    1.54
  17   4   6    4.85    0.97
  17   4   7   39.52    6.78
  17   4   8   -0.05    0.32
  17   4   9    9.80    2.75
  17   4  10    7.96    2.91
  17   4  11    5.87    3.24
  17   4  12    0.96    0.80
  17   4  13    2.82    1.90
  17   5   0    0.94    0.39
  17   5   1    8.66    1.35
  17   5   2   12.14    1.86
  17   5   3    1.93    0.66
  17   5   4    1.71    1.18
  17   5   5    2.13    0.47
  17   5   6    0.45    0.32
  17   5   7    4.52    1.04
  17   5   8    6.73    1.70
  17   5   9    3.73    1.33
  17   5  10   -0.64    0.53
  17   5  11    2.34    0.95
  17   5  12   -1.85    1.95
  17   6   0   -0.37    0.42
  17   6   1    0.41    0.31
  17   6   2    1.08    0.40
  17   6   3    0.00    0.32
  17   6   4    1.85    0.47
  17   6   5   15.96    5.14
  17   6   6    0.79    0.38
  17   6   7    2.26    1.10
  17   6   8   -0.44    0.45
  17   6   9    1.15    1.36
  17   6  10   -0.74    1.03
  17   7   0   -0.08    0.51
  17   7   1   -0.41    0.36
  17   7   2    0.88    0.43
  17   7   3    0.19    0.37
  17   7   4    0.20    0.40
  17   7   5   21.43   11.98
  17   7   6    4.24    2.28
  17   7   7   10.69    8.89
  17   7   8    0.48    1.06
  17   7   9    0.81    1.51
  17   8   0   -4.19    4.34
  17   8   1    0.32    0.56
  17   8   2   -0.57    0.51
  17   8   3    0.77    0.88
  17   8   4    2.86    1.87
  17   8   5    5.42    9.05
  17   8   6    0.13    1.07
  17   8   7   -3.84    2.57
  17   9   0   -0.49    1.25
  17   9   1    2.08    2.26
  17   9   2   -0.56    2.16
  17   9   3    0.32    1.79
  17   9   4    2.62    2.52
  17   9   5    2.44    3.83
  18   0   0   83.22   32.65
  18   0   1   -0.49    0.41
  18   0   2    2.54    0.83
  18   0   3    0.71    0.43
  18   0   4    4.75    1.55
  18   0   5    0.91    0.47
  18   0   6   96.92   51.50
  18   0   7   -0.18    0.59
  18   0   8    2.02    1.57
  18   0   9    0.82    0.95
  18   0  10    0.27    1.34
  18   0  11    3.02    6.53
  18   1   0    0.38    0.42
  18   1   1    0.38    0.34
  18   1   2    0.19    0.30
  18   1   3    0.41    0.32
  18   1   4    4.29    1.25
  18   1   5    1.20    0.34
  18   1   6   41.24   10.31
  18   1   7    0.70    0.46
  18   1   8   -0.60    0.89
  18   1   9   -0.62    0.72
  18   1  10   -1.76    1.30
  18   1  11   -0.69    1.04
  18   2   0    2.38    0.79
  18   2   1    0.01    0.32
  18   2   2    2.68    0.71
  18   2   3    6.38    1.60
  18   2   4    9.75    2.01
  18   2   5    1.90    0.46
  18   2   6    1.76    0.61
  18   2   7    4.04    1.52
  18   2   8    0.06    0.53
  18   2   9    1.74    2.17
  18   2  10    0.04    1.57
  18   3   0    3.14    1.22
  18   3   1    2.10    0.43
  18   3   2    1.12    0.35
  18   3   3    4.24    1.35
  18   3   4    5.40    1.93
  18   3   5    0.10    0.45
  18   3   6   43.61   17.41
  18   3   7    0.80    0.62
  18   3   8   -1.29    1.63
  18   3   9   -0.10    1.14
  18   3  10   -4.07    1.97
  18   4   0    2.45    0.61
  18   4   1    4.02    1.32
  18   4   2    7.16    2.49
  18   4   3   11.62    4.02
  18   4   4    3.62    2.03
  18   4   5    2.14    0.82
  18   4   6    3.34    5.43
  18   4   7    1.50    1.77
  18   4   8    0.83    1.90
  18   4   9   -1.24    2.40
  18   5   0    0.68    1.17
  18   5   1    0.10    0.52
  18   5   2    0.65    0.55
  18   5   3    1.08    0.89
  18   5   4    0.55    0.69
  18   5   5    0.45    0.64
  18   5   6   -0.09    0.89
  18   5   7    1.97    1.15
  18   5   8    4.21    1.02
  18   5   9   -4.27    2.47
  18   6   0    1.21    1.14
  18   6   1    2.15    1.69
  18   6   2    1.78    0.78
  18   6   3   -1.30    0.94
  18   6   4   -1.15    1.36
  18   6   5   -0.27    1.82
  18   6   6    1.79    1.96
  18   7   0    1.76    6.18
  18   7   1   -0.62    2.90
  18   7   2    4.37    0.98
  18   7   3   -1.88    1.09
  18   7   4    0.80    7.64
  19   0   0   -1.59    1.62
  19   0   1    0.53    0.95
  19   0   2    0.49    1.08
  19   0   3   -0.51    1.40
  19   0   4    1.09    1.43
  19   0   5   -0.21    2.69
  19   1   0   -0.98    1.11
  19   1   1   -4.09    2.56
  19   1   2    0.29    0.93
  19   1   3    0.19    1.11
  19   1   4    0.65    1.44
  19   1   5    1.89    2.57
  19   2   0   -1.28    1.43
  19   2   1   -0.64    0.95
  19   2   2   -0.53    1.20
  19   2   3   -0.48    1.74
  19   2   4   -2.39    1.36
  19   3   0   -0.24    2.24
  19   3   1    1.58    1.45
  19   3   2   -1.58    2.46
  19   3   3    1.40    2.78
  19   4   0   -5.84    7.52
   0   0   0    0.00    0.00

_computing_structure_solution     'SHELXT 2018/2 (Sheldrick, 2018)'
;
_shelx_hkl_checksum   11236
