# Supplementary material for: Structural resolution of a small organic molecule by serial X-ray free-electron laser and electron crystallography
Source: Nat Chem. 2023 Mar 20;15(4):491–7. doi: 10.1038/s41557-023-01162-9 (PMC10719108; doi:10.1038/s41557-023-01162-9)
Supplement: Supplementary file 3 — Crystallographic data of rtED. [file 41557_2023_1162_MOESM3_ESM.cif]

 
data_Rh6G_rtED_0

# start Validation Reply Form
_vrf_RINTA01_Rh6G_rtED_0
;
PROBLEM: The value of Rint is greater than 0.25
RESPONSE: The value is calculated from the multiple crystals and relatively high Rint values are common for electron diffraction due to dynamical scattering.
;
_vrf_SHFSU01_Rh6G_rtED_0
;
PROBLEM: The absolute value of parameter shift to su ratio > 0.10
RESPONSE: Relatively high su values are common for electron diffraction due to dynamical scattering. Additional refimenent cycles did not improve the value.
;
_vrf_PLAT020_Rh6G_rtED_0
;
PROBLEM: The Value of Rint is Greater Than 0.12 .........      0.620 Report
RESPONSE: The value is calculated from the multiple crystals and relatively high Rint values are common for electron diffraction due to dynamical scattering.
;
_vrf_PLAT770_Rh6G_rtED_0
;
PROBLEM: Suspect C-H Bond in CIF:  C2_1     --H15_1     .       2.05 Ang.  
RESPONSE: Not C-H Bond. This would be wrongly detected because the N-H bond is elonged to fit in Coulomb potential density.
;
_vrf_PLAT080_Rh6G_rtED_0
;
PROBLEM: Maximum Shift/Error ............................       0.14 Why ? 
RESPONSE: Relatively high su values are common for electron diffraction due to dynamical scattering. Additional refimenent cycles did not improve the value.
;
_vrf_PLAT082_Rh6G_rtED_0
;
PROBLEM: High R1 Value ..................................       0.16 Report
RESPONSE: Relatively high R-values are common for electron diffraction due to dynamical scattering. Additional refimenent cycles did not improve the value.
;
_vrf_PLAT084_Rh6G_rtED_0
;
PROBLEM: High wR2 Value (i.e. > 0.25) ...................       0.38 Report
RESPONSE: Relatively high R-values are common for electron diffraction due to dynamical scattering. Additional refimenent cycles did not improve the value.
;
_vrf_PLAT340_Rh6G_rtED_0
;
PROBLEM: Low Bond Precision on  C-C Bonds ...............    0.01226 Ang.  
RESPONSE: Relatively low bond precision are common for electron diffraction due to dynamical scattering. Additional refimenent cycles did not improve the value.
;
# end Validation Reply Form
 
_audit_creation_method            'SHELXL-2018/3'
_shelx_SHELXL_version_number      '2018/3'
_chemical_name_systematic         ?
_chemical_name_common             ?
_chemical_melting_point           ?
_chemical_formula_moiety          ?
_chemical_formula_sum
 'C28 H31 Cl H1 H1 N2 O3' 
_chemical_formula_weight          479.00

loop_
 _atom_type_symbol
 _atom_type_description
 _atom_type_scat_dispersion_real
 _atom_type_scat_dispersion_imag
 _atom_type_scat_source
 'C'  'C'   0.0000   0.0000
 'International Tables Vol C Tables 4.3.1.1'
 'H'  'H'   0.0000   0.0000
 'International Tables Vol C Tables 4.3.1.1'
 'N'  'N'   0.0000   0.0000
 'International Tables Vol C Tables 4.3.1.1'
 'O'  'O'   0.0000   0.0000
 'International Tables Vol C Tables 4.3.1.1'
 'Cl'  'Cl'   0.0000   0.0000
 'Calculated for charged atom for electron scattering'
 'H'  'H15'   0.0000   0.0000
 'Calculated for charged atom for electron scattering'
 'H'  'H16'   0.0000   0.0000
 'Calculated for charged atom for electron scattering'
 
_space_group_crystal_system       orthorhombic
_space_group_IT_number            61
_space_group_name_H-M_alt         'P b c a'
_space_group_name_Hall            '-P 2ac 2ab'
 
_shelx_space_group_comment
;
The symmetry employed for this shelxl refinement is uniquely defined
by the following loop, which should always be used as a source of
symmetry information in preference to the above space-group names.
They are only intended as comments.
;
 
loop_
 _space_group_symop_operation_xyz
 'x, y, z'
 '-x+1/2, -y, z+1/2'
 '-x, y+1/2, -z+1/2'
 'x+1/2, -y+1/2, -z'
 '-x, -y, -z'
 'x-1/2, y, -z-1/2'
 'x, -y-1/2, z-1/2'
 '-x-1/2, y-1/2, z'
 
_cell_length_a                    14.740
_cell_length_b                    15.050
_cell_length_c                    22.880
_cell_angle_alpha                 90
_cell_angle_beta                  90
_cell_angle_gamma                 90
_cell_volume                      5075.6
_cell_formula_units_Z             8
_cell_measurement_temperature     293(2)
_cell_measurement_reflns_used     3651
_cell_measurement_theta_min       2.505
_cell_measurement_theta_max       33.747
 
_exptl_crystal_description        'microcrystals'
_exptl_crystal_colour             'red'
_exptl_crystal_density_meas       ?
_exptl_crystal_density_method     ?
_exptl_crystal_density_diffrn     1.254 
_exptl_crystal_F_000              713
_exptl_transmission_factor_min    ?
_exptl_transmission_factor_max    ?
_exptl_crystal_size_max           ?
_exptl_crystal_size_mid           ?
_exptl_crystal_size_min           ?
_exptl_absorpt_coefficient_mu     0.000
_shelx_estimated_absorpt_T_min    ?
_shelx_estimated_absorpt_T_max    ?
_exptl_absorpt_correction_type    ?
_exptl_absorpt_correction_T_min   ?
_exptl_absorpt_correction_T_max   ?
_exptl_absorpt_process_details    ?
_exptl_absorpt_special_details    ?
_diffrn_radiation_probe           electron
_diffrn_ambient_temperature       293(2)
_diffrn_radiation_wavelength      0.0198
_diffrn_radiation_type            'Electron'
_diffrn_source                    'electron microscope'
_diffrn_measurement_device_type   'JEOL CRYO ARM 300'
_diffrn_measurement_method        'rotation'
_diffrn_detector_type             'Direct Electron DE64'
_diffrn_detector_area_resol_mean  ?
_diffrn_reflns_number             3652
_diffrn_reflns_av_unetI/netI      0.0874
_diffrn_reflns_av_R_equivalents   0.620
_diffrn_reflns_limit_h_min        ?
_diffrn_reflns_limit_h_max        ?
_diffrn_reflns_limit_k_min        ?
_diffrn_reflns_limit_k_max        ?
_diffrn_reflns_limit_l_min        ?
_diffrn_reflns_limit_l_max        ?
_diffrn_reflns_theta_min          2.505
_diffrn_reflns_theta_max          33.747
_diffrn_reflns_theta_full         33.747
_diffrn_measured_fraction_theta_max   1.000
_diffrn_measured_fraction_theta_full  1.000
_diffrn_reflns_Laue_measured_fraction_max    1.000
_diffrn_reflns_Laue_measured_fraction_full   1.000
_diffrn_reflns_point_group_measured_fraction_max   1.000
_diffrn_reflns_point_group_measured_fraction_full  1.000
_reflns_number_total              3652
_reflns_number_gt                 2355
_reflns_threshold_expression      'I > 2\s(I)'
_reflns_Friedel_coverage          0.000
_reflns_Friedel_fraction_max      .
_reflns_Friedel_fraction_full     .
 
_reflns_special_details
;
 Reflections were merged by SHELXL according to the crystal
 class for the calculation of statistics and refinement.
 
 _reflns_Friedel_fraction is defined as the number of unique
 Friedel pairs measured divided by the number that would be
 possible theoretically, ignoring centric projections and
 systematic absences.
;
 
_computing_data_collection        'DIALS (Clabbers et al, 2018)'
_computing_cell_refinement        'DIALS (Clabbers et al, 2018)'
_computing_data_reduction         'DIALS (Clabbers et al, 2018)'
_computing_structure_solution     'SHELXT 2018/2 (Sheldrick, 2018)'
_computing_structure_refinement 'SHELXL-2018/3 (Sheldrick, 2018)'
_computing_molecular_graphics     ?
_computing_publication_material   ?
_refine_special_details           ?
_refine_ls_structure_factor_coef  Fsqd
_refine_ls_matrix_type            full
_refine_ls_weighting_scheme       calc
_refine_ls_weighting_details
'w=1/[\s^2^(Fo^2^)+(0.1000P)^2^] where P=(Fo^2^+2Fc^2^)/3'
_atom_sites_solution_primary      ?
_atom_sites_solution_secondary    ?
_atom_sites_solution_hydrogens    geom
_refine_ls_hydrogen_treatment     mixed
_refine_ls_extinction_method      'modified based on SHELXL-2018/3 (Sheldrick 2018)'
_refine_ls_extinction_coef        1.34(11)
_refine_ls_extinction_expression
 'Fc^*^=kFc[1+0.001xFc^2^/sin(2\q)]^-1/4^'
_refine_ls_number_reflns          3652
_refine_ls_number_parameters      316
_refine_ls_number_restraints      422
_refine_ls_R_factor_all           0.2013
_refine_ls_R_factor_gt            0.1621
_refine_ls_wR_factor_ref          0.3779
_refine_ls_wR_factor_gt           0.3696
_refine_ls_goodness_of_fit_ref    2.174
_refine_ls_restrained_S_all       2.057
_refine_ls_shift/su_max           0.138
_refine_ls_shift/su_mean          0.003
 
loop_
 _atom_site_label
 _atom_site_type_symbol
 _atom_site_fract_x
 _atom_site_fract_y
 _atom_site_fract_z
 _atom_site_U_iso_or_equiv
 _atom_site_adp_type
 _atom_site_occupancy
 _atom_site_site_symmetry_order  
 _atom_site_calc_flag
 _atom_site_refinement_flags_posn
 _atom_site_refinement_flags_adp
 _atom_site_refinement_flags_occupancy
 _atom_site_disorder_assembly
 _atom_site_disorder_group
Cl1_1 Cl 0.7798(3) 0.5449(3) 0.76966(19) 0.0601(16) Uani 1 1 d . U . . .
C1_1 C 0.6563(5) 0.4185(5) 0.5588(4) 0.040(2) Uani 1 1 d . U . . .
H1_1 H 0.714593 0.433812 0.530982 0.048 Uiso 1 1 calc R U . . .
C2_1 C 0.6652(5) 0.41793(17) 0.6204(4) 0.034(2) Uani 1 1 d . U . . .
C3_1 C 0.5875(5) 0.3949(5) 0.6569(4) 0.033(2) Uani 1 1 d . U . . .
C4_1 C 0.5079(5) 0.3782(5) 0.6302(4) 0.039(2) Uani 1 1 d . U . . .
H4_1 H 0.449145 0.363892 0.657861 0.047 Uiso 1 1 calc R U . . .
C5_1 C 0.4944(5) 0.3778(5) 0.5677(4) 0.033(2) Uani 1 1 d . U . . .
C6_1 C 0.4122(5) 0.3581(5) 0.5410(4) 0.037(2) Uani 1 1 d . U . . .
C7_1 C 0.4094(5) 0.3579(5) 0.4790(4) 0.034(2) Uani 1 1 d . U . . .
C8_1 C 0.3280(5) 0.3330(5) 0.4454(4) 0.037(2) Uani 1 1 d . U . . .
H8_1 H 0.267585 0.310047 0.468718 0.044 Uiso 1 1 calc R U . . .
C9_1 C 0.3264(5) 0.3380(5) 0.3853(4) 0.045(2) Uani 1 1 d . U . . .
C10_1 C 0.4097(5) 0.36243(18) 0.3543(4) 0.038(2) Uani 1 1 d . U . . .
N16_1 N 0.4064(4) 0.36765(10) 0.2963(4) 0.055(3) Uani 1 1 d G U . . .
H16_1 H16 0.3431(7) 0.3601(2) 0.2782(8) 0.066 Uiso 1 1 d G U . . .
C11_1 C 0.4869(5) 0.3846(5) 0.3854(4) 0.035(2) Uani 1 1 d . U . . .
H11_1 H 0.548397 0.405699 0.362466 0.042 Uiso 1 1 calc R U . . .
C12_1 C 0.4857(5) 0.3799(5) 0.4466(4) 0.030(2) Uani 1 1 d . U . . .
O13_1 O 0.5646(4) 0.4015(5) 0.4744(4) 0.035(2) Uani 1 1 d . U . . .
C14_1 C 0.5709(5) 0.3991(5) 0.5337(4) 0.036(2) Uani 1 1 d . U . . .
N15_1 N 0.7440(4) 0.43218(9) 0.6457(4) 0.053(2) Uani 1 1 d G U . . .
H15_1 H15 0.7494(10) 0.4368(2) 0.6903(4) 0.064 Uiso 1 1 d G U . . .
C17_1 C 0.3310(5) 0.3274(5) 0.5733(4) 0.037(2) Uani 1 1 d . U . . .
C18_1 C 0.3015(5) 0.2394(6) 0.5822(4) 0.047(2) Uani 1 1 d . U . . .
C19_1 C 0.2227(6) 0.2215(6) 0.6146(4) 0.060(3) Uani 1 1 d . U . . .
H19_1 H 0.199175 0.153172 0.620495 0.072 Uiso 1 1 calc R U . . .
C20_1 C 0.1743(6) 0.2928(7) 0.6393(5) 0.067(3) Uani 1 1 d . U . . .
H20_1 H 0.113319 0.278691 0.664922 0.081 Uiso 1 1 calc R U . . .
C21_1 C 0.2013(6) 0.3800(7) 0.6322(4) 0.066(3) Uani 1 1 d . U . . .
H21_1 H 0.161376 0.434226 0.650915 0.079 Uiso 1 1 calc R U . . .
C22_1 C 0.2810(6) 0.3978(6) 0.6006(4) 0.052(3) Uani 1 1 d . U . . .
H22_1 H 0.305193 0.466303 0.596858 0.062 Uiso 1 1 calc R U . . .
C23_1 C 0.8310(5) 0.4430(2) 0.6150(4) 0.069(3) Uani 1 1 d . U . . .
H23A_1 H 0.839105 0.513805 0.602693 0.083 Uiso 1 1 calc R U . . .
H23B_1 H 0.829032 0.403521 0.574078 0.083 Uiso 1 1 calc R U . . .
C24_1 C 0.9104(5) 0.4154(8) 0.6494(5) 0.083(4) Uani 1 1 d . U . . .
H24A_1 H 0.971528 0.425331 0.623886 0.125 Uiso 1 1 calc R U . . .
H24B_1 H 0.914138 0.454726 0.689037 0.125 Uiso 1 1 calc R U . . .
H24C_1 H 0.904179 0.345690 0.660747 0.125 Uiso 1 1 calc R U . . .
C25_1 C 0.5969(6) 0.3867(6) 0.7221(4) 0.055(3) Uani 1 1 d . U . . .
H25A_1 H 0.531064 0.373318 0.741262 0.082 Uiso 1 1 calc R U . . .
H25B_1 H 0.623569 0.448298 0.739754 0.082 Uiso 1 1 calc R U . . .
H25C_1 H 0.642949 0.332759 0.732372 0.082 Uiso 1 1 calc R U . . .
C26_1 C 0.2451(5) 0.3079(7) 0.3516(4) 0.065(3) Uani 1 1 d . U . . .
H26A_1 H 0.264747 0.256197 0.321181 0.098 Uiso 1 1 calc R U . . .
H26B_1 H 0.216935 0.363646 0.327672 0.098 Uiso 1 1 calc R U . . .
H26C_1 H 0.194549 0.282181 0.381588 0.098 Uiso 1 1 calc R U . . .
C27_1 C 0.4823(5) 0.38256(19) 0.2588(4) 0.065(3) Uani 1 1 d . U . . .
H27A_1 H 0.503761 0.452873 0.263191 0.078 Uiso 1 1 calc R U . . .
H27B_1 H 0.539420 0.340347 0.273775 0.078 Uiso 1 1 calc R U . . .
C28_1 C 0.4650(9) 0.3638(10) 0.1968(5) 0.127(5) Uani 1 1 d . U . . .
H28A_1 H 0.525981 0.376901 0.171685 0.190 Uiso 1 1 calc R U . . .
H28B_1 H 0.445843 0.294737 0.191664 0.190 Uiso 1 1 calc R U . . .
H28C_1 H 0.410574 0.406035 0.181195 0.190 Uiso 1 1 calc R U . . .
C29_1 C 0.3491(5) 0.1647(5) 0.5587(4) 0.037(2) Uani 1 1 d . U . . .
O30_1 O 0.3203(6) 0.0922(6) 0.5503(5) 0.077(3) Uani 1 1 d . U . . .
O31_1 O 0.4385(6) 0.1795(5) 0.5499(4) 0.059(3) Uani 1 1 d . U . . .
C32_1 C 0.4938(7) 0.1125(6) 0.5270(5) 0.065(3) Uani 1 1 d . U . . .
H32A_1 H 0.505608 0.061922 0.561371 0.078 Uiso 1 1 calc R U . . .
H32B_1 H 0.457198 0.079600 0.490586 0.078 Uiso 1 1 calc R U . . .
C33_1 C 0.5765(7) 0.1415(8) 0.5066(7) 0.108(5) Uani 1 1 d . U . . .
H33A_1 H 0.614617 0.085559 0.489766 0.161 Uiso 1 1 calc R U . . .
H33B_1 H 0.566016 0.189693 0.472068 0.161 Uiso 1 1 calc R U . . .
H33C_1 H 0.613898 0.172208 0.542079 0.161 Uiso 1 1 calc R U . . .
 
loop_
 _atom_site_aniso_label
 _atom_site_aniso_U_11
 _atom_site_aniso_U_22
 _atom_site_aniso_U_33
 _atom_site_aniso_U_23
 _atom_site_aniso_U_13
 _atom_site_aniso_U_12
Cl1_1 0.066(3) 0.068(3) 0.046(3) -0.003(2) -0.001(2) -0.006(2)
C1_1 0.031(5) 0.041(5) 0.049(7) 0.004(5) 0.006(5) -0.004(4)
C2_1 0.029(5) 0.028(5) 0.045(6) 0.001(4) 0.004(5) -0.003(4)
C3_1 0.021(4) 0.036(5) 0.042(6) 0.000(4) -0.008(4) -0.015(4)
C4_1 0.028(5) 0.054(6) 0.036(6) 0.005(5) 0.011(4) 0.003(4)
C5_1 0.028(5) 0.029(5) 0.044(6) -0.006(4) 0.008(4) -0.009(4)
C6_1 0.034(5) 0.027(5) 0.050(7) 0.001(4) 0.002(5) 0.001(4)
C7_1 0.026(5) 0.023(5) 0.054(7) 0.002(4) -0.004(5) 0.005(4)
C8_1 0.031(5) 0.044(5) 0.035(6) 0.003(5) 0.002(4) -0.011(4)
C9_1 0.046(6) 0.038(5) 0.051(7) -0.006(5) -0.013(5) -0.016(4)
C10_1 0.026(5) 0.052(6) 0.034(6) 0.002(5) -0.009(5) -0.008(4)
N16_1 0.037(5) 0.090(7) 0.038(6) -0.005(5) 0.005(4) -0.020(4)
C11_1 0.030(5) 0.031(5) 0.045(6) -0.001(5) 0.000(4) 0.005(4)
C12_1 0.022(5) 0.032(5) 0.036(6) 0.004(4) 0.009(4) 0.001(4)
O13_1 0.027(4) 0.046(5) 0.033(5) -0.003(4) -0.002(4) 0.002(3)
C14_1 0.016(4) 0.033(5) 0.059(7) 0.002(5) 0.006(4) -0.004(4)
N15_1 0.040(5) 0.059(6) 0.061(6) -0.003(5) -0.009(5) 0.002(4)
C17_1 0.026(4) 0.029(5) 0.055(6) 0.006(4) 0.013(4) 0.014(4)
C18_1 0.040(5) 0.057(6) 0.044(6) 0.002(5) 0.005(5) -0.017(5)
C19_1 0.050(6) 0.036(5) 0.094(8) 0.015(6) 0.011(6) 0.008(5)
C20_1 0.055(6) 0.060(7) 0.087(8) -0.007(6) 0.039(6) -0.002(6)
C21_1 0.061(6) 0.060(7) 0.076(8) -0.019(6) 0.029(6) -0.008(5)
C22_1 0.051(6) 0.031(5) 0.074(7) -0.010(5) 0.018(5) -0.017(5)
C23_1 0.038(6) 0.102(8) 0.067(7) -0.011(6) -0.013(6) -0.001(6)
C24_1 0.019(5) 0.138(10) 0.093(9) 0.005(8) -0.008(6) 0.009(6)
C25_1 0.051(6) 0.056(6) 0.056(7) 0.009(5) 0.001(5) -0.014(5)
C26_1 0.032(5) 0.105(9) 0.058(7) 0.036(6) -0.008(5) -0.022(5)
C27_1 0.051(6) 0.107(8) 0.038(7) 0.000(6) -0.006(5) -0.001(6)
C28_1 0.144(12) 0.179(14) 0.057(10) 0.000(9) 0.003(8) 0.026(10)
C29_1 0.030(5) 0.018(5) 0.062(6) -0.010(5) -0.003(4) -0.016(4)
O30_1 0.077(6) 0.041(6) 0.114(9) -0.016(6) -0.008(6) 0.008(5)
O31_1 0.058(5) 0.045(5) 0.074(7) -0.002(5) 0.005(5) 0.014(4)
C32_1 0.071(7) 0.020(5) 0.103(9) -0.011(5) 0.020(6) 0.006(5)
C33_1 0.064(8) 0.091(10) 0.169(14) -0.040(9) -0.012(8) 0.014(7)
 
_geom_special_details
;
 All esds (except the esd in the dihedral angle between two l.s. planes)
 are estimated using the full covariance matrix.  The cell esds are taken
 into account individually in the estimation of esds in distances, angles
 and torsion angles; correlations between esds in cell parameters are only
 used when they are defined by crystal symmetry.  An approximate (isotropic)
 treatment of cell esds is used for estimating esds involving l.s. planes.
;
 
loop_
 _geom_bond_atom_site_label_1
 _geom_bond_atom_site_label_2
 _geom_bond_distance
 _geom_bond_site_symmetry_2
 _geom_bond_publ_flag
C1_1 C14_1 1.413(10) . ?
C1_1 C2_1 1.415(11) . ?
C2_1 N15_1 1.316(9) . ?
C2_1 C3_1 1.459(10) . ?
C2_1 H15_1 2.046(13) . ?
C3_1 C4_1 1.347(10) . ?
C3_1 C25_1 1.505(11) . ?
C4_1 C5_1 1.443(11) . ?
C5_1 C14_1 1.407(10) . ?
C5_1 C6_1 1.389(10) . ?
C6_1 C7_1 1.419(11) . ?
C6_1 C17_1 1.480(10) . ?
C7_1 C12_1 1.387(10) . ?
C7_1 C8_1 1.473(10) . ?
C8_1 C9_1 1.379(11) . ?
C9_1 C10_1 1.464(11) . ?
C9_1 C26_1 1.495(10) . ?
C10_1 N16_1 1.331(10) . ?
C10_1 C11_1 1.383(10) . ?
C10_1 H16_1 2.000(14) . ?
N16_1 H16_1 1.0270 . ?
N16_1 C27_1 1.427(10) . ?
C11_1 C12_1 1.402(10) . ?
C12_1 O13_1 1.364(9) . ?
O13_1 C14_1 1.362(10) . ?
N15_1 H15_1 1.0270 . ?
N15_1 C23_1 1.470(10) . ?
C17_1 C18_1 1.409(10) . ?
C17_1 C22_1 1.435(10) . ?
C18_1 C19_1 1.405(11) . ?
C18_1 C29_1 1.430(11) . ?
C19_1 C20_1 1.406(11) . ?
C20_1 C21_1 1.381(12) . ?
C21_1 C22_1 1.405(11) . ?
C23_1 C24_1 1.471(11) . ?
C27_1 C28_1 1.470(13) . ?
C29_1 O30_1 1.185(10) . ?
C29_1 O31_1 1.352(10) . ?
O31_1 C32_1 1.398(10) . ?
C32_1 C33_1 1.375(12) . ?
 
loop_
 _geom_angle_atom_site_label_1
 _geom_angle_atom_site_label_2
 _geom_angle_atom_site_label_3
 _geom_angle
 _geom_angle_site_symmetry_1
 _geom_angle_site_symmetry_3
 _geom_angle_publ_flag
C14_1 C1_1 C2_1 119.0(8) . . ?
N15_1 C2_1 C1_1 121.3(7) . . ?
N15_1 C2_1 C3_1 118.7(8) . . ?
C1_1 C2_1 C3_1 119.9(7) . . ?
N15_1 C2_1 H15_1 25.4(4) . . ?
C1_1 C2_1 H15_1 146.6(7) . . ?
C3_1 C2_1 H15_1 93.5(7) . . ?
C4_1 C3_1 C2_1 118.0(8) . . ?
C4_1 C3_1 C25_1 121.0(8) . . ?
C2_1 C3_1 C25_1 121.0(7) . . ?
C3_1 C4_1 C5_1 124.7(8) . . ?
C14_1 C5_1 C6_1 120.3(8) . . ?
C14_1 C5_1 C4_1 115.8(7) . . ?
C6_1 C5_1 C4_1 123.8(7) . . ?
C5_1 C6_1 C7_1 117.7(7) . . ?
C5_1 C6_1 C17_1 123.5(8) . . ?
C7_1 C6_1 C17_1 118.4(7) . . ?
C12_1 C7_1 C6_1 120.7(7) . . ?
C12_1 C7_1 C8_1 116.3(8) . . ?
C6_1 C7_1 C8_1 123.0(8) . . ?
C9_1 C8_1 C7_1 121.4(7) . . ?
C8_1 C9_1 C10_1 118.8(7) . . ?
C8_1 C9_1 C26_1 120.8(8) . . ?
C10_1 C9_1 C26_1 120.0(8) . . ?
N16_1 C10_1 C11_1 121.9(7) . . ?
N16_1 C10_1 C9_1 117.8(7) . . ?
C11_1 C10_1 C9_1 120.2(8) . . ?
N16_1 C10_1 H16_1 27.6(5) . . ?
C11_1 C10_1 H16_1 148.9(8) . . ?
C9_1 C10_1 H16_1 90.3(7) . . ?
H16_1 N16_1 C10_1 115.4(11) . . ?
H16_1 N16_1 C27_1 119.1(11) . . ?
C10_1 N16_1 C27_1 125.5(7) . . ?
N16_1 H16_1 C10_1 37.0(6) . . ?
C10_1 C11_1 C12_1 119.4(8) . . ?
O13_1 C12_1 C7_1 119.9(8) . . ?
O13_1 C12_1 C11_1 116.3(7) . . ?
C7_1 C12_1 C11_1 123.8(8) . . ?
C14_1 O13_1 C12_1 121.1(7) . . ?
O13_1 C14_1 C5_1 120.2(7) . . ?
O13_1 C14_1 C1_1 117.4(7) . . ?
C5_1 C14_1 C1_1 122.5(9) . . ?
H15_1 N15_1 C2_1 121.1(10) . . ?
H15_1 N15_1 C23_1 113.6(9) . . ?
C2_1 N15_1 C23_1 125.3(8) . . ?
N15_1 H15_1 C2_1 33.4(6) . . ?
C18_1 C17_1 C22_1 118.2(7) . . ?
C18_1 C17_1 C6_1 127.9(7) . . ?
C22_1 C17_1 C6_1 113.7(7) . . ?
C17_1 C18_1 C19_1 120.7(8) . . ?
C17_1 C18_1 C29_1 122.3(7) . . ?
C19_1 C18_1 C29_1 117.0(8) . . ?
C20_1 C19_1 C18_1 119.1(8) . . ?
C19_1 C20_1 C21_1 122.1(8) . . ?
C20_1 C21_1 C22_1 118.9(9) . . ?
C21_1 C22_1 C17_1 120.8(8) . . ?
N15_1 C23_1 C24_1 114.0(8) . . ?
C28_1 C27_1 N16_1 114.5(8) . . ?
O30_1 C29_1 O31_1 118.4(9) . . ?
O30_1 C29_1 C18_1 127.5(8) . . ?
O31_1 C29_1 C18_1 113.9(7) . . ?
C29_1 O31_1 C32_1 120.4(8) . . ?
C33_1 C32_1 O31_1 114.5(9) . . ?
 
_refine_diff_density_max    0.215
_refine_diff_density_min   -0.165
_refine_diff_density_rms    0.050

_shelx_res_file
;
TITL xscale_a.res in Pbca
    tmp.res
    created by SHELXL-2018/3 at 21:35:45 on 14-Jun-2022
REM Old TITL
REM SHELXT solution in Pbca: R1 0.305, Rweak 0.555, Alpha 0.153
REM <I/s>   2.805 for  440 systematic absences,  Orientation as input
REM Formula found by SHELXT:  C32 O S

CELL  1.00000  14.7400  15.0500  22.8800   90.000   90.000   90.000
ZERR    8.000   0.0000   0.0000   0.0000    0.000    0.000    0.000
LATT  1
SYMM 1/2-X, -Y, 1/2+Z
SYMM -X, 1/2+Y, 1/2-Z
SYMM 1/2+X, 1/2-Y, -Z
SFAC C   1.1510 15.2569  0.4908 44.5851  0.1967  0.8770 =
         0.6412  4.6464  0.0290 0 0 0 0.77 12.011
SFAC H   0.2450 27.2991  0.2211  6.7571  0.3387  1.0430 =
        -0.2810  1.0430  0.0042 0 0 0 0.77 12.011
SFAC N   0.8005 24.3072  1.0517  6.4987  0.9251  1.1690 =
        -0.6065  1.1689  0.0397 0 0 0 0.77 12.011
SFAC O   0.6158 12.2292  0.6158 12.2284  1.2377  1.9601 =
        -0.5597  1.9602  0.0595 0 0 0 0.77 12.011
SFAC  Cl  1.127  2.209  -8.063  245.3  3.068  13.57  =
           -32.39  1059  0.1718  0 0 0 0.77 34
SFAC  H15  0.329  6.195  14.54  1101  1.007  47.99  =
           3.833  264.8  0.02127  0 0 0 0.77 34
SFAC  H16  0.2464  4.74  1.762  224.9  0.5602  32.87  =
           7.059  1022  0.01798  0 0 0 0.77 34
UNIT 224 232 16 24 8 8 8
SHEL 999 0.9
L.S. 100
FMAP 2
PLAN 200 2.3
LIST 6

DEFS 0.02 0.1 0.01 0.04
SIMU 0.04 $C_* $O_* $N_* $Cl_*
ISOR 0.1 $C_* $O_* $N_* $Cl_*
XNPD 0.001
WPDB -2
MERG 4

ACTA

REM OMIT $H
REM NEUT

EQIV $1 -x+1, -y+1, -z+1
REM EQIV $2 x-1/2, y, -z+1/2
RTAB_1 DIST N15_1 CL1
RTAB_1 DIST N16_1 CL1_$1
RTAB_1 DIST H15_1 CL1
RTAB_1 DIST H16_1 CL1_$1
RTAB_1 ANGL N15_1 H15_1 CL1
RTAB_1 ANGL N16_1 H16_1 CL1_$1

RTAB TORG C18_1 C17_1 C6_1 C5_1
RTAB TORG O31_1 C17_1 C6_1 C5_1
RTAB TORG O31_1 C17_1 C6_1 C7_1

FLAT_1 0.0001 C10 N16 C27 H16
FLAT_1 0.0001 C2  N15 C23 H15

WGHT    0.100000
EXTI    1.343232
FVAR       1.53895
RESI  1 RHG
CL1   5    0.779844    0.544909    0.769663    11.00000    0.06601    0.06793 =
         0.04624   -0.00330   -0.00113   -0.00622
REM O2W   4  0.8346900  0.3395840   0.7666630 10.5000000    0.3799545
REM CL1   5  0.28239  0.54717  0.71987 11.00000  0.10529   9.61
REM O2W   4  0.32398  0.33899  0.72966 10.50000  0.10434   4.60

C1    1    0.656263    0.418541    0.558790    11.00000    0.03111    0.04126 =
         0.04884    0.00364    0.00641   -0.00421
AFIX  43  1.0940
H1    2    0.714593    0.433812    0.530982    11.00000   -1.20000
AFIX   0
C2    1    0.665190    0.417927    0.620369    11.00000    0.02938    0.02804 =
         0.04456    0.00092    0.00386   -0.00337
C3    1    0.587502    0.394863    0.656852    11.00000    0.02096    0.03558 =
         0.04185    0.00012   -0.00826   -0.01531
C4    1    0.507871    0.378182    0.630173    11.00000    0.02803    0.05374 =
         0.03570    0.00452    0.01075    0.00253
AFIX  43  1.0940
H4    2    0.449145    0.363892    0.657861    11.00000   -1.20000
AFIX   0
C5    1    0.494396    0.377793    0.567707    11.00000    0.02797    0.02857 =
         0.04393   -0.00613    0.00795   -0.00919
C6    1    0.412178    0.358105    0.540980    11.00000    0.03382    0.02701 =
         0.04968    0.00082    0.00242    0.00142
C7    1    0.409423    0.357865    0.478988    11.00000    0.02555    0.02289 =
         0.05354    0.00225   -0.00388    0.00487
C8    1    0.328029    0.332971    0.445424    11.00000    0.03088    0.04393 =
         0.03516    0.00280    0.00208   -0.01063
AFIX  43  1.0940
H8    2    0.267585    0.310047    0.468718    11.00000   -1.20000
AFIX   0
C9    1    0.326427    0.337957    0.385262    11.00000    0.04635    0.03785 =
         0.05086   -0.00599   -0.01303   -0.01592
C10   1    0.409694    0.362431    0.354339    11.00000    0.02613    0.05239 =
         0.03432    0.00224   -0.00916   -0.00773
AFIX   6
N16   3    0.406422    0.367648    0.296295    11.00000    0.03690    0.09023 =
         0.03798   -0.00535    0.00519   -0.02004
REM AFIX  45  1.0270
H16   7    0.343138    0.360055    0.278194    11.00000   -1.20000
AFIX   0
C11   1    0.486946    0.384631    0.385421    11.00000    0.02956    0.03098 =
         0.04488   -0.00137    0.00012    0.00545
AFIX  43  1.0940
H11   2    0.548397    0.405699    0.362466    11.00000   -1.20000
AFIX   0
C12   1    0.485746    0.379878    0.446594    11.00000    0.02213    0.03233 =
         0.03573    0.00380    0.00943    0.00092
O13   4    0.564605    0.401515    0.474385    11.00000    0.02743    0.04615 =
         0.03292   -0.00301   -0.00169    0.00151
C14   1    0.570897    0.399137    0.533741    11.00000    0.01559    0.03317 =
         0.05902    0.00219    0.00552   -0.00443
AFIX   6
N15   3    0.744042    0.432182    0.645695    11.00000    0.04042    0.05856 =
         0.06090   -0.00258   -0.00922    0.00173
REM AFIX  45  1.0270
H15   6    0.749432    0.436762    0.690345    11.00000   -1.20000
AFIX   0
C17   1    0.331001    0.327404    0.573271    11.00000    0.02569    0.02927 =
         0.05467    0.00622    0.01321    0.01438
C18   1    0.301546    0.239386    0.582159    11.00000    0.03985    0.05727 =
         0.04398    0.00234    0.00520   -0.01673
C19   1    0.222653    0.221540    0.614570    11.00000    0.05004    0.03634 =
         0.09449    0.01465    0.01078    0.00831
AFIX  43  1.0940
H19   2    0.199175    0.153172    0.620495    11.00000   -1.20000
AFIX   0
C20   1    0.174294    0.292786    0.639285    11.00000    0.05457    0.06008 =
         0.08705   -0.00724    0.03916   -0.00210
AFIX  43  1.0940
H20   2    0.113319    0.278691    0.664922    11.00000   -1.20000
AFIX   0
C21   1    0.201333    0.379960    0.632221    11.00000    0.06118    0.05964 =
         0.07583   -0.01921    0.02918   -0.00768
AFIX  43  1.0940
H21   2    0.161376    0.434226    0.650915    11.00000   -1.20000
AFIX   0
C22   1    0.280983    0.397827    0.600639    11.00000    0.05106    0.03091 =
         0.07417   -0.01022    0.01780   -0.01739
AFIX  43  1.0940
H22   2    0.305193    0.466303    0.596858    11.00000   -1.20000
AFIX   0
C23   1    0.830985    0.442975    0.614996    11.00000    0.03799    0.10200 =
         0.06673   -0.01107   -0.01287   -0.00082
AFIX  23  1.1090
H23A  2    0.839105    0.513805    0.602693    11.00000   -1.20000
H23B  2    0.829032    0.403521    0.574078    11.00000   -1.20000
AFIX   0
C24   1    0.910438    0.415363    0.649434    11.00000    0.01872    0.13802 =
         0.09340    0.00550   -0.00776    0.00947
AFIX  33  1.0840
H24A  2    0.971528    0.425331    0.623886    11.00000   -1.50000
H24B  2    0.914138    0.454726    0.689037    11.00000   -1.50000
H24C  2    0.904179    0.345690    0.660747    11.00000   -1.50000
AFIX   0
C25   1    0.596930    0.386742    0.722122    11.00000    0.05138    0.05613 =
         0.05642    0.00871    0.00051   -0.01436
AFIX 137  1.0840
H25A  2    0.531064    0.373318    0.741262    11.00000   -1.50000
H25B  2    0.623569    0.448298    0.739754    11.00000   -1.50000
H25C  2    0.642949    0.332759    0.732372    11.00000   -1.50000
AFIX   0
C26   1    0.245075    0.307932    0.351614    11.00000    0.03239    0.10517 =
         0.05797    0.03574   -0.00847   -0.02197
AFIX 137  1.0840
H26A  2    0.264747    0.256197    0.321181    11.00000   -1.50000
H26B  2    0.216935    0.363646    0.327672    11.00000   -1.50000
H26C  2    0.194549    0.282181    0.381588    11.00000   -1.50000
AFIX   0
C27   1    0.482290    0.382562    0.258820    11.00000    0.05058    0.10683 =
         0.03829   -0.00040   -0.00630   -0.00052
AFIX  23  1.1090
H27A  2    0.503761    0.452873    0.263191    11.00000   -1.20000
H27B  2    0.539420    0.340347    0.273775    11.00000   -1.20000
AFIX   0
C28   1    0.465040    0.363830    0.196771    11.00000    0.14431    0.17933 =
         0.05650   -0.00032    0.00272    0.02579
AFIX  33  1.0840
H28A  2    0.525981    0.376901    0.171685    11.00000   -1.50000
H28B  2    0.445843    0.294737    0.191664    11.00000   -1.50000
H28C  2    0.410574    0.406035    0.181195    11.00000   -1.50000
AFIX   0
C29   1    0.349097    0.164660    0.558715    11.00000    0.02956    0.01823 =
         0.06223   -0.01019   -0.00318   -0.01586
O30   4    0.320330    0.092242    0.550319    11.00000    0.07725    0.04087 =
         0.11408   -0.01604   -0.00776    0.00842
O31   4    0.438546    0.179461    0.549890    11.00000    0.05824    0.04505 =
         0.07444   -0.00210    0.00507    0.01364
C32   1    0.493843    0.112522    0.526961    11.00000    0.07100    0.02039 =
         0.10301   -0.01131    0.01999    0.00644
AFIX  23  1.1090
H32A  2    0.505608    0.061922    0.561371    11.00000   -1.20000
H32B  2    0.457198    0.079600    0.490586    11.00000   -1.20000
AFIX   0
C33   1    0.576461    0.141529    0.506644    11.00000    0.06362    0.09051 =
         0.16886   -0.04039   -0.01210    0.01433
AFIX  33  1.0840
H33A  2    0.614617    0.085559    0.489766    11.00000   -1.50000
H33B  2    0.566016    0.189693    0.472068    11.00000   -1.50000
H33C  2    0.613898    0.172208    0.542079    11.00000   -1.50000
AFIX   0
HKLF 4


REM  xscale_a.res in Pbca
REM wR2 = 0.3779, GooF = S = 2.174, Restrained GooF = 2.057 for all data
REM R1 = 0.1621 for 2355 Fo > 4sig(Fo) and 0.2013 for all 3652 data
REM 316 parameters refined using 422 restraints

END

WGHT      0.1659      2.6346

REM Highest difference peak  0.215,  deepest hole -0.165,  1-sigma level  0.050
;
_shelx_res_checksum   77450

_shelx_hkl_file
;
   0   0   1   -0.02    1.17
   0   0   2 3243.27  102.57
   0   0   3    4.14    3.36
   0   0   4 2452.67   77.92
   0   0   5   12.33    4.48
   0   0   6 2283.40   73.51
   0   0   7   -7.27    6.19
   0   0   8 1575.44   51.74
   0   0   9    5.98    8.06
   0   0  10 4913.13  162.27
   0   0  11    2.81    9.98
   0   0  12 1154.15   41.82
   0   0  13    4.67   11.83
   0   0  14  262.48   17.74
   0   0  15   -1.33   15.08
   0   0  16  217.06   19.52
   0   0  17   -1.43   18.89
   0   0  18  144.97   20.28
   0   0  19    1.43   22.21
   0   0  20   94.68   23.88
   0   0  21    3.84   25.06
   0   0  22  224.39   28.74
   0   0  23    3.66   27.42
   0   0  24   68.86   29.43
   0   0  25   -1.34   31.20
   0   0  26   39.37   33.59
   0   0  27    1.76   35.33
   0   0  28   23.13   37.44
   0   1   0  185.30   11.14
   0   1   1   32.50    4.35
   0   1   2   21.99    4.08
   0   1   3   35.62    3.88
   0   1   4   40.91    4.00
   0   1   5   37.98    3.49
   0   1   6   19.61    5.08
   0   1   7   23.80    3.85
   0   1   8   39.20    4.88
   0   1   9   37.79    5.31
   0   1  10   28.92    6.74
   0   1  11   35.58    7.62
   0   1  12   43.49    8.21
   0   1  13   27.56    7.65
   0   1  14   27.25    8.34
   0   1  15   11.84    9.05
   0   1  16    6.74   10.01
   0   1  17    6.42   11.34
   0   1  18    9.04   12.78
   0   1  19    7.93   14.01
   0   1  20   18.57   15.22
   0   1  21   -1.66   16.60
   0   1  22   27.28   17.67
   0   1  23   -3.19   17.40
   0   1  24  -14.22   18.62
   0   1  25    3.08   19.61
   0   1  26   10.08   22.08
   0   1  27   20.92   23.29
   0   1  28   -2.24   24.43
   0   2   0  287.18   10.81
   0   2   1   78.13    3.41
   0   2   2 1731.57   35.79
   0   2   3 1706.74   40.76
   0   2   4 1165.94   28.85
   0   2   5 4484.59  110.42
   0   2   6   90.70    7.02
   0   2   7 1550.35   40.50
   0   2   8  928.29   26.67
   0   2   9   53.96    6.22
   0   2  10   53.77    6.59
   0   2  11  952.30   27.06
   0   2  12   32.08    8.93
   0   2  13  118.78    9.13
   0   2  14  102.12    9.89
   0   2  15  378.83   16.30
   0   2  16   57.26   10.88
   0   2  17   18.66   11.53
   0   2  18   60.95   13.46
   0   2  19   24.52   15.55
   0   2  20   24.57   16.51
   0   2  21  303.33   20.01
   0   2  22    4.26   19.69
   0   2  23   84.88   20.41
   0   2  24   17.19   20.58
   0   2  25  -15.25   23.03
   0   2  26   16.93   24.63
   0   2  27    4.77   24.90
   0   2  28   28.10   26.34
   0   3   0   14.27    5.32
   0   3   1   40.43    3.45
   0   3   2   38.57    3.90
   0   3   3   29.01    4.01
   0   3   4   30.09    4.89
   0   3   5   38.30    5.22
   0   3   6   35.48    6.42
   0   3   7   60.17    7.01
   0   3   8   27.95    7.22
   0   3   9   43.34    8.13
   0   3  10   53.38    8.61
   0   3  11   29.39    8.90
   0   3  12   32.11    9.64
   0   3  13   40.14   10.07
   0   3  14   28.26   10.66
   0   3  15   19.80   11.27
   0   3  16   -7.18   13.15
   0   3  17   10.79   14.51
   0   3  18    9.80   15.26
   0   3  19   15.11   15.92
   0   3  20   25.20   15.97
   0   3  21   35.93   18.27
   0   3  22   -4.42   19.14
   0   3  23    8.73   20.42
   0   3  24   -1.84   22.86
   0   3  25   -7.02   24.53
   0   3  26    7.46   23.71
   0   3  27   18.88   30.70
   0   3  28    0.81   32.52
   0   4   0 9999.00  282.98
   0   4   1 3256.65   64.66
   0   4   2 3665.57   69.08
   0   4   3 4965.08   97.36
   0   4   4  590.51   14.58
   0   4   5 1939.76   45.10
   0   4   6  725.73   19.73
   0   4   7  126.19    7.92
   0   4   8   49.36    7.91
   0   4   9  208.67   10.77
   0   4  10  886.85   27.46
   0   4  11  129.34   10.96
   0   4  12 2116.50   61.14
   0   4  13  469.21   19.51
   0   4  14    7.13   12.68
   0   4  15  270.28   17.61
   0   4  16   11.99   15.29
   0   4  17   62.38   16.62
   0   4  18    9.75   17.11
   0   4  19   28.56   17.16
   0   4  20   30.52   18.60
   0   4  21  327.85   23.81
   0   4  22  145.71   24.63
   0   4  23    8.04   24.25
   0   4  24    4.42   25.84
   0   4  25   17.91   26.73
   0   4  26   24.34   29.63
   0   4  27   43.45   29.18
   0   5   0   13.86    7.68
   0   5   1   41.90    5.37
   0   5   2   32.35    4.68
   0   5   3   37.45    5.22
   0   5   4   18.34    5.29
   0   5   5   21.35    6.11
   0   5   6   25.08    6.60
   0   5   7   41.56    7.34
   0   5   8   56.62    8.52
   0   5   9   16.79    8.85
   0   5  10   27.55    9.70
   0   5  11   15.35   10.53
   0   5  12   21.31   11.24
   0   5  13   19.57   12.68
   0   5  14   24.77   13.29
   0   5  15   12.72   16.01
   0   5  16   -4.84   17.42
   0   5  17   11.22   18.30
   0   5  18    8.49   19.39
   0   5  19   24.54   20.78
   0   5  20   10.70   22.51
   0   5  21    3.91   24.30
   0   5  22   13.63   23.51
   0   5  23  -34.16   24.59
   0   5  24   -0.22   25.81
   0   5  25  -23.93   27.27
   0   5  26   20.35   30.63
   0   5  27   -1.33   32.80
   0   6   0  959.85   30.30
   0   6   1  123.54    6.45
   0   6   2  152.29    6.79
   0   6   3   28.63    5.49
   0   6   4  870.82   19.98
   0   6   5  166.80    8.53
   0   6   6   97.87    7.77
   0   6   7  965.99   26.53
   0   6   8  769.53   21.92
   0   6   9   49.51    9.42
   0   6  10   19.20   10.17
   0   6  11  434.40   17.46
   0   6  12   22.01   12.79
   0   6  13   66.62   14.14
   0   6  14  101.26   15.38
   0   6  15   40.60   15.81
   0   6  16  130.28   18.48
   0   6  17  142.88   19.57
   0   6  18    5.50   21.79
   0   6  19   95.14   23.28
   0   6  20   49.18   22.77
   0   6  21  196.40   24.29
   0   6  22    3.73   24.57
   0   6  23   -1.08   27.50
   0   6  24    0.59   27.84
   0   6  25   15.21   30.22
   0   6  26  -29.12   30.68
   0   6  27    4.55   31.80
   0   7   0   45.68    9.78
   0   7   1   41.29    6.25
   0   7   2   54.18    6.59
   0   7   3   39.92    6.34
   0   7   4   39.98    7.34
   0   7   5   14.49    6.99
   0   7   6   26.99    7.51
   0   7   7   17.13    8.35
   0   7   8   26.12    9.15
   0   7   9   31.77   10.31
   0   7  10   30.34   11.19
   0   7  11   22.78   12.56
   0   7  12    7.04   13.46
   0   7  13   15.79   14.29
   0   7  14    0.28   16.51
   0   7  15   13.11   18.87
   0   7  16   19.06   19.03
   0   7  17   25.66   19.83
   0   7  18    8.54   20.92
   0   7  19   20.01   20.53
   0   7  20    6.99   20.25
   0   7  21    4.76   24.18
   0   7  22  -10.78   26.07
   0   7  23   -0.36   28.03
   0   7  24   -4.61   27.18
   0   7  25   -4.81   30.93
   0   7  26  -15.66   28.72
   0   8   0 3650.89  103.47
   0   8   1 1568.56   35.06
   0   8   2  121.00    8.55
   0   8   3   69.64    7.65
   0   8   4   86.52    8.26
   0   8   5  106.37    8.93
   0   8   6  179.19   10.23
   0   8   7   31.36    9.18
   0   8   8   39.47   10.25
   0   8   9  171.63   12.36
   0   8  10  249.97   14.42
   0   8  11   62.69   13.46
   0   8  12   45.66   14.54
   0   8  13  309.10   18.70
   0   8  14   12.07   18.00
   0   8  15    9.09   18.68
   0   8  16    9.62   20.27
   0   8  17   44.37   22.76
   0   8  18   67.58   21.57
   0   8  19   36.66   21.80
   0   8  20   23.83   19.93
   0   8  21   28.65   19.99
   0   8  22   13.68   20.20
   0   8  23   25.90   21.81
   0   8  24  -12.16   29.30
   0   8  25    4.34   29.77
   0   9   0   37.32   11.15
   0   9   1   35.37    7.98
   0   9   2   41.14    8.70
   0   9   3   30.39    8.15
   0   9   4   19.21    8.09
   0   9   5   29.56    9.03
   0   9   6    9.88    9.21
   0   9   7   26.24   10.13
   0   9   8   24.85   10.91
   0   9   9   19.16   11.20
   0   9  10   23.29   12.75
   0   9  11   -3.03   14.42
   0   9  12   15.49   15.72
   0   9  13   16.20   16.99
   0   9  14    9.91   18.36
   0   9  15    5.23   19.75
   0   9  16   -5.03   20.14
   0   9  17   14.52   19.93
   0   9  18   -7.88   20.34
   0   9  19   15.93   20.00
   0   9  20    9.97   20.40
   0   9  21    4.45   22.50
   0   9  22    6.09   20.95
   0   9  23   23.21   23.05
   0   9  24    2.05   20.71
   0   9  25   17.30   23.85
   0  10   0  343.49   17.34
   0  10   1  246.15   11.29
   0  10   2  221.68   10.87
   0  10   3   78.19    9.58
   0  10   4  172.53   11.10
   0  10   5   38.18   10.10
   0  10   6  101.68   11.02
   0  10   7  119.61   11.91
   0  10   8   35.28   11.84
   0  10   9   21.02   13.19
   0  10  10  111.63   15.21
   0  10  11   78.57   15.67
   0  10  12   48.50   17.10
   0  10  13  131.12   18.54
   0  10  14   65.02   19.09
   0  10  15   33.84   20.23
   0  10  16   46.70   20.93
   0  10  17   20.15   20.65
   0  10  18   27.47   19.21
   0  10  19    0.87   18.36
   0  10  20  -13.64   19.97
   0  10  21   12.75   20.62
   0  10  22   -1.88   23.05
   0  10  23    2.17   23.13
   0  10  24    2.85   21.65
   0  11   0   42.05   13.45
   0  11   1   50.44    9.94
   0  11   2   62.26   10.37
   0  11   3   36.06   10.23
   0  11   4   22.34   10.66
   0  11   5   25.03   11.23
   0  11   6   23.08   12.52
   0  11   7   10.15   12.76
   0  11   8   19.86   13.12
   0  11   9   15.65   14.03
   0  11  10    3.97   14.87
   0  11  11    3.05   15.43
   0  11  12    2.99   16.78
   0  11  13    9.67   18.71
   0  11  14   12.59   19.79
   0  11  15   19.54   19.78
   0  11  16    4.36   19.02
   0  11  17   21.97   18.61
   0  11  18    3.36   19.69
   0  11  19   12.39   20.45
   0  11  20    9.14   19.20
   0  11  21   14.79   19.61
   0  11  22   12.69   20.37
   0  11  23   13.83   20.19
   0  12   0  364.03   21.79
   0  12   1  232.54   15.76
   0  12   2  668.48   21.73
   0  12   3   91.60   12.91
   0  12   4   46.29   12.70
   0  12   5   73.02   13.07
   0  12   6   59.57   13.28
   0  12   7  146.53   15.05
   0  12   8  258.69   16.37
   0  12   9  141.12   15.02
   0  12  10   20.88   14.65
   0  12  11   17.25   16.24
   0  12  12   25.16   16.62
   0  12  13   13.54   17.46
   0  12  14   17.58   18.07
   0  12  15   70.90   18.35
   0  12  16    6.25   17.84
   0  12  17   -7.81   18.38
   0  12  18   19.63   18.80
   0  12  19   -4.14   19.96
   0  12  20  -21.57   19.58
   0  12  21   17.94   19.54
   0  12  22   -5.08   19.70
   0  13   0   41.12   17.92
   0  13   1   44.47   13.33
   0  13   2   57.28   13.36
   0  13   3   38.37   13.27
   0  13   4   18.63   13.27
   0  13   5   19.91   13.95
   0  13   6   10.86   13.56
   0  13   7    6.11   13.71
   0  13   8    5.39   13.81
   0  13   9   -5.83   13.60
   0  13  10   15.49   14.63
   0  13  11    4.79   15.81
   0  13  12   -4.42   16.12
   0  13  13   13.48   16.12
   0  13  14   15.59   16.68
   0  13  15   -8.52   17.32
   0  13  16    2.10   17.81
   0  13  17    4.24   18.05
   0  13  18   -0.50   18.28
   0  13  19    0.81   18.80
   0  13  20   10.69   19.20
   0  14   0  214.10   21.34
   0  14   1  100.86   14.06
   0  14   2   85.74   14.07
   0  14   3  106.20   14.65
   0  14   4   34.79   13.78
   0  14   5   12.06   14.09
   0  14   6  139.99   15.10
   0  14   7    4.91   14.01
   0  14   8   22.30   14.25
   0  14   9   -3.54   14.24
   0  14  10   19.94   14.22
   0  14  11    0.03   14.60
   0  14  12    3.98   15.74
   0  14  13   10.53   16.18
   0  14  14   11.61   17.11
   0  14  15   19.26   17.24
   0  14  16    0.02   18.39
   0  14  17   16.78   18.36
   0  14  18    6.40   18.52
   0  14  19    2.43   18.96
   0  15   0   19.41   19.05
   0  15   1   26.38   13.70
   0  15   2   13.69   14.02
   0  15   3    3.02   14.23
   0  15   4   -0.25   13.63
   0  15   5    8.01   13.80
   0  15   6   12.55   14.09
   0  15   7   -0.48   13.64
   0  15   8    9.20   14.10
   0  15   9   -0.13   14.01
   0  15  10    8.68   14.18
   0  15  11    5.36   14.90
   0  15  12   12.35   15.32
   0  15  13    3.82   16.57
   0  15  14    5.95   17.01
   0  15  15   10.22   17.66
   0  15  16    9.80   17.45
   0  15  17   11.35   18.83
   0  16   0   67.01   19.91
   0  16   1   54.81   14.16
   0  16   2   87.12   14.78
   0  16   3   50.17   15.20
   0  16   4   21.01   14.64
   0  16   5   64.22   14.43
   0  16   6    0.95   14.44
   0  16   7    2.72   14.26
   0  16   8    1.25   14.39
   0  16   9   14.72   14.68
   0  16  10   -9.63   14.80
   0  16  11   10.78   15.17
   0  16  12    3.09   15.71
   0  16  13  -10.01   16.27
   0  16  14   28.79   17.15
   0  16  15   23.52   17.45
   0  17   0   18.93   19.87
   0  17   1   11.02   14.20
   0  17   2   21.87   14.44
   0  17   3   10.85   14.37
   0  17   4   14.73   14.87
   0  17   5    1.34   14.26
   0  17   6    5.80   14.29
   0  17   7    3.23   14.48
   0  17   8   -3.08   14.47
   0  17   9   -6.64   14.92
   0  17  10    5.23   15.05
   0  17  11   18.69   15.35
   0  17  12    9.19   15.38
   0  18   0   28.11   20.92
   0  18   1   12.21   14.65
   0  18   2   25.52   15.04
   0  18   3    8.83   14.68
   0  18   4   11.26   14.65
   0  18   5    3.39   14.50
   0  18   6    4.37   14.72
   0  18   7    1.17   15.07
   0  18   8    4.29   14.95
   1   0   0  130.72    7.41
   1   0   1   18.91    3.17
   1   0   2 1154.01   27.26
   1   0   3   24.35    3.69
   1   0   4 2320.80   58.29
   1   0   5   28.30    3.91
   1   0   6  560.07   15.86
   1   0   7   31.29    4.52
   1   0   8 2244.84   56.13
   1   0   9   27.61    5.48
   1   0  10  290.78   11.00
   1   0  11   32.07    7.11
   1   0  12   77.73    7.70
   1   0  13   28.75    8.15
   1   0  14  214.21   11.10
   1   0  15   11.92    9.78
   1   0  16   41.87   11.37
   1   0  17    1.08   12.58
   1   0  18  106.02   13.87
   1   0  19   18.29   14.26
   1   0  20  268.57   18.01
   1   0  21   -5.66   17.45
   1   0  22   62.82   18.87
   1   0  23   -2.75   19.73
   1   0  24   20.19   21.05
   1   0  25   -2.36   21.36
   1   0  26   12.00   22.54
   1   0  27    4.49   23.90
   1   0  28   16.50   25.10
   1   1   0   11.99    1.97
  -1  -1  -1 2341.34   33.90
  -1  -1  -2  137.33    3.53
  -1  -1  -3  144.07    4.32
  -1  -1  -4 1562.63   27.80
  -1  -1  -5  134.03    4.66
  -1  -1  -6 2348.61   42.17
  -1  -1  -7  534.57   11.21
  -1  -1  -8   29.67    4.05
  -1  -1  -9  212.67    6.82
  -1  -1 -10  842.44   17.19
  -1  -1 -11 1916.17   35.22
  -1  -1 -12  113.81    6.35
  -1  -1 -13   48.44    5.98
  -1  -1 -14   82.58    7.03
  -1  -1 -15  146.52    7.91
  -1  -1 -16   26.42    8.00
  -1  -1 -17   27.90    8.74
  -1  -1 -18   28.34    9.53
  -1  -1 -19   31.57    9.86
  -1  -1 -20   56.82   10.96
  -1  -1 -21   58.03   12.26
  -1  -1 -22   84.27   13.35
  -1  -1 -23   32.56   13.49
  -1  -1 -24    3.11   14.45
  -1  -1 -25   11.09   15.35
  -1  -1 -26    9.34   17.09
  -1  -1 -27    0.97   17.07
  -1  -1 -28   16.13   17.97
   1   2   0   11.26    2.62
  -1  -2  -1  191.79    4.23
  -1  -2  -2 2256.96   33.22
  -1  -2  -3   37.15    3.22
  -1  -2  -4 1014.19   18.36
  -1  -2  -5  452.02    9.91
  -1  -2  -6 1096.24   21.26
  -1  -2  -7  756.17   15.58
  -1  -2  -8   78.39    5.20
  -1  -2  -9   67.15    5.29
  -1  -2 -10  328.25    9.23
  -1  -2 -11  642.17   14.22
  -1  -2 -12   67.77    6.64
  -1  -2 -13   51.46    6.58
  -1  -2 -14  283.70    9.86
  -1  -2 -15  128.32    8.05
  -1  -2 -16  184.79    9.98
  -1  -2 -17  209.01   11.18
  -1  -2 -18   25.20   10.52
  -1  -2 -19   18.14   11.03
  -1  -2 -20   23.70   10.93
  -1  -2 -21   25.36   12.15
  -1  -2 -22   32.67   13.92
  -1  -2 -23    5.69   14.19
  -1  -2 -24   24.46   14.50
  -1  -2 -25   16.96   15.27
  -1  -2 -26    7.12   16.29
  -1  -2 -27    9.09   17.25
  -1  -2 -28    4.98   18.32
   1   3   0   36.35    4.02
  -1  -3  -1 2055.51   29.12
  -1  -3  -2  206.91    4.78
  -1  -3  -3  574.25    9.93
  -1  -3  -4  282.19    6.57
  -1  -3  -5  678.16   12.90
  -1  -3  -6  486.59   10.27
  -1  -3  -7   66.12    5.48
  -1  -3  -8  291.85    8.90
  -1  -3  -9  116.34    6.73
  -1  -3 -10  147.38    7.45
  -1  -3 -11  628.78   15.31
  -1  -3 -12   52.87    6.87
  -1  -3 -13   23.37    7.42
  -1  -3 -14   74.68    8.79
  -1  -3 -15   52.45    8.67
  -1  -3 -16   15.98    9.02
  -1  -3 -17   30.26   10.35
  -1  -3 -18   12.89   11.37
  -1  -3 -19   18.98   11.82
  -1  -3 -20   18.44   11.77
  -1  -3 -21   73.02   13.45
  -1  -3 -22   60.40   14.05
  -1  -3 -23   31.13   15.57
  -1  -3 -24    7.22   16.71
  -1  -3 -25   -1.12   17.39
  -1  -3 -26    4.03   18.72
  -1  -3 -27    4.10   19.67
  -1  -3 -28    8.82   21.04
   1   4   0   43.09    4.74
  -1  -4  -1 4285.18   59.00
  -1  -4  -2 1150.91   17.19
  -1  -4  -3 1395.43   21.12
  -1  -4  -4  562.20   10.16
  -1  -4  -5  200.03    5.80
  -1  -4  -6   44.12    4.63
  -1  -4  -7  323.49    8.45
  -1  -4  -8  242.86    8.11
  -1  -4  -9   41.00    6.48
  -1  -4 -10  310.99   10.50
  -1  -4 -11 1969.20   38.37
  -1  -4 -12  201.87    9.73
  -1  -4 -13  209.08   10.28
  -1  -4 -14  181.05   10.64
  -1  -4 -15    4.91    9.81
  -1  -4 -16   21.53   10.40
  -1  -4 -17   21.75   11.50
  -1  -4 -18   18.19   12.91
  -1  -4 -19   22.45   12.72
  -1  -4 -20   23.53   13.32
  -1  -4 -21   22.74   14.97
  -1  -4 -22    9.01   15.69
  -1  -4 -23   54.66   17.49
  -1  -4 -24    8.93   18.80
  -1  -4 -25   -3.74   19.10
  -1  -4 -26    8.01   20.41
  -1  -4 -27   22.22   21.11
   1   5   0   39.38    5.25
  -1  -5  -1 3191.66   45.38
  -1  -5  -2  156.86    4.96
  -1  -5  -3  148.32    5.10
  -1  -5  -4   46.35    4.19
  -1  -5  -5   63.57    4.62
  -1  -5  -6  257.79    7.19
  -1  -5  -7  104.67    5.92
  -1  -5  -8   65.67    5.90
  -1  -5  -9   46.34    6.36
  -1  -5 -10   68.39    7.09
  -1  -5 -11 1145.97   23.61
  -1  -5 -12   81.26    9.47
  -1  -5 -13   39.67   10.24
  -1  -5 -14   19.62   10.54
  -1  -5 -15   22.88   11.16
  -1  -5 -16   20.38   12.41
  -1  -5 -17   14.93   13.07
  -1  -5 -18   12.12   13.71
  -1  -5 -19    5.49   14.03
  -1  -5 -20   30.18   14.97
  -1  -5 -21   22.15   15.95
  -1  -5 -22   30.78   16.99
  -1  -5 -23   16.01   18.25
  -1  -5 -24    2.14   19.31
  -1  -5 -25   -0.78   19.75
  -1  -5 -26    7.60   21.42
  -1  -5 -27   17.13   22.62
   1   6   0   29.05    5.38
  -1  -6  -1  702.31   12.32
  -1  -6  -2   49.13    4.13
  -1  -6  -3  324.82    7.58
  -1  -6  -4   67.37    4.73
  -1  -6  -5   51.13    4.99
  -1  -6  -6   79.01    5.39
  -1  -6  -7  218.90    7.58
  -1  -6  -8  200.76    7.77
  -1  -6  -9  974.44   19.34
  -1  -6 -10   99.07    7.61
  -1  -6 -11   85.49    8.23
  -1  -6 -12  341.25   12.19
  -1  -6 -13   30.52    9.97
  -1  -6 -14   87.28   10.37
  -1  -6 -15   42.76   12.04
  -1  -6 -16   25.92   13.66
  -1  -6 -17  106.90   15.17
  -1  -6 -18   21.45   15.13
  -1  -6 -19   17.76   15.57
  -1  -6 -20   16.12   15.82
  -1  -6 -21   31.67   16.27
  -1  -6 -22   21.86   16.89
  -1  -6 -23   -3.88   17.47
  -1  -6 -24    9.68   19.74
  -1  -6 -25   10.44   21.05
  -1  -6 -26   15.52   21.56
  -1  -6 -27   -7.66   23.61
   1   7   0   42.92    7.00
  -1  -7  -1  895.59   14.69
  -1  -7  -2  146.27    5.60
  -1  -7  -3  323.50    7.80
  -1  -7  -4  138.42    6.03
  -1  -7  -5   91.56    5.76
  -1  -7  -6   35.27    5.62
  -1  -7  -7   27.37    5.88
  -1  -7  -8   25.06    6.64
  -1  -7  -9   39.22    7.31
  -1  -7 -10   37.27    8.15
  -1  -7 -11  329.15   11.21
  -1  -7 -12   15.44    9.21
  -1  -7 -13   24.51   10.35
  -1  -7 -14   67.22   12.02
  -1  -7 -15   12.52   12.73
  -1  -7 -16   31.22   13.40
  -1  -7 -17   33.08   14.28
  -1  -7 -18   14.06   14.93
  -1  -7 -19   -4.31   16.16
  -1  -7 -20    9.45   16.06
  -1  -7 -21   -4.18   16.87
  -1  -7 -22   38.35   17.74
  -1  -7 -23    1.17   19.64
  -1  -7 -24   -4.48   19.45
  -1  -7 -25   -3.80   19.89
  -1  -7 -26    5.34   20.92
   1   8   0   45.59    8.10
  -1  -8  -1 1761.42   26.34
  -1  -8  -2  676.19   12.33
  -1  -8  -3  255.84    7.24
  -1  -8  -4  195.61    7.20
  -1  -8  -5  103.75    6.51
  -1  -8  -6  907.81   16.56
  -1  -8  -7   55.13    6.77
  -1  -8  -8  131.09    7.91
  -1  -8  -9  148.11    8.69
  -1  -8 -10   26.99    8.84
  -1  -8 -11   40.85    9.26
  -1  -8 -12   50.73   10.17
  -1  -8 -13  168.17   11.87
  -1  -8 -14   96.10   12.26
  -1  -8 -15   25.43   13.77
  -1  -8 -16   31.96   14.23
  -1  -8 -17   15.98   14.33
  -1  -8 -18   14.31   14.00
  -1  -8 -19    1.55   14.46
  -1  -8 -20    0.55   15.42
  -1  -8 -21   36.61   15.77
  -1  -8 -22   24.36   15.76
  -1  -8 -23    4.38   17.36
  -1  -8 -24   26.60   17.53
  -1  -8 -25   -1.50   18.06
   1   9   0   56.09    9.01
  -1  -9  -1  702.73   12.94
  -1  -9  -2  149.06    7.06
  -1  -9  -3   56.23    6.20
  -1  -9  -4   41.71    6.29
  -1  -9  -5   45.09    6.79
  -1  -9  -6   80.99    7.30
  -1  -9  -7   40.76    7.29
  -1  -9  -8   22.63    7.67
  -1  -9  -9   18.95    8.19
  -1  -9 -10   45.24    9.21
  -1  -9 -11  227.82   11.56
  -1  -9 -12   27.58   11.34
  -1  -9 -13   25.69   12.05
  -1  -9 -14   22.67   12.51
  -1  -9 -15   14.64   13.32
  -1  -9 -16   19.79   14.20
  -1  -9 -17   29.37   14.58
  -1  -9 -18   -8.81   13.83
  -1  -9 -19   15.38   13.49
  -1  -9 -20   20.17   13.82
  -1  -9 -21    4.12   14.43
  -1  -9 -22   15.48   15.32
  -1  -9 -23   11.53   16.76
  -1  -9 -24    8.62   15.14
  -1  -9 -25  -14.23   16.40
   1  10   0   66.53    9.25
  -1 -10  -1  187.05    7.30
  -1 -10  -2   86.47    6.72
  -1 -10  -3   52.11    6.73
  -1 -10  -4   35.40    6.69
  -1 -10  -5   41.08    7.37
  -1 -10  -6  124.81    8.22
  -1 -10  -7  143.74    8.98
  -1 -10  -8   58.33    8.66
  -1 -10  -9   83.64    9.79
  -1 -10 -10   43.17   10.38
  -1 -10 -11  129.32   11.49
  -1 -10 -12  241.56   13.21
  -1 -10 -13   32.76   12.68
  -1 -10 -14   62.70   13.54
  -1 -10 -15   17.95   14.02
  -1 -10 -16   20.75   14.21
  -1 -10 -17   -3.18   13.51
  -1 -10 -18    3.03   13.44
  -1 -10 -19    7.29   13.67
  -1 -10 -20    1.95   13.96
  -1 -10 -21    3.20   14.54
  -1 -10 -22   14.06   14.44
  -1 -10 -23  -12.54   14.39
  -1 -10 -24    1.23   15.39
   1  11   0   50.22   10.25
  -1 -11  -1  103.43    7.68
  -1 -11  -2   44.32    7.36
  -1 -11  -3   39.30    7.72
  -1 -11  -4  106.34    8.37
  -1 -11  -5   20.98    8.30
  -1 -11  -6   24.46    8.75
  -1 -11  -7   38.83    9.34
  -1 -11  -8   34.08    9.98
  -1 -11  -9   39.41   10.15
  -1 -11 -10   15.64   10.42
  -1 -11 -11  100.36   11.57
  -1 -11 -12   11.31   12.50
  -1 -11 -13    4.91   13.12
  -1 -11 -14   43.27   13.68
  -1 -11 -15   11.71   13.61
  -1 -11 -16   27.78   13.32
  -1 -11 -17   15.96   13.09
  -1 -11 -18    1.10   13.06
  -1 -11 -19    1.84   13.21
  -1 -11 -20    6.04   14.22
  -1 -11 -21    2.38   14.51
  -1 -11 -22   10.71   13.82
  -1 -11 -23    5.35   14.95
   1  12   0   52.02   12.28
  -1 -12  -1   89.19    9.15
  -1 -12  -2   87.67    9.14
  -1 -12  -3  186.29    9.94
  -1 -12  -4   93.79    9.46
  -1 -12  -5  300.46   11.57
  -1 -12  -6  131.13   10.33
  -1 -12  -7   23.43    9.83
  -1 -12  -8   16.48   10.03
  -1 -12  -9   50.87   10.22
  -1 -12 -10  138.74   11.31
  -1 -12 -11   34.34   11.03
  -1 -12 -12    9.59   11.81
  -1 -12 -13   12.87   12.80
  -1 -12 -14   23.84   12.94
  -1 -12 -15   20.64   12.48
  -1 -12 -16   45.11   12.43
  -1 -12 -17    2.86   12.94
  -1 -12 -18   -0.95   13.22
  -1 -12 -19   -7.05   13.25
  -1 -12 -20    5.28   13.56
  -1 -12 -21    2.06   13.53
   1  13   0   46.34   13.18
  -1 -13  -1   95.04    9.71
  -1 -13  -2  140.15   10.24
  -1 -13  -3   87.99    9.68
  -1 -13  -4   41.29    9.54
  -1 -13  -5   25.45    9.82
  -1 -13  -6   28.02    9.77
  -1 -13  -7   29.77   10.01
  -1 -13  -8   17.55    9.96
  -1 -13  -9    6.68   10.43
  -1 -13 -10    1.26   10.62
  -1 -13 -11   -3.36   10.90
  -1 -13 -12   23.97   11.12
  -1 -13 -13   30.16   11.67
  -1 -13 -14   14.87   11.98
  -1 -13 -15    0.95   12.16
  -1 -13 -16    6.74   12.76
  -1 -13 -17    9.76   12.79
  -1 -13 -18   19.06   13.13
  -1 -13 -19    2.98   13.39
  -1 -13 -20    6.47   14.00
   1  14   0   62.61   13.99
  -1 -14  -1   94.44    9.88
  -1 -14  -2   95.66   10.03
  -1 -14  -3   45.31   10.01
  -1 -14  -4   50.74    9.98
  -1 -14  -5   17.22   10.03
  -1 -14  -6   24.01   10.09
  -1 -14  -7    0.47   10.01
  -1 -14  -8    7.42    9.99
  -1 -14  -9   23.51   10.24
  -1 -14 -10    6.38   10.56
  -1 -14 -11   19.06   10.59
  -1 -14 -12    3.82   10.82
  -1 -14 -13   14.27   11.22
  -1 -14 -14   11.71   11.92
  -1 -14 -15   10.34   12.32
  -1 -14 -16    6.58   12.57
  -1 -14 -17   -0.16   12.97
  -1 -14 -18    0.08   12.89
  -1 -14 -19    8.86   13.34
   1  15   0   15.69   13.94
  -1 -15  -1   28.84    9.88
  -1 -15  -2   24.17    9.90
  -1 -15  -3   18.24    9.80
  -1 -15  -4    9.66    9.86
  -1 -15  -5    9.51    9.90
  -1 -15  -6    2.83    9.88
  -1 -15  -7   10.21    9.78
  -1 -15  -8    6.68    9.95
  -1 -15  -9    9.65   10.15
  -1 -15 -10    6.09   10.40
  -1 -15 -11    4.81   10.82
  -1 -15 -12   -3.79   10.93
  -1 -15 -13   -3.88   11.28
  -1 -15 -14    3.87   11.80
  -1 -15 -15   10.44   12.19
  -1 -15 -16   22.32   12.61
  -1 -15 -17   -7.42   12.84
   1  16   0   18.05   13.83
  -1 -16  -1   26.92    9.94
  -1 -16  -2   44.13   10.15
  -1 -16  -3   25.26   10.27
  -1 -16  -4   20.32   10.08
  -1 -16  -5   45.00   10.06
  -1 -16  -6   11.72   10.17
  -1 -16  -7    7.77   10.12
  -1 -16  -8    5.53   10.09
  -1 -16  -9   16.14   10.14
  -1 -16 -10    2.47   10.65
  -1 -16 -11    5.70   10.83
  -1 -16 -12    7.79   11.09
  -1 -16 -13    2.74   11.44
  -1 -16 -14    4.89   11.69
   1  17   0   11.83   14.29
  -1 -17  -1   22.95   10.19
  -1 -17  -2   27.31   10.31
  -1 -17  -3   30.11   10.50
  -1 -17  -4   11.27   10.14
  -1 -17  -5   16.63   10.10
  -1 -17  -6   -5.47   10.16
  -1 -17  -7    4.83   10.41
  -1 -17  -8    0.61   10.43
  -1 -17  -9    8.10   10.54
  -1 -17 -10    4.36   10.54
  -1 -17 -11    2.40   11.12
  -1 -17 -12    2.15   11.26
   1  18   0   12.37   14.75
  -1 -18  -1    9.31   10.46
  -1 -18  -2   13.90   10.50
  -1 -18  -3    7.22   10.52
  -1 -18  -4    7.48   10.54
  -1 -18  -5    2.28   10.34
  -1 -18  -6    0.87   10.55
  -1 -18  -7    6.48   10.70
  -1 -18  -8    9.41   10.71
   2   0   0 1142.52   38.46
   2   0   1   42.62    2.38
   2   0   2 1381.54   28.29
   2   0   3   15.39    3.04
   2   0   4 4568.72  104.11
   2   0   5   30.22    4.89
   2   0   6 2286.76   63.23
   2   0   7   29.97    5.54
   2   0   8 1215.43   33.12
   2   0   9   34.96    6.46
   2   0  10  257.12   11.13
   2   0  11   19.89    7.43
   2   0  12  215.74   10.94
   2   0  13   13.18    8.33
   2   0  14  229.82   12.03
   2   0  15   16.35   10.16
   2   0  16   45.48   11.29
   2   0  17   16.33   12.63
   2   0  18  144.97   15.27
   2   0  19   20.59   16.30
   2   0  20   12.88   16.71
   2   0  21   13.71   17.05
   2   0  22  107.15   19.81
   2   0  23    7.85   20.45
   2   0  24   13.02   21.91
   2   0  25   10.41   21.85
   2   0  26   27.76   23.21
   2   0  27    8.50   23.53
   2   0  28  -10.45   26.49
   2   1   0 2333.15   49.08
  -2  -1  -1 1895.68   27.23
  -2  -1  -2 1739.26   25.85
  -2  -1  -3  229.79    5.34
  -2  -1  -4   63.74    3.23
  -2  -1  -5  406.47    9.17
  -2  -1  -6 1419.49   26.32
  -2  -1  -7  991.34   19.23
  -2  -1  -8 2664.37   47.66
  -2  -1  -9  330.16    9.07
  -2  -1 -10   54.50    5.09
  -2  -1 -11   26.10    5.46
  -2  -1 -12   73.52    6.71
  -2  -1 -13  747.92   17.34
  -2  -1 -14   33.56    7.13
  -2  -1 -15   67.27    8.01
  -2  -1 -16   56.59    8.52
  -2  -1 -17   18.40    9.09
  -2  -1 -18    9.29   10.71
  -2  -1 -19   16.45   11.46
  -2  -1 -20   99.78   12.10
  -2  -1 -21   80.55   13.05
  -2  -1 -22   20.65   13.55
  -2  -1 -23    7.33   14.26
  -2  -1 -24   10.31   15.36
  -2  -1 -25   19.26   16.27
  -2  -1 -26    8.37   16.80
  -2  -1 -27   -8.94   18.28
  -2  -1 -28    6.76   19.31
   2   2   0  420.48    9.88
  -2  -2  -1  996.83   15.03
  -2  -2  -2  621.97   10.28
  -2  -2  -3  404.67    7.71
  -2  -2  -4 1682.08   27.23
  -2  -2  -5   53.00    4.11
  -2  -2  -6  107.11    5.09
  -2  -2  -7   33.57    4.57
  -2  -2  -8   71.76    5.25
  -2  -2  -9   32.76    5.56
  -2  -2 -10   35.94    6.03
  -2  -2 -11  748.06   16.51
  -2  -2 -12   41.29    6.83
  -2  -2 -13  187.41    8.57
  -2  -2 -14   22.09    7.76
  -2  -2 -15   31.90    7.99
  -2  -2 -16   27.35    8.92
  -2  -2 -17  139.19   11.16
  -2  -2 -18   66.99   11.85
  -2  -2 -19   72.46   12.26
  -2  -2 -20   27.24   12.47
  -2  -2 -21  133.26   14.61
  -2  -2 -22   45.64   14.45
  -2  -2 -23   11.26   14.86
  -2  -2 -24   19.07   15.77
  -2  -2 -25   14.67   16.53
  -2  -2 -26   -4.86   17.83
  -2  -2 -27   -2.05   18.83
  -2  -2 -28   22.28   19.78
   2   3   0  239.05    7.14
  -2  -3  -1 3305.04   47.09
  -2  -3  -2  210.46    5.24
  -2  -3  -3  335.95    6.89
  -2  -3  -4  908.99   14.63
  -2  -3  -5  120.69    4.98
  -2  -3  -6  204.53    6.42
  -2  -3  -7   67.93    5.41
  -2  -3  -8   43.65    5.78
  -2  -3  -9  459.04   11.89
  -2  -3 -10  124.16    7.52
  -2  -3 -11  135.15    8.00
  -2  -3 -12   65.51    8.06
  -2  -3 -13  543.72   14.82
  -2  -3 -14   23.77    9.23
  -2  -3 -15   32.91    9.71
  -2  -3 -16   42.44   10.29
  -2  -3 -17   20.39   10.94
  -2  -3 -18   19.84   11.73
  -2  -3 -19   24.50   12.20
  -2  -3 -20  158.16   13.69
  -2  -3 -21  106.41   14.85
  -2  -3 -22   12.88   15.31
  -2  -3 -23   50.74   16.09
  -2  -3 -24    5.75   17.63
  -2  -3 -25   19.52   18.15
  -2  -3 -26    6.11   20.17
  -2  -3 -27  -15.48   20.58
  -2  -3 -28    3.58   21.81
   2   4   0 6427.90  138.36
  -2  -4  -1  365.43    7.16
  -2  -4  -2  186.94    5.19
  -2  -4  -3 2826.25   41.46
  -2  -4  -4 1212.54   19.60
  -2  -4  -5 1097.95   17.90
  -2  -4  -6   27.71    5.23
  -2  -4  -7  124.22    6.50
  -2  -4  -8  183.39    7.46
  -2  -4  -9  192.78    8.18
  -2  -4 -10  232.61    9.13
  -2  -4 -11  267.00   10.21
  -2  -4 -12   63.47    8.91
  -2  -4 -13   40.56    9.29
  -2  -4 -14   23.68    9.75
  -2  -4 -15  107.32   11.01
  -2  -4 -16    4.46   11.89
  -2  -4 -17   23.06   12.30
  -2  -4 -18   68.86   13.25
  -2  -4 -19   26.44   13.42
  -2  -4 -20   35.52   14.27
  -2  -4 -21   80.48   15.76
  -2  -4 -22   36.13   16.20
  -2  -4 -23   17.42   16.86
  -2  -4 -24   19.69   18.62
  -2  -4 -25   11.25   18.58
  -2  -4 -26   24.18   19.57
  -2  -4 -27    5.89   20.63
   2   5   0 3988.65   86.33
  -2  -5  -1 1119.38   17.61
  -2  -5  -2  533.81   10.09
  -2  -5  -3   86.06    4.29
  -2  -5  -4  132.33    5.41
  -2  -5  -5  133.57    5.72
  -2  -5  -6  198.35    6.70
  -2  -5  -7   51.97    6.03
  -2  -5  -8  473.18   11.19
  -2  -5  -9   39.51    6.86
  -2  -5 -10  564.64   14.12
  -2  -5 -11   29.64    8.43
  -2  -5 -12  481.53   14.25
  -2  -5 -13  106.67   10.64
  -2  -5 -14   40.82   10.84
  -2  -5 -15   15.60   12.26
  -2  -5 -16   33.51   13.24
  -2  -5 -17   29.35   13.88
  -2  -5 -18   19.23   13.46
  -2  -5 -19   19.32   14.36
  -2  -5 -20   19.15   15.26
  -2  -5 -21   13.26   15.40
  -2  -5 -22   23.85   17.08
  -2  -5 -23   23.53   17.42
  -2  -5 -24    7.88   19.28
  -2  -5 -25   19.17   20.57
  -2  -5 -26   -8.14   21.78
  -2  -5 -27  -10.16   22.94
   2   6   0  133.14    7.79
  -2  -6  -1 1033.09   17.23
  -2  -6  -2  137.77    5.30
  -2  -6  -3  248.25    6.89
  -2  -6  -4  142.79    5.80
  -2  -6  -5  320.94    8.22
  -2  -6  -6  108.84    6.15
  -2  -6  -7  374.04    9.66
  -2  -6  -8   46.23    6.66
  -2  -6  -9  123.05    7.71
  -2  -6 -10  109.00    8.55
  -2  -6 -11  335.09   11.69
  -2  -6 -12   12.80    9.09
  -2  -6 -13  155.15   11.35
  -2  -6 -14   38.30   11.54
  -2  -6 -15   23.72   12.86
  -2  -6 -16   13.10   13.69
  -2  -6 -17   32.13   14.91
  -2  -6 -18   -0.20   15.15
  -2  -6 -19    6.40   15.67
  -2  -6 -20   14.95   15.72
  -2  -6 -21   17.98   16.03
  -2  -6 -22   11.00   16.07
  -2  -6 -23   21.43   17.30
  -2  -6 -24   27.00   18.03
  -2  -6 -25   18.54   18.39
  -2  -6 -26    2.83   21.75
   2   7   0 1395.39   32.44
  -2  -7  -1  299.20    7.77
  -2  -7  -2 1169.17   19.25
  -2  -7  -3  256.39    7.52
  -2  -7  -4   73.07    5.25
  -2  -7  -5  137.74    6.46
  -2  -7  -6   26.59    5.61
  -2  -7  -7   79.18    6.45
  -2  -7  -8  108.96    7.40
  -2  -7  -9   27.13    7.61
  -2  -7 -10  207.43    9.81
  -2  -7 -11  203.17   10.19
  -2  -7 -12  231.07   11.22
  -2  -7 -13   27.81   10.66
  -2  -7 -14   37.52   11.93
  -2  -7 -15   84.13   14.31
  -2  -7 -16   11.09   14.18
  -2  -7 -17   35.62   14.88
  -2  -7 -18   42.02   15.24
  -2  -7 -19   18.74   15.52
  -2  -7 -20    8.16   16.28
  -2  -7 -21   53.50   17.40
  -2  -7 -22   14.93   16.70
  -2  -7 -23    0.24   17.28
  -2  -7 -24    6.63   18.13
  -2  -7 -25   13.18   19.10
  -2  -7 -26    2.76   20.84
   2   8   0 4393.40   91.69
  -2  -8  -1  162.25    7.09
  -2  -8  -2  272.86    7.74
  -2  -8  -3   55.23    5.76
  -2  -8  -4   46.56    5.57
  -2  -8  -5  154.74    7.02
  -2  -8  -6   31.48    6.25
  -2  -8  -7  171.90    8.48
  -2  -8  -8  119.25    8.13
  -2  -8  -9  157.58    9.16
  -2  -8 -10  378.33   12.12
  -2  -8 -11   50.96    9.67
  -2  -8 -12  152.60   11.18
  -2  -8 -13   26.39   11.64
  -2  -8 -14   60.01   13.07
  -2  -8 -15   40.29   14.23
  -2  -8 -16   30.51   13.89
  -2  -8 -17    7.52   14.09
  -2  -8 -18   -3.38   14.46
  -2  -8 -19    5.14   14.20
  -2  -8 -20    7.10   14.43
  -2  -8 -21    6.59   16.32
  -2  -8 -22    9.14   17.92
  -2  -8 -23   21.83   17.91
  -2  -8 -24   18.40   18.37
  -2  -8 -25   14.34   19.36
   2   9   0 1126.96   27.12
  -2  -9  -1  357.77    9.50
  -2  -9  -2  194.23    7.55
  -2  -9  -3  219.21    8.27
  -2  -9  -4   64.41    6.74
  -2  -9  -5  125.46    7.48
  -2  -9  -6   75.27    7.41
  -2  -9  -7   38.40    7.45
  -2  -9  -8   18.91    7.83
  -2  -9  -9   28.52    8.69
  -2  -9 -10   30.64    9.53
  -2  -9 -11   25.46   10.69
  -2  -9 -12  143.91   12.30
  -2  -9 -13   31.48   12.55
  -2  -9 -14   20.30   12.92
  -2  -9 -15  130.06   14.12
  -2  -9 -16   15.76   13.75
  -2  -9 -17   11.67   14.13
  -2  -9 -18   41.74   13.35
  -2  -9 -19    2.38   13.15
  -2  -9 -20   -5.83   14.18
  -2  -9 -21   23.42   15.34
  -2  -9 -22   38.82   15.56
  -2  -9 -23   28.56   15.61
  -2  -9 -24   -1.29   16.54
   2  10   0  435.89   14.87
  -2 -10  -1   64.92    7.10
  -2 -10  -2   92.09    7.15
  -2 -10  -3   75.38    7.48
  -2 -10  -4  122.29    8.19
  -2 -10  -5   35.42    7.57
  -2 -10  -6   92.18    8.37
  -2 -10  -7   71.10    8.77
  -2 -10  -8   17.90    9.02
  -2 -10  -9   37.08   10.02
  -2 -10 -10   61.86   10.73
  -2 -10 -11   57.32   11.58
  -2 -10 -12   10.72   12.01
  -2 -10 -13   25.06   13.12
  -2 -10 -14   18.82   13.43
  -2 -10 -15   29.17   13.99
  -2 -10 -16    6.18   13.62
  -2 -10 -17   13.33   13.49
  -2 -10 -18   -2.16   13.09
  -2 -10 -19    8.67   13.25
  -2 -10 -20   23.13   13.31
  -2 -10 -21   26.40   14.86
  -2 -10 -22    4.84   15.83
  -2 -10 -23   13.37   15.52
  -2 -10 -24   12.36   15.52
   2  11   0  669.94   19.83
  -2 -11  -1  103.68    8.48
  -2 -11  -2  160.50    8.66
  -2 -11  -3  156.55    8.88
  -2 -11  -4   34.23    8.49
  -2 -11  -5  209.15   10.67
  -2 -11  -6   17.36    9.40
  -2 -11  -7   50.01   10.08
  -2 -11  -8   36.59   10.22
  -2 -11  -9   51.52   10.53
  -2 -11 -10   87.03   11.18
  -2 -11 -11   -0.51   11.47
  -2 -11 -12   25.85   12.22
  -2 -11 -13   33.02   13.19
  -2 -11 -14    8.68   13.61
  -2 -11 -15  205.32   14.70
  -2 -11 -16    0.05   12.47
  -2 -11 -17   60.01   12.80
  -2 -11 -18   -0.46   13.11
  -2 -11 -19    8.76   12.89
  -2 -11 -20    2.36   13.28
  -2 -11 -21   10.33   13.93
  -2 -11 -22    3.44   13.94
   2  12   0  694.84   22.75
  -2 -12  -1   92.44   11.13
  -2 -12  -2  248.35   10.79
  -2 -12  -3  119.50    9.65
  -2 -12  -4   96.43    9.98
  -2 -12  -5  157.25   10.71
  -2 -12  -6  138.46   10.80
  -2 -12  -7   88.39   10.54
  -2 -12  -8  114.89   10.97
  -2 -12  -9   29.50   10.59
  -2 -12 -10   17.07   10.69
  -2 -12 -11   47.06   11.39
  -2 -12 -12   18.41   11.80
  -2 -12 -13   30.04   12.45
  -2 -12 -14    4.28   12.60
  -2 -12 -15   38.39   12.67
  -2 -12 -16   48.15   12.53
  -2 -12 -17   -0.71   12.75
  -2 -12 -18    9.68   12.88
  -2 -12 -19   13.30   13.28
  -2 -12 -20    2.94   13.28
  -2 -12 -21    0.19   13.33
   2  13   0  116.94   14.62
  -2 -13  -1   73.91   10.08
  -2 -13  -2   78.45   10.03
  -2 -13  -3   77.75    9.99
  -2 -13  -4   62.57   10.13
  -2 -13  -5   26.14    9.97
  -2 -13  -6  152.84   11.24
  -2 -13  -7   13.69   10.67
  -2 -13  -8   37.48   10.63
  -2 -13  -9   14.08   10.64
  -2 -13 -10    3.76   10.90
  -2 -13 -11   -1.13   10.92
  -2 -13 -12   11.63   11.19
  -2 -13 -13    4.01   11.32
  -2 -13 -14    0.51   11.86
  -2 -13 -15   10.58   12.28
  -2 -13 -16   22.08   12.74
  -2 -13 -17    6.91   12.84
  -2 -13 -18   11.79   13.33
  -2 -13 -19   19.29   13.15
  -2 -13 -20    4.56   13.28
   2  14   0   76.49   14.09
  -2 -14  -1   64.14   10.02
  -2 -14  -2   63.54   10.50
  -2 -14  -3   47.86   10.33
  -2 -14  -4   22.82   10.21
  -2 -14  -5    6.68   10.44
  -2 -14  -6   19.46   10.12
  -2 -14  -7   22.26   10.44
  -2 -14  -8    3.59   10.61
  -2 -14  -9    5.14   10.67
  -2 -14 -10   29.96   10.84
  -2 -14 -11   11.05   10.79
  -2 -14 -12   23.45   10.93
  -2 -14 -13    4.74   11.32
  -2 -14 -14   11.36   11.60
  -2 -14 -15   24.37   12.22
  -2 -14 -16    2.84   12.62
  -2 -14 -17   12.13   12.76
  -2 -14 -18    6.03   13.08
   2  15   0   73.72   14.30
  -2 -15  -1   51.39   10.13
  -2 -15  -2   52.23   10.13
  -2 -15  -3   39.80   10.40
  -2 -15  -4   30.67   10.10
  -2 -15  -5   32.53   10.20
  -2 -15  -6   22.11   10.00
  -2 -15  -7   17.47   10.25
  -2 -15  -8    7.28   10.41
  -2 -15  -9    6.56   10.66
  -2 -15 -10    8.12   10.92
  -2 -15 -11    9.46   11.14
  -2 -15 -12   14.45   11.02
  -2 -15 -13    5.00   11.18
  -2 -15 -14    4.48   11.63
  -2 -15 -15   22.54   11.87
  -2 -15 -16   13.81   12.43
   2  16   0   99.93   14.83
  -2 -16  -1   60.29   10.40
  -2 -16  -2   26.54   10.24
  -2 -16  -3   16.11   10.66
  -2 -16  -4   -1.24   10.37
  -2 -16  -5    3.48   10.30
  -2 -16  -6   44.60   10.31
  -2 -16  -7    4.50   10.18
  -2 -16  -8    5.11   10.38
  -2 -16  -9   -3.36   10.68
  -2 -16 -10   10.33   10.94
  -2 -16 -11   11.43   11.40
  -2 -16 -12    5.30   11.32
  -2 -16 -13   -1.15   11.32
  -2 -16 -14   -3.20   11.59
   2  17   0   24.17   15.12
  -2 -17  -1   34.69   10.53
  -2 -17  -2   39.36   10.49
  -2 -17  -3   18.78   10.32
  -2 -17  -4   10.28   10.46
  -2 -17  -5    7.38   10.39
  -2 -17  -6   15.93   10.40
  -2 -17  -7   -2.22   10.29
  -2 -17  -8    5.86   10.66
  -2 -17  -9    0.80   10.75
  -2 -17 -10   -1.82   11.03
  -2 -17 -11   -7.78   11.36
   2  18   0   27.55   15.53
  -2 -18  -1   13.86   10.87
  -2 -18  -2    9.37   10.76
  -2 -18  -3    7.07   10.66
  -2 -18  -4    2.66   10.60
  -2 -18  -5    5.19   10.60
  -2 -18  -6    2.79   10.60
  -2 -18  -7   -3.99   10.55
   3   0   0   16.32    3.73
   3   0   1   40.89    2.99
   3   0   2 2442.94   49.24
   3   0   3   28.25    3.58
   3   0   4  624.93   15.40
   3   0   5   17.68    4.36
   3   0   6 1240.13   31.32
   3   0   7   38.23    5.98
   3   0   8 2257.73   58.34
   3   0   9   25.88    7.31
   3   0  10 1327.81   37.33
   3   0  11    6.16    8.34
   3   0  12  534.53   18.95
   3   0  13    9.31    9.57
   3   0  14  625.64   23.71
   3   0  15   16.05   11.03
   3   0  16   36.21   12.34
   3   0  17   17.73   13.39
   3   0  18   39.53   15.07
   3   0  19   14.76   15.81
   3   0  20   67.08   17.19
   3   0  21    4.51   18.74
   3   0  22    9.85   19.98
   3   0  23    5.18   20.93
   3   0  24   18.95   22.28
   3   0  25   13.01   23.53
   3   0  26   14.71   24.71
   3   0  27    9.10   27.48
   3   0  28  -14.23   28.99
   3   1   0   24.38    2.65
  -3  -1  -1  176.59    3.85
  -3  -1  -2  385.45    7.12
  -3  -1  -3   92.06    3.19
  -3  -1  -4 2033.56   30.98
  -3  -1  -5  911.47   15.24
  -3  -1  -6  801.87   14.64
  -3  -1  -7  535.12   12.09
  -3  -1  -8  574.22   13.10
  -3  -1  -9  270.09    8.28
  -3  -1 -10  797.12   17.30
  -3  -1 -11  118.61    6.95
  -3  -1 -12   71.16    6.77
  -3  -1 -13   38.21    7.27
  -3  -1 -14  214.42    9.48
  -3  -1 -15  101.96    9.23
  -3  -1 -16   79.09    9.46
  -3  -1 -17   25.94   10.37
  -3  -1 -18   25.40   11.54
  -3  -1 -19   25.06   12.28
  -3  -1 -20   16.00   12.76
  -3  -1 -21    2.46   13.87
  -3  -1 -22   12.52   14.76
  -3  -1 -23   12.69   15.11
  -3  -1 -24   23.46   15.70
  -3  -1 -25   -0.74   17.04
  -3  -1 -26    2.14   17.39
  -3  -1 -27   11.27   18.76
  -3  -1 -28    5.62   19.18
   3   2   0   29.65    3.63
  -3  -2  -1  269.93    5.37
  -3  -2  -2  223.62    4.93
  -3  -2  -3 1013.08   15.68
  -3  -2  -4  186.14    4.97
  -3  -2  -5  297.34    7.18
  -3  -2  -6 1010.44   18.73
  -3  -2  -7   39.08    4.65
  -3  -2  -8   50.24    4.59
  -3  -2  -9  379.54   10.13
  -3  -2 -10   80.26    6.64
  -3  -2 -11   42.94    6.86
  -3  -2 -12  384.43   11.59
  -3  -2 -13   36.17    7.54
  -3  -2 -14   47.92    8.66
  -3  -2 -15  150.53    9.86
  -3  -2 -16  279.04   11.77
  -3  -2 -17   25.80   10.57
  -3  -2 -18   39.63   12.03
  -3  -2 -19   19.69   12.67
  -3  -2 -20   -8.41   13.62
  -3  -2 -21   17.19   14.43
  -3  -2 -22   -7.84   14.99
  -3  -2 -23   17.65   16.35
  -3  -2 -24    1.37   18.50
  -3  -2 -25   11.69   19.77
  -3  -2 -26   12.31   18.67
  -3  -2 -27  -12.67   19.51
  -3  -2 -28   -7.51   22.82
   3   3   0   16.71    3.74
  -3  -3  -1   37.51    3.02
  -3  -3  -2  187.35    4.94
  -3  -3  -3  186.98    5.26
  -3  -3  -4  429.52    8.46
  -3  -3  -5   89.12    4.78
  -3  -3  -6   36.06    4.72
  -3  -3  -7  127.17    6.18
  -3  -3  -8  150.71    6.95
  -3  -3  -9   96.37    6.86
  -3  -3 -10   86.40    7.33
  -3  -3 -11  540.28   14.36
  -3  -3 -12   25.91    8.11
  -3  -3 -13  257.47   11.17
  -3  -3 -14  245.85   11.72
  -3  -3 -15   24.17   10.11
  -3  -3 -16  475.11   16.14
  -3  -3 -17   56.22   11.93
  -3  -3 -18   22.15   12.66
  -3  -3 -19   72.58   13.58
  -3  -3 -20   63.77   14.23
  -3  -3 -21   26.89   15.83
  -3  -3 -22   82.03   16.59
  -3  -3 -23   11.74   17.02
  -3  -3 -24   18.76   18.47
  -3  -3 -25   25.36   19.59
  -3  -3 -26   18.01   21.16
  -3  -3 -27   16.02   22.57
   3   4   0   25.77    4.74
  -3  -4  -1  601.82   10.23
  -3  -4  -2 1279.24   19.64
  -3  -4  -3  598.15   11.16
  -3  -4  -4 1020.27   16.83
  -3  -4  -5   47.28    4.98
  -3  -4  -6  124.67    5.80
  -3  -4  -7  464.51   10.91
  -3  -4  -8  228.02    8.27
  -3  -4  -9   94.58    7.54
  -3  -4 -10  213.67    9.48
  -3  -4 -11  380.62   12.99
  -3  -4 -12   91.25    9.23
  -3  -4 -13  231.77   11.75
  -3  -4 -14   72.65   10.68
  -3  -4 -15   67.80   11.35
  -3  -4 -16  103.00   12.79
  -3  -4 -17   81.39   13.21
  -3  -4 -18   83.21   13.43
  -3  -4 -19   15.42   13.92
  -3  -4 -20   33.54   15.21
  -3  -4 -21   91.44   16.50
  -3  -4 -22   38.94   16.85
  -3  -4 -23   -0.09   17.91
  -3  -4 -24   -7.61   19.23
  -3  -4 -25    5.05   20.57
  -3  -4 -26   -1.23   21.53
  -3  -4 -27   18.39   22.82
   3   5   0   16.18    6.20
  -3  -5  -1  802.26   13.24
  -3  -5  -2  486.89    9.39
  -3  -5  -3  113.09    5.17
  -3  -5  -4  141.34    5.98
  -3  -5  -5  354.81    8.69
  -3  -5  -6   92.84    6.27
  -3  -5  -7  289.43    8.65
  -3  -5  -8  111.58    7.43
  -3  -5  -9   67.07    7.66
  -3  -5 -10   17.73    8.12
  -3  -5 -11  241.61   10.72
  -3  -5 -12   60.25    9.94
  -3  -5 -13   25.56   10.70
  -3  -5 -14  178.33   12.52
  -3  -5 -15   23.07   12.60
  -3  -5 -16  122.81   13.94
  -3  -5 -17  165.05   14.57
  -3  -5 -18   17.33   14.16
  -3  -5 -19   14.57   14.69
  -3  -5 -20   10.97   15.58
  -3  -5 -21  -16.83   16.02
  -3  -5 -22   11.82   16.65
  -3  -5 -23   -2.06   17.99
  -3  -5 -24   13.36   20.29
  -3  -5 -25   23.35   19.07
  -3  -5 -26   18.00   22.61
  -3  -5 -27   -1.38   24.22
   3   6   0   29.44    6.73
  -3  -6  -1   70.89    5.22
  -3  -6  -2 1125.61   18.27
  -3  -6  -3  625.10   12.04
  -3  -6  -4  504.02   10.47
  -3  -6  -5   84.78    5.79
  -3  -6  -6   83.71    6.46
  -3  -6  -7  115.10    7.10
  -3  -6  -8   53.31    7.20
  -3  -6  -9  431.32   11.73
  -3  -6 -10   39.81    8.60
  -3  -6 -11   40.29    9.70
  -3  -6 -12  191.06   11.40
  -3  -6 -13   46.58   11.08
  -3  -6 -14   53.95   12.37
  -3  -6 -15  174.01   14.01
  -3  -6 -16  264.67   16.43
  -3  -6 -17   68.40   15.39
  -3  -6 -18   96.92   15.92
  -3  -6 -19   50.06   16.17
  -3  -6 -20   -2.29   15.97
  -3  -6 -21    5.38   16.45
  -3  -6 -22   -2.03   17.32
  -3  -6 -23   -5.09   17.05
  -3  -6 -24    2.44   17.65
  -3  -6 -25    3.89   19.32
  -3  -6 -26   -5.88   21.03
   3   7   0   35.30    8.01
  -3  -7  -1   65.42    5.79
  -3  -7  -2  409.09    9.60
  -3  -7  -3   45.82    5.43
  -3  -7  -4  187.07    7.46
  -3  -7  -5  227.63    7.99
  -3  -7  -6   39.39    6.08
  -3  -7  -7   61.70    7.02
  -3  -7  -8  169.16    8.64
  -3  -7  -9   26.88    8.19
  -3  -7 -10  251.45   10.82
  -3  -7 -11  100.85    9.94
  -3  -7 -12   20.27   10.22
  -3  -7 -13   12.03   11.21
  -3  -7 -14   37.04   12.09
  -3  -7 -15   21.41   14.06
  -3  -7 -16  412.95   18.29
  -3  -7 -17  129.93   15.80
  -3  -7 -18   13.53   16.57
  -3  -7 -19   20.70   16.49
  -3  -7 -20   17.44   17.37
  -3  -7 -21   22.47   17.04
  -3  -7 -22    9.28   16.90
  -3  -7 -23   -2.24   17.75
  -3  -7 -24   25.44   18.29
  -3  -7 -25    7.52   17.02
  -3  -7 -26   21.36   20.30
   3   8   0   64.65    8.94
  -3  -8  -1 1156.98   19.79
  -3  -8  -2 1476.92   23.85
  -3  -8  -3   59.24    6.15
  -3  -8  -4   31.01    5.65
  -3  -8  -5  801.27   15.63
  -3  -8  -6   77.63    6.99
  -3  -8  -7  235.25    9.12
  -3  -8  -8  216.16    9.51
  -3  -8  -9   56.52    8.91
  -3  -8 -10  100.16    9.69
  -3  -8 -11  153.56   11.11
  -3  -8 -12   72.65   11.50
  -3  -8 -13   32.97   12.16
  -3  -8 -14   18.87   13.27
  -3  -8 -15  208.90   14.92
  -3  -8 -16  105.96   15.18
  -3  -8 -17  170.59   15.80
  -3  -8 -18   51.49   14.76
  -3  -8 -19   19.83   14.87
  -3  -8 -20    8.34   16.08
  -3  -8 -21   13.14   16.89
  -3  -8 -22    8.07   17.09
  -3  -8 -23    4.06   17.31
  -3  -8 -24    0.65   18.52
  -3  -8 -25    0.27   19.36
   3   9   0   67.79   10.22
  -3  -9  -1 1123.74   19.23
  -3  -9  -2  380.65   10.43
  -3  -9  -3   52.46    6.80
  -3  -9  -4   45.68    6.67
  -3  -9  -5  332.99   10.39
  -3  -9  -6   18.77    7.16
  -3  -9  -7  131.80    8.62
  -3  -9  -8   22.58    8.32
  -3  -9  -9   30.74    9.28
  -3  -9 -10   75.90   10.46
  -3  -9 -11  240.46   12.56
  -3  -9 -12   28.87   12.23
  -3  -9 -13   20.49   12.69
  -3  -9 -14   80.74   13.50
  -3  -9 -15   39.14   14.02
  -3  -9 -16   27.56   14.23
  -3  -9 -17   65.73   13.92
  -3  -9 -18   19.20   13.47
  -3  -9 -19   22.26   15.05
  -3  -9 -20   12.89   15.41
  -3  -9 -21    0.08   14.90
  -3  -9 -22    3.16   15.91
  -3  -9 -23   22.95   16.64
  -3  -9 -24    8.11   17.06
   3  10   0  125.77   11.96
  -3 -10  -1  413.52   11.03
  -3 -10  -2  127.43    7.97
  -3 -10  -3   79.38    7.94
  -3 -10  -4   61.41    7.95
  -3 -10  -5   36.46    7.82
  -3 -10  -6   65.70    8.51
  -3 -10  -7   52.61    8.95
  -3 -10  -8   21.90    9.47
  -3 -10  -9   20.83   10.22
  -3 -10 -10   56.57   11.18
  -3 -10 -11   46.30   11.83
  -3 -10 -12   12.76   12.49
  -3 -10 -13   16.06   13.16
  -3 -10 -14   58.08   13.48
  -3 -10 -15    9.77   13.36
  -3 -10 -16   78.77   13.67
  -3 -10 -17    7.67   13.10
  -3 -10 -18   45.38   13.40
  -3 -10 -19   20.16   13.61
  -3 -10 -20   -5.85   14.10
  -3 -10 -21    3.67   14.34
  -3 -10 -22   12.87   14.88
  -3 -10 -23    8.62   16.14
   3  11   0   85.79   12.72
  -3 -11  -1  214.01    9.98
  -3 -11  -2  144.54    9.44
  -3 -11  -3   81.57    9.08
  -3 -11  -4   59.11    9.35
  -3 -11  -5  370.21   13.35
  -3 -11  -6   14.55    9.74
  -3 -11  -7   29.72   10.27
  -3 -11  -8   45.74   10.63
  -3 -11  -9   22.58   10.77
  -3 -11 -10   43.15   11.13
  -3 -11 -11   11.26   11.82
  -3 -11 -12   68.74   12.40
  -3 -11 -13    4.85   12.65
  -3 -11 -14   15.87   13.35
  -3 -11 -15   28.21   13.33
  -3 -11 -16  113.78   13.10
  -3 -11 -17   16.62   12.67
  -3 -11 -18   24.23   13.12
  -3 -11 -19    2.55   13.62
  -3 -11 -20   21.61   14.15
  -3 -11 -21   -3.13   14.00
  -3 -11 -22    2.86   13.73
   3  12   0  111.02   21.00
  -3 -12  -1 1005.01   20.52
  -3 -12  -2  170.49   11.97
  -3 -12  -3   61.29   10.01
  -3 -12  -4   46.17   10.50
  -3 -12  -5   88.23   11.03
  -3 -12  -6   15.96   10.72
  -3 -12  -7  101.57   11.46
  -3 -12  -8   10.78   10.85
  -3 -12  -9    7.19   10.75
  -3 -12 -10  111.80   11.75
  -3 -12 -11   87.06   11.83
  -3 -12 -12   19.29   12.04
  -3 -12 -13    3.84   12.14
  -3 -12 -14   -1.99   12.02
  -3 -12 -15   26.39   12.61
  -3 -12 -16    1.37   12.83
  -3 -12 -17   48.91   13.22
  -3 -12 -18   -4.68   12.96
  -3 -12 -19   11.02   13.25
  -3 -12 -20    7.13   13.79
  -3 -12 -21  -18.17   14.21
   3  13   0   77.13   15.48
  -3 -13  -1  177.35   11.45
  -3 -13  -2  250.52   12.04
  -3 -13  -3   99.42   10.78
  -3 -13  -4   36.12   10.59
  -3 -13  -5  139.95   11.93
  -3 -13  -6   12.48   11.55
  -3 -13  -7   28.04   11.24
  -3 -13  -8   28.57   11.13
  -3 -13  -9   10.94   11.08
  -3 -13 -10    7.06   11.11
  -3 -13 -11   30.38   11.22
  -3 -13 -12   13.11   11.35
  -3 -13 -13   33.00   11.35
  -3 -13 -14   12.54   11.66
  -3 -13 -15   18.07   12.06
  -3 -13 -16   21.80   12.46
  -3 -13 -17    3.95   12.90
  -3 -13 -18    4.51   13.08
  -3 -13 -19   -6.88   13.22
  -3 -13 -20   16.74   13.10
   3  14   0   40.98   15.65
  -3 -14  -1   45.58   10.76
  -3 -14  -2   38.31   11.06
  -3 -14  -3   29.38   10.73
  -3 -14  -4   13.11   10.45
  -3 -14  -5   16.77   10.82
  -3 -14  -6    6.82   11.06
  -3 -14  -7   18.39   11.11
  -3 -14  -8   21.85   11.12
  -3 -14  -9   -2.48   10.91
  -3 -14 -10    2.13   10.87
  -3 -14 -11    8.97   10.94
  -3 -14 -12    3.72   10.99
  -3 -14 -13   -1.01   11.27
  -3 -14 -14    1.12   11.81
  -3 -14 -15    2.35   11.87
  -3 -14 -16    0.99   12.34
  -3 -14 -17   -3.84   12.52
  -3 -14 -18    2.18   13.24
   3  15   0   19.55   15.17
  -3 -15  -1   34.02   10.61
  -3 -15  -2   25.91   10.73
  -3 -15  -3   30.46   10.62
  -3 -15  -4   30.40   10.82
  -3 -15  -5   29.47   10.53
  -3 -15  -6   22.89   10.39
  -3 -15  -7   11.16   10.79
  -3 -15  -8   10.31   10.89
  -3 -15  -9   14.47   10.96
  -3 -15 -10    3.17   11.04
  -3 -15 -11    4.63   11.19
  -3 -15 -12   -3.04   11.31
  -3 -15 -13    8.21   11.29
  -3 -15 -14    3.79   11.64
  -3 -15 -15   -1.54   11.70
  -3 -15 -16    8.00   12.11
   3  16   0   46.29   15.67
  -3 -16  -1   98.17   11.13
  -3 -16  -2   35.15   11.02
  -3 -16  -3   26.17   10.97
  -3 -16  -4   15.76   10.48
  -3 -16  -5   11.66   10.53
  -3 -16  -6   -0.37   10.23
  -3 -16  -7    4.87   10.47
  -3 -16  -8    8.94   10.98
  -3 -16  -9    6.51   11.16
  -3 -16 -10    3.13   11.29
  -3 -16 -11    8.06   11.41
  -3 -16 -12   -5.84   11.51
  -3 -16 -13    5.74   11.49
  -3 -16 -14    4.70   11.56
   3  17   0    7.96   15.86
  -3 -17  -1   16.07   10.89
  -3 -17  -2   26.93   10.89
  -3 -17  -3   18.76   10.92
  -3 -17  -4    8.10   10.41
  -3 -17  -5   20.97   10.35
  -3 -17  -6    3.07   10.55
  -3 -17  -7   -9.83   10.56
  -3 -17  -8    8.56   10.89
  -3 -17  -9    5.56   11.37
  -3 -17 -10    5.41   11.42
  -3 -17 -11   -3.05   11.47
   3  18   0   19.03   15.84
  -3 -18  -1    9.84   10.84
  -3 -18  -2   12.61   11.00
  -3 -18  -3    8.18   10.76
  -3 -18  -4    2.14   10.73
  -3 -18  -5    6.78   10.69
  -3 -18  -6    2.14   10.64
   4   0   0 1230.88   41.91
   4   0   1   32.33    3.61
   4   0   2 1065.91   21.92
   4   0   3   34.41    3.97
   4   0   4 1040.87   22.96
   4   0   5   28.53    4.87
   4   0   6  806.28   20.42
   4   0   7   30.69    6.03
   4   0   8  505.80   15.67
   4   0   9   35.19    7.55
   4   0  10   62.73    9.00
   4   0  11   20.95    9.91
   4   0  12   67.24   10.88
   4   0  13   12.88   10.88
   4   0  14   74.96   11.90
   4   0  15    5.16   12.15
   4   0  16   99.48   13.92
   4   0  17   19.93   14.57
   4   0  18   75.79   16.28
   4   0  19   -2.72   16.51
   4   0  20   27.33   17.76
   4   0  21  -15.69   19.60
   4   0  22   34.39   20.64
   4   0  23    9.32   21.47
   4   0  24   41.06   23.14
   4   0  25  -29.27   24.25
   4   0  26    3.49   25.57
   4   0  27    3.59   26.63
   4   1   0  130.23    4.95
  -4  -1  -1  986.49   15.78
  -4  -1  -2 1908.66   29.64
  -4  -1  -3 1410.13   22.18
  -4  -1  -4  529.53    9.60
  -4  -1  -5  211.57    5.74
  -4  -1  -6 1186.01   19.76
  -4  -1  -7  567.75   11.89
  -4  -1  -8  435.77   10.46
  -4  -1  -9  273.22    8.21
  -4  -1 -10  262.88    8.23
  -4  -1 -11   70.44    6.98
  -4  -1 -12  619.66   15.88
  -4  -1 -13  231.26    9.46
  -4  -1 -14   51.73    8.49
  -4  -1 -15  110.97    9.61
  -4  -1 -16   77.50   10.03
  -4  -1 -17   49.64   11.14
  -4  -1 -18   52.44   11.71
  -4  -1 -19   28.26   12.29
  -4  -1 -20   88.97   13.33
  -4  -1 -21   11.47   14.42
  -4  -1 -22   30.14   14.87
  -4  -1 -23    6.64   15.89
  -4  -1 -24   26.69   17.01
  -4  -1 -25   18.92   17.83
  -4  -1 -26   19.85   19.41
  -4  -1 -27   -7.70   19.74
   4   2   0  205.31    6.47
  -4  -2  -1 1472.64   22.60
  -4  -2  -2  206.78    5.04
  -4  -2  -3  691.79   11.83
  -4  -2  -4  624.94   11.12
  -4  -2  -5  785.94   13.97
  -4  -2  -6  145.40    5.47
  -4  -2  -7   28.07    4.44
  -4  -2  -8   22.07    4.85
  -4  -2  -9  359.10    9.79
  -4  -2 -10   84.14    6.66
  -4  -2 -11   49.83    6.30
  -4  -2 -12   45.09    7.73
  -4  -2 -13  122.75    8.79
  -4  -2 -14   41.87    9.52
  -4  -2 -15  205.83   11.46
  -4  -2 -16   56.47   10.54
  -4  -2 -17  356.96   14.60
  -4  -2 -18   29.01   12.65
  -4  -2 -19   44.74   13.11
  -4  -2 -20   15.98   13.65
  -4  -2 -21   13.34   14.52
  -4  -2 -22   34.39   16.04
  -4  -2 -23   10.85   16.97
  -4  -2 -24    1.89   17.54
  -4  -2 -25   18.07   18.87
  -4  -2 -26   13.43   20.04
  -4  -2 -27   30.33   21.23
   4   3   0  176.78    7.03
  -4  -3  -1   45.38    3.57
  -4  -3  -2 1033.48   16.35
  -4  -3  -3  164.03    5.21
  -4  -3  -4   51.93    4.23
  -4  -3  -5   85.59    4.69
  -4  -3  -6  203.86    6.31
  -4  -3  -7  383.25    9.65
  -4  -3  -8   85.75    6.00
  -4  -3  -9  305.33    9.59
  -4  -3 -10   21.91    6.96
  -4  -3 -11   33.87    7.85
  -4  -3 -12  130.51    9.19
  -4  -3 -13   53.65    9.32
  -4  -3 -14  242.72   11.98
  -4  -3 -15  172.87   11.85
  -4  -3 -16  196.20   13.30
  -4  -3 -17   81.92   12.57
  -4  -3 -18   26.49   12.93
  -4  -3 -19   41.45   13.55
  -4  -3 -20   18.32   14.93
  -4  -3 -21   27.57   16.14
  -4  -3 -22   -4.95   16.22
  -4  -3 -23   23.75   17.27
  -4  -3 -24   12.41   19.47
  -4  -3 -25   20.36   20.84
  -4  -3 -26    9.49   20.57
  -4  -3 -27   -0.34   21.91
   4   4   0   82.46    5.65
  -4  -4  -1  261.90    6.18
  -4  -4  -2  193.54    5.47
  -4  -4  -3  113.07    5.13
  -4  -4  -4  524.05   10.30
  -4  -4  -5 1559.44   24.37
  -4  -4  -6  318.77    8.57
  -4  -4  -7   43.68    5.91
  -4  -4  -8  183.57    7.62
  -4  -4  -9   61.47    7.54
  -4  -4 -10   33.11    8.01
  -4  -4 -11   39.40    8.51
  -4  -4 -12   17.81    9.23
  -4  -4 -13   26.22    9.94
  -4  -4 -14   90.05   11.17
  -4  -4 -15  134.45   12.49
  -4  -4 -16  373.73   15.87
  -4  -4 -17   45.14   13.48
  -4  -4 -18    6.55   13.99
  -4  -4 -19  178.97   15.22
  -4  -4 -20   17.88   16.16
  -4  -4 -21    7.10   16.64
  -4  -4 -22    6.38   16.95
  -4  -4 -23    7.33   19.17
  -4  -4 -24   21.59   20.37
  -4  -4 -25   17.95   21.78
  -4  -4 -26   11.00   22.52
  -4  -4 -27   24.56   24.12
   4   5   0   71.76    6.34
  -4  -5  -1   98.34    4.74
  -4  -5  -2   83.94    4.66
  -4  -5  -3  544.92   10.90
  -4  -5  -4  128.75    6.22
  -4  -5  -5  170.47    7.32
  -4  -5  -6  362.03    9.43
  -4  -5  -7   80.91    7.00
  -4  -5  -8  212.88    8.45
  -4  -5  -9   89.76    7.93
  -4  -5 -10   34.12    8.60
  -4  -5 -11   36.50    9.51
  -4  -5 -12   62.22   10.31
  -4  -5 -13   65.56   11.35
  -4  -5 -14   43.53   12.19
  -4  -5 -15   54.16   13.27
  -4  -5 -16   76.42   14.21
  -4  -5 -17   51.52   14.17
  -4  -5 -18  227.63   15.89
  -4  -5 -19   42.55   15.36
  -4  -5 -20   13.44   15.83
  -4  -5 -21   18.84   16.48
  -4  -5 -22    3.18   16.35
  -4  -5 -23   -5.38   17.30
  -4  -5 -24   18.36   19.81
  -4  -5 -25  -11.34   19.11
  -4  -5 -26    9.47   21.04
   4   6   0 1181.49   26.77
  -4  -6  -1  541.00   10.88
  -4  -6  -2  842.72   15.27
  -4  -6  -3   90.69    5.75
  -4  -6  -4   28.31    5.14
  -4  -6  -5  189.32    7.72
  -4  -6  -6  235.49    8.41
  -4  -6  -7  394.33   10.82
  -4  -6  -8   33.22    7.66
  -4  -6  -9   42.18    8.30
  -4  -6 -10   19.75    8.91
  -4  -6 -11   22.83    9.58
  -4  -6 -12   10.46   10.23
  -4  -6 -13   94.07   12.00
  -4  -6 -14   10.64   12.59
  -4  -6 -15  128.79   14.50
  -4  -6 -16   13.63   14.78
  -4  -6 -17  112.81   15.65
  -4  -6 -18    3.32   15.52
  -4  -6 -19    5.07   16.35
  -4  -6 -20   14.13   15.83
  -4  -6 -21   13.27   15.80
  -4  -6 -22   -9.58   15.91
  -4  -6 -23   23.65   17.90
  -4  -6 -24   10.61   17.95
  -4  -6 -25    5.20   17.16
  -4  -6 -26    8.20   17.52
   4   7   0  229.93   11.15
  -4  -7  -1  260.49    7.95
  -4  -7  -2   42.17    5.45
  -4  -7  -3   60.45    5.59
  -4  -7  -4  859.43   15.55
  -4  -7  -5   76.34    6.56
  -4  -7  -6   84.14    7.37
  -4  -7  -7  120.47    8.18
  -4  -7  -8   29.70    8.22
  -4  -7  -9   46.19    9.19
  -4  -7 -10  113.72    9.70
  -4  -7 -11   26.64   10.35
  -4  -7 -12   29.94   11.37
  -4  -7 -13   40.67   12.44
  -4  -7 -14   41.82   13.38
  -4  -7 -15  154.25   14.83
  -4  -7 -16  458.65   18.70
  -4  -7 -17  124.80   15.91
  -4  -7 -18   37.66   16.23
  -4  -7 -19    9.78   16.01
  -4  -7 -20   20.88   16.37
  -4  -7 -21   -0.02   16.08
  -4  -7 -22   15.13   16.87
  -4  -7 -23   19.36   17.10
  -4  -7 -24   -7.80   16.87
  -4  -7 -25  -10.81   18.63
   4   8   0  374.86   13.70
  -4  -8  -1  269.83    8.72
  -4  -8  -2  648.64   13.24
  -4  -8  -3  466.09   11.33
  -4  -8  -4  275.94    9.14
  -4  -8  -5   40.66    6.84
  -4  -8  -6  721.84   15.55
  -4  -8  -7  111.96    8.31
  -4  -8  -8   66.53    9.31
  -4  -8  -9  161.92   10.20
  -4  -8 -10   24.89   10.10
  -4  -8 -11   31.98   11.13
  -4  -8 -12   28.97   11.82
  -4  -8 -13   43.43   12.83
  -4  -8 -14   54.21   13.34
  -4  -8 -15   29.60   14.42
  -4  -8 -16  341.46   17.29
  -4  -8 -17    0.09   15.82
  -4  -8 -18   22.34   15.64
  -4  -8 -19   20.31   16.03
  -4  -8 -20   -0.98   15.75
  -4  -8 -21   30.19   16.31
  -4  -8 -22   10.44   17.04
  -4  -8 -23    6.41   17.30
  -4  -8 -24   10.39   18.53
  -4  -8 -25   12.89   18.76
   4   9   0  365.90   15.30
  -4  -9  -1   76.98    7.28
  -4  -9  -2   50.91    7.30
  -4  -9  -3   33.78    7.20
  -4  -9  -4  270.98   10.00
  -4  -9  -5   32.18    7.20
  -4  -9  -6  103.97    8.25
  -4  -9  -7   17.24    8.13
  -4  -9  -8   25.64    9.17
  -4  -9  -9   20.58   10.33
  -4  -9 -10   48.42   11.26
  -4  -9 -11   27.86   12.02
  -4  -9 -12   50.29   12.39
  -4  -9 -13   10.28   12.88
  -4  -9 -14    8.31   13.48
  -4  -9 -15   80.73   13.78
  -4  -9 -16   71.37   14.06
  -4  -9 -17   67.82   14.25
  -4  -9 -18   42.51   14.41
  -4  -9 -19   -3.64   14.41
  -4  -9 -20    6.60   15.61
  -4  -9 -21   29.73   15.71
  -4  -9 -22   11.84   16.29
  -4  -9 -23    1.72   16.79
  -4  -9 -24   11.63   18.81
   4  10   0  188.74   13.09
  -4 -10  -1  115.00    8.57
  -4 -10  -2  348.86   10.99
  -4 -10  -3   65.30    8.20
  -4 -10  -4   41.61    8.21
  -4 -10  -5  100.82    8.98
  -4 -10  -6   21.91    8.54
  -4 -10  -7   23.16    9.76
  -4 -10  -8   21.34   10.05
  -4 -10  -9   39.52   11.04
  -4 -10 -10   20.64   11.99
  -4 -10 -11   24.29   12.26
  -4 -10 -12   24.82   12.53
  -4 -10 -13   11.49   12.76
  -4 -10 -14   31.30   13.27
  -4 -10 -15   45.54   13.66
  -4 -10 -16   -0.41   13.32
  -4 -10 -17   48.42   13.31
  -4 -10 -18    7.82   13.88
  -4 -10 -19    0.70   14.24
  -4 -10 -20   10.69   14.80
  -4 -10 -21    5.94   15.32
  -4 -10 -22    4.41   15.18
  -4 -10 -23   -6.51   15.94
   4  11   0  145.80   15.02
  -4 -11  -1  177.65   10.77
  -4 -11  -2   58.49    9.68
  -4 -11  -3   49.10    9.86
  -4 -11  -4  125.76   10.55
  -4 -11  -5   19.41    9.83
  -4 -11  -6  194.30   11.74
  -4 -11  -7   26.14   10.42
  -4 -11  -8   14.98   10.62
  -4 -11  -9   43.34   11.18
  -4 -11 -10    8.64   12.01
  -4 -11 -11   80.15   12.37
  -4 -11 -12    9.65   12.56
  -4 -11 -13   16.44   12.72
  -4 -11 -14   22.24   12.56
  -4 -11 -15    3.16   12.76
  -4 -11 -16   58.24   13.17
  -4 -11 -17    5.12   13.16
  -4 -11 -18    2.62   13.74
  -4 -11 -19   28.93   14.48
  -4 -11 -20   -5.78   14.21
  -4 -11 -21   17.93   14.33
  -4 -11 -22    5.99   15.63
   4  12   0  691.46   24.42
  -4 -12  -1  151.89   12.17
  -4 -12  -2  161.94   11.39
  -4 -12  -3   61.63   11.09
  -4 -12  -4   35.49   10.74
  -4 -12  -5   23.27   10.98
  -4 -12  -6  152.99   12.01
  -4 -12  -7   68.96   11.16
  -4 -12  -8   19.79   11.15
  -4 -12  -9   86.92   11.92
  -4 -12 -10   67.32   12.01
  -4 -12 -11    8.74   12.25
  -4 -12 -12   15.22   12.12
  -4 -12 -13    7.19   11.99
  -4 -12 -14   10.12   11.86
  -4 -12 -15   24.22   12.12
  -4 -12 -16   45.79   12.42
  -4 -12 -17   14.53   12.95
  -4 -12 -18   11.75   13.52
  -4 -12 -19    7.61   13.61
  -4 -12 -20    4.21   13.65
  -4 -12 -21    7.69   14.37
   4  13   0  708.25   24.90
  -4 -13  -1  263.80   13.19
  -4 -13  -2  148.51   11.65
  -4 -13  -3  118.73   11.61
  -4 -13  -4    9.58   11.53
  -4 -13  -5   91.51   12.09
  -4 -13  -6   14.59   11.48
  -4 -13  -7   19.27   11.19
  -4 -13  -8   13.83   11.34
  -4 -13  -9   14.05   11.22
  -4 -13 -10   19.08   11.25
  -4 -13 -11   14.61   11.23
  -4 -13 -12    7.34   11.01
  -4 -13 -13    1.96   11.30
  -4 -13 -14    3.35   11.60
  -4 -13 -15    5.33   11.94
  -4 -13 -16   14.78   12.36
  -4 -13 -17   17.37   12.68
  -4 -13 -18   13.96   12.93
  -4 -13 -19   10.29   13.14
   4  14   0  167.19   17.32
  -4 -14  -1   64.19   11.69
  -4 -14  -2   48.25   11.38
  -4 -14  -3   38.00   11.28
  -4 -14  -4   23.99   11.27
  -4 -14  -5   46.47   11.45
  -4 -14  -6   11.15   11.26
  -4 -14  -7   10.16   11.12
  -4 -14  -8   22.58   11.02
  -4 -14  -9   -0.41   11.03
  -4 -14 -10    6.17   10.93
  -4 -14 -11    6.13   11.07
  -4 -14 -12   13.55   11.22
  -4 -14 -13    7.38   11.33
  -4 -14 -14   -1.09   11.87
  -4 -14 -15   -0.07   11.87
  -4 -14 -16   -7.19   11.96
  -4 -14 -17    3.65   12.62
  -4 -14 -18    5.24   12.85
   4  15   0   60.65   16.42
  -4 -15  -1   38.31   11.27
  -4 -15  -2   12.78   11.30
  -4 -15  -3   14.59   10.81
  -4 -15  -4   27.71   10.98
  -4 -15  -5    4.74   11.60
  -4 -15  -6    6.94   11.01
  -4 -15  -7   17.28   11.27
  -4 -15  -8   11.21   11.05
  -4 -15  -9   -1.38   11.17
  -4 -15 -10   11.07   11.01
  -4 -15 -11    1.46   11.12
  -4 -15 -12    9.76   11.23
  -4 -15 -13    8.24   11.47
  -4 -15 -14    3.75   11.51
  -4 -15 -15    1.85   11.92
  -4 -15 -16    0.55   12.20
   4  16   0  104.61   16.91
  -4 -16  -1   57.69   11.50
  -4 -16  -2   44.49   11.09
  -4 -16  -3   25.92   11.08
  -4 -16  -4   15.45   10.57
  -4 -16  -5    7.42   10.66
  -4 -16  -6    8.93   10.91
  -4 -16  -7   -1.63   11.11
  -4 -16  -8    1.13   11.29
  -4 -16  -9    5.26   11.11
  -4 -16 -10   29.10   11.21
  -4 -16 -11    3.24   11.40
  -4 -16 -12    7.09   11.39
  -4 -16 -13    2.19   11.50
   4  17   0  108.88   16.60
  -4 -17  -1   41.16   11.42
  -4 -17  -2   35.04   11.43
  -4 -17  -3   16.22   10.75
  -4 -17  -4   13.76   10.48
  -4 -17  -5   10.78   10.62
  -4 -17  -6    7.68   10.80
  -4 -17  -7   -0.84   11.11
  -4 -17  -8    7.03   11.30
  -4 -17  -9    2.48   11.19
  -4 -17 -10   11.81   11.52
   4  18   0   25.84   15.85
  -4 -18  -1   14.91   11.30
  -4 -18  -2   12.67   11.43
  -4 -18  -3    5.13   11.10
  -4 -18  -4    2.18   10.99
  -4 -18  -5    5.29   11.14
   5   0   0   14.95    5.52
   5   0   1   28.31    3.68
   5   0   2   86.94    4.65
   5   0   3   25.73    4.02
   5   0   4  595.41   15.32
   5   0   5   12.43    5.21
   5   0   6  308.08   10.29
   5   0   7   19.01    6.29
   5   0   8 1812.16   42.54
   5   0   9   12.38    7.88
   5   0  10  813.34   23.90
   5   0  11   20.69    9.73
   5   0  12  625.33   21.11
   5   0  13   35.50   11.38
   5   0  14  255.16   16.76
   5   0  15   22.55   13.73
   5   0  16  679.80   26.93
   5   0  17  -10.06   15.92
   5   0  18  129.47   17.60
   5   0  19   16.69   17.74
   5   0  20  118.81   20.34
   5   0  21    8.10   21.23
   5   0  22   27.88   22.31
   5   0  23  -14.44   22.97
   5   0  24    7.98   24.68
   5   0  25   19.08   26.16
   5   0  26   23.35   27.86
   5   0  27    6.09   27.69
   5   1   0   30.28    3.84
  -5  -1  -1   42.65    2.66
  -5  -1  -2   54.34    3.06
  -5  -1  -3  200.65    5.39
  -5  -1  -4   34.88    3.61
  -5  -1  -5 1344.43   21.25
  -5  -1  -6   58.79    4.48
  -5  -1  -7  632.44   12.85
  -5  -1  -8   44.77    5.06
  -5  -1  -9  305.67    8.80
  -5  -1 -10  640.30   14.44
  -5  -1 -11   30.35    6.69
  -5  -1 -12  135.44    8.53
  -5  -1 -13  153.91    9.48
  -5  -1 -14  187.05   10.36
  -5  -1 -15   32.77   10.25
  -5  -1 -16 1059.89   25.79
  -5  -1 -17  805.01   22.55
  -5  -1 -18   35.08   12.15
  -5  -1 -19   24.18   12.79
  -5  -1 -20   30.97   14.17
  -5  -1 -21   29.09   15.02
  -5  -1 -22    9.59   15.70
  -5  -1 -23   12.36   16.78
  -5  -1 -24    1.69   17.51
  -5  -1 -25    0.07   18.44
  -5  -1 -26   14.41   19.47
  -5  -1 -27    5.81   20.34
   5   2   0   27.90    3.64
  -5  -2  -1   28.53    2.64
  -5  -2  -2  249.96    5.68
  -5  -2  -3  182.34    5.36
  -5  -2  -4   32.49    3.96
  -5  -2  -5  691.99   12.60
  -5  -2  -6   36.90    4.54
  -5  -2  -7   87.87    5.46
  -5  -2  -8  194.12    7.27
  -5  -2  -9   48.74    5.99
  -5  -2 -10   35.49    6.30
  -5  -2 -11   99.25    7.32
  -5  -2 -12  102.23    8.21
  -5  -2 -13   39.46    9.15
  -5  -2 -14   88.98    9.79
  -5  -2 -15   44.21   10.16
  -5  -2 -16   41.70   11.37
  -5  -2 -17  200.16   13.40
  -5  -2 -18   62.02   12.55
  -5  -2 -19  117.64   13.66
  -5  -2 -20   10.34   14.43
  -5  -2 -21   25.77   15.67
  -5  -2 -22   16.95   16.65
  -5  -2 -23   -1.24   17.95
  -5  -2 -24   10.20   18.00
  -5  -2 -25   12.68   19.12
  -5  -2 -26  -11.12   20.21
  -5  -2 -27   23.33   22.32
   5   3   0   34.50    5.06
  -5  -3  -1   99.84    4.29
  -5  -3  -2  222.11    5.72
  -5  -3  -3  345.61    7.53
  -5  -3  -4  113.74    5.45
  -5  -3  -5 2545.17   38.19
  -5  -3  -6  116.62    5.66
  -5  -3  -7  154.02    6.40
  -5  -3  -8  702.01   15.33
  -5  -3  -9   34.41    6.32
  -5  -3 -10   46.93    6.86
  -5  -3 -11  265.65    9.86
  -5  -3 -12  291.08   11.70
  -5  -3 -13  116.95   10.18
  -5  -3 -14  167.40   11.80
  -5  -3 -15  124.60   12.08
  -5  -3 -16  342.80   15.09
  -5  -3 -17  688.57   20.32
  -5  -3 -18    2.45   13.62
  -5  -3 -19   55.32   14.28
  -5  -3 -20   40.25   15.48
  -5  -3 -21   23.74   15.49
  -5  -3 -22   32.27   16.43
  -5  -3 -23    2.95   18.00
  -5  -3 -24    8.32   18.89
  -5  -3 -25    0.41   20.09
  -5  -3 -26   16.01   20.04
  -5  -3 -27    3.22   22.87
   5   4   0   33.65    6.70
  -5  -4  -1  244.36    6.62
  -5  -4  -2   37.70    3.99
  -5  -4  -3   53.96    4.55
  -5  -4  -4   39.07    4.96
  -5  -4  -5 2106.89   31.93
  -5  -4  -6   17.30    5.63
  -5  -4  -7  731.70   14.35
  -5  -4  -8   28.73    6.31
  -5  -4  -9   47.27    7.15
  -5  -4 -10   15.43    7.76
  -5  -4 -11   63.34    8.51
  -5  -4 -12  101.02   10.35
  -5  -4 -13  479.29   15.96
  -5  -4 -14   30.09   11.55
  -5  -4 -15  163.16   13.24
  -5  -4 -16   17.41   13.63
  -5  -4 -17  465.94   18.22
  -5  -4 -18  -16.11   14.49
  -5  -4 -19   62.74   15.48
  -5  -4 -20  -14.09   16.39
  -5  -4 -21   33.45   16.56
  -5  -4 -22   -2.40   16.74
  -5  -4 -23   21.11   17.30
  -5  -4 -24    5.85   19.15
  -5  -4 -25   16.25   20.15
  -5  -4 -26    8.05   20.74
   5   5   0   24.92    6.08
  -5  -5  -1  220.59    6.46
  -5  -5  -2   45.61    4.51
  -5  -5  -3  287.36    7.80
  -5  -5  -4 1048.02   17.78
  -5  -5  -5 1002.67   17.71
  -5  -5  -6   33.82    6.17
  -5  -5  -7   29.56    6.74
  -5  -5  -8  106.68    7.92
  -5  -5  -9   39.21    7.69
  -5  -5 -10  122.35    8.88
  -5  -5 -11   88.43    9.79
  -5  -5 -12   20.71   10.20
  -5  -5 -13   32.03   11.06
  -5  -5 -14   85.19   12.14
  -5  -5 -15   97.11   13.21
  -5  -5 -16  174.11   14.78
  -5  -5 -17  164.62   15.07
  -5  -5 -18   58.56   15.38
  -5  -5 -19    7.29   15.86
  -5  -5 -20    1.50   16.11
  -5  -5 -21   13.47   16.36
  -5  -5 -22   14.13   17.41
  -5  -5 -23    5.91   19.22
  -5  -5 -24   20.32   19.12
  -5  -5 -25   15.33   18.78
  -5  -5 -26    0.93   18.70
   5   6   0   31.57    7.24
  -5  -6  -1  323.84    8.45
  -5  -6  -2   56.38    5.19
  -5  -6  -3   73.48    5.73
  -5  -6  -4  149.86    7.29
  -5  -6  -5   45.49    6.82
  -5  -6  -6   64.50    7.44
  -5  -6  -7  100.86    8.39
  -5  -6  -8  237.79    9.65
  -5  -6  -9   36.29    8.20
  -5  -6 -10   17.70    8.87
  -5  -6 -11  111.73   10.43
  -5  -6 -12   35.72   11.24
  -5  -6 -13   72.44   12.46
  -5  -6 -14   15.01   13.41
  -5  -6 -15   14.62   13.83
  -5  -6 -16   64.78   14.91
  -5  -6 -17   55.21   15.33
  -5  -6 -18   97.66   15.95
  -5  -6 -19    4.63   16.11
  -5  -6 -20   15.34   16.00
  -5  -6 -21    6.84   16.02
  -5  -6 -22    8.00   16.65
  -5  -6 -23   -1.99   17.05
  -5  -6 -24   -4.42   17.31
  -5  -6 -25   13.09   18.95
   5   7   0   14.78    8.19
  -5  -7  -1   36.21    5.62
  -5  -7  -2  266.43    8.49
  -5  -7  -3  192.58    7.72
  -5  -7  -4  307.82    9.35
  -5  -7  -5  550.70   13.13
  -5  -7  -6  117.68    8.38
  -5  -7  -7  104.28    8.80
  -5  -7  -8   65.71    8.95
  -5  -7  -9   59.09    9.51
  -5  -7 -10   28.41    9.66
  -5  -7 -11   19.39   10.60
  -5  -7 -12   33.95   11.40
  -5  -7 -13   19.89   12.67
  -5  -7 -14   25.06   13.18
  -5  -7 -15   42.41   14.22
  -5  -7 -16   14.98   15.28
  -5  -7 -17  125.28   16.10
  -5  -7 -18   11.95   15.98
  -5  -7 -19    6.49   15.71
  -5  -7 -20   12.27   16.22
  -5  -7 -21    9.64   16.25
  -5  -7 -22    0.03   16.23
  -5  -7 -23   11.94   18.02
  -5  -7 -24    1.09   18.32
  -5  -7 -25    6.12   17.25
   5   8   0   24.43    9.03
  -5  -8  -1   43.63    6.47
  -5  -8  -2   36.38    6.53
  -5  -8  -3   95.14    6.96
  -5  -8  -4  154.91    8.25
  -5  -8  -5  307.72   10.29
  -5  -8  -6  110.38    8.80
  -5  -8  -7  524.40   14.26
  -5  -8  -8   82.72    9.97
  -5  -8  -9   11.55   10.09
  -5  -8 -10  100.06   11.43
  -5  -8 -11    5.94   11.67
  -5  -8 -12   18.31   12.57
  -5  -8 -13   14.04   12.88
  -5  -8 -14   67.15   14.01
  -5  -8 -15   17.90   14.29
  -5  -8 -16  186.25   15.64
  -5  -8 -17  109.84   16.01
  -5  -8 -18   12.58   15.72
  -5  -8 -19    6.65   15.53
  -5  -8 -20    8.39   15.99
  -5  -8 -21    0.60   16.20
  -5  -8 -22    9.63   16.33
  -5  -8 -23   -0.68   16.67
  -5  -8 -24   -8.85   17.66
   5   9   0   45.18   10.92
  -5  -9  -1  141.02    8.32
  -5  -9  -2   49.86    7.17
  -5  -9  -3   37.05    7.38
  -5  -9  -4  111.03    8.19
  -5  -9  -5  375.29   11.84
  -5  -9  -6   30.76    8.42
  -5  -9  -7   29.15    9.36
  -5  -9  -8   31.92   10.60
  -5  -9  -9   42.28   11.34
  -5  -9 -10   82.77   12.16
  -5  -9 -11   60.12   12.48
  -5  -9 -12   19.97   12.77
  -5  -9 -13   74.92   13.47
  -5  -9 -14   -1.82   14.25
  -5  -9 -15   21.08   14.31
  -5  -9 -16  146.70   14.87
  -5  -9 -17   47.88   14.82
  -5  -9 -18    4.27   14.72
  -5  -9 -19    5.84   15.55
  -5  -9 -20    7.55   15.57
  -5  -9 -21   17.09   16.12
  -5  -9 -22   -1.57   16.90
  -5  -9 -23  -16.61   16.69
   5  10   0   33.08   12.00
  -5 -10  -1   84.28    8.85
  -5 -10  -2   61.45    8.98
  -5 -10  -3   68.07    8.77
  -5 -10  -4   75.05    9.30
  -5 -10  -5   13.16    8.84
  -5 -10  -6   25.72    9.22
  -5 -10  -7   27.91   10.11
  -5 -10  -8   28.93   10.87
  -5 -10  -9   35.36   11.73
  -5 -10 -10   52.92   12.38
  -5 -10 -11   12.81   12.48
  -5 -10 -12   28.71   12.54
  -5 -10 -13   19.65   12.74
  -5 -10 -14   18.48   12.84
  -5 -10 -15   14.90   13.33
  -5 -10 -16   26.22   13.64
  -5 -10 -17   12.11   13.28
  -5 -10 -18   14.07   14.06
  -5 -10 -19   -0.48   14.31
  -5 -10 -20   19.09   15.46
  -5 -10 -21    4.24   15.75
  -5 -10 -22    2.72   15.74
   5  11   0   26.81   13.78
  -5 -11  -1   53.58   10.00
  -5 -11  -2   76.62   10.44
  -5 -11  -3   77.97   10.37
  -5 -11  -4   68.29   10.91
  -5 -11  -5   25.73   10.18
  -5 -11  -6   16.73    9.84
  -5 -11  -7   17.30   10.13
  -5 -11  -8   33.24   11.00
  -5 -11  -9    7.40   11.40
  -5 -11 -10    8.85   12.31
  -5 -11 -11   22.69   12.54
  -5 -11 -12   34.35   12.72
  -5 -11 -13   13.88   12.79
  -5 -11 -14   14.21   12.18
  -5 -11 -15    0.52   12.37
  -5 -11 -16    3.21   12.59
  -5 -11 -17   21.48   13.77
  -5 -11 -18   11.93   13.94
  -5 -11 -19    1.39   14.03
  -5 -11 -20    6.69   14.55
  -5 -11 -21    5.76   15.17
   5  12   0   46.62   15.39
  -5 -12  -1  117.03   11.26
  -5 -12  -2   90.79   11.60
  -5 -12  -3  202.10   12.38
  -5 -12  -4   40.33   11.31
  -5 -12  -5   51.53   11.32
  -5 -12  -6   21.64   10.88
  -5 -12  -7    3.39   11.07
  -5 -12  -8   30.85   11.50
  -5 -12  -9   27.50   11.64
  -5 -12 -10   42.10   12.09
  -5 -12 -11    2.16   12.32
  -5 -12 -12   11.56   12.19
  -5 -12 -13   15.46   11.83
  -5 -12 -14   15.58   11.97
  -5 -12 -15    7.48   12.12
  -5 -12 -16   12.99   12.57
  -5 -12 -17    2.88   13.06
  -5 -12 -18    5.92   13.55
  -5 -12 -19   -2.43   13.73
  -5 -12 -20   14.62   14.40
   5  13   0   19.04   15.62
  -5 -13  -1   60.82   11.27
  -5 -13  -2   45.85   11.55
  -5 -13  -3   47.83   11.81
  -5 -13  -4   91.51   12.22
  -5 -13  -5   23.72   12.10
  -5 -13  -6   17.05   11.27
  -5 -13  -7   61.23   11.45
  -5 -13  -8   18.80   11.09
  -5 -13  -9   10.49   11.33
  -5 -13 -10    6.10   11.37
  -5 -13 -11    6.57   11.08
  -5 -13 -12    9.37   11.58
  -5 -13 -13   -2.85   11.54
  -5 -13 -14    7.64   11.92
  -5 -13 -15    8.65   11.77
  -5 -13 -16   13.63   12.34
  -5 -13 -17    2.91   12.63
  -5 -13 -18    2.03   12.84
  -5 -13 -19    4.17   13.76
   5  14   0   10.25   16.00
  -5 -14  -1   27.43   11.41
  -5 -14  -2   17.18   11.35
  -5 -14  -3   14.44   11.35
  -5 -14  -4   23.13   11.74
  -5 -14  -5    5.25   11.57
  -5 -14  -6   -0.02   11.48
  -5 -14  -7   17.82   11.08
  -5 -14  -8    7.84   11.03
  -5 -14  -9    3.05   10.86
  -5 -14 -10    1.23   10.92
  -5 -14 -11    8.33   11.21
  -5 -14 -12   -4.44   11.09
  -5 -14 -13   12.95   11.61
  -5 -14 -14   -0.43   11.70
  -5 -14 -15    6.97   11.79
  -5 -14 -16   -1.61   12.16
  -5 -14 -17   -1.00   12.26
   5  15   0   10.92   15.95
  -5 -15  -1    5.58   11.36
  -5 -15  -2   11.96   11.23
  -5 -15  -3   25.40   11.49
  -5 -15  -4    9.64   11.39
  -5 -15  -5    9.74   11.77
  -5 -15  -6    9.38   11.30
  -5 -15  -7    7.47   11.00
  -5 -15  -8    7.29   10.82
  -5 -15  -9   10.34   10.78
  -5 -15 -10   11.51   10.87
  -5 -15 -11    5.52   11.09
  -5 -15 -12    9.70   11.48
  -5 -15 -13   -8.93   11.33
  -5 -15 -14    2.83   11.78
  -5 -15 -15    6.05   11.86
   5  16   0   23.43   15.90
  -5 -16  -1   37.59   11.43
  -5 -16  -2   17.91   11.25
  -5 -16  -3    5.53   10.98
  -5 -16  -4   -0.42   11.16
  -5 -16  -5    4.31   11.13
  -5 -16  -6    8.14   11.26
  -5 -16  -7   10.80   11.27
  -5 -16  -8    1.20   11.13
  -5 -16  -9    0.77   11.03
  -5 -16 -10   17.37   11.21
  -5 -16 -11    5.57   11.25
  -5 -16 -12   -3.59   11.41
   5  17   0   26.28   16.20
  -5 -17  -1   38.20   11.50
  -5 -17  -2   26.38   11.31
  -5 -17  -3   10.74   10.99
  -5 -17  -4   -1.24   11.01
  -5 -17  -5    7.22   11.53
  -5 -17  -6    6.66   11.52
  -5 -17  -7   -0.12   11.45
  -5 -17  -8    0.58   11.44
  -5 -17  -9    6.08   11.21
   5  18   0   -2.59   16.35
  -5 -18  -1    1.36   11.52
  -5 -18  -2   -5.61   11.51
   6   0   0  197.56   11.14
   6   0   1   47.83    4.59
   6   0   2 1414.23   31.91
   6   0   3   33.29    4.56
   6   0   4 2465.73   51.37
   6   0   5   23.38    5.96
   6   0   6 6105.89  120.73
   6   0   7   14.78    6.87
   6   0   8  155.80    8.95
   6   0   9   20.18    8.30
   6   0  10   42.02    9.27
   6   0  11   20.36   10.24
   6   0  12  318.99   15.32
   6   0  13   17.47   12.03
   6   0  14   80.52   13.98
   6   0  15    8.14   14.52
   6   0  16 2347.99   67.83
   6   0  17  -30.02   17.87
   6   0  18  465.55   24.85
   6   0  19  -12.79   19.57
   6   0  20  133.91   22.37
   6   0  21   21.84   21.80
   6   0  22   28.13   22.79
   6   0  23   -8.96   24.66
   6   0  24    4.48   26.61
   6   0  25    4.76   27.38
   6   0  26   28.72   29.93
   6   0  27    4.59   31.98
   6   1   0   35.15    4.39
  -6  -1  -1  525.16    9.83
  -6  -1  -2  107.07    3.96
  -6  -1  -3  255.00    6.47
  -6  -1  -4   97.02    4.65
  -6  -1  -5  184.95    5.84
  -6  -1  -6  589.87   11.88
  -6  -1  -7  366.98    9.22
  -6  -1  -8  636.79   13.48
  -6  -1  -9   25.34    5.89
  -6  -1 -10   82.26    6.80
  -6  -1 -11   31.39    7.14
  -6  -1 -12  117.13    8.34
  -6  -1 -13   26.08    8.69
  -6  -1 -14   42.45    9.86
  -6  -1 -15  183.01   11.81
  -6  -1 -16   20.24   13.06
  -6  -1 -17   30.92   12.42
  -6  -1 -18   45.93   13.23
  -6  -1 -19   96.26   13.99
  -6  -1 -20   47.09   15.41
  -6  -1 -21   14.20   15.29
  -6  -1 -22   27.58   16.19
  -6  -1 -23   36.26   17.39
  -6  -1 -24    8.41   18.60
  -6  -1 -25    8.32   19.70
  -6  -1 -26   38.22   21.11
   6   2   0   39.47    4.65
  -6  -2  -1   77.94    3.74
  -6  -2  -2  276.76    6.58
  -6  -2  -3   57.77    4.07
  -6  -2  -4   34.34    4.22
  -6  -2  -5  664.29   12.60
  -6  -2  -6   41.99    4.89
  -6  -2  -7  343.59    9.43
  -6  -2  -8   57.67    5.94
  -6  -2  -9  110.92    6.82
  -6  -2 -10   42.47    6.69
  -6  -2 -11  138.40    8.19
  -6  -2 -12  116.49    8.40
  -6  -2 -13  104.15    9.43
  -6  -2 -14  172.62   10.90
  -6  -2 -15  285.24   13.54
  -6  -2 -16   67.94   12.02
  -6  -2 -17  866.25   22.75
  -6  -2 -18   40.77   13.30
  -6  -2 -19   61.40   14.77
  -6  -2 -20   38.29   14.39
  -6  -2 -21   18.80   15.17
  -6  -2 -22   15.12   15.97
  -6  -2 -23   21.66   17.77
  -6  -2 -24   -8.57   19.64
  -6  -2 -25   -9.75   20.92
  -6  -2 -26   -6.56   22.10
   6   3   0  126.50    6.34
  -6  -3  -1  235.75    6.01
  -6  -3  -2   71.52    4.17
  -6  -3  -3   93.27    4.73
  -6  -3  -4  306.48    7.51
  -6  -3  -5  293.91    8.15
  -6  -3  -6  320.94    8.48
  -6  -3  -7   42.69    5.50
  -6  -3  -8   21.90    6.06
  -6  -3  -9   92.89    7.16
  -6  -3 -10   71.22    7.66
  -6  -3 -11   17.78    7.59
  -6  -3 -12   32.85    8.20
  -6  -3 -13   25.55    9.48
  -6  -3 -14   73.11   10.50
  -6  -3 -15   90.60   11.70
  -6  -3 -16  109.07   12.15
  -6  -3 -17   41.34   13.28
  -6  -3 -18  147.80   14.20
  -6  -3 -19   20.02   15.31
  -6  -3 -20   89.76   16.17
  -6  -3 -21   24.17   16.01
  -6  -3 -22   22.44   17.16
  -6  -3 -23   -5.89   17.51
  -6  -3 -24   -9.81   17.69
  -6  -3 -25    7.74   19.04
  -6  -3 -26  -12.53   19.92
   6   4   0   97.85    7.68
  -6  -4  -1  292.33    7.31
  -6  -4  -2  107.25    5.14
  -6  -4  -3   40.63    4.81
  -6  -4  -4  417.32    9.48
  -6  -4  -5  499.69   11.10
  -6  -4  -6 1920.45   30.28
  -6  -4  -7  432.02   10.68
  -6  -4  -8   50.27    6.66
  -6  -4  -9  239.23    9.10
  -6  -4 -10   58.81    8.10
  -6  -4 -11  276.56   11.21
  -6  -4 -12   76.05    9.60
  -6  -4 -13   33.56   10.32
  -6  -4 -14   33.09   11.12
  -6  -4 -15  579.92   18.42
  -6  -4 -16 1119.01   27.22
  -6  -4 -17    0.18   13.60
  -6  -4 -18  244.95   15.78
  -6  -4 -19  241.59   17.31
  -6  -4 -20   19.00   16.60
  -6  -4 -21   22.59   16.10
  -6  -4 -22    3.91   16.56
  -6  -4 -23   11.67   18.47
  -6  -4 -24    0.20   17.98
  -6  -4 -25   12.84   16.04
  -6  -4 -26   20.10   18.23
   6   5   0   58.18    7.92
  -6  -5  -1   86.96    5.57
  -6  -5  -2  413.85    9.23
  -6  -5  -3   52.83    5.48
  -6  -5  -4  237.48    7.71
  -6  -5  -5   37.73    6.49
  -6  -5  -6  111.87    7.33
  -6  -5  -7   95.17    7.18
  -6  -5  -8   61.75    7.58
  -6  -5  -9  111.63    8.38
  -6  -5 -10   30.37    8.47
  -6  -5 -11   30.65    9.67
  -6  -5 -12   59.05   11.03
  -6  -5 -13   28.00   11.61
  -6  -5 -14   71.82   12.40
  -6  -5 -15  121.01   13.53
  -6  -5 -16    6.74   13.83
  -6  -5 -17   -5.83   14.56
  -6  -5 -18   60.80   15.80
  -6  -5 -19   15.93   16.05
  -6  -5 -20   15.04   15.71
  -6  -5 -21   18.40   16.45
  -6  -5 -22   15.69   17.10
  -6  -5 -23    0.92   16.81
  -6  -5 -24   -6.00   18.94
  -6  -5 -25   -4.12   20.01
   6   6   0   33.44    7.46
  -6  -6  -1  458.67   10.42
  -6  -6  -2  222.71    7.32
  -6  -6  -3   87.11    6.48
  -6  -6  -4  107.74    6.86
  -6  -6  -5  196.73    8.53
  -6  -6  -6  140.35    8.28
  -6  -6  -7   51.73    8.14
  -6  -6  -8   44.13    8.11
  -6  -6  -9  218.07   10.07
  -6  -6 -10   15.24    9.44
  -6  -6 -11   19.67   10.48
  -6  -6 -12   94.08   11.64
  -6  -6 -13   17.03   12.21
  -6  -6 -14   38.25   12.92
  -6  -6 -15  150.05   14.18
  -6  -6 -16   52.19   14.01
  -6  -6 -17  277.34   17.03
  -6  -6 -18  -11.80   15.59
  -6  -6 -19    1.03   15.68
  -6  -6 -20   15.57   16.40
  -6  -6 -21   13.57   16.43
  -6  -6 -22   25.44   17.27
  -6  -6 -23   -0.87   17.97
  -6  -6 -24   -6.49   17.49
  -6  -6 -25    7.05   19.05
   6   7   0  345.82   13.58
  -6  -7  -1   99.08    6.12
  -6  -7  -2  181.50    7.37
  -6  -7  -3   33.14    6.33
  -6  -7  -4   70.15    7.48
  -6  -7  -5   17.74    7.90
  -6  -7  -6  404.50   12.26
  -6  -7  -7  148.91    9.92
  -6  -7  -8   34.37    9.36
  -6  -7  -9   26.67    9.72
  -6  -7 -10   17.86   10.56
  -6  -7 -11   71.20   10.82
  -6  -7 -12  102.22   12.01
  -6  -7 -13   12.97   12.67
  -6  -7 -14   20.38   13.76
  -6  -7 -15   59.84   14.61
  -6  -7 -16   31.66   15.36
  -6  -7 -17    2.70   16.15
  -6  -7 -18   35.37   15.66
  -6  -7 -19   13.39   15.99
  -6  -7 -20    6.45   16.02
  -6  -7 -21   -4.53   16.30
  -6  -7 -22    9.60   17.00
  -6  -7 -23  -10.73   16.81
  -6  -7 -24   -4.86   17.02
   6   8   0   57.83    9.29
  -6  -8  -1   79.49    6.86
  -6  -8  -2   66.07    6.92
  -6  -8  -3  111.27    7.68
  -6  -8  -4   35.90    7.61
  -6  -8  -5   36.63    8.36
  -6  -8  -6   40.98    8.67
  -6  -8  -7   57.84    9.74
  -6  -8  -8   30.42   10.40
  -6  -8  -9   29.11   11.62
  -6  -8 -10   85.91   12.10
  -6  -8 -11   20.69   12.21
  -6  -8 -12   24.10   12.53
  -6  -8 -13   81.57   13.52
  -6  -8 -14   10.17   13.56
  -6  -8 -15  202.88   15.25
  -6  -8 -16   34.31   15.02
  -6  -8 -17   11.72   15.17
  -6  -8 -18    8.34   15.43
  -6  -8 -19    3.48   15.48
  -6  -8 -20   10.17   16.00
  -6  -8 -21   -9.64   16.28
  -6  -8 -22    3.43   16.55
  -6  -8 -23   -4.10   16.70
  -6  -8 -24   -7.07   16.88
   6   9   0  127.62   11.18
  -6  -9  -1   74.83    7.60
  -6  -9  -2   39.57    7.90
  -6  -9  -3   73.87    7.97
  -6  -9  -4   45.73    8.43
  -6  -9  -5   56.81    8.82
  -6  -9  -6   24.68    9.11
  -6  -9  -7   28.47   10.98
  -6  -9  -8   49.80   11.85
  -6  -9  -9   33.19   11.93
  -6  -9 -10   46.79   12.54
  -6  -9 -11   68.36   13.05
  -6  -9 -12   32.93   13.05
  -6  -9 -13   24.44   13.42
  -6  -9 -14    3.84   13.79
  -6  -9 -15    0.12   13.89
  -6  -9 -16    6.66   13.88
  -6  -9 -17   10.76   14.71
  -6  -9 -18   -2.26   14.58
  -6  -9 -19    6.45   14.91
  -6  -9 -20   10.04   16.18
  -6  -9 -21   -2.83   16.22
  -6  -9 -22    8.46   16.63
  -6  -9 -23    3.45   16.12
   6  10   0   90.14   13.88
  -6 -10  -1   62.11    9.59
  -6 -10  -2   22.83    9.11
  -6 -10  -3   37.55    9.33
  -6 -10  -4   95.04   10.00
  -6 -10  -5  189.76   11.68
  -6 -10  -6   18.97    9.78
  -6 -10  -7   23.57   10.52
  -6 -10  -8   25.83   12.14
  -6 -10  -9   36.25   12.69
  -6 -10 -10   14.25   12.79
  -6 -10 -11   -1.19   12.80
  -6 -10 -12   26.80   13.26
  -6 -10 -13   25.65   13.19
  -6 -10 -14    9.78   13.32
  -6 -10 -15   11.66   13.22
  -6 -10 -16    9.91   13.53
  -6 -10 -17    8.64   13.88
  -6 -10 -18    8.35   14.37
  -6 -10 -19   10.89   15.08
  -6 -10 -20    1.34   15.18
  -6 -10 -21    3.46   15.28
  -6 -10 -22   -4.23   16.19
   6  11   0  107.24   16.22
  -6 -11  -1   77.15   10.73
  -6 -11  -2   27.50   10.21
  -6 -11  -3   51.58   11.01
  -6 -11  -4   49.47   10.62
  -6 -11  -5   40.37   10.28
  -6 -11  -6   15.51   10.32
  -6 -11  -7   10.95   10.77
  -6 -11  -8   10.91   11.57
  -6 -11  -9   31.56   12.80
  -6 -11 -10   13.13   13.01
  -6 -11 -11   18.63   12.87
  -6 -11 -12    9.67   12.72
  -6 -11 -13   -5.57   11.97
  -6 -11 -14   11.33   12.30
  -6 -11 -15    9.23   12.61
  -6 -11 -16    5.41   13.05
  -6 -11 -17    4.04   14.00
  -6 -11 -18    0.44   14.19
  -6 -11 -19    6.07   14.87
  -6 -11 -20    0.60   15.09
  -6 -11 -21    1.96   15.42
   6  12   0  118.73   16.42
  -6 -12  -1   83.42   10.97
  -6 -12  -2   38.76   11.31
  -6 -12  -3   35.86   11.25
  -6 -12  -4   21.48   11.32
  -6 -12  -5    4.53   10.95
  -6 -12  -6   71.45   11.24
  -6 -12  -7   -1.88   10.98
  -6 -12  -8   50.12   11.26
  -6 -12  -9   27.06   11.47
  -6 -12 -10    4.45   11.92
  -6 -12 -11   29.51   11.97
  -6 -12 -12   19.64   11.87
  -6 -12 -13   14.21   11.84
  -6 -12 -14    0.70   12.09
  -6 -12 -15   -3.07   12.70
  -6 -12 -16    1.34   12.89
  -6 -12 -17    7.72   13.23
  -6 -12 -18    7.00   14.02
  -6 -12 -19   -2.81   14.32
   6  13   0  137.17   16.50
  -6 -13  -1   58.07   11.59
  -6 -13  -2   22.97   11.94
  -6 -13  -3   46.81   11.96
  -6 -13  -4   21.48   11.89
  -6 -13  -5   13.89   11.49
  -6 -13  -6   27.70   11.16
  -6 -13  -7   15.14   10.76
  -6 -13  -8    6.58   11.15
  -6 -13  -9    6.26   10.97
  -6 -13 -10    7.94   10.87
  -6 -13 -11    9.49   11.33
  -6 -13 -12    1.69   11.49
  -6 -13 -13   -1.70   11.72
  -6 -13 -14    9.87   11.77
  -6 -13 -15   13.96   12.32
  -6 -13 -16   -4.29   12.50
  -6 -13 -17    6.91   13.19
  -6 -13 -18   -1.78   13.28
   6  14   0   68.24   15.88
  -6 -14  -1   52.49   11.31
  -6 -14  -2   43.34   11.38
  -6 -14  -3   30.87   11.59
  -6 -14  -4    4.52   11.48
  -6 -14  -5    1.29   11.41
  -6 -14  -6    9.96   11.28
  -6 -14  -7   14.05   10.77
  -6 -14  -8  -10.15   10.83
  -6 -14  -9    1.90   10.94
  -6 -14 -10   11.90   11.05
  -6 -14 -11    5.72   10.98
  -6 -14 -12   -8.37   11.28
  -6 -14 -13    2.99   11.62
  -6 -14 -14    7.17   11.86
  -6 -14 -15   -6.84   12.07
  -6 -14 -16    0.66   12.27
   6  15   0   32.95   15.83
  -6 -15  -1   24.96   11.11
  -6 -15  -2   29.76   11.42
  -6 -15  -3    9.52   11.67
  -6 -15  -4    4.10   11.61
  -6 -15  -5   14.57   11.78
  -6 -15  -6   12.33   11.17
  -6 -15  -7    3.88   10.87
  -6 -15  -8    5.01   11.03
  -6 -15  -9    4.03   10.93
  -6 -15 -10   -6.08   11.03
  -6 -15 -11    0.84   11.03
  -6 -15 -12   -4.96   11.14
  -6 -15 -13    2.93   11.49
  -6 -15 -14    7.47   11.82
   6  16   0   46.55   16.00
  -6 -16  -1   42.20   11.30
  -6 -16  -2   18.09   11.16
  -6 -16  -3   15.27   11.23
  -6 -16  -4   10.32   11.28
  -6 -16  -5    7.11   11.37
  -6 -16  -6   11.64   11.32
  -6 -16  -7   -5.04   11.18
  -6 -16  -8    5.84   11.00
  -6 -16  -9   11.03   11.01
  -6 -16 -10    0.83   11.13
  -6 -16 -11    5.99   11.57
   6  17   0   37.93   16.09
  -6 -17  -1   16.82   11.48
  -6 -17  -2   15.17   11.28
  -6 -17  -3    8.87   11.05
  -6 -17  -4    7.33   11.23
  -6 -17  -5    0.11   11.42
  -6 -17  -6    1.26   11.46
  -6 -17  -7   -0.67   11.49
   7   0   0    7.94    7.55
   7   0   1   26.31    5.06
   7   0   2 1133.00   27.73
   7   0   3   24.91    5.13
   7   0   4 1335.77   28.78
   7   0   5   16.12    5.91
   7   0   6  445.62   14.50
   7   0   7   15.59    7.47
   7   0   8 1090.33   27.93
   7   0   9   10.39    9.09
   7   0  10  155.43   11.12
   7   0  11   15.74   10.56
   7   0  12  414.36   18.42
   7   0  13   -3.20   13.22
   7   0  14  283.74   17.86
   7   0  15   30.85   15.97
   7   0  16 1616.34   49.33
   7   0  17    1.94   18.42
   7   0  18  153.23   19.90
   7   0  19   16.62   20.62
   7   0  20   65.66   22.13
   7   0  21   11.51   22.42
   7   0  22   44.22   24.96
   7   0  23   -1.64   26.60
   7   0  24   21.19   27.40
   7   0  25    2.28   28.99
   7   0  26   12.62   31.05
   7   1   0   21.19    5.58
  -7  -1  -1  108.15    4.48
  -7  -1  -2   90.09    4.14
  -7  -1  -3  139.70    5.19
  -7  -1  -4   90.38    4.81
  -7  -1  -5  897.26   16.10
  -7  -1  -6   52.02    5.18
  -7  -1  -7   30.12    5.47
  -7  -1  -8   30.50    5.77
  -7  -1  -9  210.55    7.99
  -7  -1 -10  109.58    7.35
  -7  -1 -11   37.95    7.58
  -7  -1 -12   46.72    8.50
  -7  -1 -13   20.23    9.13
  -7  -1 -14   29.00   10.14
  -7  -1 -15  753.51   20.53
  -7  -1 -16  279.49   14.59
  -7  -1 -17  373.27   16.65
  -7  -1 -18  162.18   14.47
  -7  -1 -19   12.90   15.10
  -7  -1 -20   43.84   14.95
  -7  -1 -21   32.09   15.38
  -7  -1 -22   11.12   17.08
  -7  -1 -23   16.44   18.27
  -7  -1 -24   15.88   19.41
  -7  -1 -25   -1.08   20.39
  -7  -1 -26   -7.75   21.49
   7   2   0   28.41    5.57
  -7  -2  -1  206.94    5.73
  -7  -2  -2  298.11    7.14
  -7  -2  -3  738.66   13.73
  -7  -2  -4   98.03    5.25
  -7  -2  -5  437.18   10.18
  -7  -2  -6   22.74    5.01
  -7  -2  -7   50.97    5.78
  -7  -2  -8   94.17    6.74
  -7  -2  -9   40.36    6.67
  -7  -2 -10   31.37    7.19
  -7  -2 -11   55.94    7.66
  -7  -2 -12   11.04    8.35
  -7  -2 -13  431.13   13.69
  -7  -2 -14   19.12   10.11
  -7  -2 -15   73.34   11.65
  -7  -2 -16   64.15   11.87
  -7  -2 -17  180.31   13.73
  -7  -2 -18   16.82   13.50
  -7  -2 -19   31.91   15.69
  -7  -2 -20   14.70   15.57
  -7  -2 -21   13.81   15.68
  -7  -2 -22   10.23   16.20
  -7  -2 -23    7.43   16.38
  -7  -2 -24    9.24   19.14
  -7  -2 -25   14.82   20.61
  -7  -2 -26   19.26   22.00
   7   3   0   12.39    5.25
  -7  -3  -1   72.69    4.19
  -7  -3  -2  121.95    4.98
  -7  -3  -3  156.37    5.94
  -7  -3  -4   32.39    4.91
  -7  -3  -5  218.89    7.55
  -7  -3  -6  118.95    6.29
  -7  -3  -7  122.63    6.48
  -7  -3  -8   34.57    6.46
  -7  -3  -9   62.71    7.31
  -7  -3 -10   33.42    7.75
  -7  -3 -11   68.17    8.53
  -7  -3 -12  279.97   11.52
  -7  -3 -13  126.74   10.29
  -7  -3 -14   -1.06   10.38
  -7  -3 -15   61.94   11.13
  -7  -3 -16  350.37   15.15
  -7  -3 -17  206.29   14.24
  -7  -3 -18  167.86   15.07
  -7  -3 -19    2.36   15.28
  -7  -3 -20   14.00   15.41
  -7  -3 -21   17.14   15.56
  -7  -3 -22   12.36   16.25
  -7  -3 -23   21.27   17.81
  -7  -3 -24    0.69   18.21
  -7  -3 -25   -7.35   20.32
  -7  -3 -26   18.23   18.71
   7   4   0   36.38    6.74
  -7  -4  -1  232.82    6.72
  -7  -4  -2   99.91    5.35
  -7  -4  -3  257.85    7.43
  -7  -4  -4  609.03   12.16
  -7  -4  -5  971.52   17.81
  -7  -4  -6  181.74    7.73
  -7  -4  -7  123.86    7.36
  -7  -4  -8   98.30    7.35
  -7  -4  -9   93.68    7.90
  -7  -4 -10   55.56    8.37
  -7  -4 -11   19.16    9.05
  -7  -4 -12    7.14    9.70
  -7  -4 -13  279.27   12.87
  -7  -4 -14   52.01   11.09
  -7  -4 -15   51.48   12.37
  -7  -4 -16  280.02   15.25
  -7  -4 -17  163.40   15.84
  -7  -4 -18   28.16   15.20
  -7  -4 -19  -10.25   15.41
  -7  -4 -20   22.21   15.00
  -7  -4 -21   32.38   16.11
  -7  -4 -22   11.49   17.27
  -7  -4 -23   13.42   18.13
  -7  -4 -24    8.33   18.72
  -7  -4 -25   -8.80   19.10
   7   5   0   26.29    8.11
  -7  -5  -1   77.42    6.09
  -7  -5  -2   69.09    5.91
  -7  -5  -3  429.28    9.92
  -7  -5  -4   44.98    5.84
  -7  -5  -5  620.94   12.83
  -7  -5  -6  139.99    7.90
  -7  -5  -7   53.05    7.40
  -7  -5  -8   28.01    7.69
  -7  -5  -9   48.92    8.38
  -7  -5 -10  158.23   10.08
  -7  -5 -11   75.90   10.42
  -7  -5 -12   36.24   11.13
  -7  -5 -13   18.67   11.64
  -7  -5 -14    9.47   12.23
  -7  -5 -15  292.71   15.15
  -7  -5 -16  398.60   17.37
  -7  -5 -17  363.67   17.57
  -7  -5 -18   -1.22   15.12
  -7  -5 -19   24.28   14.84
  -7  -5 -20   20.97   15.57
  -7  -5 -21    0.10   15.34
  -7  -5 -22    8.31   15.77
  -7  -5 -23    2.80   18.15
  -7  -5 -24    4.95   18.44
  -7  -5 -25   11.92   17.82
   7   6   0   22.73    9.05
  -7  -6  -1   49.03    6.30
  -7  -6  -2   40.66    5.79
  -7  -6  -3   29.49    5.93
  -7  -6  -4   35.03    6.89
  -7  -6  -5  185.74    8.57
  -7  -6  -6   25.41    8.07
  -7  -6  -7   48.96    8.53
  -7  -6  -8  118.21    9.32
  -7  -6  -9   24.62    9.32
  -7  -6 -10   19.09   10.06
  -7  -6 -11   24.69   10.90
  -7  -6 -12   26.97   11.66
  -7  -6 -13   33.66   12.28
  -7  -6 -14   28.71   13.12
  -7  -6 -15   39.83   13.63
  -7  -6 -16   29.87   14.28
  -7  -6 -17   91.37   15.65
  -7  -6 -18   47.99   15.35
  -7  -6 -19    9.50   15.60
  -7  -6 -20    6.74   15.43
  -7  -6 -21   17.42   16.19
  -7  -6 -22    3.97   16.61
  -7  -6 -23   18.81   15.97
  -7  -6 -24   -1.25   17.64
   7   7   0    9.54    8.12
  -7  -7  -1   39.61    6.08
  -7  -7  -2   24.66    6.06
  -7  -7  -3   37.17    6.88
  -7  -7  -4   31.03    7.62
  -7  -7  -5   56.45    8.22
  -7  -7  -6  112.22    9.19
  -7  -7  -7   23.41    9.33
  -7  -7  -8  356.61   12.70
  -7  -7  -9  145.26   11.04
  -7  -7 -10   34.77   11.17
  -7  -7 -11   13.68   12.07
  -7  -7 -12   39.47   12.26
  -7  -7 -13   16.24   12.50
  -7  -7 -14  152.60   13.85
  -7  -7 -15   21.95   13.64
  -7  -7 -16  115.83   14.68
  -7  -7 -17   17.50   14.96
  -7  -7 -18    5.05   14.87
  -7  -7 -19   16.32   14.69
  -7  -7 -20   10.37   16.04
  -7  -7 -21    2.23   16.14
  -7  -7 -22    2.00   16.00
  -7  -7 -23   -0.72   16.50
  -7  -7 -24   13.97   17.09
   7   8   0   39.20    9.43
  -7  -8  -1   68.30    6.93
  -7  -8  -2   44.84    7.07
  -7  -8  -3  131.77    8.23
  -7  -8  -4   70.41    8.38
  -7  -8  -5  155.65   10.13
  -7  -8  -6   29.95    9.89
  -7  -8  -7  168.99   11.49
  -7  -8  -8  134.34   12.33
  -7  -8  -9   22.67   12.03
  -7  -8 -10   53.89   12.08
  -7  -8 -11   32.17   12.21
  -7  -8 -12   89.38   12.84
  -7  -8 -13   21.94   12.65
  -7  -8 -14   12.95   13.34
  -7  -8 -15   13.64   13.88
  -7  -8 -16    7.24   14.43
  -7  -8 -17    3.40   15.23
  -7  -8 -18    2.42   15.04
  -7  -8 -19   -5.42   15.25
  -7  -8 -20   10.57   15.53
  -7  -8 -21   11.66   16.34
  -7  -8 -22   -7.08   16.67
  -7  -8 -23    8.10   16.94
   7   9   0   42.93   11.09
  -7  -9  -1   39.78    8.32
  -7  -9  -2   73.19    8.78
  -7  -9  -3   76.64    9.32
  -7  -9  -4   95.75    9.77
  -7  -9  -5   66.02   10.43
  -7  -9  -6   18.07   11.50
  -7  -9  -7  110.51   12.69
  -7  -9  -8   25.06   11.94
  -7  -9  -9    5.82   12.44
  -7  -9 -10   35.97   12.94
  -7  -9 -11   62.84   13.17
  -7  -9 -12   18.34   13.50
  -7  -9 -13   27.50   13.14
  -7  -9 -14   13.42   13.60
  -7  -9 -15   48.56   13.72
  -7  -9 -16    4.81   13.92
  -7  -9 -17   38.90   14.03
  -7  -9 -18    5.38   14.32
  -7  -9 -19   10.43   15.33
  -7  -9 -20   -6.80   15.93
  -7  -9 -21    1.93   15.67
  -7  -9 -22   -3.64   16.22
   7  10   0   17.69   12.86
  -7 -10  -1   36.92    9.30
  -7 -10  -2   39.67    9.72
  -7 -10  -3   48.69    9.82
  -7 -10  -4   15.86   10.14
  -7 -10  -5   25.49   10.80
  -7 -10  -6   18.72   10.35
  -7 -10  -7    8.00   11.59
  -7 -10  -8   53.92   12.63
  -7 -10  -9   10.85   12.91
  -7 -10 -10   35.72   12.84
  -7 -10 -11   50.13   13.27
  -7 -10 -12   40.66   13.29
  -7 -10 -13    9.41   13.43
  -7 -10 -14    7.16   13.08
  -7 -10 -15   11.75   13.33
  -7 -10 -16   25.46   13.90
  -7 -10 -17   24.68   13.80
  -7 -10 -18   -3.20   14.71
  -7 -10 -19   13.05   15.12
  -7 -10 -20    6.61   14.96
  -7 -10 -21   -1.01   15.31
   7  11   0   21.60   14.77
  -7 -11  -1   28.81   10.25
  -7 -11  -2   42.64   10.69
  -7 -11  -3   39.21   10.56
  -7 -11  -4   22.17   10.40
  -7 -11  -5   11.95   10.81
  -7 -11  -6   14.70   10.02
  -7 -11  -7   29.87   11.83
  -7 -11  -8    8.40   12.49
  -7 -11  -9   19.68   12.94
  -7 -11 -10   13.25   12.77
  -7 -11 -11   34.04   12.45
  -7 -11 -12   11.97   12.20
  -7 -11 -13    9.35   12.37
  -7 -11 -14    9.25   13.16
  -7 -11 -15   12.33   13.31
  -7 -11 -16   12.58   13.68
  -7 -11 -17   18.88   14.53
  -7 -11 -18    2.15   14.16
  -7 -11 -19   -0.20   14.90
  -7 -11 -20   -1.68   15.64
   7  12   0   37.54   16.31
  -7 -12  -1   30.96   11.25
  -7 -12  -2   37.47   10.89
  -7 -12  -3   22.21   10.81
  -7 -12  -4   48.04   11.36
  -7 -12  -5    6.30   10.53
  -7 -12  -6    6.98   10.54
  -7 -12  -7   15.34   10.75
  -7 -12  -8    8.17   11.12
  -7 -12  -9    8.06   11.36
  -7 -12 -10   18.29   11.85
  -7 -12 -11   10.82   11.78
  -7 -12 -12    4.64   11.73
  -7 -12 -13    8.52   12.01
  -7 -12 -14   20.54   12.55
  -7 -12 -15   15.17   12.95
  -7 -12 -16    5.90   13.11
  -7 -12 -17   -6.09   14.05
  -7 -12 -18    1.91   14.60
  -7 -12 -19   -2.56   14.03
   7  13   0   23.11   17.07
  -7 -13  -1   37.24   11.43
  -7 -13  -2   57.06   11.02
  -7 -13  -3   21.12   11.20
  -7 -13  -4   20.33   11.34
  -7 -13  -5   23.49   10.99
  -7 -13  -6    8.65   10.61
  -7 -13  -7   16.77   10.77
  -7 -13  -8   13.36   10.64
  -7 -13  -9    3.56   10.83
  -7 -13 -10    9.93   11.22
  -7 -13 -11   13.13   11.89
  -7 -13 -12    5.33   11.94
  -7 -13 -13   17.01   12.14
  -7 -13 -14    7.14   12.45
  -7 -13 -15    4.15   12.66
  -7 -13 -16   -1.53   12.81
  -7 -13 -17    5.53   13.12
   7  14   0   23.35   16.53
  -7 -14  -1   16.60   11.39
  -7 -14  -2   25.01   11.27
  -7 -14  -3   21.31   11.14
  -7 -14  -4   26.01   11.34
  -7 -14  -5    7.98   10.95
  -7 -14  -6   11.13   11.47
  -7 -14  -7   12.54   10.66
  -7 -14  -8    4.12   10.76
  -7 -14  -9    4.31   10.81
  -7 -14 -10   -3.81   10.88
  -7 -14 -11    9.10   11.04
  -7 -14 -12   -7.36   11.85
  -7 -14 -13   -2.79   11.85
  -7 -14 -14   10.16   12.32
  -7 -14 -15   -2.99   12.54
   7  15   0   11.20   15.50
  -7 -15  -1   12.31   11.11
  -7 -15  -2   21.70   11.45
  -7 -15  -3    3.23   11.30
  -7 -15  -4    9.71   10.97
  -7 -15  -5   -0.59   11.14
  -7 -15  -6    1.62   11.23
  -7 -15  -7    2.91   10.87
  -7 -15  -8    1.88   11.02
  -7 -15  -9   14.55   11.05
  -7 -15 -10    1.60   11.10
  -7 -15 -11    6.68   11.25
  -7 -15 -12    3.18   11.44
  -7 -15 -13    9.04   12.02
   7  16   0   25.74   15.73
  -7 -16  -1   26.54   11.23
  -7 -16  -2   16.49   11.08
  -7 -16  -3   10.37   11.27
  -7 -16  -4    9.74   11.29
  -7 -16  -5    6.30   11.23
  -7 -16  -6    4.47   11.28
  -7 -16  -7   -0.15   11.31
  -7 -16  -8   -5.64   11.02
  -7 -16  -9   -2.43   11.39
  -7 -16 -10   -6.27   11.34
   7  17   0   25.91   15.91
  -7 -17  -1   35.68   11.19
  -7 -17  -2   11.16   11.28
  -7 -17  -3   -3.17   11.27
  -7 -17  -4   -2.00   11.53
  -7 -17  -5    7.38   11.77
   8   0   0  605.65   25.02
   8   0   1   34.29    6.17
   8   0   2 1225.77   30.24
   8   0   3   34.39    6.27
   8   0   4   30.16    6.16
   8   0   5   15.54    7.02
   8   0   6   31.33    7.47
   8   0   7   11.11    7.82
   8   0   8  203.45   11.02
   8   0   9   10.26    9.28
   8   0  10   46.84   10.23
   8   0  11   15.38   11.35
   8   0  12   87.08   13.36
   8   0  13    9.37   14.17
   8   0  14  178.84   17.15
   8   0  15   23.97   17.45
   8   0  16  133.23   18.87
   8   0  17   10.29   18.94
   8   0  18   46.94   20.83
   8   0  19    2.31   20.98
   8   0  20   45.28   21.81
   8   0  21   37.19   22.67
   8   0  22   47.01   24.92
   8   0  23   18.67   26.79
   8   0  24   40.75   28.94
   8   0  25    4.65   30.53
   8   1   0  626.49   17.83
  -8  -1  -1  481.45   10.03
  -8  -1  -2   33.03    4.12
  -8  -1  -3  107.83    5.17
  -8  -1  -4   41.19    4.72
  -8  -1  -5  600.00   12.37
  -8  -1  -6  253.05    8.16
  -8  -1  -7  154.99    7.05
  -8  -1  -8   36.19    6.40
  -8  -1  -9   55.20    6.83
  -8  -1 -10   40.53    7.54
  -8  -1 -11   25.20    8.11
  -8  -1 -12   38.24    9.05
  -8  -1 -13   28.82    9.96
  -8  -1 -14   35.30   10.86
  -8  -1 -15  430.34   16.04
  -8  -1 -16   75.87   12.75
  -8  -1 -17   33.57   13.58
  -8  -1 -18  146.96   14.94
  -8  -1 -19   25.25   14.93
  -8  -1 -20   35.72   15.81
  -8  -1 -21    3.24   16.76
  -8  -1 -22   29.55   17.73
  -8  -1 -23   22.21   18.60
  -8  -1 -24   24.89   19.26
  -8  -1 -25   -2.39   21.63
   8   2   0  183.13    8.43
  -8  -2  -1   67.87    4.27
  -8  -2  -2   29.77    4.08
  -8  -2  -3   27.64    4.43
  -8  -2  -4   59.56    5.25
  -8  -2  -5   51.23    5.80
  -8  -2  -6  148.71    7.09
  -8  -2  -7   54.61    6.41
  -8  -2  -8   57.75    6.70
  -8  -2  -9   91.30    7.67
  -8  -2 -10   21.43    7.74
  -8  -2 -11   21.08    8.63
  -8  -2 -12   32.85    9.07
  -8  -2 -13   39.06    9.78
  -8  -2 -14   75.87   11.00
  -8  -2 -15   52.25   11.72
  -8  -2 -16   20.26   12.12
  -8  -2 -17   27.83   13.03
  -8  -2 -18   22.30   13.58
  -8  -2 -19    1.87   14.83
  -8  -2 -20    8.86   15.34
  -8  -2 -21   14.29   15.78
  -8  -2 -22   10.21   18.15
  -8  -2 -23    5.77   17.52
  -8  -2 -24   12.42   18.53
  -8  -2 -25   27.95   19.27
   8   3   0  177.57    8.21
  -8  -3  -1   36.82    4.29
  -8  -3  -2  218.81    6.47
  -8  -3  -3  792.22   14.45
  -8  -3  -4  568.59   12.21
  -8  -3  -5   32.66    5.88
  -8  -3  -6   71.90    6.65
  -8  -3  -7   47.88    6.39
  -8  -3  -8   34.97    6.82
  -8  -3  -9   33.45    7.51
  -8  -3 -10   69.53    8.54
  -8  -3 -11   63.46    9.05
  -8  -3 -12   41.90   10.02
  -8  -3 -13   32.56   10.21
  -8  -3 -14   20.01   11.01
  -8  -3 -15  541.91   18.41
  -8  -3 -16   32.50   12.09
  -8  -3 -17   23.55   12.89
  -8  -3 -18   -0.17   14.45
  -8  -3 -19   31.35   15.01
  -8  -3 -20   19.32   15.41
  -8  -3 -21   11.89   16.29
  -8  -3 -22    8.43   17.11
  -8  -3 -23  -12.60   17.16
  -8  -3 -24    6.29   18.70
  -8  -3 -25   20.45   21.40
   8   4   0   44.93    6.34
  -8  -4  -1   45.78    4.88
  -8  -4  -2   67.56    5.22
  -8  -4  -3   40.81    5.37
  -8  -4  -4  106.10    6.51
  -8  -4  -5  142.36    7.34
  -8  -4  -6  435.84   11.44
  -8  -4  -7   84.70    7.17
  -8  -4  -8   29.33    7.32
  -8  -4  -9   53.79    7.99
  -8  -4 -10   22.69    8.83
  -8  -4 -11  145.34   10.53
  -8  -4 -12   45.60   10.44
  -8  -4 -13   17.88   11.56
  -8  -4 -14   75.57   11.87
  -8  -4 -15  188.03   12.94
  -8  -4 -16   71.13   13.07
  -8  -4 -17   57.30   14.72
  -8  -4 -18   -2.08   14.16
  -8  -4 -19   35.01   14.12
  -8  -4 -20  -11.20   14.78
  -8  -4 -21    4.12   15.56
  -8  -4 -22    3.63   16.94
  -8  -4 -23   13.97   16.99
  -8  -4 -24    7.01   18.21
  -8  -4 -25   16.78   18.72
   8   5   0   49.58    8.52
  -8  -5  -1   88.13    6.38
  -8  -5  -2  211.39    7.73
  -8  -5  -3  133.35    7.07
  -8  -5  -4  265.10    8.67
  -8  -5  -5  181.17    8.07
  -8  -5  -6  138.76    7.92
  -8  -5  -7   60.78    7.99
  -8  -5  -8  349.63   11.53
  -8  -5  -9   74.23    9.51
  -8  -5 -10   18.95    9.74
  -8  -5 -11   17.59   10.73
  -8  -5 -12   63.66   11.42
  -8  -5 -13   77.18   11.77
  -8  -5 -14   75.26   12.58
  -8  -5 -15   67.28   12.78
  -8  -5 -16  146.26   14.97
  -8  -5 -17   15.03   14.65
  -8  -5 -18   34.16   13.94
  -8  -5 -19   19.62   15.27
  -8  -5 -20    7.63   14.92
  -8  -5 -21    1.67   15.55
  -8  -5 -22   10.38   16.16
  -8  -5 -23    1.11   17.12
  -8  -5 -24   14.32   17.65
   8   6   0   63.51   10.45
  -8  -6  -1   35.71    6.86
  -8  -6  -2   44.72    6.92
  -8  -6  -3   21.71    6.56
  -8  -6  -4   26.78    6.79
  -8  -6  -5  128.87    8.41
  -8  -6  -6   41.27    8.33
  -8  -6  -7   32.25    8.92
  -8  -6  -8   17.23    9.84
  -8  -6  -9   24.40    9.86
  -8  -6 -10   16.90   10.85
  -8  -6 -11    8.33   11.49
  -8  -6 -12   10.43   11.87
  -8  -6 -13   14.18   12.32
  -8  -6 -14    7.38   12.69
  -8  -6 -15   50.51   13.68
  -8  -6 -16   48.29   14.31
  -8  -6 -17   37.94   14.79
  -8  -6 -18   48.27   15.39
  -8  -6 -19    4.97   15.83
  -8  -6 -20   22.34   15.99
  -8  -6 -21   18.20   15.45
  -8  -6 -22   15.19   16.56
  -8  -6 -23    7.84   17.87
  -8  -6 -24    8.00   16.95
   8   7   0  221.70   13.44
  -8  -7  -1  197.52    8.82
  -8  -7  -2   49.93    7.62
  -8  -7  -3   34.10    7.36
  -8  -7  -4   94.54    8.53
  -8  -7  -5  101.22    9.07
  -8  -7  -6  221.98   11.08
  -8  -7  -7   57.54   10.72
  -8  -7  -8   35.24   10.77
  -8  -7  -9   29.58   11.14
  -8  -7 -10   19.50   11.23
  -8  -7 -11   20.74   11.98
  -8  -7 -12   19.19   12.23
  -8  -7 -13   17.59   12.59
  -8  -7 -14   23.96   13.13
  -8  -7 -15   60.13   14.14
  -8  -7 -16   22.65   14.32
  -8  -7 -17   11.61   14.19
  -8  -7 -18   21.26   14.69
  -8  -7 -19   -1.98   14.92
  -8  -7 -20   15.14   15.54
  -8  -7 -21   -0.19   15.74
  -8  -7 -22    6.48   16.68
  -8  -7 -23    0.55   16.86
   8   8   0  163.95   11.75
  -8  -8  -1   86.47    7.92
  -8  -8  -2  112.92    8.65
  -8  -8  -3   25.18    8.34
  -8  -8  -4   19.03    8.97
  -8  -8  -5   77.29   10.31
  -8  -8  -6  174.35   11.57
  -8  -8  -7   23.88   11.49
  -8  -8  -8   54.03   11.61
  -8  -8  -9   69.35   11.99
  -8  -8 -10   23.11   12.03
  -8  -8 -11   29.00   12.67
  -8  -8 -12   40.65   13.18
  -8  -8 -13   10.57   13.53
  -8  -8 -14   15.23   13.53
  -8  -8 -15   37.26   13.69
  -8  -8 -16   75.04   14.12
  -8  -8 -17   12.11   13.88
  -8  -8 -18   25.41   14.56
  -8  -8 -19   12.29   15.12
  -8  -8 -20   10.38   15.56
  -8  -8 -21    3.61   15.52
  -8  -8 -22   17.95   16.19
   8   9   0   46.98   11.51
  -8  -9  -1   50.77    8.26
  -8  -9  -2   98.43    9.49
  -8  -9  -3   63.08    9.56
  -8  -9  -4   50.52   10.20
  -8  -9  -5   44.11   10.96
  -8  -9  -6   54.84   11.87
  -8  -9  -7   90.99   12.37
  -8  -9  -8   30.79   12.37
  -8  -9  -9   12.00   12.89
  -8  -9 -10   16.41   13.19
  -8  -9 -11   68.89   13.39
  -8  -9 -12    4.07   13.39
  -8  -9 -13   58.51   13.19
  -8  -9 -14    6.91   12.98
  -8  -9 -15    0.60   13.11
  -8  -9 -16   41.82   13.41
  -8  -9 -17   14.03   13.71
  -8  -9 -18   26.24   15.07
  -8  -9 -19   -2.18   15.00
  -8  -9 -20   -8.36   15.98
  -8  -9 -21   -4.19   15.76
   8  10   0   41.84   13.35
  -8 -10  -1   48.63    9.40
  -8 -10  -2   18.88    9.74
  -8 -10  -3   40.64   10.25
  -8 -10  -4   69.16   10.76
  -8 -10  -5   27.34   10.89
  -8 -10  -6   44.17   11.74
  -8 -10  -7   25.73   12.66
  -8 -10  -8   25.13   12.15
  -8 -10  -9   74.92   12.59
  -8 -10 -10   28.30   12.76
  -8 -10 -11    6.51   13.37
  -8 -10 -12    7.99   13.20
  -8 -10 -13    2.00   13.40
  -8 -10 -14    4.99   13.02
  -8 -10 -15   29.24   13.43
  -8 -10 -16   12.30   13.99
  -8 -10 -17    7.13   14.12
  -8 -10 -18   12.71   14.37
  -8 -10 -19   -5.04   14.66
  -8 -10 -20   -6.07   14.68
   8  11   0   66.49   14.95
  -8 -11  -1   42.80   10.50
  -8 -11  -2   21.76   10.94
  -8 -11  -3   87.71   11.37
  -8 -11  -4   29.22   10.80
  -8 -11  -5   28.77   11.07
  -8 -11  -6    9.53   11.51
  -8 -11  -7    9.81   12.47
  -8 -11  -8   21.48   12.67
  -8 -11  -9    3.77   11.99
  -8 -11 -10   20.34   11.68
  -8 -11 -11    4.29   12.26
  -8 -11 -12   -0.97   12.43
  -8 -11 -13    9.03   13.22
  -8 -11 -14   -0.39   13.33
  -8 -11 -15    2.45   14.11
  -8 -11 -16    8.25   13.58
  -8 -11 -17    9.63   14.21
  -8 -11 -18   17.73   14.39
  -8 -11 -19    2.26   15.28
   8  12   0  347.58   19.53
  -8 -12  -1  112.53   12.05
  -8 -12  -2   98.61   11.37
  -8 -12  -3   17.91   10.57
  -8 -12  -4   15.43   10.42
  -8 -12  -5   36.13   10.91
  -8 -12  -6   50.20   10.93
  -8 -12  -7   15.21   11.20
  -8 -12  -8   18.91   10.85
  -8 -12  -9    4.41   11.21
  -8 -12 -10   25.98   11.83
  -8 -12 -11   -6.72   12.11
  -8 -12 -12   11.71   12.17
  -8 -12 -13    3.71   12.98
  -8 -12 -14    5.50   13.03
  -8 -12 -15    6.46   13.71
  -8 -12 -16    0.86   14.23
  -8 -12 -17   -4.64   13.94
  -8 -12 -18   -4.54   15.36
   8  13   0   69.08   16.42
  -8 -13  -1   34.77   11.26
  -8 -13  -2   33.08   11.05
  -8 -13  -3   28.64   10.41
  -8 -13  -4   11.43   10.17
  -8 -13  -5   15.07    9.99
  -8 -13  -6   22.32   10.18
  -8 -13  -7   10.69   10.08
  -8 -13  -8   -2.45   10.60
  -8 -13  -9   19.81   10.91
  -8 -13 -10   18.37   11.57
  -8 -13 -11   -1.65   12.24
  -8 -13 -12    0.52   12.70
  -8 -13 -13    5.13   12.47
  -8 -13 -14   -0.48   12.97
  -8 -13 -15    4.95   13.33
  -8 -13 -16    2.89   13.32
   8  14   0   19.11   16.90
  -8 -14  -1   19.04   11.02
  -8 -14  -2   23.45   11.07
  -8 -14  -3   15.92   10.46
  -8 -14  -4    8.51   10.73
  -8 -14  -5    2.30   10.53
  -8 -14  -6    3.25   10.42
  -8 -14  -7   -4.28   10.30
  -8 -14  -8   -5.92   10.56
  -8 -14  -9    7.65   11.13
  -8 -14 -10    5.94   11.44
  -8 -14 -11    8.29   11.91
  -8 -14 -12    1.29   12.29
  -8 -14 -13    5.28   12.43
  -8 -14 -14    4.53   12.59
   8  15   0   73.56   17.26
  -8 -15  -1   32.61   11.45
  -8 -15  -2   21.52   10.63
  -8 -15  -3    2.84   10.68
  -8 -15  -4    8.79   10.92
  -8 -15  -5    9.12   10.80
  -8 -15  -6   -0.69   10.82
  -8 -15  -7    2.69   10.71
  -8 -15  -8  -18.42   10.76
  -8 -15  -9    2.13   11.09
  -8 -15 -10   -0.84   11.29
  -8 -15 -11  -11.59   11.25
   8  16   0   73.69   16.98
  -8 -16  -1   31.32   11.49
  -8 -16  -2   13.31   11.17
  -8 -16  -3    0.74   11.19
  -8 -16  -4   -6.24   11.04
  -8 -16  -5    5.95   11.12
  -8 -16  -6   -6.75   11.16
  -8 -16  -7    0.89   11.21
  -8 -16  -8   -2.06   11.16
   9   0   0    0.97    9.89
   9   0   1   35.95    6.95
   9   0   2  165.35    9.28
   9   0   3   31.93    7.23
   9   0   4  446.65   14.12
   9   0   5   24.83    7.72
   9   0   6   97.01    9.31
   9   0   7   21.45    8.60
   9   0   8   28.30    9.98
   9   0   9   14.12   10.63
   9   0  10   38.42   11.46
   9   0  11   17.87   12.56
   9   0  12  110.05   13.97
   9   0  13    7.14   14.86
   9   0  14   86.45   16.76
   9   0  15   16.57   17.21
   9   0  16   98.86   18.51
   9   0  17   13.60   19.03
   9   0  18   65.33   21.32
   9   0  19   -1.01   21.24
   9   0  20  106.76   23.57
   9   0  21  -19.92   24.41
   9   0  22   43.66   25.61
   9   0  23   11.84   27.60
   9   0  24   38.67   28.90
   9   1   0   12.74    6.73
  -9  -1  -1  139.78    6.13
  -9  -1  -2   52.77    5.07
  -9  -1  -3  330.31    8.64
  -9  -1  -4   39.13    5.41
  -9  -1  -5   31.15    5.24
  -9  -1  -6  168.13    7.67
  -9  -1  -7  217.05    8.53
  -9  -1  -8   37.91    6.99
  -9  -1  -9  247.90    9.78
  -9  -1 -10   47.81    8.06
  -9  -1 -11   78.02    9.08
  -9  -1 -12   19.03    9.52
  -9  -1 -13   66.04   10.62
  -9  -1 -14   46.70   11.45
  -9  -1 -15   25.66   12.02
  -9  -1 -16   62.64   12.79
  -9  -1 -17   44.02   13.29
  -9  -1 -18   37.70   14.11
  -9  -1 -19   12.37   15.26
  -9  -1 -20   24.79   15.49
  -9  -1 -21   27.17   17.47
  -9  -1 -22    6.42   18.10
  -9  -1 -23   13.45   19.74
  -9  -1 -24    2.73   20.65
   9   2   0   23.69    6.54
  -9  -2  -1  154.79    6.09
  -9  -2  -2   43.27    4.91
  -9  -2  -3   21.60    5.05
  -9  -2  -4   22.18    5.58
  -9  -2  -5   29.03    6.14
  -9  -2  -6   27.16    6.55
  -9  -2  -7   55.71    7.22
  -9  -2  -8   19.94    7.33
  -9  -2  -9   90.03    8.32
  -9  -2 -10   47.20    8.98
  -9  -2 -11   26.62    9.30
  -9  -2 -12   13.81   10.26
  -9  -2 -13   43.43   10.73
  -9  -2 -14   67.85   11.25
  -9  -2 -15  214.07   13.06
  -9  -2 -16   31.05   12.56
  -9  -2 -17   33.22   13.49
  -9  -2 -18   21.89   13.76
  -9  -2 -19    8.47   14.34
  -9  -2 -20    1.09   15.13
  -9  -2 -21   -1.05   15.70
  -9  -2 -22   18.98   17.78
  -9  -2 -23    4.91   17.80
  -9  -2 -24    5.18   21.11
   9   3   0   22.92    6.60
  -9  -3  -1   82.39    5.10
  -9  -3  -2   25.39    4.70
  -9  -3  -3   18.78    5.24
  -9  -3  -4   56.11    6.09
  -9  -3  -5   17.36    6.41
  -9  -3  -6   85.65    7.43
  -9  -3  -7   43.07    7.25
  -9  -3  -8   17.50    7.31
  -9  -3  -9   33.57    8.33
  -9  -3 -10   17.05    9.00
  -9  -3 -11   18.64    9.95
  -9  -3 -12  229.85   12.18
  -9  -3 -13   59.77   11.66
  -9  -3 -14   54.62   11.41
  -9  -3 -15   52.09   11.83
  -9  -3 -16   26.08   12.94
  -9  -3 -17   20.08   13.37
  -9  -3 -18   17.11   13.57
  -9  -3 -19   22.06   13.75
  -9  -3 -20    7.16   15.12
  -9  -3 -21    1.62   16.37
  -9  -3 -22    3.43   17.69
  -9  -3 -23    5.07   17.78
  -9  -3 -24   38.68   18.67
   9   4   0   33.29    7.06
  -9  -4  -1  271.62    8.13
  -9  -4  -2  181.13    6.84
  -9  -4  -3  133.06    6.60
  -9  -4  -4  193.56    7.94
  -9  -4  -5  104.02    7.49
  -9  -4  -6   78.13    7.73
  -9  -4  -7   26.39    8.16
  -9  -4  -8   20.20    8.31
  -9  -4  -9   20.13    8.77
  -9  -4 -10   77.43    9.62
  -9  -4 -11   32.15   10.62
  -9  -4 -12    5.17   11.12
  -9  -4 -13   27.77   11.51
  -9  -4 -14  170.62   12.95
  -9  -4 -15   41.11   12.67
  -9  -4 -16  169.26   14.50
  -9  -4 -17   12.66   13.89
  -9  -4 -18   33.13   13.78
  -9  -4 -19   13.45   14.13
  -9  -4 -20   -6.76   14.66
  -9  -4 -21    9.77   15.26
  -9  -4 -22   -4.84   16.00
  -9  -4 -23   25.42   17.10
  -9  -4 -24   33.96   17.59
   9   5   0   18.72    8.85
  -9  -5  -1   32.99    6.18
  -9  -5  -2   37.51    6.35
  -9  -5  -3  143.82    7.72
  -9  -5  -4   31.39    7.09
  -9  -5  -5  112.04    8.18
  -9  -5  -6   23.53    8.22
  -9  -5  -7  207.68   10.28
  -9  -5  -8   64.61    9.38
  -9  -5  -9   26.04    9.83
  -9  -5 -10  125.29   11.12
  -9  -5 -11   42.80   11.25
  -9  -5 -12   35.64   11.63
  -9  -5 -13   64.29   12.10
  -9  -5 -14    5.50   12.43
  -9  -5 -15   51.44   13.45
  -9  -5 -16   85.95   13.63
  -9  -5 -17   29.50   13.89
  -9  -5 -18   20.79   14.52
  -9  -5 -19   17.14   15.26
  -9  -5 -20    7.58   14.63
  -9  -5 -21   15.46   15.63
  -9  -5 -22   -0.48   16.63
  -9  -5 -23   19.15   15.87
   9   6   0   15.95   10.67
  -9  -6  -1   51.87    7.53
  -9  -6  -2  154.09    8.64
  -9  -6  -3   29.16    7.24
  -9  -6  -4  155.84    9.10
  -9  -6  -5   51.59    8.64
  -9  -6  -6   19.76    9.09
  -9  -6  -7   59.02    9.93
  -9  -6  -8   51.24   10.27
  -9  -6  -9   37.47   10.62
  -9  -6 -10   16.27   11.40
  -9  -6 -11   21.15   11.70
  -9  -6 -12   14.12   11.96
  -9  -6 -13   14.86   12.26
  -9  -6 -14   23.25   12.97
  -9  -6 -15   26.55   13.54
  -9  -6 -16   10.28   13.83
  -9  -6 -17   26.78   13.67
  -9  -6 -18   18.00   14.40
  -9  -6 -19   14.43   14.74
  -9  -6 -20    4.35   15.33
  -9  -6 -21    1.00   15.74
  -9  -6 -22    5.03   16.77
  -9  -6 -23   20.29   16.79
   9   7   0   45.25   13.11
  -9  -7  -1   67.25    8.78
  -9  -7  -2   31.62    8.20
  -9  -7  -3   64.00    8.91
  -9  -7  -4   52.88    9.08
  -9  -7  -5   53.41   10.00
  -9  -7  -6  218.49   11.85
  -9  -7  -7   13.27   10.48
  -9  -7  -8   75.20   11.65
  -9  -7  -9   22.28   11.15
  -9  -7 -10   35.48   11.60
  -9  -7 -11   11.09   11.88
  -9  -7 -12   22.64   12.16
  -9  -7 -13    9.39   12.82
  -9  -7 -14  133.36   13.66
  -9  -7 -15   24.68   13.16
  -9  -7 -16   18.75   13.30
  -9  -7 -17    6.96   13.94
  -9  -7 -18   16.01   14.37
  -9  -7 -19   11.19   14.64
  -9  -7 -20   13.41   15.49
  -9  -7 -21    4.72   16.71
  -9  -7 -22    7.68   17.40
   9   8   0  132.35   17.40
  -9  -8  -1  582.05   15.04
  -9  -8  -2   78.29    9.70
  -9  -8  -3   74.97    9.68
  -9  -8  -4  121.26   10.45
  -9  -8  -5   60.09   10.74
  -9  -8  -6   32.50   10.92
  -9  -8  -7   26.89   11.46
  -9  -8  -8   88.98   12.63
  -9  -8  -9   44.12   12.21
  -9  -8 -10    9.73   12.24
  -9  -8 -11   27.53   12.58
  -9  -8 -12   17.29   12.99
  -9  -8 -13   10.86   12.78
  -9  -8 -14   13.28   12.96
  -9  -8 -15   21.04   13.21
  -9  -8 -16   37.83   13.63
  -9  -8 -17   13.50   14.06
  -9  -8 -18    2.11   14.71
  -9  -8 -19   -4.62   14.98
  -9  -8 -20   -7.15   15.31
  -9  -8 -21    1.30   15.76
   9   9   0   59.65   12.45
  -9  -9  -1  130.06   10.05
  -9  -9  -2   41.14    9.16
  -9  -9  -3  151.21   10.50
  -9  -9  -4  151.59   11.14
  -9  -9  -5  287.65   13.20
  -9  -9  -6   33.14   11.56
  -9  -9  -7   42.01   12.26
  -9  -9  -8   -1.74   12.44
  -9  -9  -9   22.80   12.78
  -9  -9 -10   23.74   12.92
  -9  -9 -11   26.02   13.28
  -9  -9 -12    6.64   12.70
  -9  -9 -13    5.96   13.21
  -9  -9 -14   32.79   13.29
  -9  -9 -15   30.60   14.00
  -9  -9 -16    1.67   14.29
  -9  -9 -17   20.79   14.09
  -9  -9 -18   -0.77   15.00
  -9  -9 -19    4.32   14.88
  -9  -9 -20   -1.38   15.50
   9  10   0   13.76   13.11
  -9 -10  -1    7.67    9.38
  -9 -10  -2   10.94   10.15
  -9 -10  -3   17.03   10.12
  -9 -10  -4   -6.08   10.49
  -9 -10  -5   29.26   11.32
  -9 -10  -6    7.49   12.40
  -9 -10  -7   74.84   12.82
  -9 -10  -8    8.41   12.40
  -9 -10  -9   16.02   12.33
  -9 -10 -10   21.25   13.20
  -9 -10 -11   12.71   13.19
  -9 -10 -12    6.70   13.32
  -9 -10 -13    4.87   13.25
  -9 -10 -14   13.31   13.87
  -9 -10 -15    6.29   13.82
  -9 -10 -16   -4.62   13.60
  -9 -10 -17   17.17   13.84
  -9 -10 -18    6.45   14.35
  -9 -10 -19   13.34   14.32
   9  11   0  121.10   15.59
  -9 -11  -1  190.24   11.23
  -9 -11  -2   58.38   10.64
  -9 -11  -3   45.59   10.82
  -9 -11  -4   14.84   11.03
  -9 -11  -5    9.12   11.25
  -9 -11  -6   13.28   12.10
  -9 -11  -7    5.56   12.68
  -9 -11  -8   11.04   12.85
  -9 -11  -9   28.13   12.81
  -9 -11 -10    8.63   11.27
  -9 -11 -11   31.71   13.20
  -9 -11 -12    6.25   13.38
  -9 -11 -13   -0.08   13.97
  -9 -11 -14    4.13   13.99
  -9 -11 -15    1.82   13.29
  -9 -11 -16   12.11   13.61
  -9 -11 -17   -2.01   14.52
  -9 -11 -18    6.39   15.27
   9  12   0  123.90   16.84
  -9 -12  -1  206.50   12.23
  -9 -12  -2   54.99   11.83
  -9 -12  -3   34.50   11.19
  -9 -12  -4    3.14   11.54
  -9 -12  -5   31.46   11.70
  -9 -12  -6    3.57   11.70
  -9 -12  -7   20.78   12.08
  -9 -12  -8   18.18   12.30
  -9 -12  -9   19.84   11.94
  -9 -12 -10    9.53   11.02
  -9 -12 -11   48.31   12.47
  -9 -12 -12    2.10   12.64
  -9 -12 -13    9.41   12.75
  -9 -12 -14   -6.08   13.87
  -9 -12 -15    8.23   14.02
  -9 -12 -16    5.63   14.46
  -9 -12 -17   -1.00   14.25
   9  13   0   41.81   17.33
  -9 -13  -1   56.09   11.90
  -9 -13  -2   22.63   11.54
  -9 -13  -3   23.53   11.81
  -9 -13  -4   27.50   10.49
  -9 -13  -5   18.24   10.34
  -9 -13  -6    3.81   11.28
  -9 -13  -7   15.31   11.68
  -9 -13  -8   14.39   11.10
  -9 -13  -9   -1.21   10.77
  -9 -13 -10    5.68   11.61
  -9 -13 -11    7.61   12.33
  -9 -13 -12   10.43   12.33
  -9 -13 -13   -5.03   13.22
  -9 -13 -14    6.72   13.20
  -9 -13 -15    1.46   13.30
   9  14   0    7.42   16.55
  -9 -14  -1   16.39   11.45
  -9 -14  -2    0.35   11.10
  -9 -14  -3    6.88   10.84
  -9 -14  -4   -1.31   10.14
  -9 -14  -5    0.28    9.93
  -9 -14  -6   -7.45   10.04
  -9 -14  -7    7.59   10.99
  -9 -14  -8    1.60   11.10
  -9 -14  -9    2.24   11.57
  -9 -14 -10    4.73   11.41
  -9 -14 -11  -16.33   12.40
  -9 -14 -12    9.09   12.84
  -9 -14 -13    6.35   12.75
   9  15   0   29.64   16.81
  -9 -15  -1   29.84   11.47
  -9 -15  -2   22.98   11.21
  -9 -15  -3   11.87   11.19
  -9 -15  -4    5.07   10.25
  -9 -15  -5   10.40   10.67
  -9 -15  -6    0.93   10.58
  -9 -15  -7   -1.86   11.24
  -9 -15  -8   10.49   10.89
  -9 -15  -9    5.41   11.06
  -9 -15 -10    8.13   11.62
   9  16   0   13.43   17.12
  -9 -16  -1   26.63   11.51
  -9 -16  -2    7.74   11.48
  -9 -16  -3   -0.50   10.85
  -9 -16  -4   -3.82   11.03
  -9 -16  -5    6.11   11.35
  10   0   0 1113.68   42.55
  10   0   1   58.62    9.18
  10   0   2   64.23    8.53
  10   0   3   28.24    8.65
  10   0   4   29.07    8.20
  10   0   5   20.11    8.34
  10   0   6   31.94    9.48
  10   0   7    7.73    9.98
  10   0   8  158.32   12.72
  10   0   9    3.13   12.23
  10   0  10   28.62   12.67
  10   0  11   12.40   13.58
  10   0  12   23.33   13.96
  10   0  13    3.37   15.12
  10   0  14   24.57   16.23
  10   0  15    7.13   17.24
  10   0  16   43.10   17.71
  10   0  17    6.54   19.77
  10   0  18   16.73   19.79
  10   0  19   -9.84   21.02
  10   0  20   31.70   24.08
  10   0  21    7.05   24.51
  10   0  22   15.16   27.06
  10   0  23   -1.79   29.19
  10   0  24   31.12   28.91
  10   1   0  181.36   10.05
 -10  -1  -1  142.92    6.84
 -10  -1  -2   32.88    5.63
 -10  -1  -3   28.72    5.69
 -10  -1  -4   79.36    6.40
 -10  -1  -5   37.82    6.43
 -10  -1  -6  100.74    7.13
 -10  -1  -7   23.61    7.85
 -10  -1  -8   48.30    8.04
 -10  -1  -9   27.16    8.36
 -10  -1 -10   47.81    9.11
 -10  -1 -11   22.32    9.61
 -10  -1 -12   35.88   10.23
 -10  -1 -13   27.59   10.69
 -10  -1 -14    9.10   11.07
 -10  -1 -15   10.28   12.02
 -10  -1 -16   18.85   12.99
 -10  -1 -17   42.75   13.39
 -10  -1 -18   26.33   13.93
 -10  -1 -19   18.55   14.42
 -10  -1 -20   13.74   16.11
 -10  -1 -21    6.11   17.79
 -10  -1 -22   -0.48   18.16
 -10  -1 -23   19.34   20.33
  10   2   0   39.86    7.88
 -10  -2  -1   39.12    5.58
 -10  -2  -2   77.51    5.92
 -10  -2  -3   26.89    5.81
 -10  -2  -4   57.69    6.64
 -10  -2  -5   60.98    7.01
 -10  -2  -6   16.27    7.57
 -10  -2  -7   35.52    8.28
 -10  -2  -8   23.73    8.40
 -10  -2  -9    7.51    8.91
 -10  -2 -10   73.48    9.69
 -10  -2 -11   63.87   10.45
 -10  -2 -12   10.97   10.67
 -10  -2 -13   72.45   11.24
 -10  -2 -14    9.45   11.49
 -10  -2 -15   15.72   12.15
 -10  -2 -16    8.63   12.60
 -10  -2 -17   20.48   12.87
 -10  -2 -18   11.54   13.86
 -10  -2 -19   -0.85   14.54
 -10  -2 -20   -1.97   15.26
 -10  -2 -21   25.93   16.13
 -10  -2 -22    5.64   17.47
 -10  -2 -23   -2.39   19.37
  10   3   0  259.66   11.70
 -10  -3  -1   67.44    5.70
 -10  -3  -2  352.83    9.36
 -10  -3  -3  294.62    9.14
 -10  -3  -4   19.54    6.59
 -10  -3  -5  221.45    9.48
 -10  -3  -6   43.87    8.28
 -10  -3  -7   32.63    8.82
 -10  -3  -8   29.32    8.25
 -10  -3  -9   44.71    9.14
 -10  -3 -10   56.31    9.96
 -10  -3 -11   35.71   10.77
 -10  -3 -12    3.70   11.46
 -10  -3 -13    6.09   11.71
 -10  -3 -14  112.92   12.69
 -10  -3 -15   21.96   12.47
 -10  -3 -16    7.75   12.47
 -10  -3 -17    6.48   13.02
 -10  -3 -18    3.24   13.30
 -10  -3 -19    8.73   13.80
 -10  -3 -20    1.71   15.12
 -10  -3 -21   14.85   16.06
 -10  -3 -22   33.12   16.10
 -10  -3 -23   14.65   18.00
  10   4   0  967.90   25.72
 -10  -4  -1  145.00    7.33
 -10  -4  -2   38.90    6.04
 -10  -4  -3  178.84    8.20
 -10  -4  -4   71.08    7.44
 -10  -4  -5   78.09    8.47
 -10  -4  -6  133.76    9.65
 -10  -4  -7   35.53    9.36
 -10  -4  -8   97.18   10.00
 -10  -4  -9   49.03    9.96
 -10  -4 -10   64.61   10.29
 -10  -4 -11   64.88   11.04
 -10  -4 -12  150.19   12.35
 -10  -4 -13  111.87   12.50
 -10  -4 -14   19.27   12.78
 -10  -4 -15   92.91   13.38
 -10  -4 -16    5.42   13.00
 -10  -4 -17   22.87   12.57
 -10  -4 -18   13.90   13.21
 -10  -4 -19    4.10   14.52
 -10  -4 -20   12.79   15.07
 -10  -4 -21    2.73   15.57
 -10  -4 -22   18.25   16.28
 -10  -4 -23   16.41   17.16
  10   5   0   38.79    8.70
 -10  -5  -1   75.12    7.19
 -10  -5  -2  190.28    8.36
 -10  -5  -3   46.79    7.56
 -10  -5  -4   86.52    8.51
 -10  -5  -5   25.63    8.78
 -10  -5  -6   35.28    9.63
 -10  -5  -7   19.00    9.63
 -10  -5  -8   97.56   10.85
 -10  -5  -9  139.22   10.87
 -10  -5 -10   50.60   10.79
 -10  -5 -11   24.54   11.67
 -10  -5 -12   29.42   11.74
 -10  -5 -13    3.10   12.77
 -10  -5 -14   21.28   12.77
 -10  -5 -15   11.79   12.90
 -10  -5 -16   -1.13   13.65
 -10  -5 -17    7.48   13.80
 -10  -5 -18   -2.52   14.23
 -10  -5 -19   11.40   13.97
 -10  -5 -20   12.34   15.23
 -10  -5 -21   -4.65   16.47
 -10  -5 -22   -0.59   16.61
  10   6   0  100.69   12.98
 -10  -6  -1   62.46    8.90
 -10  -6  -2   35.57    8.82
 -10  -6  -3   14.77    8.60
 -10  -6  -4   51.73    9.21
 -10  -6  -5   25.72    9.41
 -10  -6  -6  117.66   10.68
 -10  -6  -7  117.71   11.14
 -10  -6  -8   94.98   11.40
 -10  -6  -9   22.57   11.03
 -10  -6 -10   29.02   11.45
 -10  -6 -11   15.88   12.06
 -10  -6 -12   28.08   12.50
 -10  -6 -13   32.23   12.85
 -10  -6 -14    9.70   12.65
 -10  -6 -15   11.70   12.95
 -10  -6 -16   12.32   12.99
 -10  -6 -17   21.49   13.40
 -10  -6 -18   17.34   14.03
 -10  -6 -19    4.37   14.83
 -10  -6 -20    9.17   16.46
 -10  -6 -21   12.67   15.89
 -10  -6 -22    2.46   15.32
  10   7   0 1314.64   35.96
 -10  -7  -1  141.76   11.66
 -10  -7  -2  126.23   10.23
 -10  -7  -3   72.26    9.96
 -10  -7  -4   34.95    9.57
 -10  -7  -5   35.48    9.90
 -10  -7  -6  140.12   11.78
 -10  -7  -7   28.16   11.07
 -10  -7  -8   16.74   11.21
 -10  -7  -9    6.16   11.48
 -10  -7 -10   44.17   12.03
 -10  -7 -11    3.31   12.33
 -10  -7 -12   28.84   12.71
 -10  -7 -13   20.88   12.46
 -10  -7 -14   23.09   12.68
 -10  -7 -15   12.03   12.89
 -10  -7 -16    5.36   13.31
 -10  -7 -17    5.13   13.80
 -10  -7 -18    6.21   14.29
 -10  -7 -19    1.82   14.72
 -10  -7 -20    1.83   15.37
 -10  -7 -21   15.06   15.45
  10   8   0 1780.00   44.90
 -10  -8  -1   79.76   13.37
 -10  -8  -2  141.59   11.72
 -10  -8  -3  137.91   10.51
 -10  -8  -4  172.42   11.36
 -10  -8  -5  141.41   11.24
 -10  -8  -6   42.69   11.20
 -10  -8  -7   15.92   11.19
 -10  -8  -8    7.68   11.41
 -10  -8  -9   23.44   12.54
 -10  -8 -10   99.67   13.14
 -10  -8 -11    9.75   12.73
 -10  -8 -12   63.16   12.18
 -10  -8 -13   22.48   12.06
 -10  -8 -14   34.88   12.70
 -10  -8 -15   53.74   13.19
 -10  -8 -16    4.96   13.49
 -10  -8 -17   -1.28   13.82
 -10  -8 -18   12.87   14.14
 -10  -8 -19    1.44   14.96
 -10  -8 -20    0.52   15.24
  10   9   0  133.04   16.43
 -10  -9  -1   59.18    9.90
 -10  -9  -2   27.67    9.87
 -10  -9  -3   58.71   10.42
 -10  -9  -4   17.48   10.15
 -10  -9  -5   55.32   11.51
 -10  -9  -6   16.24   10.77
 -10  -9  -7    4.16   12.36
 -10  -9  -8   49.03   12.74
 -10  -9  -9   28.43   12.92
 -10  -9 -10   15.20   13.11
 -10  -9 -11   12.04   12.79
 -10  -9 -12   21.56   12.79
 -10  -9 -13   -0.09   12.87
 -10  -9 -14   -0.45   12.78
 -10  -9 -15    0.78   13.37
 -10  -9 -16    9.78   13.54
 -10  -9 -17   -3.14   14.07
 -10  -9 -18    8.84   14.79
 -10  -9 -19    5.41   15.00
  10  10   0   56.27   13.79
 -10 -10  -1   37.52   10.30
 -10 -10  -2   42.92    9.97
 -10 -10  -3   28.78   10.23
 -10 -10  -4   22.11   11.00
 -10 -10  -5   44.92   11.59
 -10 -10  -6   18.84   10.85
 -10 -10  -7   29.60   11.81
 -10 -10  -8    1.51   12.40
 -10 -10  -9   12.08   12.57
 -10 -10 -10    5.21   12.96
 -10 -10 -11    4.00   12.98
 -10 -10 -12   -1.23   13.35
 -10 -10 -13    3.28   13.73
 -10 -10 -14    9.82   13.47
 -10 -10 -15   -2.97   14.33
 -10 -10 -16   -0.34   14.50
 -10 -10 -17   10.26   14.86
 -10 -10 -18   10.94   14.92
  10  11   0  291.52   18.04
 -10 -11  -1  106.70   11.00
 -10 -11  -2   63.66   10.86
 -10 -11  -3   65.31   11.01
 -10 -11  -4   15.93   10.98
 -10 -11  -5   -2.31   11.42
 -10 -11  -6   15.64   11.96
 -10 -11  -7    8.90   12.29
 -10 -11  -8    5.00   12.42
 -10 -11  -9    5.95   12.58
 -10 -11 -10   15.58   12.39
 -10 -11 -11    0.05   13.35
 -10 -11 -12   -3.38   13.70
 -10 -11 -13   -1.46   13.66
 -10 -11 -14    9.44   14.13
 -10 -11 -15   10.78   14.26
 -10 -11 -16    8.45   14.60
 -10 -11 -17    4.84   15.13
  10  12   0  264.15   18.89
 -10 -12  -1  128.75   11.35
 -10 -12  -2   41.96   11.23
 -10 -12  -3   26.87   11.28
 -10 -12  -4    3.61   11.10
 -10 -12  -5   14.97   11.64
 -10 -12  -6    8.09   11.79
 -10 -12  -7    5.92   11.99
 -10 -12  -8    1.08   12.95
 -10 -12  -9   19.05   12.74
 -10 -12 -10   16.77   13.06
 -10 -12 -11    7.46   13.23
 -10 -12 -12   15.44   13.59
 -10 -12 -13    6.38   13.51
 -10 -12 -14    0.25   14.48
 -10 -12 -15   -1.69   14.40
  10  13   0   40.22   16.22
 -10 -13  -1   19.45   11.48
 -10 -13  -2    7.21   11.55
 -10 -13  -3   17.13   11.22
 -10 -13  -4    9.48   11.30
 -10 -13  -5    2.39   11.52
 -10 -13  -6    8.38   11.74
 -10 -13  -7    4.86   12.17
 -10 -13  -8   11.74   12.34
 -10 -13  -9    2.03   13.22
 -10 -13 -10   10.19   12.11
 -10 -13 -11    2.11   12.86
 -10 -13 -12    3.22   12.88
 -10 -13 -13   -2.64   13.06
  10  14   0   31.24   17.46
 -10 -14  -1   23.04   11.82
 -10 -14  -2   21.14   11.41
 -10 -14  -3    1.25   11.48
 -10 -14  -4    8.28   11.54
 -10 -14  -5    7.75   10.45
 -10 -14  -6    0.05    9.58
 -10 -14  -7   -9.70   10.98
 -10 -14  -8    1.26   10.74
 -10 -14  -9   -3.21   13.04
 -10 -14 -10    5.62   11.62
 -10 -14 -11    7.84   12.69
  10  15   0   35.34   17.06
 -10 -15  -1   19.20   11.84
 -10 -15  -2    2.11   11.70
 -10 -15  -3    2.31   11.65
 -10 -15  -4    2.68   10.89
 -10 -15  -5    0.68   10.33
 -10 -15  -6    7.72   10.22
 -10 -15  -7   -7.58   11.13
  11   0   0   34.53   13.44
  11   0   1   52.17    9.83
  11   0   2  432.95   16.46
  11   0   3   24.75   10.64
  11   0   4   29.85   10.64
  11   0   5   23.32   10.50
  11   0   6  248.88   13.80
  11   0   7   19.39   12.69
  11   0   8   28.40   12.35
  11   0   9    8.16   13.19
  11   0  10   13.67   13.78
  11   0  11    5.31   13.61
  11   0  12   37.70   14.91
  11   0  13   -1.45   14.72
  11   0  14   20.64   15.32
  11   0  15   10.16   15.99
  11   0  16   16.97   17.23
  11   0  17    6.29   19.37
  11   0  18   15.33   19.78
  11   0  19   10.52   21.56
  11   0  20   -6.12   22.80
  11   0  21    1.91   23.70
  11   0  22   22.57   28.14
  11   1   0   37.01    9.13
 -11  -1  -1  150.95    8.19
 -11  -1  -2  104.54    7.34
 -11  -1  -3   20.54    7.06
 -11  -1  -4   86.83    8.22
 -11  -1  -5   24.76    8.04
 -11  -1  -6   50.12    7.90
 -11  -1  -7   29.44    8.74
 -11  -1  -8   32.11    9.33
 -11  -1  -9   46.07    9.63
 -11  -1 -10   21.14    9.78
 -11  -1 -11   47.42   10.30
 -11  -1 -12   25.99   10.30
 -11  -1 -13   28.38   10.95
 -11  -1 -14   43.26   11.24
 -11  -1 -15   43.31   11.49
 -11  -1 -16    5.07   12.18
 -11  -1 -17    7.64   13.18
 -11  -1 -18   17.56   14.52
 -11  -1 -19   18.35   15.23
 -11  -1 -20   29.31   16.04
 -11  -1 -21    1.49   16.36
 -11  -1 -22   44.48   17.11
  11   2   0   52.79   11.83
 -11  -2  -1  573.84   13.54
 -11  -2  -2   99.51    7.62
 -11  -2  -3   52.31    7.31
 -11  -2  -4   33.55    7.70
 -11  -2  -5   77.59    8.56
 -11  -2  -6   17.13    8.93
 -11  -2  -7   32.93    9.17
 -11  -2  -8   21.85    9.27
 -11  -2  -9   59.50    9.82
 -11  -2 -10   31.72   10.30
 -11  -2 -11  112.40   10.89
 -11  -2 -12   20.88   11.01
 -11  -2 -13   88.68   11.51
 -11  -2 -14   31.57   12.12
 -11  -2 -15   13.74   12.39
 -11  -2 -16   -4.50   12.56
 -11  -2 -17   14.84   12.99
 -11  -2 -18   10.51   13.81
 -11  -2 -19    8.29   14.61
 -11  -2 -20   11.48   15.12
 -11  -2 -21   16.96   16.36
 -11  -2 -22   10.79   17.60
  11   3   0   13.96   12.86
 -11  -3  -1  816.26   16.79
 -11  -3  -2   75.71    7.95
 -11  -3  -3   51.37    7.47
 -11  -3  -4   17.21    7.96
 -11  -3  -5   25.15    8.71
 -11  -3  -6  159.41   10.30
 -11  -3  -7  143.48   10.69
 -11  -3  -8   72.55   10.42
 -11  -3  -9   53.07    9.72
 -11  -3 -10   25.56   10.25
 -11  -3 -11  193.14   12.23
 -11  -3 -12   99.81   11.87
 -11  -3 -13   14.15   12.80
 -11  -3 -14   22.30   12.95
 -11  -3 -15   11.38   12.79
 -11  -3 -16   10.53   12.33
 -11  -3 -17    9.58   12.59
 -11  -3 -18    9.16   13.57
 -11  -3 -19   18.61   14.27
 -11  -3 -20   17.08   14.70
 -11  -3 -21    5.21   15.69
 -11  -3 -22   -0.77   18.32
  11   4   0   52.62   11.97
 -11  -4  -1  646.44   14.42
 -11  -4  -2   65.82    7.82
 -11  -4  -3   99.34    8.43
 -11  -4  -4   30.17    8.40
 -11  -4  -5  145.56   10.01
 -11  -4  -6   57.64    9.94
 -11  -4  -7   95.23   10.88
 -11  -4  -8   43.98   10.67
 -11  -4  -9   19.87   10.46
 -11  -4 -10   12.80   10.62
 -11  -4 -11   18.01   11.07
 -11  -4 -12   17.56   11.93
 -11  -4 -13   16.95   12.57
 -11  -4 -14   29.25   13.11
 -11  -4 -15   16.93   13.07
 -11  -4 -16    3.38   13.44
 -11  -4 -17   -2.68   13.49
 -11  -4 -18   13.84   13.06
 -11  -4 -19    6.33   14.24
 -11  -4 -20   13.05   14.99
 -11  -4 -21    0.20   15.76
 -11  -4 -22   10.54   16.20
  11   5   0   40.69   10.78
 -11  -5  -1   50.00    8.02
 -11  -5  -2  131.01    8.62
 -11  -5  -3  183.04   10.17
 -11  -5  -4   35.04    8.72
 -11  -5  -5   23.73    9.48
 -11  -5  -6   36.21   10.24
 -11  -5  -7   27.42   10.41
 -11  -5  -8   53.04   11.20
 -11  -5  -9   46.18   11.38
 -11  -5 -10   49.94   11.36
 -11  -5 -11   28.33   11.57
 -11  -5 -12    7.46   12.01
 -11  -5 -13   17.83   12.60
 -11  -5 -14   -1.94   12.83
 -11  -5 -15    6.30   13.16
 -11  -5 -16   12.87   13.69
 -11  -5 -17    8.38   13.74
 -11  -5 -18    6.37   13.92
 -11  -5 -19    0.13   14.14
 -11  -5 -20   18.56   15.72
 -11  -5 -21   -5.34   15.09
  11   6   0   79.51   13.93
 -11  -6  -1  189.51   10.65
 -11  -6  -2  265.56   11.13
 -11  -6  -3   38.18    9.40
 -11  -6  -4  156.37   10.74
 -11  -6  -5   38.79   10.33
 -11  -6  -6   17.04   10.90
 -11  -6  -7   13.87   10.86
 -11  -6  -8   17.75   11.57
 -11  -6  -9    0.70   11.63
 -11  -6 -10   32.89   11.52
 -11  -6 -11   31.81   12.29
 -11  -6 -12   21.72   12.52
 -11  -6 -13    5.59   12.59
 -11  -6 -14   10.77   12.86
 -11  -6 -15    9.79   13.12
 -11  -6 -16   -2.99   13.57
 -11  -6 -17   -4.72   13.68
 -11  -6 -18    9.53   14.28
 -11  -6 -19    5.42   14.39
 -11  -6 -20   -7.51   14.72
 -11  -6 -21    5.35   14.88
  11   7   0  127.54   18.47
 -11  -7  -1  699.49   17.70
 -11  -7  -2  158.95   11.58
 -11  -7  -3   67.76   10.37
 -11  -7  -4   47.16   10.45
 -11  -7  -5   25.70   10.37
 -11  -7  -6   12.07   11.20
 -11  -7  -7   25.65   11.29
 -11  -7  -8  110.12   12.86
 -11  -7  -9   18.28   12.06
 -11  -7 -10    2.42   12.08
 -11  -7 -11   99.88   12.59
 -11  -7 -12   18.74   12.27
 -11  -7 -13   17.75   12.33
 -11  -7 -14    9.86   12.84
 -11  -7 -15    7.58   13.08
 -11  -7 -16   13.11   13.49
 -11  -7 -17    5.79   13.79
 -11  -7 -18   12.27   14.11
 -11  -7 -19   -7.50   14.38
 -11  -7 -20   13.72   14.80
  11   8   0  110.17   16.80
 -11  -8  -1  215.81   12.33
 -11  -8  -2   73.72   12.04
 -11  -8  -3   47.26   11.51
 -11  -8  -4   48.13   10.96
 -11  -8  -5    5.89   10.77
 -11  -8  -6   21.25   11.36
 -11  -8  -7    6.86   12.02
 -11  -8  -8   13.74   11.55
 -11  -8  -9    8.58   11.87
 -11  -8 -10   29.23   12.42
 -11  -8 -11   27.90   12.56
 -11  -8 -12   -0.95   12.20
 -11  -8 -13   24.20   12.58
 -11  -8 -14    4.73   12.56
 -11  -8 -15    6.18   13.10
 -11  -8 -16    2.55   13.44
 -11  -8 -17    8.48   14.10
 -11  -8 -18    2.68   14.18
 -11  -8 -19    7.36   14.56
  11   9   0   38.69   17.01
 -11  -9  -1   53.62   11.16
 -11  -9  -2   19.21   11.17
 -11  -9  -3   56.19   11.10
 -11  -9  -4   15.45   10.60
 -11  -9  -5   50.85   11.59
 -11  -9  -6   15.58   10.89
 -11  -9  -7    1.31   10.70
 -11  -9  -8   10.50   11.02
 -11  -9  -9   10.72   11.56
 -11  -9 -10   15.57   12.77
 -11  -9 -11   14.36   13.17
 -11  -9 -12    7.81   13.30
 -11  -9 -13   14.42   12.86
 -11  -9 -14    8.27   13.32
 -11  -9 -15   11.85   12.98
 -11  -9 -16    0.40   13.81
 -11  -9 -17   -8.67   14.16
 -11  -9 -18    7.86   14.29
  11  10   0   16.68   17.38
 -11 -10  -1   22.05   11.70
 -11 -10  -2   16.62   11.43
 -11 -10  -3    0.26    9.92
 -11 -10  -4   11.34   10.12
 -11 -10  -5   13.15   10.65
 -11 -10  -6    9.85    9.95
 -11 -10  -7   11.40   10.76
 -11 -10  -8   12.18   11.49
 -11 -10  -9    0.39   12.91
 -11 -10 -10    7.72   13.14
 -11 -10 -11   10.12   13.40
 -11 -10 -12   -0.46   13.32
 -11 -10 -13   -0.60   13.50
 -11 -10 -14   -2.44   13.25
 -11 -10 -15    1.96   13.85
 -11 -10 -16   -3.05   14.19
 -11 -10 -17    1.44   13.96
  11  11   0   10.64   16.29
 -11 -11  -1   59.98   11.55
 -11 -11  -2   30.47   10.76
 -11 -11  -3   15.64   10.63
 -11 -11  -4    8.80   11.01
 -11 -11  -5   17.54   11.53
 -11 -11  -6    5.11   11.97
 -11 -11  -7    7.13   11.81
 -11 -11  -8   17.33   12.22
 -11 -11  -9   24.90   12.89
 -11 -11 -10   -1.62   13.08
 -11 -11 -11   -4.02   13.69
 -11 -11 -12   10.87   13.69
 -11 -11 -13   17.83   14.29
 -11 -11 -14    4.98   13.97
 -11 -11 -15   15.92   14.03
  11  12   0   17.62   14.72
 -11 -12  -1   58.92   11.00
 -11 -12  -2   35.34   11.15
 -11 -12  -3   18.19   11.24
 -11 -12  -4    2.28   11.42
 -11 -12  -5    9.43   11.15
 -11 -12  -6   13.85   11.98
 -11 -12  -7    5.33   12.51
 -11 -12  -8   10.94   12.60
 -11 -12  -9    9.19   12.65
 -11 -12 -10   13.43   12.80
 -11 -12 -11   -2.45   12.97
 -11 -12 -12   -4.91   13.70
 -11 -12 -13   12.34   13.90
  11  13   0    8.32   15.83
 -11 -13  -1   13.34   10.89
 -11 -13  -2   10.11   11.01
 -11 -13  -3    7.43   11.14
 -11 -13  -4    1.96   11.57
 -11 -13  -5    9.13   11.91
 -11 -13  -6    3.61   11.88
 -11 -13  -7    8.20   12.24
 -11 -13  -8    8.81   12.45
 -11 -13  -9   10.81   13.39
 -11 -13 -10   12.08   13.42
 -11 -13 -11   17.28   13.33
  11  14   0   15.22   16.45
 -11 -14  -1    9.86   11.65
 -11 -14  -2   11.15   11.35
 -11 -14  -3    9.52   11.58
 -11 -14  -4   -2.00   11.86
 -11 -14  -5    0.97   11.85
 -11 -14  -6   -4.81   11.83
 -11 -14  -7   -5.65   12.49
 -11 -14  -8   -1.75   13.00
  11  15   0   -2.07   17.23
 -11 -15  -1    1.67   12.25
 -11 -15  -2    3.95   12.08
  12   0   0 2979.78  104.23
  12   0   1  102.31   16.30
  12   0   2  525.31   19.89
  12   0   3   52.58   12.64
  12   0   4  296.11   16.25
  12   0   5   25.15   12.29
  12   0   6  122.23   12.43
  12   0   7   14.25   11.66
  12   0   8   24.12   12.90
  12   0   9    4.37   14.19
  12   0  10  320.07   19.01
  12   0  11    0.98   15.16
  12   0  12  302.96   18.40
  12   0  13   -6.62   15.80
  12   0  14   44.30   15.69
  12   0  15    8.34   15.67
  12   0  16  -10.65   17.02
  12   0  17  -15.20   18.84
  12   0  18    2.78   20.03
  12   0  19    5.66   21.59
  12   0  20   26.18   22.60
  12   0  21    5.02   24.31
  12   1   0  624.66   22.70
 -12  -1  -1  314.02   11.73
 -12  -1  -2  107.20    8.72
 -12  -1  -3   64.04    8.62
 -12  -1  -4   35.37    9.13
 -12  -1  -5   12.61    9.03
 -12  -1  -6   23.64    8.70
 -12  -1  -7   54.48    8.99
 -12  -1  -8   13.81    9.11
 -12  -1  -9   31.46    9.92
 -12  -1 -10   23.16   10.69
 -12  -1 -11   89.53   11.43
 -12  -1 -12   33.14   11.51
 -12  -1 -13   18.36   11.07
 -12  -1 -14   14.31   11.13
 -12  -1 -15    9.13   11.47
 -12  -1 -16   -6.51   12.18
 -12  -1 -17   -0.53   12.64
 -12  -1 -18    7.61   14.62
 -12  -1 -19    5.88   15.26
 -12  -1 -20    9.56   15.86
 -12  -1 -21   19.16   17.47
  12   2   0   43.01   11.51
 -12  -2  -1   96.51    8.73
 -12  -2  -2   34.95    8.18
 -12  -2  -3   52.84    8.68
 -12  -2  -4  105.02    9.37
 -12  -2  -5   45.18    9.22
 -12  -2  -6   15.89    9.57
 -12  -2  -7   16.07   10.09
 -12  -2  -8    4.31   10.02
 -12  -2  -9   16.29   10.30
 -12  -2 -10    9.99   10.93
 -12  -2 -11  104.29   11.85
 -12  -2 -12   11.32   11.42
 -12  -2 -13   38.72   11.39
 -12  -2 -14    9.93   11.38
 -12  -2 -15   -2.57   11.95
 -12  -2 -16   -2.32   12.89
 -12  -2 -17  -12.32   13.89
 -12  -2 -18    3.32   14.16
 -12  -2 -19   12.78   14.84
 -12  -2 -20    6.15   14.76
 -12  -2 -21   29.57   17.07
  12   3   0  840.92   25.10
 -12  -3  -1  227.42   10.57
 -12  -3  -2  168.36    9.21
 -12  -3  -3   37.82    8.73
 -12  -3  -4  197.93   10.24
 -12  -3  -5  181.93   10.22
 -12  -3  -6   46.84   10.36
 -12  -3  -7   49.37   10.55
 -12  -3  -8   15.70   10.97
 -12  -3  -9   25.86   11.15
 -12  -3 -10  135.23   11.53
 -12  -3 -11   53.87   11.18
 -12  -3 -12   61.84   11.81
 -12  -3 -13    9.50   11.81
 -12  -3 -14   15.22   12.21
 -12  -3 -15   10.99   12.81
 -12  -3 -16  -10.99   13.05
 -12  -3 -17   -5.15   13.36
 -12  -3 -18    5.78   13.70
 -12  -3 -19    8.95   14.09
 -12  -3 -20    7.65   15.70
 -12  -3 -21    6.46   16.14
  12   4   0 1607.90   40.60
 -12  -4  -1  329.59   12.53
 -12  -4  -2  306.65   11.13
 -12  -4  -3   55.26    8.60
 -12  -4  -4   35.06    8.80
 -12  -4  -5  116.76   10.25
 -12  -4  -6   27.04   10.52
 -12  -4  -7    9.11   11.03
 -12  -4  -8    7.17   11.02
 -12  -4  -9   92.14   11.50
 -12  -4 -10   59.52   11.24
 -12  -4 -11   12.72   11.38
 -12  -4 -12   36.53   11.76
 -12  -4 -13   32.43   11.99
 -12  -4 -14   10.59   12.60
 -12  -4 -15   12.19   13.19
 -12  -4 -16    2.08   14.01
 -12  -4 -17    4.08   14.09
 -12  -4 -18    4.76   13.90
 -12  -4 -19    3.16   14.63
 -12  -4 -20    7.30   14.67
  12   5   0   59.46   12.22
 -12  -5  -1  115.05    9.14
 -12  -5  -2   35.42    8.83
 -12  -5  -3   35.69    8.65
 -12  -5  -4   28.17    9.69
 -12  -5  -5   96.67   10.39
 -12  -5  -6   54.43   10.60
 -12  -5  -7   28.39   11.00
 -12  -5  -8    8.95   11.52
 -12  -5  -9   27.49   12.27
 -12  -5 -10   22.30   11.74
 -12  -5 -11   34.07   11.67
 -12  -5 -12   11.62   11.30
 -12  -5 -13   -0.08   12.04
 -12  -5 -14   -5.77   12.96
 -12  -5 -15   -3.90   13.20
 -12  -5 -16   -7.30   14.29
 -12  -5 -17   -9.55   14.50
 -12  -5 -18   -0.80   14.29
 -12  -5 -19    4.49   14.99
 -12  -5 -20   11.13   14.75
  12   6   0   45.76   12.02
 -12  -6  -1   93.84    9.58
 -12  -6  -2   83.63    9.62
 -12  -6  -3   19.85    9.61
 -12  -6  -4   22.35    9.87
 -12  -6  -5   17.86   10.55
 -12  -6  -6   57.69   11.95
 -12  -6  -7   48.05   11.78
 -12  -6  -8   18.29   11.91
 -12  -6  -9   21.62   11.94
 -12  -6 -10   30.76   11.71
 -12  -6 -11   37.27   11.48
 -12  -6 -12   13.42   12.22
 -12  -6 -13   11.23   12.47
 -12  -6 -14   -2.22   13.48
 -12  -6 -15   -1.38   13.55
 -12  -6 -16   -2.43   14.02
 -12  -6 -17   13.20   14.01
 -12  -6 -18    2.84   14.40
 -12  -6 -19    5.10   14.20
  12   7   0  225.42   17.60
 -12  -7  -1  110.67   11.38
 -12  -7  -2  251.77   12.09
 -12  -7  -3   44.31   10.50
 -12  -7  -4   78.48   11.16
 -12  -7  -5   41.55   11.20
 -12  -7  -6   21.84   11.49
 -12  -7  -7   12.65   11.60
 -12  -7  -8   57.69   11.80
 -12  -7  -9   16.33   11.29
 -12  -7 -10   27.38   11.67
 -12  -7 -11   14.16   12.03
 -12  -7 -12   28.90   12.49
 -12  -7 -13   18.94   13.03
 -12  -7 -14   12.72   13.10
 -12  -7 -15  -10.47   13.65
 -12  -7 -16    1.85   13.57
 -12  -7 -17   -6.32   13.80
 -12  -7 -18   -2.48   13.83
  12   8   0   69.52   15.97
 -12  -8  -1   75.43   11.87
 -12  -8  -2   33.27   11.06
 -12  -8  -3   47.49   11.71
 -12  -8  -4  160.85   12.32
 -12  -8  -5   58.07   11.41
 -12  -8  -6    8.77   11.45
 -12  -8  -7    9.62   11.40
 -12  -8  -8   13.37   11.38
 -12  -8  -9   15.39   11.56
 -12  -8 -10   -0.18   11.89
 -12  -8 -11    6.16   12.33
 -12  -8 -12   14.53   12.66
 -12  -8 -13    3.10   12.66
 -12  -8 -14    2.42   12.76
 -12  -8 -15   -0.41   13.29
 -12  -8 -16   -6.16   13.69
 -12  -8 -17    2.52   13.78
  12   9   0   57.98   15.59
 -12  -9  -1  105.89   12.80
 -12  -9  -2   36.27   11.42
 -12  -9  -3   86.56   11.91
 -12  -9  -4   20.69   11.69
 -12  -9  -5    9.71   11.47
 -12  -9  -6   16.16   12.15
 -12  -9  -7    6.88   11.12
 -12  -9  -8   11.88   11.17
 -12  -9  -9    1.35   11.34
 -12  -9 -10    7.86   12.06
 -12  -9 -11    2.92   12.85
 -12  -9 -12    4.62   13.15
 -12  -9 -13    2.96   13.18
 -12  -9 -14    9.50   13.08
 -12  -9 -15    3.94   12.91
 -12  -9 -16  -10.99   13.34
  12  10   0   29.51   18.67
 -12 -10  -1   32.72   12.97
 -12 -10  -2   18.94   11.85
 -12 -10  -3   10.00   11.55
 -12 -10  -4    8.45   10.22
 -12 -10  -5    9.10   10.99
 -12 -10  -6    8.26   11.08
 -12 -10  -7   12.78   11.07
 -12 -10  -8    8.48   11.05
 -12 -10  -9   -5.15   12.23
 -12 -10 -10    5.30   13.21
 -12 -10 -11    1.83   13.53
 -12 -10 -12    5.13   13.77
 -12 -10 -13    2.48   14.01
 -12 -10 -14    2.53   13.43
 -12 -10 -15   -1.54   13.87
  12  11   0   52.87   18.65
 -12 -11  -1   51.03   11.97
 -12 -11  -2   24.04   11.36
 -12 -11  -3   -0.16   11.84
 -12 -11  -4   13.75    9.96
 -12 -11  -5    8.53   10.45
 -12 -11  -6    0.98   11.41
 -12 -11  -7   -0.33   11.12
 -12 -11  -8    9.00   11.66
 -12 -11  -9    9.24   12.50
 -12 -11 -10   -3.19   13.55
 -12 -11 -11    4.33   14.12
 -12 -11 -12    3.65   14.08
 -12 -11 -13    0.05   14.06
  12  12   0   64.75   18.34
 -12 -12  -1   25.98   11.47
 -12 -12  -2    6.61   11.25
 -12 -12  -3    3.95   11.09
 -12 -12  -4   -3.46   11.46
 -12 -12  -5   -1.44   10.03
 -12 -12  -6    5.86   11.74
 -12 -12  -7   11.46   12.64
 -12 -12  -8   14.19   12.43
 -12 -12  -9   -2.92   13.56
 -12 -12 -10    5.37   13.75
 -12 -12 -11    3.51   13.87
  12  13   0   28.16   15.50
 -12 -13  -1   16.60   11.09
 -12 -13  -2    4.17   11.38
 -12 -13  -3   -1.09   11.55
 -12 -13  -4    6.18   11.66
 -12 -13  -5    8.07   11.73
 -12 -13  -6    7.91   12.42
 -12 -13  -7   13.51   12.47
 -12 -13  -8   11.93   13.13
  12  14   0   25.37   15.98
 -12 -14  -1   14.17   11.13
 -12 -14  -2    3.57   11.26
 -12 -14  -3    0.65   11.58
 -12 -14  -4   -3.94   12.10
  13   0   0   28.21   18.83
  13   0   1   47.83   15.49
  13   0   2 1415.40   40.27
  13   0   3   17.87   15.27
  13   0   4   46.84   14.09
  13   0   5   19.40   14.04
  13   0   6   75.75   13.82
  13   0   7    5.57   12.67
  13   0   8   14.07   15.10
  13   0   9   -5.09   15.15
  13   0  10  298.74   19.54
  13   0  11   22.87   15.71
  13   0  12   42.30   15.15
  13   0  13   -3.38   15.08
  13   0  14    9.80   16.34
  13   0  15    3.80   16.82
  13   0  16   11.93   17.18
  13   0  17    6.86   18.83
  13   0  18    4.73   20.02
  13   0  19   -3.39   20.85
  13   0  20   20.29   23.69
  13   1   0   75.47   15.76
 -13  -1  -1  418.66   13.95
 -13  -1  -2  119.20   10.30
 -13  -1  -3   37.07    9.55
 -13  -1  -4   37.49    9.80
 -13  -1  -5   16.58   10.21
 -13  -1  -6   21.41    9.85
 -13  -1  -7   16.28    9.45
 -13  -1  -8   44.96   10.43
 -13  -1  -9   21.38   10.75
 -13  -1 -10   23.82   11.15
 -13  -1 -11   67.28   11.08
 -13  -1 -12   25.87   10.57
 -13  -1 -13    3.60   11.15
 -13  -1 -14   16.78   11.72
 -13  -1 -15   -4.45   11.73
 -13  -1 -16    7.81   12.37
 -13  -1 -17   -4.92   12.71
 -13  -1 -18   10.33   13.52
 -13  -1 -19    6.39   15.30
 -13  -1 -20   11.67   16.22
  13   2   0  158.03   15.80
 -13  -2  -1  405.78   13.13
 -13  -2  -2   94.30    9.71
 -13  -2  -3  313.80   12.27
 -13  -2  -4   92.59   10.27
 -13  -2  -5   44.34   10.03
 -13  -2  -6   50.31   10.64
 -13  -2  -7  129.28   11.91
 -13  -2  -8   18.05   11.26
 -13  -2  -9   47.94   11.43
 -13  -2 -10   28.18   11.05
 -13  -2 -11   42.43   11.11
 -13  -2 -12   16.49   11.09
 -13  -2 -13   23.83   11.06
 -13  -2 -14    1.43   11.75
 -13  -2 -15    2.96   12.14
 -13  -2 -16   -1.35   12.52
 -13  -2 -17   13.71   13.76
 -13  -2 -18    8.65   14.51
 -13  -2 -19   10.93   14.62
 -13  -2 -20   11.97   16.23
  13   3   0   77.90   13.48
 -13  -3  -1  151.81   10.07
 -13  -3  -2  215.38   10.84
 -13  -3  -3   36.94    9.47
 -13  -3  -4  106.46   10.07
 -13  -3  -5   33.57   10.07
 -13  -3  -6   26.65   10.62
 -13  -3  -7   11.08   11.31
 -13  -3  -8   12.55   12.03
 -13  -3  -9   -0.97   11.64
 -13  -3 -10   10.58   11.28
 -13  -3 -11   11.62   10.92
 -13  -3 -12    4.11   11.22
 -13  -3 -13   18.93   11.81
 -13  -3 -14    5.25   12.68
 -13  -3 -15    2.37   12.96
 -13  -3 -16   -1.79   14.06
 -13  -3 -17   -0.36   13.59
 -13  -3 -18   -5.28   14.32
 -13  -3 -19   10.78   14.11
  13   4   0   86.90   16.41
 -13  -4  -1  536.23   14.34
 -13  -4  -2  382.25   12.41
 -13  -4  -3  155.58   10.12
 -13  -4  -4   52.24   10.02
 -13  -4  -5  116.98   10.97
 -13  -4  -6   36.24   11.18
 -13  -4  -7   40.88   11.58
 -13  -4  -8   21.43   11.72
 -13  -4  -9    8.29   11.15
 -13  -4 -10  103.41   11.21
 -13  -4 -11   47.23   10.80
 -13  -4 -12    0.28   11.37
 -13  -4 -13   14.15   12.51
 -13  -4 -14    5.93   12.85
 -13  -4 -15   22.74   13.68
 -13  -4 -16    9.32   13.90
 -13  -4 -17    5.81   14.38
 -13  -4 -18    3.51   15.07
 -13  -4 -19    7.88   14.47
  13   5   0   73.16   12.54
 -13  -5  -1  245.16   10.97
 -13  -5  -2   67.97    9.51
 -13  -5  -3   13.44    8.93
 -13  -5  -4   42.77    9.97
 -13  -5  -5   25.12   10.67
 -13  -5  -6   13.93   10.91
 -13  -5  -7    9.73   11.13
 -13  -5  -8   13.82   11.29
 -13  -5  -9    4.47   11.34
 -13  -5 -10    5.53   11.13
 -13  -5 -11   41.61   11.68
 -13  -5 -12   13.98   11.58
 -13  -5 -13   12.98   12.22
 -13  -5 -14    9.14   12.63
 -13  -5 -15    6.18   13.47
 -13  -5 -16   11.69   14.02
 -13  -5 -17   -1.24   14.99
 -13  -5 -18   18.59   15.05
  13   6   0   40.29   13.89
 -13  -6  -1   66.88    9.19
 -13  -6  -2   56.78    9.48
 -13  -6  -3   48.02    9.82
 -13  -6  -4   32.77   10.28
 -13  -6  -5    8.12   10.44
 -13  -6  -6   70.62   11.21
 -13  -6  -7   16.54   11.17
 -13  -6  -8   12.97   11.63
 -13  -6  -9    8.32   11.66
 -13  -6 -10    9.57   12.05
 -13  -6 -11    6.68   11.96
 -13  -6 -12   -1.17   12.27
 -13  -6 -13   24.30   12.46
 -13  -6 -14    8.18   13.11
 -13  -6 -15   -3.98   13.84
 -13  -6 -16    8.86   14.23
 -13  -6 -17    6.61   14.90
 -13  -6 -18    0.29   14.42
  13   7   0   13.17   16.08
 -13  -7  -1   25.83   10.67
 -13  -7  -2   16.99   10.42
 -13  -7  -3    3.86   10.29
 -13  -7  -4   17.11   10.27
 -13  -7  -5    6.53   11.25
 -13  -7  -6   11.22   12.15
 -13  -7  -7   15.07   11.97
 -13  -7  -8   11.13   11.89
 -13  -7  -9   -0.10   11.78
 -13  -7 -10   -1.43   11.90
 -13  -7 -11    3.81   12.00
 -13  -7 -12    7.30   12.11
 -13  -7 -13    2.94   12.86
 -13  -7 -14   -2.90   13.73
 -13  -7 -15   13.73   14.14
 -13  -7 -16   14.33   14.21
 -13  -7 -17    3.81   13.81
  13   8   0   50.82   16.68
 -13  -8  -1   83.42   11.40
 -13  -8  -2   32.70   11.43
 -13  -8  -3   20.00   11.30
 -13  -8  -4    5.22   11.83
 -13  -8  -5   20.41   11.96
 -13  -8  -6   18.19   11.79
 -13  -8  -7   14.42   11.53
 -13  -8  -8    8.25   11.64
 -13  -8  -9    2.29   11.90
 -13  -8 -10    5.32   12.24
 -13  -8 -11    4.20   12.65
 -13  -8 -12    3.69   12.63
 -13  -8 -13   13.47   12.87
 -13  -8 -14   -5.41   13.09
 -13  -8 -15    5.08   13.72
 -13  -8 -16    3.80   13.65
  13   9   0   35.45   17.96
 -13  -9  -1   82.59   11.69
 -13  -9  -2   30.46   12.15
 -13  -9  -3    2.74   12.17
 -13  -9  -4    0.44   12.12
 -13  -9  -5   20.37   11.50
 -13  -9  -6   -0.81   11.52
 -13  -9  -7   10.61   11.92
 -13  -9  -8    5.96   11.80
 -13  -9  -9   -0.12   11.71
 -13  -9 -10   -0.67   12.42
 -13  -9 -11    7.36   12.84
 -13  -9 -12   -3.70   13.06
 -13  -9 -13   10.32   13.20
 -13  -9 -14   -3.66   13.06
  13  10   0   16.78   19.69
 -13 -10  -1    8.29   13.38
 -13 -10  -2    5.81   12.81
 -13 -10  -3    7.11   10.33
 -13 -10  -4   10.88   11.80
 -13 -10  -5    5.67   11.87
 -13 -10  -6    8.02   11.77
 -13 -10  -7    4.18   11.95
 -13 -10  -8    5.42   11.89
 -13 -10  -9    2.18   11.84
 -13 -10 -10    2.34   11.92
 -13 -10 -11   14.20   13.06
 -13 -10 -12    2.26   13.56
 -13 -10 -13    8.42   14.01
  13  11   0   25.23   20.34
 -13 -11  -1   20.07   14.09
 -13 -11  -2    8.32   11.39
 -13 -11  -3   13.99   12.27
 -13 -11  -4   12.88   10.76
 -13 -11  -5   -7.55   10.55
 -13 -11  -6    5.27   11.71
 -13 -11  -7   -6.22   11.30
 -13 -11  -8   -5.37   11.44
 -13 -11  -9    8.65   11.99
 -13 -11 -10    2.29   12.80
 -13 -11 -11    7.77   14.16
  13  12   0    1.53   19.98
 -13 -12  -1    3.47   11.97
 -13 -12  -2   14.45   11.12
 -13 -12  -3   10.97   12.20
 -13 -12  -4    4.07   10.58
 -13 -12  -5    3.54   10.88
 -13 -12  -6   -2.21   11.47
 -13 -12  -7   -2.90   12.05
 -13 -12  -8    3.21   10.77
  13  13   0  -10.31   17.46
 -13 -13  -1    2.16   11.96
 -13 -13  -2   11.66   11.70
 -13 -13  -3   14.46   11.45
 -13 -13  -4   -0.09   12.11
  14   0   0   79.79   21.30
  14   0   1   58.02   14.68
  14   0   2  204.01   16.86
  14   0   3   43.22   15.04
  14   0   4  167.31   16.75
  14   0   5   21.10   15.24
  14   0   6   43.68   14.51
  14   0   7    3.73   13.61
  14   0   8   -0.89   13.59
  14   0   9    4.13   14.84
  14   0  10    6.43   15.08
  14   0  11  -13.29   15.80
  14   0  12    7.34   15.95
  14   0  13    0.28   15.81
  14   0  14   30.55   16.45
  14   0  15    6.72   17.32
  14   0  16    8.80   17.88
  14   0  17   15.01   18.65
  14   0  18   -3.86   19.05
  14   1   0  213.91   16.95
 -14  -1  -1  106.14   10.96
 -14  -1  -2   78.54   11.03
 -14  -1  -3   15.78   10.45
 -14  -1  -4   40.39   10.82
 -14  -1  -5   -6.68   10.88
 -14  -1  -6   12.74   10.48
 -14  -1  -7   14.98    9.76
 -14  -1  -8    6.43    9.77
 -14  -1  -9   37.05   10.32
 -14  -1 -10   17.80   10.81
 -14  -1 -11    6.51   10.98
 -14  -1 -12    7.52   11.43
 -14  -1 -13    9.33   11.55
 -14  -1 -14    8.74   12.02
 -14  -1 -15    1.06   12.21
 -14  -1 -16   18.39   12.78
 -14  -1 -17    7.78   13.33
 -14  -1 -18    8.17   13.80
  14   2   0   43.58   15.24
 -14  -2  -1   28.55   10.68
 -14  -2  -2   19.88   10.57
 -14  -2  -3   33.40   10.51
 -14  -2  -4   28.85   11.02
 -14  -2  -5    4.20   10.99
 -14  -2  -6    6.75   10.58
 -14  -2  -7   11.17   10.80
 -14  -2  -8   21.19   10.36
 -14  -2  -9   11.72   10.60
 -14  -2 -10    1.34   10.56
 -14  -2 -11    2.99   11.01
 -14  -2 -12   -3.51   11.57
 -14  -2 -13    3.33   11.82
 -14  -2 -14   -1.49   11.85
 -14  -2 -15   15.56   12.44
 -14  -2 -16   14.97   12.86
 -14  -2 -17    1.22   13.30
 -14  -2 -18  -10.46   15.01
  14   3   0  238.32   16.47
 -14  -3  -1  126.63   10.75
 -14  -3  -2   81.88   10.55
 -14  -3  -3   43.72   10.48
 -14  -3  -4   16.14   10.60
 -14  -3  -5    8.13   10.19
 -14  -3  -6    8.01   10.84
 -14  -3  -7    8.23   10.76
 -14  -3  -8   13.44   10.86
 -14  -3  -9   20.30   10.88
 -14  -3 -10    6.06   10.99
 -14  -3 -11   14.87   11.31
 -14  -3 -12   -3.70   11.50
 -14  -3 -13    0.25   12.08
 -14  -3 -14   -1.49   12.53
 -14  -3 -15    1.12   12.81
 -14  -3 -16   11.38   13.91
 -14  -3 -17    8.22   14.13
 -14  -3 -18   13.49   15.22
  14   4   0  118.83   15.09
 -14  -4  -1   87.85   10.63
 -14  -4  -2  128.05   10.79
 -14  -4  -3   47.58   10.37
 -14  -4  -4    5.09    9.76
 -14  -4  -5   31.19   10.43
 -14  -4  -6   16.58   10.89
 -14  -4  -7   19.23   10.91
 -14  -4  -8   11.29   11.10
 -14  -4  -9   15.01   11.13
 -14  -4 -10    7.81   11.12
 -14  -4 -11   11.46   11.06
 -14  -4 -12    8.13   11.41
 -14  -4 -13    3.88   12.73
 -14  -4 -14   -2.64   13.00
 -14  -4 -15    2.63   13.62
 -14  -4 -16    2.20   13.40
 -14  -4 -17    1.85   14.70
  14   5   0  318.60   17.66
 -14  -5  -1  113.17   10.27
 -14  -5  -2   49.50    9.45
 -14  -5  -3   22.54    9.70
 -14  -5  -4   12.57   10.50
 -14  -5  -5   11.88   10.74
 -14  -5  -6   44.40   10.98
 -14  -5  -7   14.66   11.07
 -14  -5  -8    3.34   11.35
 -14  -5  -9   16.88   11.62
 -14  -5 -10    6.10   12.13
 -14  -5 -11    2.76   11.64
 -14  -5 -12    7.05   11.71
 -14  -5 -13   -5.64   12.40
 -14  -5 -14    9.28   12.85
 -14  -5 -15   -4.68   13.65
 -14  -5 -16    8.51   14.46
  14   6   0   70.09   13.94
 -14  -6  -1   72.58    9.64
 -14  -6  -2   47.37    9.53
 -14  -6  -3   36.70   10.03
 -14  -6  -4   11.23   10.52
 -14  -6  -5   10.48   10.65
 -14  -6  -6    0.07   11.17
 -14  -6  -7    3.71   11.15
 -14  -6  -8    3.96   11.58
 -14  -6  -9   10.69   11.96
 -14  -6 -10   -3.08   12.37
 -14  -6 -11    4.88   12.29
 -14  -6 -12    1.42   12.61
 -14  -6 -13   10.25   12.92
 -14  -6 -14    9.29   12.80
 -14  -6 -15    3.81   13.71
 -14  -6 -16    6.89   13.55
  14   7   0   24.12   15.24
 -14  -7  -1   37.45   10.25
 -14  -7  -2   10.45    9.73
 -14  -7  -3   17.22    9.43
 -14  -7  -4   15.18   10.33
 -14  -7  -5   11.75   10.77
 -14  -7  -6   -1.14   11.41
 -14  -7  -7   10.42   12.81
 -14  -7  -8   19.84   12.13
 -14  -7  -9    6.43   12.51
 -14  -7 -10    1.11   12.54
 -14  -7 -11    2.68   12.54
 -14  -7 -12    6.08   12.89
 -14  -7 -13   -4.96   12.91
 -14  -7 -14   -5.69   13.65
 -14  -7 -15    4.32   13.62
  14   8   0   87.14   16.98
 -14  -8  -1   36.01   11.74
 -14  -8  -2   33.23   10.72
 -14  -8  -3   16.68   10.63
 -14  -8  -4   52.06   11.43
 -14  -8  -5   17.61   11.36
 -14  -8  -6    4.27   11.70
 -14  -8  -7    5.70   12.01
 -14  -8  -8   13.51   12.31
 -14  -8  -9    5.51   12.33
 -14  -8 -10    4.11   12.24
 -14  -8 -11    9.29   12.80
 -14  -8 -12   -2.06   12.90
 -14  -8 -13    0.74   13.74
 -14  -8 -14   -2.20   14.01
  14   9   0   61.10   17.06
 -14  -9  -1   45.53   12.72
 -14  -9  -2   22.13   12.05
 -14  -9  -3   17.64   11.71
 -14  -9  -4   11.43   12.05
 -14  -9  -5    6.56   11.93
 -14  -9  -6    7.64   11.93
 -14  -9  -7    9.56   11.71
 -14  -9  -8    3.21   12.22
 -14  -9  -9   20.80   12.29
 -14  -9 -10   15.84   12.79
 -14  -9 -11   13.12   13.46
 -14  -9 -12    5.02   13.01
  14  10   0   29.96   19.36
 -14 -10  -1    7.74   12.00
 -14 -10  -2   15.75   11.98
 -14 -10  -3    8.34   12.76
 -14 -10  -4    2.97   12.42
 -14 -10  -5   19.62   12.11
 -14 -10  -6    6.68   12.16
 -14 -10  -7   -3.73   12.26
 -14 -10  -8   -4.25   12.76
 -14 -10  -9    8.94   12.83
 -14 -10 -10    7.21   12.69
  14  11   0   23.13   21.20
 -14 -11  -1    6.88   12.96
 -14 -11  -2   -2.09   13.54
 -14 -11  -3    8.85   12.44
 -14 -11  -4   11.05   11.08
 -14 -11  -5   -0.50   12.61
 -14 -11  -6   -3.13   12.49
 -14 -11  -7    3.86   13.60
 -14 -11  -8   -1.57   13.50
  14  12   0   27.66   20.64
 -14 -12  -1   11.68   14.68
 -14 -12  -2    9.31   13.39
 -14 -12  -3   -1.56   11.36
  15   0   0   21.60   20.86
  15   0   1   30.93   15.87
  15   0   2   64.70   17.32
  15   0   3    8.30   16.42
  15   0   4    7.19   16.32
  15   0   5    5.31   16.41
  15   0   6   15.77   14.70
  15   0   7    6.11   14.51
  15   0   8   56.97   14.19
  15   0   9   -3.66   14.91
  15   0  10    2.70   15.70
  15   0  11  -13.51   16.36
  15   0  12   -7.01   16.57
  15   0  13    0.25   17.23
  15   0  14   15.77   16.88
  15   0  15    4.34   18.07
  15   0  16    0.31   18.42
  15   1   0   27.49   15.90
 -15  -1  -1   38.57   11.21
 -15  -1  -2   88.21   12.22
 -15  -1  -3   25.51   11.33
 -15  -1  -4   19.46   11.09
 -15  -1  -5   -2.77   10.99
 -15  -1  -6    8.69   11.04
 -15  -1  -7   10.82   10.55
 -15  -1  -8   16.91   10.28
 -15  -1  -9   12.10   10.69
 -15  -1 -10    8.51   10.99
 -15  -1 -11    4.21   11.29
 -15  -1 -12   -4.02   11.77
 -15  -1 -13    6.71   12.00
 -15  -1 -14   -2.80   12.36
 -15  -1 -15   -2.90   12.81
 -15  -1 -16  -10.24   12.99
  15   2   0   21.35   15.73
 -15  -2  -1   47.34   11.15
 -15  -2  -2   26.50   11.30
 -15  -2  -3   17.50   11.19
 -15  -2  -4   17.71   11.02
 -15  -2  -5    3.21   11.02
 -15  -2  -6    3.03   10.77
 -15  -2  -7    7.31   11.06
 -15  -2  -8    5.91   10.93
 -15  -2  -9    4.20   10.95
 -15  -2 -10    0.82   11.13
 -15  -2 -11   -0.59   11.38
 -15  -2 -12    8.39   11.75
 -15  -2 -13   12.51   12.08
 -15  -2 -14   13.94   12.40
 -15  -2 -15    7.72   12.79
 -15  -2 -16    4.17   13.29
  15   3   0   43.13   15.37
 -15  -3  -1   93.35   11.49
 -15  -3  -2   46.95   10.93
 -15  -3  -3   24.42   10.88
 -15  -3  -4    9.88   10.72
 -15  -3  -5    2.42   10.73
 -15  -3  -6    2.87   10.99
 -15  -3  -7    1.79   10.75
 -15  -3  -8   -0.97   11.36
 -15  -3  -9    4.32   11.52
 -15  -3 -10    2.62   11.47
 -15  -3 -11    7.72   11.75
 -15  -3 -12    2.21   12.20
 -15  -3 -13    2.20   12.20
 -15  -3 -14    2.63   12.94
 -15  -3 -15   11.00   13.12
  15   4   0   10.97   14.99
 -15  -4  -1   16.69   10.41
 -15  -4  -2   60.37   10.78
 -15  -4  -3   30.43   10.50
 -15  -4  -4   18.52   10.62
 -15  -4  -5   40.73   11.11
 -15  -4  -6    1.50   10.97
 -15  -4  -7   10.02   11.36
 -15  -4  -8    8.96   11.48
 -15  -4  -9    3.51   11.63
 -15  -4 -10   24.49   11.91
 -15  -4 -11    4.78   11.47
 -15  -4 -12   -0.72   11.96
 -15  -4 -13   -1.73   12.52
 -15  -4 -14    2.08   12.97
 -15  -4 -15   -2.76   14.16
  15   5   0   31.67   13.63
 -15  -5  -1   57.62   10.37
 -15  -5  -2   23.25   10.17
 -15  -5  -3   62.06   10.58
 -15  -5  -4    9.41   10.31
 -15  -5  -5    1.92   10.36
 -15  -5  -6    9.31   10.71
 -15  -5  -7   15.49   11.29
 -15  -5  -8   21.40   11.34
 -15  -5  -9   20.76   11.79
 -15  -5 -10    9.73   12.40
 -15  -5 -11    1.21   12.21
 -15  -5 -12    4.87   12.32
 -15  -5 -13    3.21   12.87
 -15  -5 -14    0.56   13.16
  15   6   0   28.26   12.87
 -15  -6  -1   42.89   10.08
 -15  -6  -2   19.78    9.65
 -15  -6  -3    9.28    9.63
 -15  -6  -4   21.01    9.91
 -15  -6  -5   12.19   11.04
 -15  -6  -6    8.32   11.00
 -15  -6  -7   10.01   11.38
 -15  -6  -8   17.01   11.93
 -15  -6  -9   16.85   12.32
 -15  -6 -10    7.10   12.62
 -15  -6 -11   15.92   12.66
 -15  -6 -12    5.69   13.43
 -15  -6 -13    2.59   12.89
  15   7   0   -5.01   14.71
 -15  -7  -1   20.27   10.42
 -15  -7  -2    4.65    9.76
 -15  -7  -3   11.29    9.96
 -15  -7  -4    7.94   10.70
 -15  -7  -5    2.75   10.38
 -15  -7  -6   -3.00   11.71
 -15  -7  -7    8.45   11.61
 -15  -7  -8    3.81   12.20
 -15  -7  -9    1.77   13.25
 -15  -7 -10   16.58   12.62
 -15  -7 -11   -3.77   13.19
 -15  -7 -12   -6.03   12.96
  15   8   0  -12.06   17.74
 -15  -8  -1   12.75   11.88
 -15  -8  -2   11.19   10.66
 -15  -8  -3   17.49   10.38
 -15  -8  -4    8.59   10.72
 -15  -8  -5   16.15   11.12
 -15  -8  -6    1.24   12.27
 -15  -8  -7   18.63   12.63
 -15  -8  -8   11.90   13.04
 -15  -8  -9    8.00   12.93
 -15  -8 -10    4.71   12.65
 -15  -8 -11   12.28   13.28
  15   9   0   28.48   17.68
 -15  -9  -1   33.28   13.08
 -15  -9  -2   18.19   10.98
 -15  -9  -3   20.36   12.50
 -15  -9  -4    7.14   11.99
 -15  -9  -5   11.71   12.51
 -15  -9  -6    6.69   12.55
 -15  -9  -7    9.98   13.24
 -15  -9  -8   -0.56   12.83
 -15  -9  -9   10.72   13.19
  15  10   0   12.98   16.81
 -15 -10  -1   13.86   12.98
 -15 -10  -2    6.03   12.73
 -15 -10  -3   17.06   12.94
 -15 -10  -4    4.92   12.90
 -15 -10  -5    4.38   12.74
 -15 -10  -6    6.75   12.38
  16   0   0  100.82   23.28
  16   0   1   48.56   16.87
  16   0   2   86.37   17.98
  16   0   3   26.59   16.87
  16   0   4   14.53   16.72
  16   0   5    7.87   15.96
  16   0   6   20.28   15.57
  16   0   7   -7.02   14.62
  16   0   8   16.96   15.09
  16   0   9    2.88   14.74
  16   0  10    5.90   16.12
  16   0  11  -11.09   17.19
  16   0  12    7.75   17.52
  16   0  13   -9.74   17.90
  16   0  14    3.02   18.70
  16   1   0   20.11   16.38
 -16  -1  -1   13.80   11.79
 -16  -1  -2    3.84   11.91
 -16  -1  -3    5.25   11.71
 -16  -1  -4   -0.56   11.20
 -16  -1  -5    1.77   11.25
 -16  -1  -6    5.59   11.50
 -16  -1  -7    1.69   10.79
 -16  -1  -8    8.65   10.78
 -16  -1  -9    5.04   11.03
 -16  -1 -10    0.71   11.44
 -16  -1 -11   -1.07   12.03
 -16  -1 -12    1.35   12.40
 -16  -1 -13    4.92   12.62
 -16  -1 -14   11.56   12.90
  16   2   0   15.76   16.03
 -16  -2  -1   18.57   11.70
 -16  -2  -2   24.61   11.69
 -16  -2  -3   47.01   11.41
 -16  -2  -4   10.72   10.94
 -16  -2  -5   19.10   11.37
 -16  -2  -6   10.81   11.44
 -16  -2  -7    5.09   10.88
 -16  -2  -8    4.97   11.41
 -16  -2  -9   13.26   11.71
 -16  -2 -10   13.19   11.42
 -16  -2 -11   -9.38   12.06
 -16  -2 -12   -0.94   12.32
 -16  -2 -13    0.04   12.42
  16   3   0   17.05   15.61
 -16  -3  -1   14.93   11.40
 -16  -3  -2   14.61   10.95
 -16  -3  -3    0.09   11.09
 -16  -3  -4    9.48   11.05
 -16  -3  -5    7.90   11.11
 -16  -3  -6    6.13   11.04
 -16  -3  -7    5.73   11.53
 -16  -3  -8   11.81   11.78
 -16  -3  -9    7.26   12.31
 -16  -3 -10   -5.19   12.27
 -16  -3 -11    8.91   12.18
 -16  -3 -12    6.22   12.31
 -16  -3 -13  -17.19   12.76
  16   4   0   29.55   16.36
 -16  -4  -1   20.36   11.23
 -16  -4  -2   19.03   10.88
 -16  -4  -3   16.61   10.72
 -16  -4  -4    4.10   10.87
 -16  -4  -5    4.76   10.56
 -16  -4  -6   11.67   11.08
 -16  -4  -7    6.41   11.05
 -16  -4  -8   13.67   11.71
 -16  -4  -9   12.29   12.09
 -16  -4 -10    5.02   12.12
 -16  -4 -11    4.16   12.52
 -16  -4 -12    5.22   12.94
  16   5   0   22.05   15.29
 -16  -5  -1   18.28   10.67
 -16  -5  -2   13.28   10.75
 -16  -5  -3   10.29   10.70
 -16  -5  -4   20.58   10.46
 -16  -5  -5    0.20   11.17
 -16  -5  -6    4.60   10.79
 -16  -5  -7    1.88   11.52
 -16  -5  -8   11.71   12.18
 -16  -5  -9   23.81   12.31
 -16  -5 -10    1.09   12.42
 -16  -5 -11    0.09   12.44
  16   6   0   30.57   14.18
 -16  -6  -1   21.30    9.96
 -16  -6  -2   19.25   10.32
 -16  -6  -3   -0.08   10.01
 -16  -6  -4   15.17   11.14
 -16  -6  -5    8.35   10.97
 -16  -6  -6   10.07   11.25
 -16  -6  -7   17.17   11.91
 -16  -6  -8    7.75   12.20
 -16  -6  -9    7.07   12.12
 -16  -6 -10    4.49   13.04
  16   7   0   47.60   15.86
 -16  -7  -1   17.93   10.15
 -16  -7  -2   22.29   10.50
 -16  -7  -3    2.02   10.54
 -16  -7  -4   14.75   10.58
 -16  -7  -5    3.26   11.07
 -16  -7  -6   31.72   11.65
 -16  -7  -7    9.90   11.64
 -16  -7  -8    2.42   12.89
 -16  -7  -9    7.85   13.21
  16   8   0   23.99   16.80
 -16  -8  -1   25.25   11.36
 -16  -8  -2   18.79   10.66
 -16  -8  -3    1.37   11.14
 -16  -8  -4   10.61   10.77
 -16  -8  -5    0.84   11.52
 -16  -8  -6   14.78   12.50
 -16  -8  -7    8.75   12.62
  16   9   0    3.71   18.28
 -16  -9  -1    5.93   12.68
 -16  -9  -2   13.21   12.62
 -16  -9  -3   14.53   11.60
  17   0   0   12.03   23.88
  17   0   1   19.04   17.86
  17   0   2    8.61   17.71
  17   0   3   10.75   16.84
  17   0   4   10.97   17.01
  17   0   5   12.81   16.66
  17   0   6   18.48   15.85
  17   0   7   -2.26   16.00
  17   0   8   -2.08   16.06
  17   0   9    6.08   15.84
  17   0  10  -11.70   16.75
  17   0  11   -5.85   17.43
  17   1   0    4.87   17.52
 -17  -1  -1    5.71   12.18
 -17  -1  -2    4.53   12.17
 -17  -1  -3   17.21   11.70
 -17  -1  -4    6.43   11.24
 -17  -1  -5   16.17   11.80
 -17  -1  -6    7.93   11.85
 -17  -1  -7    5.45   11.86
 -17  -1  -8    5.64   11.72
 -17  -1  -9   -0.79   11.71
 -17  -1 -10   -2.34   11.80
  17   2   0    6.69   17.23
 -17  -2  -1   16.41   12.24
 -17  -2  -2    4.55   12.01
 -17  -2  -3    5.90   11.81
 -17  -2  -4   11.83   11.47
 -17  -2  -5   10.97   11.85
 -17  -2  -6    4.87   11.91
 -17  -2  -7   12.79   11.82
 -17  -2  -8    5.25   12.14
 -17  -2  -9    0.92   11.95
 -17  -2 -10   -5.16   12.33
  17   3   0   17.23   16.51
 -17  -3  -1   16.83   12.06
 -17  -3  -2   14.54   11.44
 -17  -3  -3   12.87   11.56
 -17  -3  -4    7.09   11.46
 -17  -3  -5   24.79   11.77
 -17  -3  -6   18.76   11.80
 -17  -3  -7   17.30   12.17
 -17  -3  -8    3.89   12.15
 -17  -3  -9    0.53   12.50
 -17  -3 -10    2.12   12.77
  17   4   0   10.81   17.13
 -17  -4  -1    6.76   11.59
 -17  -4  -2    8.64   11.24
 -17  -4  -3    3.93   10.96
 -17  -4  -4   -0.05   11.21
 -17  -4  -5   13.78   11.65
 -17  -4  -6   -4.31   11.45
 -17  -4  -7    4.41   11.79
 -17  -4  -8    0.14   12.28
 -17  -4  -9    9.33   12.41
  17   5   0   15.20   15.31
 -17  -5  -1   17.66   11.46
 -17  -5  -2   20.14   11.19
 -17  -5  -3   10.18   11.11
 -17  -5  -4    6.56   11.18
 -17  -5  -5    8.08   10.83
 -17  -5  -6    7.71   11.67
 -17  -5  -7   17.03   12.02
  17   6   0    2.84   15.17
 -17  -6  -1   -0.93   10.43
 -17  -6  -2    2.42   10.39
 -17  -6  -3    4.45   10.97
 -17  -6  -4    6.69   11.06
 -17  -6  -5   12.31   11.96
 -17  -6  -6    3.55   12.16
  17   7   0   11.35   14.43
 -17  -7  -1    5.53   10.58
 -17  -7  -2    9.59   10.61
  18   0   0   23.78   26.17
  18   0   1    5.29   18.34
  18   0   2    9.48   18.18
  18   0   3   10.02   17.61
  18   0   4    9.07   17.59
  18   0   5    4.66   17.55
  18   0   6   33.05   17.98
  18   1   0  -15.08   17.96
 -18  -1  -1   -2.25   12.70
 -18  -1  -2    4.99   12.81
 -18  -1  -3   11.97   12.26
 -18  -1  -4   -3.79   12.35
 -18  -1  -5    4.12   12.46
  18   2   0   11.22   18.13
 -18  -2  -1   11.06   12.58
 -18  -2  -2    3.29   12.50
 -18  -2  -3    8.31   12.40
 -18  -2  -4   14.54   11.97
 -18  -2  -5    3.58   12.35
  18   3   0    6.35   17.75
 -18  -3  -1    5.99   12.55
 -18  -3  -2   10.50   12.30
 -18  -3  -3   23.62   11.88
 -18  -3  -4   14.86   12.05
   0   0   0    0.00    0.00

_computing_structure_solution     'SHELXT 2018/2 (Sheldrick, 2018)'
;
_shelx_hkl_checksum   73859
