# Supplementary material for: Structural resolution of a small organic molecule by serial X-ray free-electron laser and electron crystallography
Source: Nat Chem. 2023 Mar 20;15(4):491–7. doi: 10.1038/s41557-023-01162-9 (PMC10719108; doi:10.1038/s41557-023-01162-9)
Supplement: Supplementary file 4 — Structure factors for rtED. [file 41557_2023_1162_MOESM4_ESM.fcf]

#
# h,k,l, Fo-squared, sigma(Fo-squared), Fc and phi(calc)
#
data_tmp
_shelx_title ' xscale_a.res in Pbca'
_shelx_refln_list_code          6
_shelx_F_calc_maximum      271.08
_exptl_crystal_F_000       713.39
_reflns_d_resolution_high  0.9000

loop_
 _space_group_symop_operation_xyz
 'x, y, z'
 '-x+1/2, -y, z+1/2'
 '-x, y+1/2, -z+1/2'
 'x+1/2, -y+1/2, -z'
 '-x, -y, -z'
 'x-1/2, y, -z-1/2'
 'x, -y-1/2, z-1/2'
 '-x-1/2, y-1/2, z'

_cell_length_a    14.7400
_cell_length_b    15.0500
_cell_length_c    22.8800
_cell_angle_alpha  90.000
_cell_angle_beta   90.000
_cell_angle_gamma  90.000

loop_
 _refln_index_h
 _refln_index_k
 _refln_index_l
 _refln_F_squared_meas
 _refln_F_squared_sigma
 _refln_F_calc
 _refln_phase_calc
2 0 0 1121.65 37.76 21.07 0.0
4 0 0 1574.44 53.61 40.46 0.0
6 0 0 98.05 5.53 10.64 0.0
8 0 0 407.36 16.83 24.45 180.0
10 0 0 713.08 27.24 24.85 0.0
12 0 0 2966.83 103.78 50.25 0.0
14 0 0 34.65 9.25 5.99 0.0
16 0 0 43.59 10.07 5.75 180.0
2 1 0 5692.27 119.74 60.27 0.0
4 1 0 62.77 2.39 7.90 0.0
6 1 0 15.26 1.91 4.16 0.0
8 1 0 376.81 10.72 20.07 0.0
10 1 0 83.42 4.62 9.44 180.0
12 1 0 323.64 11.76 16.75 0.0
14 1 0 96.03 7.61 9.01 0.0
16 1 0 8.51 6.93 1.60 0.0
0 2 0 198.28 7.46 12.85 180.0
2 2 0 366.21 8.60 21.40 0.0
4 2 0 116.53 3.67 13.39 0.0
6 2 0 16.83 1.98 2.49 180.0
8 2 0 88.07 4.05 10.90 0.0
10 2 0 16.85 3.33 0.94 0.0
12 2 0 18.20 4.87 1.62 0.0
14 2 0 18.64 6.52 4.02 0.0
16 2 0 6.66 6.78 1.33 180.0
2 3 0 130.85 3.91 11.01 180.0
4 3 0 88.41 3.52 9.98 0.0
6 3 0 56.27 2.82 6.01 180.0
8 3 0 83.40 3.86 9.89 0.0
10 3 0 122.13 5.50 10.89 0.0
12 3 0 466.71 13.93 20.30 0.0
14 3 0 106.05 7.33 8.36 0.0
16 3 0 7.20 6.59 0.33 0.0
0 4 0 81835.70 2316.02 271.08 180.0
2 4 0 25894.05 557.37 140.63 180.0
4 4 0 35.98 2.47 4.34 0.0
6 4 0 42.45 3.33 4.42 180.0
8 4 0 18.99 2.68 0.95 0.0
10 4 0 615.28 16.35 25.30 180.0
12 4 0 1119.25 28.26 31.46 180.0
14 4 0 51.86 6.59 6.61 180.0
2 5 0 7718.41 167.06 72.51 180.0
4 5 0 31.58 2.79 5.20 0.0
6 5 0 25.14 3.42 4.23 180.0
8 5 0 21.34 3.67 4.22 180.0
10 5 0 16.50 3.70 2.83 0.0
12 5 0 25.25 5.19 2.57 0.0
14 5 0 154.87 8.58 14.51 180.0
0 6 0 1072.40 33.85 41.78 180.0
2 6 0 60.09 3.52 6.61 0.0
4 6 0 1031.11 23.36 33.77 180.0
6 6 0 14.32 3.19 3.41 0.0
8 6 0 27.34 4.50 4.32 180.0
10 6 0 43.63 5.62 5.36 180.0
12 6 0 19.33 5.08 0.68 0.0
14 6 0 30.11 5.99 4.82 180.0
2 7 0 1253.35 29.14 35.12 0.0
4 7 0 112.94 5.48 11.68 0.0
6 7 0 171.70 6.74 12.94 180.0
8 7 0 102.33 6.20 9.85 0.0
10 7 0 913.63 24.99 30.89 180.0
12 7 0 102.78 8.02 10.12 180.0
14 7 0 10.19 6.44 0.86 180.0
0 8 0 2738.60 77.61 28.68 0.0
2 8 0 6661.17 139.02 68.35 0.0
4 8 0 201.70 7.37 16.27 0.0
6 8 0 24.84 3.99 4.04 180.0
8 8 0 75.40 5.40 9.88 0.0
10 8 0 1283.32 32.37 33.30 0.0
12 8 0 29.37 6.75 0.85 0.0
14 8 0 38.14 7.43 7.12 0.0
2 9 0 788.51 18.98 27.54 0.0
4 9 0 180.78 7.56 13.06 0.0
6 9 0 55.52 4.86 5.55 180.0
8 9 0 19.86 4.87 1.09 180.0
10 9 0 59.81 7.39 8.96 180.0
12 9 0 24.51 6.59 1.30 0.0
0 10 0 151.26 7.64 6.40 0.0
2 10 0 225.85 7.70 15.50 0.0
4 10 0 88.13 6.11 10.55 0.0
6 10 0 39.10 6.02 5.44 0.0
8 10 0 17.72 5.65 1.81 180.0
10 10 0 23.81 5.84 1.64 180.0
12 10 0 12.49 7.90 1.85 0.0
2 11 0 387.24 11.46 21.19 180.0
4 11 0 62.16 6.40 3.23 0.0
6 11 0 45.41 6.87 1.77 0.0
8 11 0 28.87 6.49 5.88 0.0
10 11 0 140.55 8.70 13.98 0.0
12 11 0 22.36 7.89 1.48 0.0
0 12 0 155.76 9.32 3.82 180.0
2 12 0 369.54 12.10 17.97 180.0
4 12 0 383.67 13.55 20.33 180.0
6 12 0 51.27 7.09 5.22 0.0
8 12 0 166.76 9.37 13.53 180.0
10 12 0 130.61 9.34 15.70 180.0
2 13 0 49.42 6.18 1.03 0.0
4 13 0 410.40 14.43 23.04 180.0
6 13 0 59.54 7.16 5.96 0.0
8 13 0 29.91 7.11 5.79 0.0
10 13 0 17.17 6.92 3.90 0.0
0 14 0 96.28 9.60 9.08 180.0
2 14 0 32.98 6.08 5.14 180.0
4 14 0 73.30 7.59 7.02 180.0
6 14 0 29.64 6.90 6.15 180.0
8 14 0 8.09 7.15 1.72 0.0
2 15 0 31.13 6.04 0.21 180.0
4 15 0 25.78 6.98 2.96 0.0
6 15 0 14.09 6.77 4.21 180.0
0 16 0 28.37 8.43 1.84 180.0
2 16 0 43.54 6.46 6.61 0.0
4 16 0 45.88 7.42 7.35 0.0
1 1 1 6553.13 94.88 57.77 180.0
2 1 1 4271.55 61.36 56.64 180.0
3 1 1 90.01 1.96 8.60 180.0
4 1 1 949.01 15.18 29.55 180.0
5 1 1 18.60 1.16 4.13 180.0
6 1 1 311.44 5.83 17.14 0.0
7 1 1 50.27 2.08 8.58 0.0
8 1 1 265.49 5.53 16.65 180.0
9 1 1 63.47 2.78 8.26 180.0
10 1 1 63.69 3.05 7.38 0.0
11 1 1 67.48 3.66 7.92 180.0
12 1 1 146.22 5.46 10.96 180.0
13 1 1 197.28 6.57 12.05 180.0
14 1 1 46.14 4.76 6.12 180.0
15 1 1 16.29 4.73 0.19 0.0
16 1 1 5.85 5.00 2.45 180.0
0 2 1 39.07 1.71 6.47 180.0
1 2 1 116.82 2.58 11.17 180.0
2 2 1 1349.76 20.35 36.61 0.0
3 2 1 140.21 2.79 9.68 0.0
4 2 1 1734.61 26.62 39.03 0.0
5 2 1 12.18 1.13 2.41 180.0
6 2 1 34.86 1.67 6.19 0.0
7 2 1 103.16 2.86 11.86 0.0
8 2 1 29.38 1.85 4.51 0.0
9 2 1 70.21 2.76 8.26 0.0
10 2 1 16.57 2.36 1.71 180.0
11 2 1 308.76 7.29 18.06 180.0
12 2 1 42.05 3.80 6.03 180.0
13 2 1 195.39 6.32 13.37 180.0
14 2 1 12.05 4.51 0.12 180.0
15 2 1 20.09 4.73 2.60 180.0
16 2 1 7.84 4.94 0.32 0.0
1 3 1 3465.07 49.09 48.76 0.0
2 3 1 7741.84 110.31 73.43 0.0
3 3 1 16.11 1.30 2.70 180.0
4 3 1 19.44 1.53 2.69 0.0
5 3 1 46.97 2.02 8.35 0.0
6 3 1 119.39 3.04 12.03 0.0
7 3 1 31.64 1.82 4.82 0.0
8 3 1 15.55 1.81 0.54 180.0
9 3 1 36.47 2.26 6.71 0.0
10 3 1 29.04 2.45 4.43 180.0
11 3 1 465.16 9.57 20.89 0.0
12 3 1 101.33 4.71 8.03 0.0
13 3 1 65.90 4.37 5.84 0.0
14 3 1 55.41 4.70 6.84 0.0
15 3 1 40.17 4.94 5.05 180.0
16 3 1 6.33 4.83 2.35 0.0
0 4 1 7054.86 140.07 70.93 180.0
1 4 1 11226.35 154.57 87.63 0.0
2 4 1 246.09 4.82 18.51 0.0
3 4 1 406.97 6.92 19.69 0.0
4 4 1 136.70 3.23 12.15 0.0
5 4 1 122.64 3.32 11.40 180.0
6 4 1 162.07 4.05 15.97 0.0
7 4 1 112.23 3.24 10.89 0.0
8 4 1 19.42 2.07 1.99 0.0
9 4 1 130.75 3.91 11.85 180.0
10 4 1 65.43 3.31 8.48 0.0
11 4 1 354.81 7.91 19.34 180.0
12 4 1 156.53 5.95 12.36 180.0
13 4 1 264.50 7.07 14.91 0.0
14 4 1 37.37 4.52 3.09 0.0
15 4 1 7.05 4.40 1.07 180.0
1 5 1 5270.52 74.94 59.88 0.0
2 5 1 935.04 14.71 27.77 0.0
3 5 1 582.68 9.62 23.68 0.0
4 5 1 45.55 2.20 7.98 0.0
5 5 1 112.31 3.29 12.51 180.0
6 5 1 38.01 2.43 5.21 0.0
7 5 1 34.10 2.68 6.04 180.0
8 5 1 38.46 2.78 5.55 180.0
9 5 1 13.96 2.61 1.42 180.0
10 5 1 32.39 3.10 4.72 0.0
11 5 1 21.16 3.39 1.60 0.0
12 5 1 50.16 3.98 6.24 0.0
13 5 1 113.58 5.08 11.24 0.0
14 5 1 49.75 4.51 7.38 0.0
15 5 1 24.73 4.45 4.70 0.0
0 6 1 55.83 2.92 6.53 0.0
1 6 1 513.00 9.00 24.31 0.0
2 6 1 845.62 14.10 29.15 180.0
3 6 1 30.79 2.27 4.35 0.0
4 6 1 329.43 6.63 19.43 0.0
5 6 1 177.58 4.63 16.10 0.0
6 6 1 258.58 5.87 17.86 180.0
7 6 1 21.02 2.70 3.68 180.0
8 6 1 15.11 2.90 1.39 0.0
9 6 1 22.40 3.25 4.82 180.0
10 6 1 26.88 3.83 4.58 0.0
11 6 1 84.56 4.75 8.16 0.0
12 6 1 40.53 4.14 5.27 180.0
13 6 1 28.54 3.92 3.70 0.0
14 6 1 31.24 4.15 5.05 0.0
15 6 1 18.53 4.35 5.63 0.0
1 7 1 701.21 11.50 28.86 180.0
2 7 1 151.95 3.95 12.53 180.0
3 7 1 28.67 2.54 5.32 180.0
4 7 1 127.32 3.89 11.47 180.0
5 7 1 15.30 2.37 0.56 180.0
6 7 1 43.56 2.69 6.08 180.0
7 7 1 16.95 2.60 3.55 180.0
8 7 1 92.00 4.11 10.39 0.0
9 7 1 28.83 3.76 4.05 180.0
10 7 1 60.97 5.02 4.58 180.0
11 7 1 383.01 9.69 20.03 180.0
12 7 1 47.24 4.86 3.67 180.0
13 7 1 11.00 4.54 3.26 0.0
14 7 1 16.00 4.38 4.00 180.0
0 8 1 1395.62 31.19 36.29 0.0
1 8 1 1565.03 23.40 36.35 180.0
2 8 1 77.03 3.37 10.21 180.0
3 8 1 820.80 14.04 27.25 180.0
4 8 1 127.31 4.11 10.28 180.0
5 8 1 18.55 2.75 2.46 180.0
6 8 1 34.61 2.99 5.45 180.0
7 8 1 30.12 3.06 6.71 180.0
8 8 1 37.96 3.48 6.52 180.0
9 8 1 310.68 8.03 18.17 0.0
10 8 1 33.84 5.67 2.38 0.0
11 8 1 99.34 5.68 10.69 0.0
12 8 1 32.66 5.14 5.71 0.0
13 8 1 36.26 4.95 6.26 180.0
14 8 1 15.21 4.96 0.87 0.0
1 9 1 417.27 7.68 20.46 180.0
2 9 1 177.21 4.71 12.80 180.0
3 9 1 761.13 13.02 26.52 180.0
4 9 1 33.97 3.21 6.53 180.0
5 9 1 63.87 3.77 8.51 0.0
6 9 1 32.38 3.29 5.03 180.0
7 9 1 17.09 3.58 4.34 0.0
8 9 1 21.90 3.56 4.89 0.0
9 9 1 57.60 4.45 7.59 180.0
10 9 1 25.02 4.19 1.33 180.0
11 9 1 22.91 4.77 3.89 0.0
12 9 1 46.44 5.61 7.16 180.0
13 9 1 36.39 5.15 7.72 180.0
0 10 1 115.96 5.32 10.70 0.0
1 10 1 89.14 3.48 11.34 180.0
2 10 1 28.17 3.08 5.18 180.0
3 10 1 212.52 5.67 15.30 180.0
4 10 1 49.41 3.68 4.22 0.0
5 10 1 36.60 3.84 5.47 180.0
6 10 1 26.29 4.06 1.64 180.0
7 10 1 15.66 3.95 2.33 180.0
8 10 1 20.69 4.00 2.93 0.0
9 10 1 3.24 3.96 0.58 180.0
10 10 1 15.87 4.36 1.49 180.0
11 10 1 9.33 4.95 1.72 0.0
12 10 1 13.86 5.50 2.13 0.0
13 10 1 3.50 5.65 0.85 180.0
1 11 1 45.31 3.36 6.24 0.0
2 11 1 43.95 3.59 2.03 180.0
3 11 1 97.90 4.57 9.53 0.0
4 11 1 78.65 4.77 7.29 0.0
5 11 1 22.84 4.26 3.29 180.0
6 11 1 32.97 4.59 3.73 180.0
7 11 1 12.17 4.33 0.46 180.0
8 11 1 18.08 4.44 0.80 180.0
9 11 1 86.22 5.09 9.75 0.0
10 11 1 45.10 4.65 1.18 0.0
11 11 1 25.54 4.92 3.39 0.0
12 11 1 21.82 5.12 4.17 0.0
0 12 1 101.57 6.88 6.18 180.0
1 12 1 37.69 3.87 0.88 180.0
2 12 1 39.27 4.73 2.62 0.0
3 12 1 612.64 12.51 24.62 0.0
4 12 1 65.08 5.21 4.12 0.0
5 12 1 50.96 4.90 6.08 0.0
6 12 1 35.84 4.71 4.59 0.0
7 12 1 13.12 4.77 2.13 180.0
8 12 1 48.18 5.16 4.22 0.0
9 12 1 94.30 5.58 10.47 180.0
10 12 1 55.55 4.90 5.42 180.0
11 12 1 25.33 4.73 5.00 180.0
1 13 1 40.32 4.12 2.33 0.0
2 13 1 31.22 4.26 0.75 180.0
3 13 1 78.43 5.06 7.58 0.0
4 13 1 118.91 5.95 9.16 0.0
5 13 1 25.80 4.78 2.35 0.0
6 13 1 24.54 4.90 1.02 180.0
7 13 1 15.79 4.85 2.38 0.0
8 13 1 14.70 4.76 1.27 180.0
9 13 1 24.09 5.11 4.78 0.0
10 13 1 8.23 4.86 1.79 0.0
0 14 1 42.64 5.94 1.27 0.0
1 14 1 41.26 4.32 6.58 0.0
2 14 1 27.14 4.24 1.64 180.0
3 14 1 19.54 4.61 4.35 0.0
4 14 1 27.12 4.94 0.77 180.0
5 14 1 11.60 4.82 1.38 0.0
6 14 1 22.32 4.81 3.01 0.0
7 14 1 7.06 4.84 2.98 0.0
8 14 1 8.05 4.66 1.55 180.0
1 15 1 12.19 4.18 1.36 180.0
2 15 1 21.70 4.28 0.23 0.0
3 15 1 14.39 4.49 1.66 180.0
4 15 1 16.19 4.76 1.12 0.0
5 15 1 2.36 4.80 1.00 0.0
6 15 1 10.56 4.70 1.71 180.0
7 15 1 5.25 4.74 3.85 180.0
0 16 1 23.24 6.01 2.43 180.0
1 16 1 11.37 4.20 0.60 180.0
2 16 1 25.51 4.40 1.67 0.0
3 16 1 43.04 4.88 7.28 180.0
4 16 1 24.49 4.88 2.69 180.0
0 0 2 19099.14 604.02 112.17 0.0
1 0 2 2955.46 69.81 54.26 0.0
2 0 2 1678.95 34.38 29.54 0.0
3 0 2 4933.50 99.44 59.88 0.0
4 0 2 1038.14 21.35 30.13 180.0
5 0 2 37.51 2.01 3.36 0.0
6 0 2 1431.27 32.29 37.93 0.0
7 0 2 925.30 22.65 30.92 180.0
8 0 2 1010.81 24.94 33.28 180.0
9 0 2 76.64 4.30 9.46 0.0
10 0 2 28.38 3.77 6.75 180.0
11 0 2 217.95 8.29 14.78 180.0
12 0 2 265.05 10.04 15.43 0.0
13 0 2 939.36 26.73 29.49 0.0
14 0 2 91.70 7.58 9.12 0.0
15 0 2 27.89 7.47 5.26 0.0
16 0 2 37.18 7.74 5.16 0.0
1 1 2 88.35 2.27 11.26 0.0
2 1 2 2423.09 36.01 35.77 0.0
3 1 2 319.17 5.90 22.06 0.0
4 1 2 2638.08 40.97 45.77 180.0
5 1 2 23.87 1.34 4.64 0.0
6 1 2 49.15 1.82 7.47 0.0
7 1 2 41.28 1.90 7.91 0.0
8 1 2 14.08 1.76 2.77 0.0
9 1 2 22.42 2.15 2.37 180.0
10 1 2 13.89 2.38 0.60 0.0
11 1 2 45.40 3.19 5.49 180.0
12 1 2 46.94 3.82 6.49 0.0
13 1 2 51.04 4.41 4.10 0.0
14 1 2 33.74 4.74 4.70 0.0
15 1 2 37.71 5.22 4.04 0.0
16 1 2 1.62 5.04 1.52 180.0
0 2 2 2627.33 54.30 37.50 180.0
1 2 2 5161.80 75.98 60.29 0.0
2 2 2 613.52 10.14 26.27 0.0
3 2 2 131.46 2.90 13.38 0.0
4 2 2 93.51 2.28 5.83 180.0
5 2 2 131.77 2.99 12.37 180.0
6 2 2 139.35 3.31 11.58 0.0
7 2 2 160.86 3.85 15.12 0.0
8 2 2 12.63 1.73 1.99 0.0
9 2 2 18.59 2.11 3.96 180.0
10 2 2 33.67 2.57 5.34 180.0
11 2 2 43.19 3.31 5.45 180.0
12 2 2 14.76 3.45 0.45 0.0
13 2 2 40.14 4.13 3.11 0.0
14 2 2 8.40 4.46 0.51 180.0
15 2 2 11.23 4.79 2.24 0.0
16 2 2 10.43 4.96 2.37 0.0
1 3 2 118.28 2.73 11.85 0.0
2 3 2 110.05 2.74 10.05 180.0
3 3 2 95.82 2.53 10.12 180.0
4 3 2 823.35 13.03 25.55 180.0
5 3 2 115.00 2.96 12.17 0.0
6 3 2 31.39 1.83 5.18 0.0
7 3 2 56.27 2.30 8.54 0.0
8 3 2 102.16 3.02 9.63 180.0
9 3 2 10.77 1.99 2.15 0.0
10 3 2 178.80 4.74 14.78 0.0
11 3 2 32.67 3.43 4.87 180.0
12 3 2 74.62 4.08 7.61 0.0
13 3 2 97.60 4.91 9.56 0.0
14 3 2 35.26 4.54 5.05 0.0
15 3 2 19.88 4.63 1.92 180.0
16 3 2 6.17 4.63 0.78 180.0
0 4 2 7142.37 134.60 64.70 180.0
1 4 2 1224.60 18.29 33.69 180.0
2 4 2 95.95 2.66 10.45 180.0
3 4 2 1263.02 19.39 33.67 180.0
4 4 2 89.81 2.54 7.69 180.0
5 4 2 16.19 1.71 3.29 180.0
6 4 2 47.37 2.27 5.80 180.0
7 4 2 44.07 2.36 6.00 0.0
8 4 2 30.03 2.32 6.85 0.0
9 4 2 83.06 3.14 9.19 0.0
10 4 2 16.52 2.56 2.39 0.0
11 4 2 28.20 3.35 4.04 180.0
12 4 2 141.89 5.15 10.78 180.0
13 4 2 185.41 6.02 13.97 180.0
14 4 2 56.81 4.79 8.16 180.0
15 4 2 26.17 4.67 5.99 180.0
1 5 2 75.93 2.40 8.98 180.0
2 5 2 338.89 6.41 18.46 180.0
3 5 2 316.05 6.10 19.93 180.0
4 5 2 37.13 2.06 5.56 180.0
5 5 2 19.78 1.96 4.40 0.0
6 5 2 226.55 5.05 16.13 0.0
7 5 2 30.29 2.59 5.71 180.0
8 5 2 103.32 3.78 12.41 180.0
9 5 2 15.90 2.69 2.01 180.0
10 5 2 85.49 3.76 8.32 0.0
11 5 2 57.47 3.78 6.66 0.0
12 5 2 15.00 3.74 1.93 180.0
13 5 2 29.36 4.11 5.37 180.0
14 5 2 21.27 4.06 4.83 180.0
15 5 2 9.82 4.29 0.48 180.0
0 6 2 69.03 3.08 6.73 0.0
1 6 2 21.18 1.78 3.57 180.0
2 6 2 60.63 2.33 5.20 180.0
3 6 2 856.21 13.90 27.25 180.0
4 6 2 482.73 8.75 17.24 180.0
5 6 2 24.53 2.26 4.85 0.0
6 6 2 106.00 3.48 10.55 180.0
7 6 2 17.18 2.45 0.89 180.0
8 6 2 19.10 2.96 3.30 0.0
9 6 2 67.78 3.80 6.59 180.0
10 6 2 15.05 3.73 1.49 0.0
11 6 2 123.09 5.16 10.84 0.0
12 6 2 36.25 4.17 5.70 0.0
13 6 2 24.42 4.08 4.87 180.0
14 6 2 20.24 4.07 3.99 180.0
15 6 2 8.44 4.12 3.71 180.0
1 7 2 69.72 2.67 9.74 180.0
2 7 2 803.21 13.22 24.19 0.0
3 7 2 217.10 5.09 14.66 0.0
4 7 2 18.00 2.33 2.89 180.0
5 7 2 126.79 4.04 10.59 180.0
6 7 2 82.85 3.36 8.63 0.0
7 7 2 10.47 2.57 2.20 0.0
8 7 2 21.23 3.24 2.68 0.0
9 7 2 13.35 3.46 0.10 180.0
10 7 2 55.69 4.51 7.17 180.0
11 7 2 69.73 5.08 6.85 180.0
12 7 2 117.44 5.64 11.68 180.0
13 7 2 7.19 4.41 1.94 180.0
14 7 2 4.41 4.11 0.38 180.0
0 8 2 53.51 3.78 6.12 0.0
1 8 2 381.23 6.95 17.45 180.0
2 8 2 117.55 3.33 4.03 0.0
3 8 2 1106.47 17.87 29.70 0.0
4 8 2 380.23 7.76 19.93 0.0
5 8 2 15.37 2.76 0.77 0.0
6 8 2 28.55 2.99 4.72 180.0
7 8 2 18.94 2.99 0.65 0.0
8 8 2 49.80 3.81 6.92 0.0
9 8 2 33.34 4.13 3.11 180.0
10 8 2 61.97 5.13 6.58 0.0
11 8 2 31.79 5.19 5.14 0.0
12 8 2 14.08 4.68 1.58 0.0
13 8 2 13.95 4.88 3.69 0.0
14 8 2 14.25 4.60 4.67 0.0
1 9 2 65.16 3.09 5.57 180.0
2 9 2 87.82 3.41 8.02 0.0
3 9 2 191.35 5.24 13.70 0.0
4 9 2 21.63 3.10 2.42 0.0
5 9 2 21.05 3.03 0.07 0.0
6 9 2 16.71 3.34 0.65 180.0
7 9 2 31.63 3.79 5.01 0.0
8 9 2 42.79 4.13 5.75 180.0
9 9 2 17.51 3.90 3.07 0.0
10 9 2 11.70 4.17 1.22 0.0
11 9 2 8.12 4.72 0.90 180.0
12 9 2 15.32 4.82 0.78 180.0
13 9 2 12.93 5.16 2.69 180.0
0 10 2 109.30 5.36 13.07 0.0
1 10 2 37.78 2.94 5.77 180.0
2 10 2 38.96 3.02 1.38 180.0
3 10 2 56.58 3.54 7.18 0.0
4 10 2 180.07 5.67 15.75 0.0
5 10 2 25.97 3.80 1.03 0.0
6 10 2 9.72 3.88 3.01 0.0
7 10 2 17.08 4.18 4.68 180.0
8 10 2 7.99 4.12 1.82 180.0
9 10 2 4.65 4.31 2.77 0.0
10 10 2 18.44 4.28 4.69 180.0
11 10 2 7.02 4.83 0.27 180.0
12 10 2 8.02 5.02 2.04 180.0
13 10 2 2.45 5.41 0.07 0.0
1 11 2 18.72 3.11 0.79 0.0
2 11 2 69.93 3.77 5.79 180.0
3 11 2 63.03 4.12 5.92 0.0
4 11 2 24.71 4.09 0.89 0.0
5 11 2 32.93 4.49 4.46 180.0
6 11 2 11.62 4.31 0.75 0.0
7 11 2 18.16 4.55 3.18 180.0
8 11 2 9.19 4.62 0.94 180.0
9 11 2 24.70 4.50 1.60 0.0
10 11 2 27.35 4.67 4.79 0.0
11 11 2 13.06 4.61 4.52 0.0
12 11 2 10.24 4.84 3.40 0.0
0 12 2 348.08 11.31 16.88 0.0
1 12 2 38.13 3.98 5.78 0.0
2 12 2 118.45 5.15 12.35 180.0
3 12 2 74.97 5.26 6.88 180.0
4 12 2 72.49 5.10 8.41 180.0
5 12 2 39.03 4.99 4.63 180.0
6 12 2 16.38 4.78 0.87 0.0
7 12 2 15.93 4.63 2.97 0.0
8 12 2 42.97 4.95 6.41 180.0
9 12 2 23.32 5.02 2.39 180.0
10 12 2 17.92 4.80 3.88 180.0
11 12 2 15.02 4.74 2.96 180.0
1 13 2 61.35 4.48 6.61 0.0
2 13 2 33.32 4.26 2.62 0.0
3 13 2 116.54 5.60 11.27 180.0
4 13 2 65.98 5.18 8.03 180.0
5 13 2 19.42 4.89 1.96 0.0
6 13 2 9.70 5.04 0.46 0.0
7 13 2 24.57 4.75 5.09 180.0
8 13 2 14.20 4.74 4.65 0.0
9 13 2 9.57 4.88 1.39 180.0
10 13 2 3.05 4.88 1.03 180.0
0 14 2 36.65 6.01 3.90 180.0
1 14 2 41.36 4.34 5.48 0.0
2 14 2 26.93 4.45 2.15 180.0
3 14 2 16.30 4.71 3.15 180.0
4 14 2 20.67 4.88 4.34 180.0
5 14 2 7.26 4.79 0.68 180.0
6 14 2 18.77 4.93 5.84 180.0
7 14 2 10.60 4.77 2.10 0.0
8 14 2 9.93 4.69 2.09 0.0
1 15 2 10.22 4.19 1.26 180.0
2 15 2 22.13 4.29 2.09 180.0
3 15 2 10.97 4.54 1.95 180.0
4 15 2 5.40 4.77 0.78 0.0
5 15 2 5.05 4.74 0.51 0.0
6 15 2 12.66 4.86 3.24 180.0
7 15 2 9.27 4.89 3.93 0.0
0 16 2 37.00 6.28 2.83 180.0
1 16 2 18.74 4.31 2.72 0.0
2 16 2 11.28 4.35 2.97 0.0
3 16 2 14.88 4.66 1.76 180.0
4 16 2 19.05 4.75 4.38 0.0
1 1 3 87.39 2.62 11.30 0.0
2 1 3 122.81 2.85 9.45 180.0
3 1 3 47.14 1.63 9.34 0.0
4 1 3 1647.24 25.91 38.87 0.0
5 1 3 103.68 2.79 11.60 0.0
6 1 3 139.76 3.55 14.68 180.0
7 1 3 64.14 2.38 8.09 0.0
8 1 3 48.74 2.34 7.66 180.0
9 1 3 166.33 4.35 13.69 0.0
10 1 3 12.13 2.40 0.19 0.0
11 1 3 8.67 2.98 0.50 0.0
12 1 3 27.32 3.68 3.43 0.0
13 1 3 15.66 4.03 0.53 0.0
14 1 3 6.69 4.43 2.40 180.0
15 1 3 10.83 4.81 2.60 180.0
16 1 3 2.22 4.95 1.59 180.0
0 2 3 2753.27 65.75 43.38 180.0
1 2 3 16.80 1.46 4.64 180.0
2 2 3 259.69 4.95 14.95 0.0
3 2 3 1108.73 17.16 34.12 180.0
4 2 3 456.74 7.81 18.69 180.0
5 2 3 96.96 2.85 12.87 180.0
6 2 3 25.40 1.79 5.24 180.0
7 2 3 496.01 9.22 23.70 0.0
8 2 3 11.71 1.88 1.72 180.0
9 2 3 9.17 2.14 2.30 0.0
10 2 3 11.48 2.48 3.35 180.0
11 2 3 22.40 3.13 3.90 180.0
12 2 3 22.69 3.73 4.42 180.0
13 2 3 148.09 5.79 12.22 180.0
14 2 3 14.22 4.47 3.21 180.0
15 2 3 7.47 4.77 3.72 180.0
16 2 3 20.03 4.86 3.49 0.0
1 3 3 474.47 8.20 22.77 180.0
2 3 3 195.13 4.00 13.44 0.0
3 3 3 94.22 2.65 9.89 180.0
4 3 3 83.42 2.65 10.92 180.0
5 3 3 197.12 4.29 15.78 0.0
6 3 3 40.28 2.04 3.98 180.0
7 3 3 70.49 2.68 7.30 180.0
8 3 3 519.88 9.48 24.43 0.0
9 3 3 7.96 2.22 1.76 0.0
10 3 3 141.87 4.40 12.26 180.0
11 3 3 21.92 3.19 3.36 180.0
12 3 3 16.06 3.71 2.62 0.0
13 3 3 15.66 4.01 2.14 180.0
14 3 3 18.47 4.43 0.72 180.0
15 3 3 10.32 4.60 0.84 180.0
0 4 3 13391.27 262.59 93.19 180.0
1 4 3 1582.41 23.95 37.28 180.0
2 4 3 4720.63 69.25 59.22 0.0
3 4 3 388.77 7.25 18.99 0.0
4 4 3 52.63 2.39 7.94 180.0
5 4 3 23.57 1.99 4.79 180.0
6 4 3 17.36 2.06 2.97 180.0
7 4 3 128.06 3.69 12.39 0.0
8 4 3 17.52 2.30 3.81 0.0
9 4 3 58.55 2.90 6.40 180.0
10 4 3 80.63 3.70 8.47 0.0
11 4 3 43.76 3.71 6.96 0.0
12 4 3 23.56 3.67 3.40 180.0
13 4 3 69.15 4.50 8.13 180.0
14 4 3 20.22 4.41 2.92 180.0
15 4 3 12.86 4.44 1.20 0.0
1 5 3 74.94 2.58 10.72 180.0
2 5 3 38.43 1.92 5.75 180.0
3 5 3 50.67 2.32 6.14 0.0
4 5 3 356.83 7.14 21.38 180.0
5 5 3 147.22 4.00 12.95 180.0
6 5 3 22.46 2.33 2.31 180.0
7 5 3 228.17 5.27 15.71 180.0
8 5 3 60.69 3.22 8.61 0.0
9 5 3 64.99 3.49 8.46 180.0
10 5 3 19.76 3.19 0.43 180.0
11 5 3 82.45 4.58 8.80 180.0
12 5 3 15.12 3.66 1.96 0.0
13 5 3 5.69 3.78 1.55 0.0
14 5 3 9.57 4.12 2.57 0.0
15 5 3 26.90 4.59 6.05 0.0
0 6 3 12.19 2.34 2.30 180.0
1 6 3 167.49 3.91 12.33 180.0
2 6 3 119.20 3.31 9.69 0.0
3 6 3 419.27 8.08 22.68 0.0
4 6 3 39.85 2.53 5.46 0.0
5 6 3 31.95 2.49 4.83 180.0
6 6 3 38.25 2.85 5.83 180.0
7 6 3 12.55 2.52 2.65 180.0
8 6 3 9.18 2.77 1.22 0.0
9 6 3 12.31 3.06 0.08 180.0
10 6 3 6.27 3.65 2.59 0.0
11 6 3 16.12 3.97 0.12 0.0
12 6 3 8.39 4.06 1.05 180.0
13 6 3 20.81 4.25 5.80 0.0
14 6 3 15.60 4.26 2.93 0.0
15 6 3 3.92 4.07 0.34 0.0
1 7 3 172.23 4.15 14.42 0.0
2 7 3 126.76 3.72 11.58 0.0
3 7 3 19.48 2.31 2.25 180.0
4 7 3 26.10 2.41 4.24 180.0
5 7 3 89.80 3.60 9.60 180.0
6 7 3 14.08 2.69 2.35 180.0
7 7 3 15.90 2.94 3.56 0.0
8 7 3 14.45 3.12 1.83 0.0
9 7 3 27.84 3.88 5.72 180.0
10 7 3 31.04 4.28 4.43 180.0
11 7 3 29.17 4.46 4.82 0.0
12 7 3 18.73 4.44 1.04 180.0
13 7 3 1.63 4.35 1.04 0.0
14 7 3 7.27 3.98 0.80 0.0
0 8 3 30.04 3.30 4.15 0.0
1 8 3 123.45 3.49 10.99 180.0
2 8 3 23.52 2.45 2.64 180.0
3 8 3 25.43 2.64 3.73 180.0
4 8 3 264.58 6.43 18.70 180.0
5 8 3 41.02 3.00 4.41 180.0
6 8 3 50.14 3.46 8.14 0.0
7 8 3 58.21 3.64 6.89 180.0
8 8 3 10.65 3.53 1.41 180.0
9 8 3 32.06 4.14 3.79 0.0
10 8 3 61.03 4.65 7.58 180.0
11 8 3 19.98 4.87 1.33 0.0
12 8 3 20.34 5.01 4.27 0.0
13 8 3 8.47 4.78 1.83 0.0
14 8 3 7.04 4.49 0.18 180.0
1 9 3 24.23 2.67 4.25 0.0
2 9 3 103.92 3.92 10.75 0.0
3 9 3 22.56 2.92 4.10 0.0
4 9 3 14.38 3.07 2.82 180.0
5 9 3 15.69 3.12 1.63 0.0
6 9 3 31.90 3.44 4.84 0.0
7 9 3 33.09 4.02 4.94 0.0
8 9 3 27.96 4.24 7.54 180.0
9 9 3 68.07 4.73 8.90 0.0
10 9 3 25.10 4.45 3.88 0.0
11 9 3 24.26 4.79 5.35 0.0
12 9 3 37.79 5.20 6.71 180.0
13 9 3 1.16 5.14 0.18 180.0
0 10 3 33.11 4.06 1.67 180.0
1 10 3 22.31 2.88 3.67 0.0
2 10 3 32.28 3.20 3.70 180.0
3 10 3 34.94 3.49 6.52 180.0
4 10 3 27.59 3.46 0.80 180.0
5 10 3 28.94 3.73 2.70 180.0
6 10 3 15.86 3.94 0.09 0.0
7 10 3 20.56 4.15 0.09 180.0
8 10 3 17.23 4.35 2.17 0.0
9 10 3 7.19 4.27 0.71 180.0
10 10 3 12.17 4.33 1.49 180.0
11 10 3 0.11 4.19 0.05 0.0
12 10 3 4.22 4.88 0.63 0.0
1 11 3 16.61 3.26 0.86 0.0
2 11 3 70.56 4.00 8.52 180.0
3 11 3 34.71 3.86 2.90 180.0
4 11 3 20.76 4.17 1.25 180.0
5 11 3 32.96 4.38 1.16 0.0
6 11 3 22.10 4.72 4.11 0.0
7 11 3 16.72 4.50 3.37 0.0
8 11 3 38.23 4.96 6.30 180.0
9 11 3 19.30 4.58 1.87 180.0
10 11 3 28.33 4.78 5.99 0.0
11 11 3 6.64 4.51 2.61 0.0
12 11 3 0.00 5.01 1.70 0.0
0 12 3 38.80 5.47 1.87 0.0
1 12 3 84.30 4.50 9.06 0.0
2 12 3 53.66 4.33 8.53 0.0
3 12 3 25.88 4.23 0.48 0.0
4 12 3 26.02 4.68 0.03 0.0
5 12 3 90.03 5.51 8.14 0.0
6 12 3 15.14 4.75 0.13 180.0
7 12 3 9.38 4.56 0.07 180.0
8 12 3 7.59 4.48 2.28 0.0
9 12 3 14.57 4.73 0.31 180.0
10 12 3 11.43 4.80 3.23 180.0
11 12 3 7.75 4.79 3.62 180.0
1 13 3 37.96 4.18 5.07 180.0
2 13 3 33.81 4.34 6.00 180.0
3 13 3 42.84 4.65 4.97 180.0
4 13 3 51.82 5.07 6.43 0.0
5 13 3 20.36 5.03 3.19 0.0
6 13 3 19.99 5.11 3.83 0.0
7 13 3 8.93 4.73 1.08 180.0
8 13 3 12.18 4.43 3.12 180.0
9 13 3 10.05 5.05 4.02 180.0
10 13 3 7.32 4.79 4.09 0.0
0 14 3 46.56 6.42 6.94 0.0
1 14 3 19.14 4.23 0.88 0.0
2 14 3 20.67 4.46 5.35 180.0
3 14 3 12.42 4.54 1.32 0.0
4 14 3 16.05 4.76 0.58 0.0
5 14 3 6.10 4.79 0.31 0.0
6 14 3 13.14 4.93 3.29 0.0
7 14 3 9.00 4.71 0.80 0.0
8 14 3 6.74 4.43 2.16 180.0
1 15 3 7.72 4.15 1.83 180.0
2 15 3 16.96 4.43 3.46 0.0
3 15 3 12.97 4.52 3.27 0.0
4 15 3 6.17 4.57 1.04 180.0
5 15 3 10.77 4.87 2.41 180.0
6 15 3 4.02 4.93 0.64 180.0
0 16 3 21.54 6.53 4.78 180.0
1 16 3 10.67 4.34 1.04 180.0
2 16 3 6.83 4.52 2.45 180.0
3 16 3 11.10 4.65 2.42 180.0
4 16 3 10.98 4.69 2.20 0.0
0 0 4 6483.66 205.98 70.37 180.0
1 0 4 5724.19 143.77 67.85 180.0
2 0 4 16931.97 385.84 111.58 0.0
3 0 4 458.01 11.29 19.96 180.0
4 0 4 708.60 15.63 19.48 180.0
5 0 4 426.62 10.98 22.90 180.0
6 0 4 2808.66 58.51 44.93 180.0
7 0 4 1145.83 24.69 33.76 0.0
8 0 4 12.75 2.60 0.89 180.0
9 0 4 248.58 7.86 18.18 0.0
10 0 4 12.30 3.47 1.43 180.0
11 0 4 12.87 4.59 4.71 0.0
12 0 4 139.69 7.67 11.83 180.0
13 0 4 20.20 6.08 5.06 180.0
14 0 4 74.71 7.48 8.63 0.0
15 0 4 3.04 6.90 1.34 180.0
16 0 4 6.14 7.06 0.76 0.0
1 1 4 2239.26 39.84 39.37 0.0
2 1 4 28.74 1.46 4.90 180.0
3 1 4 2683.94 40.89 42.28 180.0
4 1 4 390.73 7.08 22.29 180.0
5 1 4 15.09 1.56 3.76 0.0
6 1 4 43.32 2.08 6.19 0.0
7 1 4 39.42 2.10 4.96 180.0
8 1 4 17.68 2.03 3.68 0.0
9 1 4 16.74 2.31 3.49 180.0
10 1 4 35.24 2.84 7.22 0.0
11 1 4 37.81 3.58 5.80 0.0
12 1 4 15.04 3.88 2.79 0.0
13 1 4 16.10 4.21 4.56 0.0
14 1 4 17.25 4.62 3.84 0.0
15 1 4 8.24 4.70 1.88 0.0
16 1 4 0.00 4.73 1.21 180.0
0 2 4 1286.21 31.83 30.77 0.0
1 2 4 1058.45 19.16 29.47 0.0
2 2 4 2052.48 33.23 37.43 180.0
3 2 4 100.28 2.68 11.76 180.0
4 2 4 525.77 9.36 27.57 0.0
5 2 4 13.86 1.69 2.47 180.0
6 2 4 14.75 1.81 3.41 180.0
7 2 4 44.19 2.37 7.25 0.0
8 2 4 25.15 2.22 0.22 180.0
9 2 4 9.40 2.37 1.97 0.0
10 2 4 24.82 2.86 4.35 0.0
11 2 4 14.28 3.28 2.98 180.0
12 2 4 45.83 4.09 6.22 180.0
13 2 4 39.57 4.39 3.83 180.0
14 2 4 12.23 4.67 2.28 0.0
15 2 4 7.51 4.68 2.52 0.0
16 2 4 4.53 4.62 1.15 0.0
1 3 4 168.45 3.92 14.20 0.0
2 3 4 878.19 14.13 30.47 180.0
3 3 4 267.49 5.27 16.98 180.0
4 3 4 22.90 1.86 5.00 180.0
5 3 4 50.84 2.44 6.14 0.0
6 3 4 155.10 3.80 12.38 180.0
7 3 4 13.82 2.10 2.88 0.0
8 3 4 340.23 7.31 20.79 0.0
9 3 4 24.13 2.62 4.15 0.0
10 3 4 8.25 2.78 0.66 0.0
11 3 4 7.27 3.36 1.07 0.0
12 3 4 89.97 4.65 9.57 0.0
13 3 4 46.92 4.44 7.39 0.0
14 3 4 6.81 4.48 0.09 180.0
15 3 4 4.18 4.53 1.52 180.0
0 4 4 380.14 9.39 17.60 180.0
1 4 4 388.50 7.02 20.03 0.0
2 4 4 998.15 16.13 26.65 180.0
3 4 4 848.36 13.99 28.19 0.0
4 4 4 321.45 6.32 18.39 0.0
5 4 4 16.74 2.12 3.15 180.0
6 4 4 238.71 5.42 17.62 0.0
7 4 4 371.69 7.42 21.08 180.0
8 4 4 47.93 2.94 8.01 0.0
9 4 4 89.76 3.68 9.96 180.0
10 4 4 31.06 3.25 6.07 0.0
11 4 4 12.82 3.57 2.70 180.0
12 4 4 14.83 3.72 1.55 180.0
13 4 4 22.37 4.29 4.22 0.0
14 4 4 2.15 4.12 0.01 180.0
15 4 4 7.88 4.52 3.25 0.0
1 5 4 19.76 1.79 2.30 180.0
2 5 4 60.81 2.49 7.33 180.0
3 5 4 67.51 2.86 9.32 180.0
4 5 4 59.41 2.87 8.08 0.0
5 5 4 786.80 13.35 28.07 0.0
6 5 4 115.37 3.75 11.32 180.0
7 5 4 19.52 2.53 4.94 180.0
8 5 4 130.25 4.26 12.81 0.0
9 5 4 13.44 3.04 3.79 0.0
10 5 4 37.68 3.71 5.84 180.0
11 5 4 14.82 3.69 1.47 180.0
12 5 4 11.93 4.10 1.88 180.0
13 5 4 18.51 4.32 5.65 180.0
14 5 4 5.31 4.44 0.93 180.0
15 5 4 3.97 4.35 0.47 180.0
0 6 4 658.93 15.12 26.45 0.0
1 6 4 29.11 2.04 3.88 0.0
2 6 4 68.71 2.79 9.93 180.0
3 6 4 309.08 6.42 19.63 180.0
4 6 4 11.98 2.17 1.21 180.0
5 6 4 78.06 3.80 14.36 0.0
6 6 4 47.70 3.04 6.49 180.0
7 6 4 14.98 2.95 3.37 180.0
8 6 4 11.37 2.88 2.28 0.0
9 6 4 69.71 4.07 7.96 180.0
10 6 4 22.05 3.93 3.23 0.0
11 6 4 70.61 4.85 9.14 0.0
12 6 4 9.52 4.20 3.27 0.0
13 6 4 13.89 4.36 2.22 0.0
14 6 4 4.74 4.44 0.66 180.0
15 6 4 8.94 4.22 3.36 180.0
1 7 4 64.09 2.79 8.56 0.0
2 7 4 32.23 2.32 5.82 180.0
3 7 4 84.95 3.39 7.77 0.0
4 7 4 537.90 9.73 22.00 0.0
5 7 4 150.78 4.58 12.15 180.0
6 7 4 30.06 3.21 3.68 180.0
7 7 4 13.14 3.23 1.64 180.0
8 7 4 41.45 3.74 6.31 180.0
9 7 4 22.75 3.91 4.56 180.0
10 7 4 14.87 4.07 2.94 180.0
11 7 4 20.06 4.45 2.98 180.0
12 7 4 33.76 4.80 4.87 180.0
13 7 4 7.24 4.34 1.45 0.0
14 7 4 6.45 4.39 2.99 180.0
0 8 4 38.70 3.70 7.00 0.0
1 8 4 90.98 3.35 9.27 180.0
2 8 4 19.93 2.38 3.40 0.0
3 8 4 13.15 2.40 1.95 180.0
4 8 4 136.61 4.52 12.84 180.0
5 8 4 70.32 3.74 8.47 0.0
6 8 4 15.31 3.25 3.15 180.0
7 8 4 30.57 3.64 5.39 0.0
8 8 4 8.05 3.79 1.37 180.0
9 8 4 53.79 4.64 7.64 0.0
10 8 4 77.19 5.09 8.55 180.0
11 8 4 20.69 4.71 4.73 180.0
12 8 4 72.12 5.52 9.04 0.0
13 8 4 2.21 5.00 0.78 180.0
14 8 4 22.34 4.90 4.73 180.0
1 9 4 17.65 2.66 1.37 180.0
2 9 4 27.85 2.91 4.66 180.0
3 9 4 19.53 2.85 3.41 0.0
4 9 4 133.23 4.92 13.01 0.0
5 9 4 49.07 3.62 6.87 180.0
6 9 4 19.78 3.65 5.06 180.0
7 9 4 41.99 4.28 6.50 180.0
8 9 4 21.78 4.40 4.88 180.0
9 9 4 68.10 5.00 8.78 0.0
10 9 4 7.38 4.29 0.46 0.0
11 9 4 6.53 4.48 0.71 0.0
12 9 4 8.74 4.94 0.14 0.0
13 9 4 0.19 5.13 1.99 0.0
0 10 4 80.52 5.18 10.32 180.0
1 10 4 15.09 2.85 2.99 180.0
2 10 4 54.88 3.68 7.96 0.0
3 10 4 26.28 3.40 3.67 0.0
4 10 4 17.65 3.48 2.14 180.0
5 10 4 32.81 4.07 6.16 180.0
6 10 4 40.82 4.30 4.35 0.0
7 10 4 6.72 4.30 1.95 180.0
8 10 4 29.63 4.61 4.17 180.0
9 10 4 0.00 4.44 1.94 0.0
10 10 4 9.48 4.72 4.45 180.0
11 10 4 4.80 4.29 1.94 180.0
12 10 4 3.57 4.32 0.37 180.0
1 11 4 46.27 3.64 5.68 180.0
2 11 4 14.58 3.62 3.10 0.0
3 11 4 25.41 4.02 4.43 0.0
4 11 4 55.86 4.69 7.62 180.0
5 11 4 29.48 4.71 5.04 0.0
6 11 4 20.97 4.50 2.12 0.0
7 11 4 9.37 4.40 1.13 180.0
8 11 4 12.43 4.59 2.96 0.0
9 11 4 6.28 4.67 1.55 0.0
10 11 4 6.73 4.64 0.76 180.0
11 11 4 3.72 4.66 1.35 0.0
12 11 4 5.84 4.23 2.80 0.0
0 12 4 19.75 5.42 3.45 180.0
1 12 4 40.58 4.09 5.26 180.0
2 12 4 41.33 4.28 4.13 0.0
3 12 4 19.64 4.47 2.96 0.0
4 12 4 15.01 4.54 1.50 0.0
5 12 4 17.09 4.79 1.99 180.0
6 12 4 9.08 4.78 1.03 0.0
7 12 4 20.52 4.85 3.78 180.0
8 12 4 6.52 4.40 0.22 180.0
9 12 4 1.33 4.88 0.89 180.0
10 12 4 1.53 4.69 1.46 0.0
11 12 4 0.96 4.82 0.80 0.0
1 13 4 17.49 4.04 1.91 0.0
2 13 4 26.77 4.33 4.00 180.0
3 13 4 15.51 4.55 4.56 180.0
4 13 4 4.05 4.87 0.38 0.0
5 13 4 39.50 5.27 5.28 0.0
6 13 4 9.10 5.04 2.16 180.0
7 13 4 8.59 4.79 1.23 0.0
8 13 4 4.85 4.32 2.68 0.0
9 13 4 11.71 4.47 3.41 180.0
0 14 4 14.88 5.90 4.07 180.0
1 14 4 21.68 4.26 3.83 0.0
2 14 4 9.67 4.32 1.98 0.0
3 14 4 5.56 4.43 2.28 0.0
4 14 4 10.16 4.78 2.11 180.0
5 14 4 9.79 4.97 1.79 180.0
6 14 4 1.91 4.85 1.01 180.0
7 14 4 11.11 4.84 3.98 0.0
8 14 4 3.59 4.53 0.70 0.0
1 15 4 4.08 4.16 0.37 0.0
2 15 4 13.10 4.31 3.87 0.0
3 15 4 12.91 4.60 2.83 180.0
4 15 4 11.78 4.67 3.07 180.0
5 15 4 4.10 4.84 2.97 180.0
6 15 4 1.73 4.90 0.84 0.0
0 16 4 8.87 6.18 0.36 180.0
1 16 4 8.58 4.26 0.75 0.0
2 16 4 0.00 4.40 2.30 180.0
3 16 4 6.65 4.43 0.23 180.0
4 16 4 6.52 4.46 0.40 180.0
1 1 5 78.61 2.73 12.79 0.0
2 1 5 291.23 6.57 19.19 180.0
3 1 5 836.71 13.99 28.96 0.0
4 1 5 105.68 2.87 10.19 180.0
5 1 5 1268.18 20.04 34.49 0.0
6 1 5 91.45 2.89 11.20 0.0
7 1 5 624.87 11.21 25.52 0.0
8 1 5 352.22 7.26 19.77 180.0
9 1 5 13.23 2.23 2.33 0.0
10 1 5 16.23 2.76 4.02 0.0
11 1 5 10.46 3.40 0.60 0.0
12 1 5 5.34 3.82 1.51 180.0
13 1 5 7.00 4.31 0.39 0.0
14 1 5 0.00 4.59 0.17 0.0
15 1 5 0.00 4.64 0.64 0.0
16 1 5 0.75 4.75 0.57 180.0
0 2 5 12546.04 308.91 90.01 0.0
1 2 5 321.77 7.05 18.97 0.0
2 2 5 23.49 1.82 4.66 0.0
3 2 5 181.78 4.39 16.22 180.0
4 2 5 612.22 10.88 25.60 0.0
5 2 5 486.71 8.86 23.42 0.0
6 2 5 441.79 8.38 22.68 0.0
7 2 5 238.51 5.55 16.09 0.0
8 2 5 22.18 2.51 4.70 180.0
9 2 5 12.48 2.64 4.09 0.0
10 2 5 26.23 3.02 4.37 0.0
11 2 5 33.53 3.70 5.05 0.0
12 2 5 19.35 3.95 4.08 0.0
13 2 5 18.97 4.29 3.99 180.0
14 2 5 1.77 4.64 0.87 0.0
15 2 5 1.36 4.66 0.93 180.0
1 3 5 542.77 10.32 24.06 180.0
2 3 5 57.33 2.37 7.97 0.0
3 3 5 40.02 2.15 5.88 180.0
4 3 5 38.21 2.09 5.88 180.0
5 3 5 3006.12 45.11 47.20 180.0
6 3 5 152.83 4.24 13.69 0.0
7 3 5 105.11 3.63 10.83 180.0
8 3 5 14.08 2.54 4.33 0.0
9 3 5 7.34 2.71 1.05 180.0
10 3 5 102.37 4.38 10.08 0.0
11 3 5 10.63 3.68 0.85 0.0
12 3 5 81.47 4.58 8.52 180.0
13 3 5 14.27 4.28 2.82 180.0
14 3 5 3.43 4.30 0.12 180.0
15 3 5 1.02 4.53 0.48 180.0
0 4 5 2267.98 52.73 41.02 0.0
1 4 5 102.61 2.98 11.06 0.0
2 4 5 946.20 15.43 29.27 180.0
3 4 5 20.22 2.13 2.74 180.0
4 4 5 1505.98 23.53 36.70 0.0
5 4 5 2214.40 33.56 42.59 0.0
6 4 5 298.59 6.63 19.58 180.0
7 4 5 636.47 11.67 24.24 180.0
8 4 5 66.15 3.41 9.78 0.0
9 4 5 46.41 3.34 7.54 180.0
10 4 5 34.27 3.72 6.49 0.0
11 4 5 64.69 4.45 7.75 0.0
12 4 5 51.78 4.55 7.80 0.0
13 4 5 51.65 4.84 7.62 180.0
14 4 5 13.28 4.44 3.26 180.0
15 4 5 17.41 4.75 4.13 0.0
1 5 5 28.27 2.05 5.66 180.0
2 5 5 59.67 2.56 6.05 0.0
3 5 5 196.96 4.82 15.37 180.0
4 5 5 78.47 3.37 8.10 180.0
5 5 5 830.69 14.67 32.72 180.0
6 5 5 16.25 2.80 4.07 180.0
7 5 5 382.44 7.90 22.24 180.0
8 5 5 82.90 3.69 9.07 0.0
9 5 5 50.15 3.66 7.90 180.0
10 5 5 10.84 3.71 1.46 180.0
11 5 5 10.04 4.01 1.42 0.0
12 5 5 42.17 4.53 6.36 0.0
13 5 5 10.63 4.52 1.76 180.0
14 5 5 5.02 4.54 0.51 0.0
15 5 5 0.81 4.37 0.27 180.0
0 6 5 78.16 4.00 8.74 0.0
1 6 5 21.96 2.14 3.40 180.0
2 6 5 174.49 4.47 15.03 180.0
3 6 5 37.79 2.58 6.41 0.0
4 6 5 90.00 3.67 10.09 180.0
5 6 5 19.61 2.94 4.13 180.0
6 6 5 93.18 4.04 10.57 180.0
7 6 5 87.27 4.03 10.49 180.0
8 6 5 57.36 3.74 7.41 180.0
9 6 5 22.11 3.70 3.99 180.0
10 6 5 10.88 3.98 1.48 180.0
11 6 5 16.50 4.39 2.91 180.0
12 6 5 7.55 4.46 1.28 0.0
13 6 5 3.43 4.41 1.16 0.0
14 6 5 4.43 4.50 0.41 180.0
1 7 5 40.30 2.54 5.69 0.0
2 7 5 61.39 2.88 6.60 0.0
3 7 5 109.06 3.83 10.66 0.0
4 7 5 33.86 2.91 6.54 0.0
5 7 5 314.07 7.49 18.96 0.0
6 7 5 7.49 3.34 0.06 0.0
7 7 5 24.46 3.56 5.10 0.0
8 7 5 44.92 4.02 7.34 180.0
9 7 5 22.80 4.27 3.45 180.0
10 7 5 15.20 4.24 4.11 180.0
11 7 5 10.90 4.40 2.34 0.0
12 7 5 17.61 4.75 2.11 0.0
13 7 5 2.76 4.75 0.64 180.0
14 7 5 4.96 4.55 0.95 0.0
0 8 5 46.73 3.92 5.82 180.0
1 8 5 46.47 2.92 7.18 0.0
2 8 5 68.77 3.12 6.74 180.0
3 8 5 492.52 9.61 22.00 180.0
4 8 5 17.45 2.94 3.84 0.0
5 8 5 153.77 5.14 13.70 180.0
6 8 5 15.59 3.56 2.81 180.0
7 8 5 70.18 4.57 8.50 0.0
8 8 5 33.45 4.46 5.24 0.0
9 8 5 25.97 4.64 5.18 0.0
10 8 5 62.81 4.99 7.95 180.0
11 8 5 2.49 4.55 1.14 0.0
12 8 5 24.93 4.90 4.67 180.0
13 8 5 8.62 5.05 1.04 0.0
14 8 5 7.49 4.83 3.23 0.0
1 9 5 19.23 2.90 3.04 0.0
2 9 5 56.45 3.37 7.88 0.0
3 9 5 169.05 5.27 14.46 0.0
4 9 5 13.66 3.06 2.21 0.0
5 9 5 198.25 6.25 16.83 0.0
6 9 5 24.73 3.84 5.72 180.0
7 9 5 28.73 4.54 5.83 0.0
8 9 5 18.77 4.66 3.01 0.0
9 9 5 139.72 6.41 13.80 0.0
10 9 5 23.78 4.95 4.72 180.0
11 9 5 21.81 4.97 4.50 180.0
12 9 5 4.11 4.85 1.34 180.0
13 9 5 8.67 4.89 3.26 0.0
0 10 5 16.42 4.34 4.30 180.0
1 10 5 17.46 3.13 2.52 180.0
2 10 5 15.00 3.21 1.67 0.0
3 10 5 15.40 3.30 0.27 0.0
4 10 5 43.73 3.90 5.35 0.0
5 10 5 5.59 3.76 2.67 180.0
6 10 5 86.07 5.30 9.21 0.0
7 10 5 10.91 4.62 3.94 0.0
8 10 5 11.58 4.61 1.91 0.0
9 10 5 12.46 4.82 3.22 0.0
10 10 5 19.21 4.96 4.02 0.0
11 10 5 5.57 4.51 1.97 0.0
12 10 5 3.87 4.67 3.07 180.0
1 11 5 8.88 3.51 1.57 0.0
2 11 5 96.28 4.91 10.01 180.0
3 11 5 179.64 6.48 13.16 180.0
4 11 5 8.20 4.15 0.09 180.0
5 11 5 10.88 4.30 1.32 0.0
6 11 5 17.18 4.37 2.98 180.0
7 11 5 5.05 4.56 0.02 180.0
8 11 5 12.22 4.70 2.74 0.0
9 11 5 3.85 4.75 0.58 180.0
10 11 5 0.00 4.83 1.32 0.0
11 11 5 7.43 4.88 2.08 0.0
0 12 5 31.56 5.65 5.17 0.0
1 12 5 144.93 5.58 13.09 0.0
2 12 5 68.96 4.70 6.68 0.0
3 12 5 38.40 4.80 5.98 0.0
4 12 5 9.84 4.65 1.51 180.0
5 12 5 22.13 4.86 4.51 0.0
6 12 5 1.91 4.62 0.00 180.0
7 12 5 2.66 4.45 0.20 180.0
8 12 5 15.38 4.64 3.23 180.0
9 12 5 13.50 5.02 4.64 180.0
10 12 5 6.36 4.94 2.87 0.0
1 13 5 10.82 4.17 2.86 180.0
2 13 5 11.17 4.26 3.76 180.0
3 13 5 62.81 5.35 8.87 180.0
4 13 5 40.13 5.30 6.94 0.0
5 13 5 10.11 5.16 3.48 180.0
6 13 5 5.87 4.85 0.83 180.0
7 13 5 10.05 4.70 4.15 180.0
8 13 5 6.37 4.22 1.01 0.0
9 13 5 7.78 4.41 3.62 180.0
0 14 5 5.09 5.95 0.61 180.0
1 14 5 7.28 4.24 1.42 180.0
2 14 5 2.82 4.41 0.23 180.0
3 14 5 7.11 4.58 2.09 0.0
4 14 5 20.08 4.95 5.50 180.0
5 14 5 2.22 4.89 0.66 0.0
6 14 5 0.54 4.82 0.13 0.0
7 14 5 3.37 4.62 0.40 180.0
8 14 5 0.97 4.45 1.47 180.0
1 15 5 4.02 4.18 0.14 0.0
2 15 5 13.91 4.36 4.11 0.0
3 15 5 12.57 4.49 3.72 0.0
4 15 5 2.01 4.91 1.97 180.0
5 15 5 4.12 4.98 1.31 180.0
6 15 5 6.15 4.97 0.07 180.0
0 16 5 27.61 6.20 5.01 180.0
1 16 5 19.46 4.35 5.76 180.0
2 16 5 1.47 4.36 1.72 180.0
3 16 5 4.95 4.47 2.95 180.0
0 0 6 1813.78 58.39 22.17 180.0
1 0 6 375.23 10.63 17.41 180.0
2 0 6 3259.14 90.12 47.54 0.0
3 0 6 683.53 17.26 13.10 180.0
4 0 6 596.65 15.11 23.91 180.0
5 0 6 161.29 5.39 12.94 180.0
6 0 6 13086.73 258.76 93.07 180.0
7 0 6 233.97 7.61 14.57 180.0
8 0 6 13.40 3.20 3.36 180.0
9 0 6 44.37 4.26 8.99 180.0
10 0 6 13.52 4.01 1.60 180.0
11 0 6 117.30 6.50 11.53 0.0
12 0 6 54.05 5.50 7.46 0.0
13 0 6 33.16 6.05 6.74 180.0
14 0 6 18.56 6.17 2.89 180.0
15 0 6 6.66 6.21 1.12 0.0
1 1 6 3690.16 66.26 51.40 0.0
2 1 6 1435.13 26.61 32.47 180.0
3 1 6 623.48 11.38 24.37 180.0
4 1 6 1104.52 18.40 32.89 0.0
5 1 6 25.84 1.97 5.13 0.0
6 1 6 385.67 7.77 22.21 180.0
7 1 6 22.29 2.22 3.41 180.0
8 1 6 129.66 4.18 14.26 180.0
9 1 6 78.97 3.60 10.55 180.0
10 1 6 44.15 3.12 6.25 0.0
11 1 6 21.43 3.38 3.72 0.0
12 1 6 10.00 3.68 1.35 180.0
13 1 6 9.06 4.17 1.73 0.0
14 1 6 5.38 4.43 0.14 180.0
15 1 6 3.67 4.66 0.91 0.0
0 2 6 41.98 3.25 6.61 180.0
1 2 6 1048.64 20.34 30.29 180.0
2 2 6 50.11 2.38 7.36 0.0
3 2 6 819.22 15.19 26.53 0.0
4 2 6 71.55 2.69 10.22 180.0
5 2 6 16.08 1.98 4.60 0.0
6 2 6 17.91 2.09 2.70 0.0
7 2 6 9.64 2.12 1.71 180.0
8 2 6 69.71 3.32 10.08 180.0
9 2 6 11.53 2.78 2.21 0.0
10 2 6 6.87 3.20 0.09 180.0
11 2 6 7.23 3.77 0.55 180.0
12 2 6 6.71 4.04 0.12 0.0
13 2 6 21.46 4.54 3.54 180.0
14 2 6 2.85 4.47 0.13 0.0
15 2 6 1.28 4.55 0.64 180.0
1 3 6 368.07 7.77 23.35 0.0
2 3 6 104.12 3.27 10.88 0.0
3 3 6 15.36 2.01 2.28 0.0
4 3 6 98.91 3.06 9.97 180.0
5 3 6 53.29 2.59 7.65 180.0
6 3 6 157.82 4.17 11.58 180.0
7 3 6 53.83 2.85 7.82 0.0
8 3 6 31.50 2.91 5.86 180.0
9 3 6 37.56 3.26 6.18 180.0
10 3 6 18.79 3.55 3.85 180.0
11 3 6 72.31 4.67 9.25 0.0
12 3 6 20.04 4.43 3.93 0.0
13 3 6 11.27 4.49 1.34 180.0
14 3 6 3.39 4.59 1.50 180.0
15 3 6 1.21 4.65 1.66 0.0
0 4 6 495.29 13.47 20.98 180.0
1 4 6 19.17 2.01 4.03 180.0
2 4 6 11.87 2.24 2.91 180.0
3 4 6 57.70 2.68 7.90 0.0
4 4 6 174.07 4.68 14.99 0.0
5 4 6 7.30 2.38 0.14 180.0
6 4 6 1930.34 30.44 42.95 0.0
7 4 6 82.72 3.52 8.34 0.0
8 4 6 239.95 6.30 18.00 0.0
9 4 6 34.57 3.42 6.99 0.0
10 4 6 59.43 4.29 7.55 180.0
11 4 6 24.74 4.27 4.33 180.0
12 4 6 11.43 4.45 1.05 0.0
13 4 6 15.49 4.78 3.90 0.0
14 4 6 7.03 4.62 2.38 180.0
15 4 6 0.63 4.63 0.31 0.0
1 5 6 139.25 3.88 14.09 180.0
2 5 6 98.36 3.32 11.06 0.0
3 5 6 41.30 2.79 6.11 0.0
4 5 6 190.51 4.96 14.16 180.0
5 5 6 14.28 2.61 0.03 0.0
6 5 6 50.12 3.28 7.26 0.0
7 5 6 63.86 3.60 8.67 0.0
8 5 6 62.84 3.59 8.51 0.0
9 5 6 9.94 3.47 0.08 180.0
10 5 6 15.02 4.10 3.05 0.0
11 5 6 15.38 4.35 2.56 0.0
12 5 6 23.31 4.54 4.17 180.0
13 5 6 5.89 4.61 0.99 180.0
14 5 6 19.00 4.70 4.20 0.0
15 5 6 3.94 4.53 1.56 180.0
0 6 6 43.38 3.44 5.92 180.0
1 6 6 34.72 2.37 5.37 180.0
2 6 6 48.20 2.72 5.98 180.0
3 6 6 37.21 2.87 6.36 180.0
4 6 6 111.99 4.00 10.27 0.0
5 6 6 28.66 3.31 6.68 180.0
6 6 6 59.39 3.50 1.40 180.0
7 6 6 10.80 3.43 2.42 0.0
8 6 6 17.72 3.58 4.12 0.0
9 6 6 8.40 3.87 2.75 180.0
10 6 6 52.64 4.78 8.30 0.0
11 6 6 7.22 4.62 1.88 0.0
12 6 6 24.80 5.14 4.74 180.0
13 6 6 30.46 4.84 5.31 0.0
14 6 6 0.03 4.72 1.03 0.0
1 7 6 14.98 2.39 2.15 180.0
2 7 6 11.24 2.37 0.89 0.0
3 7 6 16.77 2.59 2.59 180.0
4 7 6 37.83 3.31 7.54 0.0
5 7 6 52.80 3.76 7.60 180.0
6 7 6 214.31 6.50 16.45 0.0
7 7 6 49.66 4.07 6.99 0.0
8 7 6 105.26 5.25 11.70 180.0
9 7 6 101.07 5.48 10.51 180.0
10 7 6 63.31 5.32 9.17 0.0
11 7 6 5.10 4.73 1.10 180.0
12 7 6 9.22 4.85 0.07 180.0
13 7 6 4.74 5.13 0.13 180.0
14 7 6 0.00 4.82 1.27 180.0
0 8 6 81.14 4.63 7.95 0.0
1 8 6 572.41 10.44 22.84 0.0
2 8 6 13.29 2.64 0.16 0.0
3 8 6 33.36 3.00 3.97 180.0
4 8 6 408.12 8.79 19.07 180.0
5 8 6 48.77 3.89 6.73 0.0
6 8 6 17.51 3.70 3.46 180.0
7 8 6 12.69 4.19 1.94 180.0
8 8 6 80.56 5.35 10.40 180.0
9 8 6 13.87 4.66 3.49 180.0
10 8 6 18.08 4.74 1.97 180.0
11 8 6 9.09 4.86 3.97 180.0
12 8 6 3.72 4.86 2.44 0.0
13 8 6 7.68 4.98 0.26 0.0
1 9 6 35.43 3.19 5.82 180.0
2 9 6 33.21 3.27 6.56 0.0
3 9 6 7.95 3.03 1.64 0.0
4 9 6 45.33 3.60 5.71 0.0
5 9 6 13.18 3.61 3.91 180.0
6 9 6 10.47 3.87 2.31 0.0
7 9 6 7.64 4.86 1.41 180.0
8 9 6 23.93 5.18 6.25 180.0
9 9 6 14.06 4.90 2.33 0.0
10 9 6 6.90 4.58 2.82 180.0
11 9 6 6.59 4.61 1.41 180.0
12 9 6 6.84 5.14 1.60 180.0
13 9 6 0.00 4.86 0.07 0.0
0 10 6 44.89 4.87 6.81 0.0
1 10 6 56.85 3.74 9.04 0.0
2 10 6 39.52 3.59 3.94 180.0
3 10 6 28.13 3.64 3.83 180.0
4 10 6 9.25 3.61 0.29 0.0
5 10 6 10.86 3.89 0.29 180.0
6 10 6 8.06 4.15 2.53 0.0
7 10 6 7.94 4.39 2.22 180.0
8 10 6 18.78 4.99 2.87 180.0
9 10 6 3.16 5.24 0.80 180.0
10 10 6 7.98 4.59 1.91 180.0
11 10 6 4.16 4.20 0.60 180.0
12 10 6 3.49 4.68 0.34 180.0
1 11 6 10.34 3.70 1.06 0.0
2 11 6 7.33 3.97 0.10 0.0
3 11 6 6.24 4.18 4.13 0.0
4 11 6 87.95 5.31 9.13 180.0
5 11 6 7.10 4.17 2.35 0.0
6 11 6 6.58 4.38 2.19 180.0
7 11 6 6.21 4.23 1.03 180.0
8 11 6 4.03 4.87 1.70 0.0
9 11 6 5.62 5.12 1.34 0.0
10 11 6 6.61 5.06 1.50 180.0
11 11 6 2.16 5.07 2.05 0.0
0 12 6 25.81 5.75 5.48 180.0
1 12 6 59.18 4.66 9.00 180.0
2 12 6 61.01 4.76 7.14 0.0
3 12 6 6.79 4.56 2.88 180.0
4 12 6 69.39 5.45 9.52 0.0
5 12 6 9.27 4.66 4.22 0.0
6 12 6 30.65 4.82 4.46 180.0
7 12 6 2.97 4.49 3.31 180.0
8 12 6 21.61 4.71 5.05 0.0
9 12 6 1.52 4.97 2.70 0.0
10 12 6 3.44 5.01 2.99 0.0
1 13 6 11.92 4.16 3.08 0.0
2 13 6 68.98 5.07 9.28 180.0
3 13 6 5.28 4.88 1.16 0.0
4 13 6 6.16 4.85 0.28 0.0
5 13 6 7.20 4.76 0.26 180.0
6 13 6 11.80 4.75 3.36 180.0
7 13 6 3.67 4.50 2.64 0.0
8 13 6 9.49 4.33 2.95 0.0
9 13 6 1.61 4.78 2.06 180.0
0 14 6 62.31 6.72 8.37 0.0
1 14 6 10.16 4.27 1.62 0.0
2 14 6 8.29 4.31 3.45 180.0
3 14 6 2.88 4.67 0.35 0.0
4 14 6 4.71 4.76 0.97 0.0
5 14 6 0.00 4.85 0.40 0.0
6 14 6 4.21 4.76 0.13 0.0
7 14 6 4.73 4.87 2.72 0.0
8 14 6 1.37 4.40 0.99 180.0
1 15 6 1.20 4.19 2.12 180.0
2 15 6 9.38 4.24 2.58 0.0
3 15 6 9.73 4.42 2.95 180.0
4 15 6 2.93 4.65 0.86 0.0
5 15 6 3.96 4.77 0.58 0.0
6 15 6 5.21 4.72 1.15 0.0
0 16 6 0.40 6.10 0.58 0.0
1 16 6 4.95 4.30 0.99 0.0
2 16 6 19.26 4.45 5.58 180.0
1 1 7 403.89 8.47 22.77 0.0
2 1 7 800.03 15.52 25.77 180.0
3 1 7 365.28 8.25 20.99 180.0
4 1 7 405.43 8.49 23.69 0.0
5 1 7 369.89 7.52 17.53 0.0
6 1 7 190.48 4.79 13.74 180.0
7 1 7 12.76 2.32 1.57 180.0
8 1 7 73.66 3.35 10.87 0.0
9 1 7 101.97 4.01 10.69 0.0
10 1 7 9.97 3.31 0.28 0.0
11 1 7 12.50 3.71 2.50 0.0
12 1 7 23.73 3.92 6.11 0.0
13 1 7 6.89 4.00 1.45 0.0
14 1 7 6.36 4.15 2.80 180.0
15 1 7 4.59 4.47 2.42 180.0
0 2 7 1809.45 47.27 40.32 0.0
1 2 7 621.02 12.80 26.36 180.0
2 2 7 14.34 1.95 2.45 0.0
3 2 7 16.83 2.00 3.41 0.0
4 2 7 12.13 1.92 3.86 180.0
5 2 7 39.18 2.43 6.29 0.0
6 2 7 189.14 5.19 16.26 0.0
7 2 7 22.08 2.50 4.68 0.0
8 2 7 23.76 2.79 5.26 180.0
9 2 7 24.10 3.12 4.92 0.0
10 2 7 15.14 3.53 3.11 180.0
11 2 7 13.95 3.89 1.99 0.0
12 2 7 6.83 4.29 2.87 0.0
13 2 7 57.67 5.31 8.48 0.0
14 2 7 4.72 4.56 0.37 180.0
15 2 7 3.09 4.68 1.42 0.0
1 3 7 29.83 2.47 6.20 180.0
2 3 7 29.59 2.36 4.27 0.0
3 3 7 59.08 2.87 8.01 0.0
4 3 7 215.71 5.43 16.01 0.0
5 3 7 74.07 3.08 10.34 180.0
6 3 7 18.18 2.34 2.58 180.0
7 3 7 56.15 2.97 8.65 180.0
8 3 7 20.67 2.76 4.55 180.0
9 3 7 18.21 3.06 1.05 0.0
10 3 7 13.86 3.75 2.48 180.0
11 3 7 63.52 4.73 7.47 180.0
12 3 7 21.12 4.51 3.94 180.0
13 3 7 4.68 4.78 0.69 0.0
14 3 7 3.48 4.54 0.32 0.0
15 3 7 0.76 4.56 2.47 0.0
0 4 7 58.77 3.69 8.00 180.0
1 4 7 172.62 4.51 13.37 0.0
2 4 7 58.41 3.06 8.64 180.0
3 4 7 278.03 6.53 18.22 0.0
4 4 7 19.00 2.57 4.66 180.0
5 4 7 503.95 9.88 25.10 0.0
6 4 7 242.56 6.00 17.74 0.0
7 4 7 55.55 3.30 7.52 180.0
8 4 7 37.47 3.17 6.81 180.0
9 4 7 11.25 3.48 3.17 0.0
10 4 7 15.34 4.04 4.96 0.0
11 4 7 41.76 4.77 6.71 180.0
12 4 7 3.85 4.66 1.00 180.0
13 4 7 17.44 4.94 3.64 0.0
14 4 7 8.19 4.65 3.46 180.0
15 4 7 4.23 4.80 0.93 180.0
1 5 7 47.26 2.67 6.89 180.0
2 5 7 22.36 2.59 3.63 180.0
3 5 7 145.57 4.35 12.23 180.0
4 5 7 35.90 3.11 6.29 180.0
5 5 7 12.77 2.91 4.31 0.0
6 5 7 43.12 3.25 8.08 180.0
7 5 7 22.61 3.15 2.97 180.0
8 5 7 26.31 3.46 4.99 180.0
9 5 7 96.09 4.76 10.25 180.0
10 5 7 8.08 4.10 2.90 180.0
11 5 7 11.62 4.41 2.15 0.0
12 5 7 11.99 4.65 0.38 0.0
13 5 7 4.11 4.70 0.14 180.0
14 5 7 6.19 4.68 0.93 0.0
0 6 7 675.61 18.55 25.13 180.0
1 6 7 102.76 3.56 9.29 180.0
2 6 7 189.24 4.89 12.77 0.0
3 6 7 51.64 3.19 7.09 0.0
4 6 7 212.84 5.84 16.07 180.0
5 6 7 44.49 3.70 6.27 180.0
6 6 7 22.11 3.48 3.35 0.0
7 6 7 21.16 3.69 4.82 180.0
8 6 7 13.69 3.79 2.41 180.0
9 6 7 25.71 4.33 5.90 180.0
10 6 7 52.17 4.94 7.62 180.0
11 6 7 5.89 4.61 2.62 180.0
12 6 7 20.55 5.04 3.99 0.0
13 6 7 7.00 4.73 1.93 180.0
14 6 7 1.58 4.74 3.01 180.0
1 7 7 11.56 2.48 0.25 0.0
2 7 7 35.00 2.85 6.27 0.0
3 7 7 27.43 3.12 6.77 0.0
4 7 7 54.99 3.73 8.60 180.0
5 7 7 47.03 3.97 8.04 0.0
6 7 7 70.38 4.69 11.04 0.0
7 7 7 9.96 3.97 2.81 180.0
8 7 7 24.62 4.59 3.80 180.0
9 7 7 5.63 4.45 2.29 0.0
10 7 7 12.09 4.75 4.43 0.0
11 7 7 10.83 4.77 0.64 0.0
12 7 7 5.35 4.91 1.46 180.0
13 7 7 6.37 5.06 0.77 180.0
14 7 7 4.40 5.41 0.40 0.0
0 8 7 13.50 3.95 4.14 180.0
1 8 7 23.67 2.91 3.85 180.0
2 8 7 78.53 3.87 8.70 0.0
3 8 7 113.41 4.40 11.76 180.0
4 8 7 49.95 3.71 7.40 180.0
5 8 7 296.88 8.07 19.74 180.0
6 8 7 24.98 4.21 4.84 180.0
7 8 7 77.38 5.26 9.68 0.0
8 8 7 10.11 4.86 1.69 0.0
9 8 7 11.38 4.85 1.48 180.0
10 8 7 6.72 4.73 0.36 180.0
11 8 7 2.90 5.08 0.22 0.0
12 8 7 4.07 4.82 1.05 0.0
13 8 7 6.11 4.89 2.25 0.0
1 9 7 17.32 3.10 2.42 0.0
2 9 7 16.31 3.16 2.40 0.0
3 9 7 58.74 3.84 7.48 0.0
4 9 7 7.28 3.43 0.68 0.0
5 9 7 12.36 3.97 2.10 180.0
6 9 7 12.10 4.66 2.59 0.0
7 9 7 48.06 5.52 5.84 0.0
8 9 7 39.84 5.42 6.62 0.0
9 9 7 17.98 5.25 4.05 0.0
10 9 7 1.76 5.22 0.00 0.0
11 9 7 0.55 4.52 0.27 180.0
12 9 7 2.91 4.70 0.42 180.0
13 9 7 4.48 5.03 0.35 180.0
0 10 7 52.98 5.28 7.14 180.0
1 10 7 65.09 4.07 8.74 180.0
2 10 7 30.68 3.78 4.78 0.0
3 10 7 22.58 3.84 4.17 0.0
4 10 7 9.85 4.15 2.79 0.0
5 10 7 11.79 4.27 0.23 0.0
6 10 7 9.96 4.44 0.64 180.0
7 10 7 3.38 4.89 0.42 0.0
8 10 7 10.97 5.40 3.38 0.0
9 10 7 32.89 5.63 7.22 0.0
10 10 7 12.60 5.03 3.25 0.0
11 10 7 4.82 4.55 1.23 0.0
12 10 7 5.40 4.67 0.39 180.0
1 11 7 16.71 4.02 4.61 180.0
2 11 7 21.31 4.30 3.19 180.0
3 11 7 12.62 4.36 2.48 180.0
4 11 7 11.14 4.44 3.30 180.0
5 11 7 7.34 4.30 2.42 180.0
6 11 7 4.63 4.55 0.70 180.0
7 11 7 12.65 5.01 2.00 0.0
8 11 7 4.16 5.29 2.37 180.0
9 11 7 2.35 5.35 0.17 0.0
10 11 7 3.77 5.21 2.29 0.0
11 11 7 3.01 4.99 0.94 0.0
0 12 7 67.34 6.92 10.31 0.0
1 12 7 9.92 4.16 1.71 0.0
2 12 7 38.77 4.62 6.78 180.0
3 12 7 44.85 5.06 7.42 0.0
4 12 7 29.99 4.85 6.02 0.0
5 12 7 1.43 4.67 0.31 180.0
6 12 7 0.00 4.64 0.14 0.0
7 12 7 6.49 4.55 1.74 0.0
8 12 7 6.43 4.74 1.44 180.0
9 12 7 8.83 5.13 2.88 180.0
10 12 7 2.50 5.06 0.13 180.0
1 13 7 12.74 4.28 4.07 180.0
2 13 7 5.79 4.51 1.45 0.0
3 13 7 11.95 4.79 3.36 0.0
4 13 7 8.14 4.73 0.70 180.0
5 13 7 26.69 4.99 6.44 180.0
6 13 7 6.41 4.55 1.64 0.0
7 13 7 7.08 4.55 0.50 0.0
8 13 7 4.52 4.26 1.50 180.0
9 13 7 6.53 4.98 3.61 180.0
0 14 7 2.07 5.92 0.11 180.0
1 14 7 0.20 4.24 1.91 0.0
2 14 7 9.43 4.42 2.21 180.0
3 14 7 7.77 4.70 1.28 180.0
4 14 7 4.29 4.70 1.04 180.0
5 14 7 7.58 4.71 3.08 0.0
6 14 7 5.93 4.55 0.23 0.0
7 14 7 5.31 4.51 1.82 180.0
1 15 7 4.33 4.15 2.70 0.0
2 15 7 7.44 4.36 3.26 0.0
3 15 7 4.71 4.56 0.14 180.0
4 15 7 7.30 4.76 0.98 180.0
5 15 7 3.15 4.64 0.33 0.0
0 16 7 1.15 6.02 0.87 180.0
1 16 7 3.28 4.28 0.84 180.0
0 0 8 1674.11 54.98 36.97 0.0
1 0 8 3005.87 75.16 48.61 0.0
2 0 8 823.77 22.45 20.79 180.0
3 0 8 2556.66 66.06 42.74 180.0
4 0 8 398.07 12.33 28.20 0.0
5 0 8 1870.01 43.90 41.82 0.0
6 0 8 73.34 4.21 9.67 180.0
7 0 8 780.65 20.00 28.05 180.0
8 0 8 87.54 4.74 4.18 0.0
9 0 8 12.10 4.27 3.54 180.0
10 0 8 70.07 5.63 7.20 0.0
11 0 8 11.99 5.22 0.30 0.0
12 0 8 10.19 5.45 0.44 180.0
13 0 8 5.96 6.40 2.24 0.0
14 0 8 0.00 5.74 0.95 180.0
15 0 8 24.63 6.13 5.70 0.0
1 1 8 12.67 1.73 2.42 0.0
2 1 8 3697.10 66.13 52.23 180.0
3 1 8 376.08 8.58 20.50 0.0
4 1 8 266.88 6.41 18.93 0.0
5 1 8 18.95 2.14 1.32 0.0
6 1 8 410.87 8.70 22.75 180.0
7 1 8 13.00 2.46 2.88 0.0
8 1 8 15.38 2.72 2.45 180.0
9 1 8 16.03 2.95 1.09 0.0
10 1 8 20.87 3.47 4.98 0.0
11 1 8 13.76 4.00 4.06 180.0
12 1 8 5.85 3.86 2.09 0.0
13 1 8 19.22 4.46 3.96 0.0
14 1 8 2.72 4.14 1.87 180.0
15 1 8 7.14 4.34 0.37 0.0
0 2 8 807.06 23.19 29.77 0.0
1 2 8 33.90 2.25 3.70 0.0
2 2 8 30.53 2.23 2.10 180.0
3 2 8 21.26 1.94 1.16 0.0
4 2 8 9.32 2.05 0.57 0.0
5 2 8 92.74 3.47 10.10 0.0
6 2 8 24.99 2.57 4.59 0.0
7 2 8 41.43 2.97 6.07 180.0
8 2 8 25.23 2.93 5.72 180.0
9 2 8 8.50 3.13 3.14 180.0
10 2 8 10.03 3.55 1.22 180.0
11 2 8 9.23 3.92 0.86 0.0
12 2 8 1.82 4.23 0.50 0.0
13 2 8 7.64 4.77 1.72 180.0
14 2 8 8.95 4.37 0.13 180.0
15 2 8 2.50 4.63 1.89 0.0
1 3 8 157.87 4.81 13.81 0.0
2 3 8 18.63 2.47 2.56 180.0
3 3 8 69.83 3.22 8.17 180.0
4 3 8 38.57 2.70 6.87 180.0
5 3 8 457.00 9.98 22.82 0.0
6 3 8 9.25 2.56 0.38 180.0
7 3 8 14.65 2.74 1.80 0.0
8 3 8 14.89 2.90 2.83 0.0
9 3 8 7.40 3.09 1.23 0.0
10 3 8 12.39 3.49 1.12 180.0
11 3 8 30.98 4.45 3.59 0.0
12 3 8 6.65 4.65 1.87 180.0
13 3 8 5.30 5.08 1.03 0.0
14 3 8 5.68 4.59 1.22 0.0
15 3 8 0.00 4.80 0.43 0.0
0 4 8 21.20 3.40 3.33 180.0
1 4 8 116.85 3.90 9.81 0.0
2 4 8 88.61 3.60 10.15 180.0
3 4 8 120.30 4.36 14.01 180.0
4 4 8 84.98 3.53 8.66 180.0
5 4 8 12.13 2.66 0.29 0.0
6 4 8 21.90 2.90 5.25 0.0
7 4 8 43.51 3.25 6.72 0.0
8 4 8 12.44 3.11 2.16 0.0
9 4 8 8.57 3.53 2.24 0.0
10 4 8 42.83 4.41 7.01 180.0
11 4 8 18.88 4.58 4.44 0.0
12 4 8 3.04 4.68 2.63 0.0
13 4 8 9.14 5.00 3.61 180.0
14 4 8 4.77 4.69 0.29 0.0
15 4 8 3.81 4.88 3.03 180.0
1 5 8 29.05 2.61 5.85 180.0
2 5 8 268.61 6.35 17.08 0.0
3 5 8 50.74 3.38 7.76 180.0
4 5 8 101.10 4.01 10.24 0.0
5 5 8 46.93 3.48 5.99 0.0
6 5 8 26.52 3.26 3.91 180.0
7 5 8 11.94 3.28 3.05 180.0
8 5 8 173.60 5.73 13.89 0.0
9 5 8 28.24 4.10 6.17 0.0
10 5 8 43.08 4.79 7.27 180.0
11 5 8 22.63 4.78 3.53 180.0
12 5 8 3.78 4.87 0.73 180.0
13 5 8 5.88 4.80 3.02 0.0
14 5 8 1.42 4.81 2.24 0.0
0 6 8 497.04 14.16 22.59 180.0
1 6 8 95.36 3.69 10.09 180.0
2 6 8 19.80 2.85 3.37 180.0
3 6 8 23.15 3.13 4.83 0.0
4 6 8 14.03 3.24 0.68 0.0
5 6 8 111.60 4.53 10.23 180.0
6 6 8 18.97 3.49 4.11 180.0
7 6 8 52.38 4.13 7.09 0.0
8 6 8 7.34 4.19 2.96 0.0
9 6 8 21.99 4.41 4.24 0.0
10 6 8 41.24 4.95 5.76 0.0
11 6 8 7.50 4.89 0.42 180.0
12 6 8 7.79 5.07 3.23 180.0
13 6 8 5.50 4.93 2.23 0.0
14 6 8 1.67 4.89 0.07 0.0
1 7 8 10.64 2.82 2.12 180.0
2 7 8 48.69 3.31 7.14 180.0
3 7 8 77.93 3.98 9.12 180.0
4 7 8 12.54 3.47 0.33 180.0
5 7 8 28.52 3.88 5.16 0.0
6 7 8 14.55 3.96 1.58 0.0
7 7 8 176.85 6.30 14.02 180.0
8 7 8 14.97 4.58 2.61 180.0
9 7 8 32.42 5.02 4.93 0.0
10 7 8 7.08 4.74 1.24 0.0
11 7 8 48.48 5.66 7.35 180.0
12 7 8 24.83 5.08 5.00 0.0
13 7 8 4.70 5.02 0.76 180.0
0 8 8 17.09 4.44 4.80 0.0
1 8 8 58.65 3.54 7.44 180.0
2 8 8 53.22 3.63 7.33 0.0
3 8 8 102.00 4.49 10.80 0.0
4 8 8 28.39 3.97 3.24 180.0
5 8 8 36.47 4.40 6.71 180.0
6 8 8 13.00 4.45 3.60 0.0
7 8 8 59.27 5.44 7.06 0.0
8 8 8 23.25 5.00 4.67 180.0
9 8 8 38.92 5.53 6.58 180.0
10 8 8 3.24 4.82 0.18 0.0
11 8 8 5.80 4.88 0.61 0.0
12 8 8 5.65 4.81 0.37 180.0
13 8 8 3.49 4.92 1.58 180.0
1 9 8 9.56 3.24 0.24 180.0
2 9 8 8.00 3.31 1.55 0.0
3 9 8 9.54 3.51 0.51 0.0
4 9 8 11.04 3.95 4.51 180.0
5 9 8 13.48 4.48 0.70 0.0
6 9 8 21.03 5.01 0.62 180.0
7 9 8 10.58 5.04 0.21 180.0
8 9 8 13.15 5.28 3.74 0.0
9 9 8 0.00 5.25 0.53 180.0
10 9 8 21.18 5.50 5.44 180.0
11 9 8 4.44 4.66 1.47 180.0
12 9 8 5.02 4.72 1.27 0.0
0 10 8 14.95 5.02 1.97 0.0
1 10 8 25.11 3.73 4.53 180.0
2 10 8 7.60 3.83 2.36 0.0
3 10 8 9.25 4.00 0.93 0.0
4 10 8 9.01 4.24 0.51 0.0
5 10 8 12.22 4.59 0.24 180.0
6 10 8 10.95 5.15 2.17 0.0
7 10 8 23.20 5.43 4.78 180.0
8 10 8 10.62 5.14 1.22 0.0
9 10 8 3.55 5.24 0.55 0.0
10 10 8 0.64 5.24 0.67 180.0
11 10 8 5.16 4.87 1.94 180.0
12 10 8 3.58 4.67 0.37 180.0
1 11 8 14.64 4.29 4.37 0.0
2 11 8 15.48 4.32 1.54 0.0
3 11 8 19.57 4.55 3.88 0.0
4 11 8 6.33 4.49 1.04 180.0
5 11 8 14.04 4.65 0.54 180.0
6 11 8 4.62 4.90 1.69 180.0
7 11 8 3.56 5.30 2.30 0.0
8 11 8 9.07 5.35 0.31 0.0
9 11 8 4.66 5.43 0.33 0.0
10 11 8 2.11 5.25 0.62 180.0
11 11 8 7.36 5.19 2.89 0.0
0 12 8 123.21 7.80 12.61 180.0
1 12 8 6.96 4.24 0.60 180.0
2 12 8 50.44 4.82 6.92 0.0
3 12 8 4.56 4.59 1.41 0.0
4 12 8 8.38 4.72 1.77 0.0
5 12 8 13.06 4.87 1.82 180.0
6 12 8 21.54 4.84 4.74 180.0
7 12 8 3.45 4.70 0.27 0.0
8 12 8 8.04 4.61 3.05 0.0
9 12 8 7.68 5.19 0.09 0.0
10 12 8 0.46 5.47 0.88 0.0
1 13 8 7.43 4.22 2.01 0.0
2 13 8 16.14 4.58 4.97 180.0
3 13 8 12.10 4.71 2.03 0.0
4 13 8 5.87 4.81 2.53 0.0
5 13 8 8.00 4.72 3.15 180.0
6 13 8 2.78 4.71 0.62 0.0
7 13 8 5.66 4.51 2.06 0.0
8 13 8 0.00 4.51 3.44 180.0
0 14 8 9.55 6.10 4.22 0.0
1 14 8 3.14 4.23 1.95 180.0
2 14 8 1.52 4.49 2.02 180.0
3 14 8 9.26 4.71 2.28 0.0
4 14 8 9.57 4.67 2.24 180.0
5 14 8 3.31 4.66 1.33 0.0
6 14 8 0.00 4.58 1.12 0.0
7 14 8 1.74 4.55 0.75 180.0
1 15 8 2.84 4.23 2.99 180.0
2 15 8 3.07 4.40 0.51 0.0
3 15 8 4.37 4.61 2.13 180.0
4 15 8 4.74 4.67 1.06 0.0
5 15 8 3.08 4.57 0.41 0.0
1 1 9 106.32 3.41 10.89 180.0
2 1 9 176.07 4.84 13.51 180.0
3 1 9 138.13 4.23 12.32 0.0
4 1 9 147.64 4.44 14.91 0.0
5 1 9 159.31 4.59 14.04 180.0
6 1 9 10.76 2.50 2.14 180.0
7 1 9 97.58 3.70 9.48 0.0
8 1 9 23.93 2.96 5.07 180.0
9 1 9 120.13 4.74 12.66 180.0
10 1 9 11.48 3.53 1.08 180.0
11 1 9 19.76 4.13 4.25 0.0
12 1 9 13.50 4.26 4.41 180.0
13 1 9 9.04 4.54 1.23 0.0
14 1 9 15.90 4.43 4.65 180.0
15 1 9 5.11 4.51 0.43 0.0
0 2 9 23.21 2.68 3.37 0.0
1 2 9 30.20 2.38 6.42 180.0
2 2 9 14.03 2.38 3.05 0.0
3 2 9 209.13 5.58 15.34 180.0
4 2 9 205.11 5.59 17.23 0.0
5 2 9 21.23 2.61 4.97 0.0
6 2 9 49.88 3.07 7.46 0.0
7 2 9 17.24 2.85 3.23 0.0
8 2 9 40.21 3.38 6.48 0.0
9 2 9 39.62 3.66 6.65 0.0
10 2 9 3.19 3.79 2.77 180.0
11 2 9 25.65 4.23 4.95 0.0
12 2 9 6.89 4.36 1.38 0.0
13 2 9 20.38 4.86 2.97 0.0
14 2 9 4.96 4.49 1.78 0.0
15 2 9 1.78 4.64 2.23 180.0
1 3 9 54.38 3.15 8.54 0.0
2 3 9 250.96 6.50 15.04 0.0
3 3 9 44.49 3.17 8.29 180.0
4 3 9 153.11 4.81 12.36 180.0
5 3 9 14.69 2.70 2.94 180.0
6 3 9 40.85 3.15 6.00 0.0
7 3 9 27.55 3.21 6.14 0.0
8 3 9 14.22 3.19 2.55 0.0
9 3 9 14.31 3.55 3.17 180.0
10 3 9 18.95 3.87 2.08 180.0
11 3 9 22.84 4.18 4.76 180.0
12 3 9 11.03 4.76 3.61 0.0
13 3 9 0.00 4.92 0.64 180.0
14 3 9 8.69 4.66 4.33 0.0
15 3 9 1.82 4.86 0.06 180.0
0 4 9 102.81 5.31 11.14 180.0
1 4 9 17.52 2.77 2.87 180.0
2 4 9 90.24 3.83 9.03 0.0
3 4 9 42.45 3.38 6.94 0.0
4 4 9 26.69 3.27 4.75 0.0
5 4 9 20.14 3.05 2.75 180.0
6 4 9 114.76 4.37 11.34 0.0
7 4 9 41.62 3.51 7.10 0.0
8 4 9 23.21 3.45 4.71 180.0
9 4 9 8.54 3.72 2.36 0.0
10 4 9 20.95 4.26 3.68 0.0
11 4 9 8.40 4.42 1.12 180.0
12 4 9 40.53 5.06 7.26 180.0
13 4 9 3.53 4.75 3.36 180.0
14 4 9 6.38 4.73 3.00 0.0
1 5 9 20.15 2.77 4.74 180.0
2 5 9 16.69 2.90 0.69 180.0
3 5 9 29.87 3.41 6.67 180.0
4 5 9 39.81 3.52 6.55 180.0
5 5 9 16.91 3.32 4.36 0.0
6 5 9 49.88 3.74 7.44 0.0
7 5 9 21.27 3.64 5.41 0.0
8 5 9 31.87 4.08 4.20 180.0
9 5 9 11.01 4.16 1.17 0.0
10 5 9 62.23 4.86 8.32 0.0
11 5 9 19.84 4.89 4.61 0.0
12 5 9 11.70 5.22 3.10 0.0
13 5 9 1.90 4.82 3.08 180.0
14 5 9 7.18 4.94 3.26 0.0
0 6 9 21.22 4.04 3.50 180.0
1 6 9 684.73 13.59 26.70 0.0
2 6 9 57.62 3.61 9.72 180.0
3 6 9 235.49 6.40 16.87 180.0
4 6 9 17.82 3.51 0.70 0.0
5 6 9 15.32 3.46 0.18 0.0
6 6 9 104.76 4.84 11.93 180.0
7 6 9 10.44 3.95 2.18 180.0
8 6 9 10.30 4.16 0.10 180.0
9 6 9 16.04 4.55 3.96 180.0
10 6 9 9.54 4.66 0.83 180.0
11 6 9 0.30 4.91 0.09 180.0
12 6 9 9.19 5.08 2.96 180.0
13 6 9 3.51 4.92 0.54 180.0
14 6 9 4.51 5.05 0.26 0.0
1 7 9 16.84 3.14 3.86 0.0
2 7 9 11.48 3.22 1.33 180.0
3 7 9 11.46 3.49 2.96 0.0
4 7 9 19.61 3.90 2.30 180.0
5 7 9 25.50 4.10 4.66 0.0
6 7 9 11.32 4.12 2.21 180.0
7 7 9 65.22 4.96 8.33 180.0
8 7 9 12.55 4.73 2.33 0.0
9 7 9 9.53 4.77 3.95 0.0
10 7 9 2.60 4.85 0.70 180.0
11 7 9 7.75 5.11 2.24 0.0
12 7 9 6.93 4.79 2.56 180.0
13 7 9 0.00 4.97 0.49 0.0
0 8 9 80.30 5.78 10.29 0.0
1 8 9 66.90 3.93 8.21 0.0
2 8 9 71.05 4.13 8.15 180.0
3 8 9 24.30 3.83 4.20 180.0
4 8 9 73.39 4.62 8.70 180.0
5 8 9 4.89 4.27 1.50 0.0
6 8 9 12.30 4.91 1.00 180.0
7 8 9 9.60 5.09 1.84 0.0
8 8 9 29.89 5.17 4.90 180.0
9 8 9 18.97 5.25 4.68 180.0
10 8 9 10.00 5.35 3.53 0.0
11 8 9 3.63 5.02 1.11 0.0
12 8 9 6.57 4.93 3.75 0.0
13 8 9 0.97 5.03 0.72 0.0
1 9 9 8.09 3.50 3.40 0.0
2 9 9 12.05 3.67 1.02 180.0
3 9 9 13.10 3.95 3.10 0.0
4 9 9 8.69 4.36 0.54 0.0
5 9 9 17.95 4.81 2.39 180.0
6 9 9 14.29 5.14 4.71 180.0
7 9 9 2.46 5.25 0.63 0.0
8 9 9 5.07 5.45 1.17 0.0
9 9 9 9.64 5.40 1.42 180.0
10 9 9 12.14 5.51 3.74 180.0
11 9 9 4.53 4.89 1.49 180.0
12 9 9 0.57 4.81 2.28 180.0
0 10 9 8.88 5.57 0.34 180.0
1 10 9 36.58 4.28 6.23 0.0
2 10 9 16.05 4.34 5.23 0.0
3 10 9 8.81 4.32 1.38 0.0
4 10 9 16.95 4.73 4.20 0.0
5 10 9 15.36 5.10 5.80 0.0
6 10 9 15.32 5.36 0.97 180.0
7 10 9 4.61 5.48 2.63 180.0
8 10 9 32.25 5.42 4.94 0.0
9 10 9 6.80 5.23 2.55 0.0
10 10 9 5.10 5.31 0.99 0.0
11 10 9 0.16 5.45 0.49 180.0
1 11 9 16.85 4.34 3.74 180.0
2 11 9 22.03 4.50 3.83 180.0
3 11 9 9.61 4.58 3.06 180.0
4 11 9 18.75 4.84 5.40 0.0
5 11 9 3.13 4.82 1.18 0.0
6 11 9 13.40 5.44 2.65 180.0
7 11 9 8.33 5.48 1.70 180.0
8 11 9 1.59 5.06 0.06 180.0
9 11 9 12.02 5.47 3.92 0.0
10 11 9 2.51 5.32 1.03 0.0
0 12 9 62.37 6.64 7.53 0.0
1 12 9 22.01 4.42 5.44 180.0
2 12 9 12.49 4.48 1.89 180.0
3 12 9 3.04 4.54 0.18 180.0
4 12 9 37.90 5.20 6.38 0.0
5 12 9 11.70 4.95 3.07 180.0
6 12 9 11.52 4.88 3.31 0.0
7 12 9 3.41 4.80 1.03 180.0
8 12 9 1.86 4.73 0.68 0.0
9 12 9 8.42 5.06 2.50 0.0
1 13 9 2.82 4.40 0.04 0.0
2 13 9 5.97 4.51 2.28 0.0
3 13 9 4.63 4.69 1.92 0.0
4 13 9 5.93 4.74 0.37 0.0
5 13 9 4.43 4.79 1.15 180.0
6 13 9 2.66 4.66 3.05 0.0
7 13 9 1.51 4.60 3.00 180.0
8 13 9 8.37 4.61 0.37 0.0
0 14 9 0.00 6.01 0.15 180.0
1 14 9 10.08 4.39 4.51 180.0
2 14 9 2.18 4.52 2.07 180.0
3 14 9 0.00 4.61 0.48 180.0
4 14 9 0.00 4.66 1.31 180.0
5 14 9 1.29 4.59 0.79 0.0
6 14 9 0.80 4.62 0.10 180.0
1 15 9 4.10 4.31 2.94 0.0
2 15 9 2.77 4.50 0.50 0.0
3 15 9 6.13 4.64 1.85 180.0
4 15 9 0.00 4.72 0.48 0.0
0 0 10 9285.10 306.67 77.74 180.0
1 0 10 149.00 5.64 12.32 0.0
2 0 10 125.06 5.41 10.41 180.0
3 0 10 1082.85 30.44 30.84 0.0
4 0 10 27.03 3.88 3.92 180.0
5 0 10 487.08 14.31 20.01 180.0
6 0 10 17.85 3.94 2.30 0.0
7 0 10 71.61 5.12 9.31 0.0
8 0 10 20.27 4.43 4.96 180.0
9 0 10 16.27 4.85 1.83 0.0
10 0 10 12.14 5.38 2.30 0.0
11 0 10 5.78 5.83 1.34 180.0
12 0 10 157.78 9.37 14.88 180.0
13 0 10 140.35 9.18 12.32 0.0
14 0 10 2.72 6.37 0.67 180.0
15 0 10 1.14 6.63 1.07 0.0
1 1 10 605.32 12.35 24.81 180.0
2 1 10 23.44 2.19 3.53 180.0
3 1 10 535.59 11.62 23.21 0.0
4 1 10 129.56 4.06 11.63 180.0
5 1 10 404.86 9.13 22.25 180.0
6 1 10 35.64 2.95 4.75 0.0
7 1 10 48.53 3.26 6.76 0.0
8 1 10 17.43 3.24 4.27 180.0
9 1 10 20.49 3.45 3.98 0.0
10 1 10 20.51 3.91 4.22 0.0
11 1 10 8.94 4.13 1.23 180.0
12 1 10 9.78 4.51 0.34 0.0
13 1 10 10.08 4.72 1.67 180.0
14 1 10 7.53 4.57 1.54 180.0
15 1 10 3.60 4.65 1.58 0.0
0 2 10 22.74 2.79 1.07 180.0
1 2 10 175.25 4.93 14.15 180.0
2 2 10 15.21 2.55 1.18 180.0
3 2 10 35.75 2.96 6.37 0.0
4 2 10 38.06 3.01 7.51 180.0
5 2 10 15.09 2.68 2.37 180.0
6 2 10 18.50 2.91 5.26 0.0
7 2 10 13.25 3.04 0.44 180.0
8 2 10 9.09 3.28 2.09 180.0
9 2 10 20.23 3.85 3.98 0.0
10 2 10 31.92 4.21 5.70 180.0
11 2 10 13.49 4.38 2.98 180.0
12 2 10 4.23 4.63 1.83 0.0
13 2 10 11.98 4.70 3.00 0.0
14 2 10 0.57 4.48 2.56 180.0
1 3 10 69.86 3.53 9.55 180.0
2 3 10 57.26 3.47 8.33 0.0
3 3 10 38.02 3.23 5.69 180.0
4 3 10 9.37 2.98 3.26 180.0
5 3 10 20.14 2.94 3.70 180.0
6 3 10 31.84 3.42 7.34 0.0
7 3 10 14.31 3.32 3.70 0.0
8 3 10 30.15 3.70 5.24 180.0
9 3 10 7.21 3.81 1.30 180.0
10 3 10 24.27 4.29 4.86 0.0
11 3 10 10.85 4.35 2.44 0.0
12 3 10 60.29 5.14 8.44 180.0
13 3 10 4.47 4.77 1.16 180.0
14 3 10 2.56 4.65 1.36 0.0
0 4 10 809.67 25.07 36.78 0.0
1 4 10 160.08 5.40 13.43 180.0
2 4 10 116.21 4.56 12.33 0.0
3 4 10 103.20 4.58 11.03 180.0
4 4 10 13.98 3.38 0.28 180.0
5 4 10 6.58 3.31 3.06 180.0
6 4 10 25.80 3.55 6.05 0.0
7 4 10 24.08 3.63 5.11 0.0
8 4 10 9.59 3.73 1.08 180.0
9 4 10 33.92 4.21 6.45 180.0
10 4 10 27.78 4.42 4.60 0.0
11 4 10 5.41 4.49 1.24 0.0
12 4 10 26.00 4.91 6.63 0.0
13 4 10 45.41 4.92 7.29 180.0
14 4 10 3.32 4.72 2.70 0.0
1 5 10 29.54 3.06 4.28 0.0
2 5 10 344.78 8.62 20.99 0.0
3 5 10 7.51 3.44 1.51 180.0
4 5 10 14.50 3.65 2.36 180.0
5 5 10 55.72 4.04 8.61 180.0
6 5 10 12.90 3.60 2.32 0.0
7 5 10 72.09 4.59 9.10 0.0
8 5 10 8.07 4.15 3.12 0.0
9 5 10 55.41 4.92 7.36 180.0
10 5 10 21.64 4.61 3.86 180.0
11 5 10 21.39 4.87 4.22 0.0
12 5 10 9.46 4.98 2.42 180.0
13 5 10 2.33 4.70 0.09 0.0
14 5 10 2.59 5.14 2.24 0.0
0 6 10 8.12 4.30 1.06 0.0
1 6 10 44.22 3.40 7.06 0.0
2 6 10 49.10 3.85 7.71 0.0
3 6 10 16.89 3.65 2.06 0.0
4 6 10 8.34 3.76 0.55 180.0
5 6 10 7.52 3.77 2.31 180.0
6 6 10 6.45 4.00 1.71 180.0
7 6 10 8.06 4.25 0.73 180.0
8 6 10 7.14 4.58 0.78 0.0
9 6 10 6.90 4.84 2.32 0.0
10 6 10 12.34 4.87 2.90 0.0
11 6 10 14.20 4.97 5.31 180.0
12 6 10 13.09 4.98 3.12 0.0
13 6 10 4.04 5.09 0.04 180.0
1 7 10 16.08 3.52 4.44 180.0
2 7 10 97.16 4.59 10.29 180.0
3 7 10 119.37 5.14 11.14 0.0
4 7 10 49.41 4.21 5.35 180.0
5 7 10 12.23 4.16 4.45 180.0
6 7 10 7.56 4.47 1.58 180.0
7 7 10 14.84 4.77 3.40 180.0
8 7 10 8.28 4.77 2.51 0.0
9 7 10 15.04 4.92 2.22 0.0
10 7 10 18.87 5.14 3.83 0.0
11 7 10 1.02 5.11 1.19 180.0
12 7 10 11.68 4.98 3.65 0.0
13 7 10 0.00 5.05 2.59 180.0
0 8 10 118.50 6.84 11.19 0.0
1 8 10 11.42 3.74 1.46 180.0
2 8 10 197.46 6.33 16.07 180.0
3 8 10 44.93 4.35 8.00 0.0
4 8 10 10.51 4.26 0.25 180.0
5 8 10 44.04 5.03 6.76 0.0
6 8 10 37.08 5.22 4.95 180.0
7 8 10 23.10 5.18 4.18 180.0
8 8 10 9.80 5.10 2.28 180.0
9 8 10 4.11 5.17 0.44 180.0
10 8 10 43.48 5.73 6.51 180.0
11 8 10 12.57 5.34 4.94 0.0
12 8 10 0.00 5.02 0.20 180.0
1 9 10 19.21 3.91 2.45 180.0
2 9 10 13.02 4.05 2.60 180.0
3 9 10 33.24 4.58 6.32 0.0
4 9 10 21.01 4.89 5.51 180.0
5 9 10 35.59 5.23 4.52 180.0
6 9 10 19.88 5.33 2.69 0.0
7 9 10 15.28 5.50 2.60 0.0
8 9 10 6.93 5.57 0.81 0.0
9 9 10 10.12 5.51 3.49 180.0
10 9 10 6.42 5.54 0.16 0.0
11 9 10 6.58 5.40 1.12 180.0
12 9 10 3.33 5.11 2.33 0.0
0 10 10 48.50 6.61 5.65 180.0
1 10 10 18.45 4.44 3.63 180.0
2 10 10 26.59 4.61 4.47 180.0
3 10 10 24.42 4.83 5.02 180.0
4 10 10 8.73 5.07 1.18 0.0
5 10 10 22.85 5.34 5.13 0.0
6 10 10 6.03 5.41 1.42 180.0
7 10 10 15.27 5.49 3.90 180.0
8 10 10 12.12 5.46 4.23 0.0
9 10 10 9.00 5.59 1.95 0.0
10 10 10 2.20 5.47 0.41 180.0
11 10 10 3.28 5.58 2.64 0.0
1 11 10 6.67 4.44 3.40 0.0
2 11 10 37.77 4.85 5.72 0.0
3 11 10 18.37 4.74 3.12 180.0
4 11 10 3.65 5.08 1.38 0.0
5 11 10 3.74 5.20 0.67 180.0
6 11 10 5.55 5.50 1.03 180.0
7 11 10 5.61 5.41 1.80 0.0
8 11 10 8.64 4.96 2.79 180.0
9 11 10 3.65 4.77 1.55 180.0
10 11 10 6.63 5.27 3.22 180.0
0 12 10 8.85 6.21 2.29 180.0
1 12 10 62.57 5.10 9.22 0.0
2 12 10 7.25 4.54 2.73 0.0
3 12 10 49.36 5.19 7.57 180.0
4 12 10 29.35 5.24 6.42 0.0
5 12 10 18.04 5.18 4.32 180.0
6 12 10 1.88 5.03 0.13 0.0
7 12 10 7.79 5.04 3.27 0.0
8 12 10 11.04 5.03 3.00 0.0
9 12 10 4.03 4.65 0.75 180.0
1 13 10 0.53 4.48 0.01 0.0
2 13 10 1.59 4.61 1.33 180.0
3 13 10 2.98 4.69 0.24 0.0
4 13 10 8.20 4.84 4.90 0.0
5 13 10 2.58 4.80 0.28 0.0
6 13 10 3.35 4.59 0.82 0.0
7 13 10 4.19 4.74 0.60 180.0
8 13 10 7.88 4.97 4.76 180.0
0 14 10 8.45 6.03 2.35 0.0
1 14 10 2.70 4.46 0.75 0.0
2 14 10 12.75 4.61 3.18 0.0
3 14 10 0.90 4.59 0.81 0.0
4 14 10 2.61 4.62 0.43 180.0
5 14 10 0.52 4.61 1.06 0.0
6 14 10 5.03 4.67 0.63 0.0
1 15 10 2.57 4.39 0.84 180.0
2 15 10 3.43 4.62 1.37 180.0
3 15 10 1.34 4.66 0.99 180.0
1 1 11 1807.63 33.22 37.58 0.0
2 1 11 11.14 2.33 2.83 0.0
3 1 11 54.24 3.18 8.09 0.0
4 1 11 30.68 3.04 5.06 180.0
5 1 11 12.82 2.83 0.73 0.0
6 1 11 13.28 3.02 1.42 0.0
7 1 11 16.07 3.21 1.59 180.0
8 1 11 10.77 3.47 3.58 0.0
9 1 11 34.28 3.99 6.67 0.0
10 1 11 9.44 4.06 1.34 180.0
11 1 11 20.10 4.37 2.11 0.0
12 1 11 38.70 4.94 5.46 180.0
13 1 11 29.03 4.78 5.34 0.0
14 1 11 2.75 4.64 1.53 180.0
0 2 11 705.22 20.04 27.32 0.0
1 2 11 381.18 8.44 18.82 180.0
2 2 11 504.06 11.12 23.98 0.0
3 2 11 18.34 2.93 3.01 180.0
4 2 11 21.35 2.70 3.46 180.0
5 2 11 42.83 3.16 4.36 180.0
6 2 11 63.55 3.76 9.10 180.0
7 2 11 24.10 3.30 4.43 0.0
8 2 11 8.90 3.64 0.40 0.0
9 2 11 11.26 3.93 1.43 0.0
10 2 11 27.89 4.56 6.29 0.0
11 2 11 49.25 4.77 6.77 0.0
12 2 11 45.38 5.16 6.23 0.0
13 2 11 18.22 4.77 4.69 0.0
14 2 11 1.26 4.65 0.19 0.0
1 3 11 376.22 9.16 19.50 180.0
2 3 11 62.65 3.71 8.90 0.0
3 3 11 308.14 8.19 18.15 180.0
4 3 11 14.31 3.32 0.71 0.0
5 3 11 123.69 4.59 9.75 0.0
6 3 11 7.55 3.22 2.24 180.0
7 3 11 29.65 3.71 5.47 180.0
8 3 11 27.06 3.86 3.23 0.0
9 3 11 7.90 4.22 2.06 180.0
10 3 11 15.27 4.60 3.79 180.0
11 3 11 88.22 5.59 10.13 180.0
12 3 11 23.02 4.78 3.93 0.0
13 3 11 4.91 4.61 0.10 0.0
14 3 11 6.31 4.80 2.80 0.0
0 4 11 61.17 5.18 10.00 180.0
1 4 11 1827.87 35.62 38.96 180.0
2 4 11 131.20 5.02 11.97 0.0
3 4 11 205.00 7.00 16.17 0.0
4 4 11 16.67 3.60 1.32 180.0
5 4 11 27.27 3.66 4.26 180.0
6 4 11 133.71 5.42 12.20 180.0
7 4 11 8.16 3.85 2.88 0.0
8 4 11 64.73 4.69 7.72 0.0
9 4 11 13.76 4.54 3.89 0.0
10 4 11 27.95 4.76 4.91 180.0
11 4 11 7.66 4.71 3.08 0.0
12 4 11 5.38 4.82 1.72 0.0
13 4 11 20.27 4.63 4.67 180.0
14 4 11 4.85 4.68 1.92 0.0
1 5 11 809.58 16.68 27.44 180.0
2 5 11 12.54 3.57 1.42 0.0
3 5 11 118.49 5.26 12.37 180.0
4 5 11 15.52 4.04 2.50 180.0
5 5 11 39.05 4.32 6.66 0.0
6 5 11 12.95 4.09 0.91 180.0
7 5 11 32.75 4.50 4.80 180.0
8 5 11 7.43 4.53 0.16 180.0
9 5 11 18.27 4.80 3.54 0.0
10 5 11 10.40 4.95 2.21 0.0
11 5 11 12.05 4.92 3.06 180.0
12 5 11 14.58 4.99 4.14 0.0
13 5 11 17.81 5.00 4.29 180.0
0 6 11 247.15 9.93 18.98 180.0
1 6 11 37.99 3.66 6.92 180.0
2 6 11 175.24 6.11 15.52 180.0
3 6 11 17.47 4.20 4.99 0.0
4 6 11 9.69 4.07 2.32 180.0
5 6 11 49.81 4.65 7.53 180.0
6 6 11 8.31 4.43 0.32 0.0
7 6 11 10.43 4.60 0.12 0.0
8 6 11 3.52 4.86 1.06 180.0
9 6 11 8.94 4.95 1.36 180.0
10 6 11 6.73 5.11 2.23 180.0
11 6 11 13.58 5.25 3.71 180.0
12 6 11 16.07 4.95 5.29 180.0
13 6 11 2.82 5.05 0.42 0.0
1 7 11 162.83 5.55 13.25 0.0
2 7 11 94.36 4.73 10.01 180.0
3 7 11 44.06 4.34 5.87 0.0
4 7 11 11.29 4.38 1.81 0.0
5 7 11 8.23 4.50 2.44 180.0
6 7 11 30.64 4.66 4.57 180.0
7 7 11 5.78 5.10 0.78 0.0
8 7 11 8.79 5.08 2.14 0.0
9 7 11 4.68 5.02 0.62 0.0
10 7 11 1.40 5.21 1.31 0.0
11 7 11 44.03 5.55 7.63 0.0
12 7 11 5.98 5.08 1.05 180.0
13 7 11 1.61 5.07 0.15 0.0
0 8 11 26.96 5.79 4.31 180.0
1 8 11 17.45 3.95 3.39 0.0
2 8 11 22.07 4.19 5.15 180.0
3 8 11 69.38 5.02 8.63 0.0
4 8 11 13.54 4.71 1.69 180.0
5 8 11 2.51 4.93 0.80 0.0
6 8 11 8.81 5.20 3.01 0.0
7 8 11 13.68 5.19 2.87 180.0
8 8 11 12.33 5.39 2.88 180.0
9 8 11 11.74 5.37 3.54 180.0
10 8 11 4.12 5.38 0.12 0.0
11 8 11 11.91 5.36 3.78 180.0
12 8 11 2.60 5.21 0.34 180.0
1 9 11 103.81 5.27 9.33 0.0
2 9 11 10.82 4.54 2.67 0.0
3 9 11 113.13 5.91 11.45 0.0
4 9 11 11.83 5.10 2.42 180.0
5 9 11 26.26 5.45 6.29 180.0
6 9 11 29.52 5.64 5.17 0.0
7 9 11 27.01 5.66 4.66 0.0
8 9 11 29.98 5.83 6.22 180.0
9 9 11 10.99 5.61 0.75 180.0
10 9 11 5.09 5.41 1.10 180.0
11 9 11 6.09 5.59 2.52 0.0
0 10 11 34.92 6.97 7.76 0.0
1 10 11 57.27 5.09 7.47 0.0
2 10 11 24.92 5.03 5.82 0.0
3 10 11 19.83 5.07 4.06 0.0
4 10 11 10.32 5.21 2.71 0.0
5 10 11 5.41 5.27 0.39 180.0
6 10 11 0.00 5.41 0.91 0.0
7 10 11 21.52 5.70 4.56 0.0
8 10 11 2.76 5.67 2.24 0.0
9 10 11 5.37 5.57 0.15 180.0
10 10 11 1.69 5.49 1.71 0.0
11 10 11 4.28 5.67 1.91 180.0
1 11 11 44.27 5.10 7.32 180.0
2 11 11 0.00 4.85 0.98 0.0
3 11 11 4.76 4.99 0.84 0.0
4 11 11 34.91 5.39 6.24 0.0
5 11 11 9.64 5.33 2.80 180.0
6 11 11 7.87 5.43 0.29 180.0
7 11 11 14.54 5.32 3.90 0.0
8 11 11 1.81 5.19 1.58 180.0
9 11 11 13.55 5.64 4.02 180.0
10 11 11 0.02 5.64 0.72 180.0
0 12 11 7.29 6.86 0.63 0.0
1 12 11 14.62 4.70 3.23 180.0
2 12 11 20.23 4.90 4.76 0.0
3 12 11 38.15 5.18 6.92 180.0
4 12 11 3.69 5.17 0.31 180.0
5 12 11 0.91 5.20 0.40 180.0
6 12 11 12.59 5.11 3.72 0.0
7 12 11 4.58 4.98 1.42 180.0
8 12 11 0.00 5.11 0.30 0.0
1 13 11 0.00 4.60 0.85 180.0
2 13 11 0.00 4.61 0.57 0.0
3 13 11 13.01 4.81 4.35 180.0
4 13 11 6.18 4.75 1.85 180.0
5 13 11 2.77 4.68 0.11 180.0
6 13 11 4.01 4.79 1.19 0.0
7 13 11 5.56 5.04 2.18 180.0
0 14 11 0.01 6.17 0.85 180.0
1 14 11 8.11 4.51 3.19 180.0
2 14 11 4.68 4.57 1.92 180.0
3 14 11 3.80 4.63 1.72 180.0
4 14 11 2.59 4.68 0.64 180.0
5 14 11 3.52 4.73 0.67 0.0
1 15 11 2.03 4.57 1.27 0.0
0 0 12 1468.51 53.21 55.18 180.0
1 0 12 33.73 3.34 4.61 0.0
2 0 12 102.43 5.19 10.13 180.0
3 0 12 285.51 10.12 15.53 180.0
4 0 12 29.21 4.73 4.96 0.0
5 0 12 343.78 11.61 17.52 180.0
6 0 12 151.78 7.29 11.22 180.0
7 0 12 217.96 9.69 16.49 0.0
8 0 12 38.31 5.88 6.67 0.0
9 0 12 47.85 6.07 5.77 180.0
10 0 12 9.85 5.90 0.62 180.0
11 0 12 15.92 6.30 0.21 180.0
12 0 12 137.27 8.34 9.78 180.0
13 0 12 18.23 6.53 5.20 180.0
14 0 12 3.10 6.74 1.26 180.0
1 1 12 51.61 2.88 7.66 180.0
2 1 12 32.06 2.93 5.10 180.0
3 1 12 31.22 2.97 5.68 0.0
4 1 12 346.73 8.89 17.87 180.0
5 1 12 60.28 3.80 7.03 0.0
6 1 12 52.57 3.74 7.80 0.0
7 1 12 19.89 3.62 2.89 180.0
8 1 12 16.16 3.83 1.09 0.0
9 1 12 8.06 4.03 1.77 0.0
10 1 12 15.27 4.35 2.98 0.0
11 1 12 10.97 4.35 0.12 0.0
12 1 12 14.03 4.87 1.74 180.0
13 1 12 11.05 4.51 3.87 180.0
14 1 12 3.19 4.85 2.56 180.0
0 2 12 13.66 3.80 2.55 180.0
1 2 12 29.39 2.88 4.63 0.0
2 2 12 17.96 2.97 4.94 0.0
3 2 12 202.44 6.10 15.13 180.0
4 2 12 19.05 3.27 0.62 180.0
5 2 12 44.55 3.58 5.43 0.0
6 2 12 51.13 3.69 6.19 180.0
7 2 12 4.69 3.55 2.64 180.0
8 2 12 13.95 3.85 2.39 0.0
9 2 12 5.86 4.35 2.14 0.0
10 2 12 4.64 4.51 1.45 180.0
11 2 12 8.86 4.67 2.58 0.0
12 2 12 4.78 4.82 0.13 180.0
13 2 12 6.98 4.70 1.89 180.0
14 2 12 0.00 4.89 0.67 0.0
1 3 12 23.03 2.99 5.08 180.0
2 3 12 28.23 3.47 4.14 180.0
3 3 12 10.95 3.43 0.62 0.0
4 3 12 57.88 4.08 6.74 0.0
5 3 12 141.16 5.67 12.13 0.0
6 3 12 13.90 3.47 1.39 180.0
7 3 12 132.84 5.47 11.56 180.0
8 3 12 18.09 4.33 4.97 0.0
9 3 12 104.09 5.52 9.19 0.0
10 3 12 1.56 4.84 0.75 180.0
11 3 12 43.54 5.18 6.42 180.0
12 3 12 26.57 5.07 4.77 180.0
13 3 12 1.74 4.74 0.62 180.0
14 3 12 0.00 4.86 1.60 180.0
0 4 12 1909.37 55.16 38.62 0.0
1 4 12 98.94 4.77 12.09 0.0
2 4 12 27.77 3.90 5.63 0.0
3 4 12 40.27 4.07 6.37 0.0
4 4 12 7.52 3.90 0.03 180.0
5 4 12 44.49 4.56 6.47 0.0
6 4 12 33.29 4.20 6.10 0.0
7 4 12 3.02 4.10 1.11 180.0
8 4 12 19.52 4.47 3.92 180.0
9 4 12 2.18 4.70 0.69 180.0
10 4 12 67.00 5.51 8.34 0.0
11 4 12 7.45 5.06 2.30 0.0
12 4 12 15.63 5.03 4.14 0.0
13 4 12 0.12 4.83 2.87 0.0
1 5 12 35.00 4.08 4.23 0.0
2 5 12 257.23 7.61 16.41 0.0
3 5 12 26.69 4.40 6.79 180.0
4 5 12 26.60 4.41 3.44 0.0
5 5 12 8.75 4.31 1.04 0.0
6 5 12 25.23 4.71 3.51 0.0
7 5 12 15.44 4.74 3.14 180.0
8 5 12 27.39 4.91 4.61 180.0
9 5 12 15.21 4.96 3.55 0.0
10 5 12 12.58 5.02 3.95 180.0
11 5 12 3.15 5.07 0.34 0.0
12 5 12 4.91 4.77 0.43 0.0
13 5 12 5.92 4.90 1.96 0.0
0 6 12 9.30 5.40 0.81 180.0
1 6 12 164.86 5.89 11.99 0.0
2 6 12 5.41 3.84 1.21 0.0
3 6 12 88.28 5.27 9.76 0.0
4 6 12 4.43 4.33 1.39 0.0
5 6 12 15.13 4.76 1.78 0.0
6 6 12 41.73 5.16 7.43 0.0
7 6 12 11.42 4.94 1.77 180.0
8 6 12 4.41 5.01 0.59 0.0
9 6 12 5.97 5.06 1.21 180.0
10 6 12 11.94 5.32 2.96 180.0
11 6 12 9.27 5.35 3.81 180.0
12 6 12 5.68 5.17 1.75 0.0
13 6 12 0.00 5.18 0.71 0.0
1 7 12 6.52 3.89 0.64 0.0
2 7 12 106.28 5.16 9.63 180.0
3 7 12 8.58 4.33 1.66 0.0
4 7 12 12.75 4.84 2.98 0.0
5 7 12 14.35 4.82 1.14 180.0
6 7 12 45.33 5.33 7.53 180.0
7 7 12 16.85 5.23 3.53 180.0
8 7 12 8.10 5.16 0.36 0.0
9 7 12 9.67 5.19 3.70 0.0
10 7 12 12.22 5.39 2.16 0.0
11 7 12 7.94 5.20 2.09 0.0
12 7 12 12.32 5.32 3.60 0.0
0 8 12 19.43 6.19 2.82 180.0
1 8 12 21.97 4.40 5.17 180.0
2 8 12 68.35 5.01 8.09 180.0
3 8 12 31.21 4.94 4.30 180.0
4 8 12 12.33 5.03 2.93 180.0
5 8 12 7.75 5.32 1.52 0.0
6 8 12 10.20 5.31 1.79 0.0
7 8 12 38.97 5.60 6.25 180.0
8 8 12 17.52 5.68 5.07 180.0
9 8 12 7.33 5.51 2.16 0.0
10 8 12 27.45 5.29 6.20 180.0
11 8 12 0.00 5.18 2.60 180.0
12 8 12 6.15 5.36 1.68 180.0
1 9 12 11.76 4.84 3.29 0.0
2 9 12 63.73 5.45 7.42 180.0
3 9 12 12.27 5.20 2.75 180.0
4 9 12 21.55 5.31 4.13 180.0
5 9 12 8.52 5.45 3.54 0.0
6 9 12 14.00 5.55 2.84 0.0
7 9 12 7.81 5.75 3.28 180.0
8 9 12 1.72 5.65 0.14 180.0
9 9 12 2.81 5.37 1.70 180.0
10 9 12 9.20 5.46 3.70 0.0
11 9 12 3.31 5.63 1.92 180.0
0 10 12 21.03 7.42 5.59 180.0
1 10 12 110.99 6.07 10.27 180.0
2 10 12 4.54 5.09 1.92 180.0
3 10 12 5.39 5.28 0.75 180.0
4 10 12 10.57 5.34 3.18 180.0
5 10 12 12.32 5.38 4.44 180.0
6 10 12 11.48 5.68 4.21 180.0
7 10 12 17.36 5.67 3.76 0.0
8 10 12 3.38 5.58 1.48 0.0
9 10 12 2.83 5.63 1.01 0.0
10 10 12 0.00 5.64 0.65 0.0
1 11 12 4.78 5.29 1.46 0.0
2 11 12 10.97 5.18 2.37 0.0
3 11 12 29.92 5.40 6.19 180.0
4 11 12 4.07 5.30 0.19 0.0
5 11 12 14.70 5.44 4.16 0.0
6 11 12 4.08 5.37 0.59 0.0
7 11 12 5.06 5.16 1.46 0.0
8 11 12 0.00 5.25 0.35 180.0
9 11 12 2.65 5.67 2.00 180.0
0 12 12 10.62 7.02 0.35 0.0
1 12 12 4.05 4.99 0.99 180.0
2 12 12 7.80 5.00 2.15 0.0
3 12 12 8.20 5.12 2.95 0.0
4 12 12 6.47 5.15 3.03 0.0
5 12 12 4.90 5.17 2.44 180.0
6 12 12 8.30 5.01 0.75 180.0
7 12 12 1.96 4.96 1.55 0.0
8 12 12 4.97 5.16 2.46 0.0
1 13 12 10.18 4.72 2.82 180.0
2 13 12 4.93 4.74 1.96 0.0
3 13 12 5.57 4.83 3.07 0.0
4 13 12 3.11 4.66 1.71 0.0
5 13 12 3.96 4.89 0.17 0.0
6 13 12 0.71 4.85 0.58 0.0
0 14 12 1.68 6.65 0.32 0.0
1 14 12 1.61 4.57 0.51 180.0
2 14 12 10.00 4.66 3.63 0.0
3 14 12 1.58 4.67 2.91 0.0
4 14 12 5.74 4.76 2.36 0.0
1 1 13 20.74 2.56 3.42 180.0
2 1 13 479.19 11.11 23.34 0.0
3 1 13 16.25 3.09 2.48 0.0
4 1 13 109.87 4.49 10.91 180.0
5 1 13 70.32 4.33 8.93 180.0
6 1 13 11.18 3.72 3.83 0.0
7 1 13 8.54 3.86 0.15 0.0
8 1 13 12.33 4.26 3.77 0.0
9 1 13 28.41 4.57 4.64 180.0
10 1 13 11.75 4.55 3.18 180.0
11 1 13 12.08 4.66 3.13 0.0
12 1 13 7.77 4.68 1.62 180.0
13 1 13 1.52 4.71 1.05 0.0
14 1 13 3.95 4.89 1.91 0.0
0 2 13 53.14 4.08 7.14 0.0
1 2 13 22.15 2.83 4.07 0.0
2 2 13 86.35 3.95 9.01 0.0
3 2 13 15.29 3.19 0.90 180.0
4 2 13 56.04 4.01 8.76 0.0
5 2 13 16.66 3.86 0.26 0.0
6 2 13 45.36 4.11 5.63 0.0
7 2 13 211.27 6.71 13.42 180.0
8 2 13 16.63 4.16 3.02 0.0
9 2 13 18.68 4.62 4.66 180.0
10 2 13 31.15 4.83 4.70 0.0
11 2 13 39.26 5.10 7.85 0.0
12 2 13 16.52 4.86 3.71 0.0
13 2 13 10.17 4.72 3.85 0.0
1 3 13 9.87 3.13 0.22 180.0
2 3 13 295.27 8.05 16.91 180.0
3 3 13 127.55 5.53 13.00 0.0
4 3 13 22.86 3.97 2.88 0.0
5 3 13 52.45 4.57 7.87 180.0
6 3 13 10.85 4.03 2.46 180.0
7 3 13 56.97 4.63 8.38 0.0
8 3 13 13.89 4.35 3.34 180.0
9 3 13 25.79 5.03 5.04 180.0
10 3 13 2.58 4.97 2.48 0.0
11 3 13 5.98 5.41 0.58 180.0
12 3 13 4.01 4.99 0.76 0.0
13 3 13 8.02 5.01 2.24 180.0
0 4 13 246.65 10.26 15.62 0.0
1 4 13 97.96 4.82 10.15 0.0
2 4 13 17.28 3.96 2.89 0.0
3 4 13 109.10 5.53 10.61 180.0
4 4 13 11.22 4.25 3.62 180.0
5 4 13 253.20 8.43 16.75 0.0
6 4 13 14.18 4.36 0.83 0.0
7 4 13 131.02 6.04 11.24 180.0
8 4 13 7.56 4.88 0.95 0.0
9 4 13 11.74 4.87 1.24 0.0
10 4 13 49.38 5.52 7.53 180.0
11 4 13 7.19 5.33 2.32 0.0
12 4 13 13.87 5.13 4.13 0.0
13 4 13 5.97 5.28 0.10 180.0
1 5 13 17.04 4.40 4.02 180.0
2 5 13 47.27 4.72 6.92 180.0
3 5 13 10.84 4.54 2.09 180.0
4 5 13 28.15 4.87 4.11 0.0
5 5 13 13.66 4.72 3.20 0.0
6 5 13 11.93 4.95 3.15 180.0
7 5 13 7.89 4.92 0.55 0.0
8 5 13 33.31 5.08 5.07 0.0
9 5 13 27.78 5.23 5.33 0.0
10 5 13 1.31 5.41 2.24 180.0
11 5 13 7.53 5.32 1.00 0.0
12 5 13 0.00 5.08 0.46 180.0
13 5 13 5.51 5.18 2.49 180.0
0 6 13 29.38 6.24 6.65 180.0
1 6 13 12.97 4.24 2.50 180.0
2 6 13 72.83 5.33 10.78 180.0
3 6 13 20.35 4.84 5.94 180.0
4 6 13 41.21 5.26 6.28 180.0
5 6 13 31.14 5.36 4.40 0.0
6 6 13 7.20 5.16 1.20 180.0
7 6 13 14.26 5.20 1.89 0.0
8 6 13 6.01 5.22 2.05 180.0
9 6 13 6.30 5.20 2.16 0.0
10 6 13 13.71 5.47 3.08 180.0
11 6 13 2.36 5.32 0.54 180.0
12 6 13 4.74 5.27 0.53 180.0
1 7 13 10.38 4.38 1.77 180.0
2 7 13 11.75 4.50 0.79 0.0
3 7 13 5.08 4.74 0.85 180.0
4 7 13 17.34 5.30 3.22 0.0
5 7 13 8.41 5.36 1.25 180.0
6 7 13 5.48 5.35 0.22 180.0
7 7 13 6.87 5.28 1.20 180.0
8 7 13 7.45 5.34 2.12 180.0
9 7 13 3.97 5.42 1.30 0.0
10 7 13 8.85 5.28 2.06 0.0
11 7 13 7.50 5.21 1.17 0.0
12 7 13 8.02 5.52 1.85 0.0
0 8 13 149.92 9.07 13.06 180.0
1 8 13 75.41 5.32 8.28 0.0
2 8 13 11.14 4.91 0.04 0.0
3 8 13 14.17 5.23 4.46 180.0
4 8 13 18.59 5.49 3.90 0.0
5 8 13 5.93 5.44 0.79 0.0
6 8 13 35.61 5.90 6.37 180.0
7 8 13 9.30 5.36 2.08 0.0
8 8 13 4.47 5.73 1.79 0.0
9 8 13 4.59 5.40 0.41 0.0
10 8 13 9.60 5.15 3.84 0.0
11 8 13 10.26 5.33 2.27 180.0
1 9 13 10.89 5.11 1.99 0.0
2 9 13 13.29 5.30 0.21 0.0
3 9 13 8.67 5.37 1.68 180.0
4 9 13 4.34 5.44 0.14 0.0
5 9 13 32.59 5.86 6.03 0.0
6 9 13 10.40 5.71 3.05 0.0
7 9 13 11.74 5.61 3.74 180.0
8 9 13 25.25 5.69 5.34 180.0
9 9 13 2.52 5.58 0.60 0.0
10 9 13 0.00 5.45 1.91 0.0
0 10 13 58.27 8.24 7.94 0.0
1 10 13 14.00 5.42 3.81 0.0
2 10 13 10.66 5.58 2.99 0.0
3 10 13 6.83 5.60 2.92 0.0
4 10 13 4.89 5.43 3.08 0.0
5 10 13 8.34 5.41 2.49 180.0
6 10 13 10.92 5.62 3.23 0.0
7 10 13 3.99 5.70 2.65 0.0
8 10 13 0.84 5.66 0.47 180.0
9 10 13 2.06 5.61 2.20 180.0
10 10 13 1.39 5.80 1.11 0.0
1 11 13 2.07 5.54 0.11 180.0
2 11 13 14.15 5.65 4.32 0.0
3 11 13 2.05 5.34 0.36 0.0
4 11 13 6.96 5.39 1.97 180.0
5 11 13 5.87 5.41 1.73 0.0
6 11 13 0.00 5.06 0.74 0.0
7 11 13 3.95 5.22 0.56 0.0
8 11 13 3.82 5.59 1.54 0.0
9 11 13 0.00 5.90 0.16 0.0
0 12 13 5.73 7.39 1.58 180.0
1 12 13 5.44 5.41 1.53 180.0
2 12 13 12.78 5.30 3.06 0.0
3 12 13 1.62 5.13 0.34 180.0
4 12 13 3.04 5.06 0.42 180.0
5 12 13 6.54 5.00 1.34 180.0
6 12 13 6.03 5.02 2.60 0.0
7 12 13 3.60 5.08 1.18 180.0
1 13 13 12.89 4.99 3.99 0.0
2 13 13 1.69 4.78 0.41 0.0
3 13 13 14.18 4.88 4.85 180.0
4 13 13 0.83 4.79 2.47 180.0
5 13 13 0.00 4.87 0.80 0.0
0 14 13 4.50 6.91 4.03 180.0
1 14 13 6.03 4.74 1.25 180.0
2 14 13 2.00 4.78 1.09 0.0
3 14 13 0.00 4.76 0.29 180.0
0 0 14 119.62 8.08 8.46 0.0
1 0 14 101.91 5.28 10.84 180.0
2 0 14 107.38 5.62 9.97 180.0
3 0 14 363.22 13.77 20.12 0.0
4 0 14 32.59 5.17 5.33 180.0
5 0 14 117.88 7.74 9.81 0.0
6 0 14 34.62 6.01 4.33 180.0
7 0 14 141.44 8.90 14.47 180.0
8 0 14 78.19 7.50 6.33 0.0
9 0 14 37.06 7.18 4.22 180.0
10 0 14 10.42 6.88 2.24 0.0
11 0 14 8.73 6.48 1.58 180.0
12 0 14 18.97 6.72 4.34 0.0
13 0 14 4.14 6.90 0.62 180.0
1 1 14 36.43 3.10 6.33 180.0
2 1 14 14.21 3.02 1.58 0.0
3 1 14 99.69 4.41 9.85 180.0
4 1 14 21.91 3.60 1.66 0.0
5 1 14 83.25 4.61 7.38 0.0
6 1 14 18.06 4.19 2.76 180.0
7 1 14 12.26 4.29 1.11 180.0
8 1 14 14.92 4.59 1.22 180.0
9 1 14 19.83 4.86 2.58 0.0
10 1 14 3.87 4.71 3.21 180.0
11 1 14 18.41 4.78 3.21 0.0
12 1 14 6.06 4.71 2.00 180.0
13 1 14 7.11 4.96 2.02 180.0
0 2 14 45.40 4.40 6.94 180.0
1 2 14 140.37 4.88 12.89 180.0
2 2 14 9.37 3.29 1.92 0.0
3 2 14 20.76 3.75 4.94 0.0
4 2 14 17.87 4.06 3.21 0.0
5 2 14 38.90 4.28 5.98 180.0
6 2 14 77.59 4.90 8.29 180.0
7 2 14 8.09 4.28 1.60 0.0
8 2 14 32.68 4.74 4.78 0.0
9 2 14 29.21 4.84 4.83 180.0
10 2 14 3.99 4.85 0.26 0.0
11 2 14 13.47 5.17 3.66 0.0
12 2 14 4.20 4.81 1.62 180.0
13 2 14 0.60 4.97 1.15 0.0
1 3 14 32.46 3.82 5.22 180.0
2 3 14 10.05 3.90 1.12 180.0
3 3 14 113.91 5.43 9.83 0.0
4 3 14 116.57 5.75 11.96 0.0
5 3 14 76.46 5.39 9.26 180.0
6 3 14 31.63 4.54 5.13 180.0
7 3 14 0.00 4.39 1.29 180.0
8 3 14 8.45 4.65 0.31 0.0
9 3 14 23.36 4.88 3.95 0.0
10 3 14 49.47 5.56 6.87 180.0
11 3 14 9.44 5.48 1.97 0.0
12 3 14 6.46 5.18 2.65 180.0
13 3 14 2.23 5.39 2.83 180.0
0 4 14 3.02 5.37 1.73 180.0
1 4 14 82.37 4.84 8.70 180.0
2 4 14 10.00 4.12 0.77 0.0
3 4 14 31.47 4.63 5.06 180.0
4 4 14 40.27 5.00 7.80 0.0
5 4 14 12.81 4.92 2.91 180.0
6 4 14 14.13 4.75 3.54 0.0
7 4 14 22.46 4.79 5.05 0.0
8 4 14 32.74 5.14 5.53 180.0
9 4 14 77.79 5.90 9.98 0.0
10 4 14 8.16 5.41 1.89 180.0
11 4 14 12.43 5.57 2.85 180.0
12 4 14 4.48 5.33 1.52 180.0
13 4 14 2.51 5.44 1.77 0.0
1 5 14 8.28 4.45 0.03 180.0
2 5 14 17.24 4.58 0.43 180.0
3 5 14 81.11 5.69 8.98 0.0
4 5 14 18.60 5.21 3.53 0.0
5 5 14 37.83 5.39 7.51 180.0
6 5 14 31.00 5.35 4.98 0.0
7 5 14 4.00 5.17 1.00 180.0
8 5 14 32.37 5.41 4.70 180.0
9 5 14 2.32 5.25 0.04 0.0
10 5 14 9.01 5.41 1.94 0.0
11 5 14 0.00 5.42 0.52 180.0
12 5 14 0.00 5.48 1.40 0.0
0 6 14 44.14 6.70 5.77 0.0
1 6 14 38.46 4.57 6.74 0.0
2 6 14 16.19 4.88 1.21 0.0
3 6 14 23.04 5.28 3.49 0.0
4 6 14 4.50 5.33 1.44 0.0
5 6 14 6.34 5.66 0.29 0.0
6 6 14 16.25 5.49 2.61 0.0
7 6 14 12.16 5.56 1.88 0.0
8 6 14 3.12 5.37 1.35 180.0
9 6 14 9.88 5.51 2.80 0.0
10 6 14 4.12 5.37 2.55 180.0
11 6 14 4.56 5.45 2.12 180.0
12 6 14 0.00 5.70 1.32 0.0
1 7 14 29.23 5.23 5.65 180.0
2 7 14 15.92 5.06 2.32 180.0
3 7 14 15.77 5.15 3.07 180.0
4 7 14 17.88 5.72 3.78 180.0
5 7 14 10.58 5.57 0.53 180.0
6 7 14 8.63 5.83 1.82 180.0
7 7 14 68.54 6.22 8.88 0.0
8 7 14 10.19 5.59 3.05 0.0
9 7 14 59.70 6.12 8.89 180.0
10 7 14 9.84 5.40 3.43 0.0
11 7 14 4.17 5.43 1.81 0.0
0 8 14 5.11 7.62 1.65 180.0
1 8 14 42.09 5.37 6.49 0.0
2 8 14 25.63 5.58 3.62 0.0
3 8 14 7.97 5.60 0.33 180.0
4 8 14 23.46 5.77 5.40 180.0
5 8 14 28.79 6.01 4.25 180.0
6 8 14 4.30 5.73 0.52 180.0
7 8 14 5.48 5.64 1.49 180.0
8 8 14 6.43 5.71 0.61 180.0
9 8 14 5.65 5.51 3.20 180.0
10 8 14 14.93 5.44 4.32 0.0
11 8 14 2.00 5.32 2.23 180.0
1 9 14 9.65 5.32 3.04 0.0
2 9 14 8.58 5.46 1.09 180.0
3 9 14 34.77 5.81 4.88 180.0
4 9 14 3.53 5.73 2.86 180.0
5 9 14 0.00 6.07 3.42 0.0
6 9 14 1.62 5.83 1.37 180.0
7 9 14 5.68 5.75 1.47 0.0
8 9 14 2.92 5.48 0.65 0.0
9 9 14 14.14 5.73 5.32 180.0
10 9 14 0.00 5.41 2.01 0.0
0 10 14 28.11 8.25 5.39 180.0
1 10 14 27.11 5.85 5.41 0.0
2 10 14 7.97 5.69 1.87 180.0
3 10 14 25.09 5.82 5.35 180.0
4 10 14 13.33 5.65 3.34 180.0
5 10 14 7.80 5.42 0.35 0.0
6 10 14 4.13 5.63 0.84 0.0
7 10 14 3.03 5.53 1.38 0.0
8 10 14 2.11 5.50 0.36 0.0
9 10 14 5.64 5.88 2.42 180.0
1 11 14 18.66 5.90 5.20 0.0
2 11 14 3.67 5.76 1.40 180.0
3 11 14 6.70 5.64 0.42 0.0
4 11 14 9.46 5.34 3.14 0.0
5 11 14 6.04 5.18 3.08 180.0
6 11 14 4.79 5.20 1.01 180.0
7 11 14 3.91 5.56 1.06 0.0
8 11 14 0.00 5.63 0.90 180.0
0 12 14 7.43 7.64 1.24 180.0
1 12 14 10.11 5.49 2.26 180.0
2 12 14 1.81 5.33 1.37 180.0
3 12 14 0.00 5.08 0.23 180.0
4 12 14 4.27 5.01 0.51 0.0
5 12 14 6.65 5.11 3.72 0.0
6 12 14 0.30 5.11 1.39 0.0
1 13 14 6.28 5.06 0.17 180.0
2 13 14 0.22 5.02 2.14 0.0
3 13 14 5.29 4.92 0.06 0.0
4 13 14 1.41 4.90 0.17 0.0
1 1 15 66.38 3.58 8.39 0.0
2 1 15 29.21 3.48 5.21 0.0
3 1 15 44.09 3.99 4.85 180.0
4 1 15 48.79 4.22 6.46 180.0
5 1 15 13.84 4.33 0.54 0.0
6 1 15 81.81 5.28 8.02 0.0
7 1 15 414.85 11.30 19.67 180.0
8 1 15 209.96 7.83 13.88 0.0
9 1 15 10.86 5.09 1.77 0.0
10 1 15 4.34 5.08 0.10 0.0
11 1 15 18.68 4.96 5.30 180.0
12 1 15 3.87 4.86 2.06 180.0
13 1 15 0.00 4.96 1.04 0.0
0 2 15 187.21 8.05 13.17 180.0
1 2 15 57.44 3.60 7.64 180.0
2 2 15 13.64 3.42 3.54 180.0
3 2 15 67.04 4.39 7.40 180.0
4 2 15 93.56 5.21 8.93 180.0
5 2 15 18.86 4.33 3.25 180.0
6 2 15 135.55 6.43 11.96 180.0
7 2 15 31.50 5.00 4.42 0.0
8 2 15 22.23 4.99 2.96 180.0
9 2 15 97.96 5.98 10.24 0.0
10 2 15 6.66 5.15 1.96 180.0
11 2 15 5.81 5.24 1.52 0.0
12 2 15 0.00 5.05 0.69 180.0
13 2 15 1.25 5.13 0.09 0.0
1 3 15 22.21 3.67 1.65 180.0
2 3 15 14.01 4.13 2.87 180.0
3 3 15 10.28 4.30 2.74 0.0
4 3 15 76.77 5.26 7.36 0.0
5 3 15 54.88 5.32 6.81 0.0
6 3 15 39.36 5.08 5.66 180.0
7 3 15 26.49 4.76 3.84 0.0
8 3 15 283.23 9.62 17.65 180.0
9 3 15 22.61 5.13 5.86 0.0
10 3 15 9.29 5.27 1.35 0.0
11 3 15 4.84 5.44 3.12 0.0
12 3 15 4.66 5.43 2.35 0.0
0 4 15 126.50 8.24 10.61 0.0
1 4 15 2.07 4.14 0.14 180.0
2 4 15 46.98 4.82 6.13 180.0
3 4 15 28.94 4.85 3.36 180.0
4 4 15 60.49 5.62 8.41 180.0
5 4 15 73.61 5.97 8.72 180.0
6 4 15 296.18 9.41 16.03 0.0
7 4 15 22.24 5.35 5.21 0.0
8 4 15 85.40 5.88 9.66 180.0
9 4 15 17.45 5.38 2.54 0.0
10 4 15 40.30 5.80 5.94 180.0
11 4 15 7.17 5.54 2.02 180.0
12 4 15 5.15 5.57 0.35 180.0
1 5 15 9.73 4.75 2.77 180.0
2 5 15 6.59 5.18 0.70 0.0
3 5 15 9.76 5.33 1.45 0.0
4 5 15 23.25 5.70 4.26 0.0
5 5 15 42.94 5.84 7.30 0.0
6 5 15 52.98 5.92 6.54 180.0
7 5 15 139.15 7.20 12.52 0.0
8 5 15 29.27 5.56 6.12 180.0
9 5 15 21.95 5.74 3.64 0.0
10 5 15 4.99 5.46 1.56 180.0
11 5 15 2.66 5.56 1.12 0.0
12 5 15 0.00 5.58 1.36 180.0
0 6 15 17.22 6.71 2.21 0.0
1 6 15 18.21 5.13 3.04 180.0
2 6 15 10.02 5.43 0.13 0.0
3 6 15 78.66 6.33 8.90 0.0
4 6 15 56.75 6.39 7.02 0.0
5 6 15 6.18 5.84 0.74 0.0
6 6 15 66.85 6.32 8.12 0.0
7 6 15 17.07 5.84 4.25 180.0
8 6 15 21.88 5.93 5.69 0.0
9 6 15 11.33 5.78 3.64 180.0
10 6 15 4.94 5.47 0.80 0.0
11 6 15 4.14 5.55 1.64 180.0
1 7 15 5.32 5.41 2.51 180.0
2 7 15 36.38 6.19 5.21 180.0
3 7 15 9.10 5.97 2.70 180.0
4 7 15 68.89 6.62 8.24 180.0
5 7 15 18.20 6.10 4.42 180.0
6 7 15 26.03 6.36 6.07 0.0
7 7 15 9.28 5.77 1.49 0.0
8 7 15 26.03 6.12 5.69 0.0
9 7 15 10.53 5.61 3.67 180.0
10 7 15 5.11 5.48 3.03 0.0
11 7 15 3.21 5.53 1.65 180.0
0 8 15 3.84 7.89 0.81 0.0
1 8 15 10.85 5.87 3.42 180.0
2 8 15 17.31 6.11 4.49 0.0
3 8 15 95.20 6.80 9.80 0.0
4 8 15 12.59 6.14 3.01 0.0
5 8 15 7.58 6.05 1.70 0.0
6 8 15 92.26 6.93 9.93 180.0
7 8 15 5.76 5.86 0.27 180.0
8 8 15 15.91 5.85 3.86 0.0
9 8 15 8.95 5.62 3.07 180.0
10 8 15 23.45 5.76 6.81 0.0
1 9 15 6.19 5.63 0.84 180.0
2 9 15 57.43 6.24 7.48 180.0
3 9 15 16.82 6.02 4.65 180.0
4 9 15 34.87 5.95 5.32 0.0
5 9 15 9.02 6.12 4.03 180.0
6 9 15 0.05 5.87 1.06 0.0
7 9 15 20.99 5.93 5.55 180.0
8 9 15 0.25 5.55 2.04 0.0
9 9 15 13.20 6.04 5.47 180.0
0 10 15 14.47 8.65 3.94 0.0
1 10 15 7.64 5.97 3.23 180.0
2 10 15 12.38 5.94 2.59 180.0
3 10 15 4.13 5.64 0.01 0.0
4 10 15 19.54 5.86 4.55 180.0
5 10 15 6.30 5.63 1.09 0.0
6 10 15 4.95 5.61 2.63 180.0
7 10 15 4.96 5.63 0.93 0.0
8 10 15 12.53 5.75 4.46 180.0
1 11 15 4.95 5.76 1.53 0.0
2 11 15 94.60 6.77 11.06 0.0
3 11 15 12.11 5.72 4.67 0.0
4 11 15 1.34 5.41 2.10 180.0
5 11 15 0.22 5.25 2.70 180.0
6 11 15 3.90 5.33 0.77 0.0
7 11 15 5.21 5.62 0.38 180.0
0 12 15 30.50 7.89 4.99 180.0
1 12 15 8.75 5.29 2.24 180.0
2 12 15 16.47 5.44 4.65 180.0
3 12 15 11.33 5.41 4.75 180.0
4 12 15 10.36 5.18 4.17 0.0
5 12 15 3.16 5.12 0.99 180.0
6 12 15 0.00 5.36 0.34 0.0
1 13 15 0.40 5.14 1.48 0.0
2 13 15 4.48 5.20 1.71 0.0
3 13 15 7.72 5.15 4.01 0.0
0 0 16 93.08 8.37 3.92 0.0
1 0 16 17.96 4.88 3.99 0.0
2 0 16 19.48 4.84 3.82 0.0
3 0 16 15.30 5.21 0.81 180.0
4 0 16 43.73 6.12 6.59 0.0
5 0 16 359.15 14.23 17.36 0.0
6 0 16 1964.36 56.75 40.15 0.0
7 0 16 1022.61 31.21 26.65 180.0
8 0 16 57.30 8.12 4.70 0.0
9 0 16 42.86 8.02 5.76 180.0
10 0 16 18.33 7.53 2.98 180.0
11 0 16 7.17 7.28 0.01 180.0
12 0 16 0.00 7.21 2.05 0.0
1 1 16 11.17 3.38 1.31 180.0
2 1 16 24.59 3.70 5.43 0.0
3 1 16 34.15 4.08 4.81 0.0
4 1 16 33.45 4.33 4.83 0.0
5 1 16 647.08 15.75 24.15 0.0
6 1 16 8.61 5.56 2.86 0.0
7 1 16 129.13 6.74 10.62 0.0
8 1 16 32.79 5.51 5.30 0.0
9 1 16 26.70 5.45 3.45 0.0
10 1 16 7.97 5.49 1.14 180.0
11 1 16 2.14 5.15 1.18 180.0
12 1 16 0.00 5.14 0.19 0.0
0 2 16 24.69 4.69 4.61 180.0
1 2 16 84.87 4.58 9.54 0.0
2 2 16 11.57 3.77 1.45 0.0
3 2 16 134.11 5.66 12.30 180.0
4 2 16 23.84 4.45 0.03 180.0
5 2 16 17.64 4.81 1.33 180.0
6 2 16 28.98 5.13 3.39 0.0
7 2 16 27.33 5.06 3.20 0.0
8 2 16 8.59 5.14 2.29 0.0
9 2 16 13.17 5.33 2.43 180.0
10 2 16 3.65 5.32 0.62 0.0
11 2 16 0.00 5.32 2.16 0.0
12 2 16 0.00 5.44 0.09 180.0
1 3 16 6.77 3.82 1.64 180.0
2 3 16 18.15 4.40 3.67 0.0
3 3 16 238.58 8.10 14.69 0.0
4 3 16 89.48 6.07 9.42 0.0
5 3 16 169.24 7.45 14.18 0.0
6 3 16 48.02 5.35 7.01 0.0
7 3 16 165.26 7.15 12.01 0.0
8 3 16 13.83 5.14 3.08 180.0
9 3 16 11.12 5.52 3.53 0.0
10 3 16 3.27 5.27 0.61 0.0
11 3 16 4.45 5.21 0.93 180.0
12 3 16 0.00 5.51 0.57 180.0
0 4 16 5.19 6.62 5.14 180.0
1 4 16 9.13 4.41 2.05 180.0
2 4 16 1.89 5.04 1.79 0.0
3 4 16 45.13 5.60 6.39 180.0
4 4 16 179.98 7.64 12.79 180.0
5 4 16 7.39 5.78 2.34 0.0
6 4 16 669.62 16.29 24.05 180.0
7 4 16 127.54 6.95 9.84 0.0
8 4 16 30.75 5.65 5.41 180.0
9 4 16 75.94 6.51 9.01 0.0
10 4 16 2.29 5.49 0.48 180.0
11 4 16 1.43 5.68 0.82 0.0
12 4 16 0.88 5.92 0.33 0.0
1 5 16 8.62 5.25 1.23 0.0
2 5 16 14.32 5.66 3.60 180.0
3 5 16 54.57 6.19 7.66 180.0
4 5 16 32.96 6.13 4.91 0.0
5 5 16 78.87 6.70 9.28 180.0
6 5 16 2.85 5.85 1.43 0.0
7 5 16 197.46 8.60 15.06 180.0
8 5 16 65.48 6.70 8.78 180.0
9 5 16 37.41 5.93 6.32 0.0
10 5 16 0.00 5.76 0.33 0.0
11 5 16 5.44 5.79 1.04 180.0
0 6 16 57.09 8.10 6.51 0.0
1 6 16 10.95 5.77 0.81 180.0
2 6 16 5.53 5.78 0.84 0.0
3 6 16 121.98 7.57 10.37 0.0
4 6 16 5.77 6.26 1.84 180.0
5 6 16 28.19 6.49 6.05 0.0
6 6 16 22.52 6.04 5.14 180.0
7 6 16 12.68 6.06 2.59 180.0
8 6 16 20.73 6.14 4.59 180.0
9 6 16 4.35 5.85 1.78 180.0
10 6 16 5.20 5.49 0.49 180.0
11 6 16 0.00 5.73 0.08 180.0
1 7 16 13.19 5.66 1.01 180.0
2 7 16 4.69 6.00 1.59 0.0
3 7 16 205.95 9.12 15.14 180.0
4 7 16 229.70 9.37 15.49 180.0
5 7 16 6.35 6.47 1.96 180.0
6 7 16 13.38 6.49 0.87 0.0
7 7 16 51.00 6.46 7.42 180.0
8 7 16 9.63 6.09 2.95 0.0
9 7 16 8.01 5.68 3.85 180.0
10 7 16 2.26 5.62 0.23 0.0
0 8 16 4.09 8.63 3.04 180.0
1 8 16 13.52 6.02 1.40 180.0
2 8 16 12.95 5.89 2.45 0.0
3 8 16 46.93 6.72 7.75 0.0
4 8 16 165.20 8.36 13.79 0.0
5 8 16 84.49 7.10 9.77 180.0
6 8 16 14.55 6.37 2.35 0.0
7 8 16 3.06 6.10 1.20 180.0
8 8 16 32.86 6.18 7.07 0.0
9 8 16 16.29 5.87 5.16 180.0
10 8 16 2.10 5.71 1.91 0.0
1 9 16 8.44 6.05 3.46 0.0
2 9 16 6.69 5.83 2.39 180.0
3 9 16 11.64 6.01 0.45 0.0
4 9 16 30.97 6.10 5.93 180.0
5 9 16 66.24 6.71 9.56 0.0
6 9 16 2.82 5.88 2.21 180.0
7 9 16 2.04 5.90 2.36 0.0
8 9 16 17.94 5.75 4.64 0.0
9 9 16 0.71 6.06 2.31 180.0
0 10 16 19.96 8.94 3.91 180.0
1 10 16 8.78 6.01 1.56 180.0
2 10 16 2.61 5.75 0.90 180.0
3 10 16 34.10 5.92 5.73 180.0
4 10 16 0.00 5.63 1.00 0.0
5 10 16 11.27 5.86 4.90 180.0
6 10 16 4.23 5.78 3.98 0.0
7 10 16 10.84 5.92 3.46 0.0
8 10 16 5.20 5.92 1.43 0.0
1 11 16 11.79 5.65 2.65 0.0
2 11 16 0.02 5.28 1.86 0.0
3 11 16 50.34 5.80 8.03 0.0
4 11 16 25.38 5.74 6.59 0.0
5 11 16 1.36 5.32 0.26 180.0
6 11 16 2.28 5.51 0.05 180.0
0 12 16 2.66 7.58 2.96 0.0
1 12 16 19.30 5.32 4.26 180.0
2 12 16 20.86 5.43 5.93 180.0
3 12 16 0.58 5.42 0.14 0.0
4 12 16 19.83 5.38 5.97 180.0
1 1 17 11.87 3.72 2.79 180.0
2 1 17 7.77 3.84 0.11 0.0
3 1 17 10.98 4.39 1.61 180.0
4 1 17 21.39 4.80 4.74 0.0
5 1 17 439.85 12.32 19.37 180.0
6 1 17 13.16 5.29 3.04 180.0
7 1 17 175.88 7.85 12.04 180.0
8 1 17 14.25 5.76 2.54 0.0
9 1 17 18.88 5.70 4.48 180.0
10 1 17 18.33 5.74 4.51 180.0
11 1 17 3.23 5.57 0.01 180.0
12 1 17 0.00 5.34 0.88 180.0
0 2 17 7.88 4.87 0.58 180.0
1 2 17 95.14 5.09 9.21 0.0
2 2 17 62.04 4.97 7.77 0.0
3 2 17 10.99 4.50 3.01 180.0
4 2 17 167.46 6.85 11.32 180.0
5 2 17 90.45 6.06 9.03 180.0
6 2 17 475.92 12.50 19.99 180.0
7 2 17 80.87 6.16 8.73 180.0
8 2 17 11.86 5.55 3.32 180.0
9 2 17 14.10 5.73 2.61 180.0
10 2 17 8.66 5.44 1.26 0.0
11 2 17 6.31 5.52 2.95 180.0
12 2 17 0.00 5.87 1.03 180.0
1 3 17 12.78 4.37 0.18 180.0
2 3 17 8.66 4.65 2.51 180.0
3 3 17 23.99 5.09 3.42 0.0
4 3 17 35.57 5.46 5.64 0.0
5 3 17 362.83 10.71 17.79 0.0
6 3 17 17.46 5.61 0.07 180.0
7 3 17 94.37 6.51 10.21 0.0
8 3 17 10.01 5.48 2.77 180.0
9 3 17 8.48 5.65 0.83 180.0
10 3 17 2.75 5.52 2.45 0.0
11 3 17 4.06 5.33 2.05 0.0
0 4 17 26.79 7.14 4.31 0.0
1 4 17 9.25 4.89 2.73 0.0
2 4 17 9.75 5.20 1.20 0.0
3 4 17 35.70 5.79 6.63 180.0
4 4 17 19.26 5.75 3.43 180.0
5 4 17 230.03 9.00 14.56 180.0
6 4 17 0.08 5.76 1.97 0.0
7 4 17 73.32 7.11 8.87 0.0
8 4 17 24.52 6.30 4.12 180.0
9 4 17 5.35 5.87 0.61 180.0
10 4 17 9.70 5.33 2.47 180.0
11 4 17 0.00 5.70 1.29 0.0
1 5 17 6.33 5.54 2.07 0.0
2 5 17 12.44 5.88 2.07 180.0
3 5 17 74.04 6.54 8.54 0.0
4 5 17 22.04 6.06 3.89 180.0
5 5 17 72.90 6.67 7.67 0.0
6 5 17 0.00 6.16 1.40 0.0
7 5 17 175.56 8.48 13.79 0.0
8 5 17 6.36 6.20 1.54 0.0
9 5 17 12.54 5.90 2.96 0.0
10 5 17 3.17 5.85 2.11 0.0
11 5 17 3.54 5.80 0.25 0.0
0 6 17 64.98 8.90 9.54 180.0
1 6 17 46.69 6.63 6.31 0.0
2 6 17 13.63 6.32 2.24 0.0
3 6 17 29.29 6.59 4.05 180.0
4 6 17 49.26 6.83 6.41 0.0
5 6 17 23.89 6.63 5.49 0.0
6 6 17 131.94 8.10 12.88 0.0
7 6 17 40.29 6.90 7.56 0.0
8 6 17 16.21 6.32 3.98 0.0
9 6 17 11.46 5.85 4.27 0.0
10 6 17 9.10 5.67 1.84 0.0
1 7 17 13.99 6.04 1.40 0.0
2 7 17 15.13 6.32 2.61 180.0
3 7 17 57.86 7.04 8.19 180.0
4 7 17 54.96 7.01 7.31 180.0
5 7 17 55.78 7.17 8.31 180.0
6 7 17 1.14 6.82 0.57 180.0
7 7 17 7.45 6.36 3.13 180.0
8 7 17 4.92 6.02 2.38 0.0
9 7 17 2.94 5.89 0.13 0.0
10 7 17 2.17 5.83 0.45 0.0
0 8 17 18.87 9.68 2.96 180.0
1 8 17 6.76 6.06 1.64 0.0
2 8 17 3.18 5.96 1.19 0.0
3 8 17 75.70 7.01 8.02 0.0
4 8 17 0.04 6.68 0.18 0.0
5 8 17 48.88 7.12 8.37 0.0
6 8 17 4.96 6.42 1.74 0.0
7 8 17 1.45 6.50 3.69 180.0
8 8 17 5.14 5.89 2.53 0.0
9 8 17 5.72 5.96 2.35 180.0
1 9 17 12.49 6.20 3.03 180.0
2 9 17 4.93 5.97 0.32 0.0
3 9 17 28.65 6.07 6.47 180.0
4 9 17 29.50 6.20 6.27 0.0
5 9 17 20.63 6.39 5.19 180.0
6 9 17 4.56 6.24 2.49 180.0
7 9 17 16.88 6.09 6.14 180.0
8 9 17 5.96 5.82 2.69 180.0
0 10 17 8.58 8.80 3.40 0.0
1 10 17 0.00 5.70 0.23 0.0
2 10 17 5.64 5.71 1.54 180.0
3 10 17 3.24 5.54 1.21 180.0
4 10 17 21.05 5.79 6.31 180.0
5 10 17 5.13 5.62 2.05 0.0
6 10 17 3.67 5.90 2.84 180.0
7 10 17 10.61 5.93 5.03 180.0
1 11 17 6.74 5.53 0.92 0.0
2 11 17 26.19 5.59 6.76 0.0
3 11 17 7.07 5.39 3.11 0.0
4 11 17 2.17 5.57 1.63 0.0
5 11 17 9.21 5.90 4.54 0.0
0 12 17 0.00 7.78 1.82 180.0
1 12 17 1.21 5.47 1.57 180.0
2 12 17 0.00 5.39 0.94 180.0
3 12 17 21.17 5.72 5.90 180.0
0 0 18 62.00 8.67 3.74 0.0
1 0 18 47.04 6.15 7.51 180.0
2 0 18 64.33 6.78 7.55 180.0
3 0 18 16.83 6.42 3.08 0.0
4 0 18 32.68 7.02 4.91 180.0
5 0 18 56.24 7.64 5.79 180.0
6 0 18 230.82 12.32 14.96 0.0
7 0 18 69.21 8.99 9.37 0.0
8 0 18 19.84 8.80 1.07 0.0
9 0 18 27.79 9.07 3.13 0.0
10 0 18 7.08 8.38 1.76 180.0
11 0 18 6.48 8.37 1.56 0.0
1 1 18 11.97 4.03 0.82 180.0
2 1 18 3.92 4.52 0.26 0.0
3 1 18 10.73 4.87 0.28 180.0
4 1 18 22.30 4.98 2.87 180.0
5 1 18 14.85 5.14 1.69 0.0
6 1 18 19.69 5.67 4.25 0.0
7 1 18 71.24 6.36 7.08 0.0
8 1 18 66.11 6.72 9.20 0.0
9 1 18 15.92 5.96 0.21 0.0
10 1 18 11.14 5.89 1.49 180.0
11 1 18 7.47 6.18 3.30 0.0
0 2 18 26.05 5.75 3.65 0.0
1 2 18 10.64 4.44 0.19 0.0
2 2 18 28.88 5.11 4.86 180.0
3 2 18 16.75 5.08 1.07 180.0
4 2 18 12.25 5.34 0.02 180.0
5 2 18 26.70 5.40 4.78 180.0
6 2 18 17.38 5.67 3.44 0.0
7 2 18 7.15 5.73 2.73 0.0
8 2 18 9.42 5.74 0.65 180.0
9 2 18 9.27 5.83 2.07 0.0
10 2 18 4.89 5.88 2.47 0.0
11 2 18 4.45 5.84 1.52 180.0
1 3 18 5.45 4.81 1.33 180.0
2 3 18 8.38 4.96 0.95 180.0
3 3 18 9.42 5.39 2.95 0.0
4 3 18 11.19 5.46 0.70 180.0
5 3 18 1.04 5.79 2.74 180.0
6 3 18 66.31 6.37 8.81 0.0
7 3 18 75.54 6.78 9.17 0.0
8 3 18 0.00 6.11 1.68 0.0
9 3 18 7.23 5.73 0.60 180.0
10 3 18 1.37 5.63 1.90 0.0
11 3 18 3.88 5.75 2.13 0.0
0 4 18 4.12 7.23 0.67 0.0
1 4 18 7.70 5.46 1.60 180.0
2 4 18 29.65 5.70 4.75 0.0
3 4 18 35.99 5.81 5.32 0.0
4 4 18 2.78 5.93 2.05 0.0
5 4 18 0.00 6.13 1.26 180.0
6 4 18 112.25 7.23 10.42 180.0
7 4 18 11.97 6.46 2.91 180.0
8 4 18 0.00 5.98 0.17 180.0
9 4 18 14.18 5.90 4.20 180.0
10 4 18 5.87 5.58 0.47 180.0
1 5 18 5.13 5.80 1.33 180.0
2 5 18 8.16 5.71 2.49 180.0
3 5 18 7.32 5.98 0.03 0.0
4 5 18 103.84 7.25 9.99 0.0
5 5 18 25.34 6.66 5.53 180.0
6 5 18 26.35 6.85 5.77 180.0
7 5 18 0.00 6.38 0.22 180.0
8 5 18 14.58 5.95 3.82 180.0
9 5 18 8.86 6.19 3.51 180.0
10 5 18 0.00 6.03 2.26 180.0
0 6 18 2.35 9.32 4.00 0.0
1 6 18 9.09 6.41 2.20 180.0
2 6 18 0.00 6.40 0.05 180.0
3 6 18 41.54 6.82 4.28 0.0
4 6 18 1.40 6.56 1.26 0.0
5 6 18 42.64 6.96 6.55 0.0
6 6 18 0.00 6.58 0.05 0.0
7 6 18 20.64 6.60 4.95 180.0
8 6 18 20.69 6.60 4.52 180.0
9 6 18 7.63 6.11 2.37 180.0
1 7 18 5.94 6.30 0.18 180.0
2 7 18 18.02 6.54 4.41 0.0
3 7 18 5.73 7.02 2.16 180.0
4 7 18 16.21 6.99 4.93 180.0
5 7 18 5.06 6.77 2.16 180.0
6 7 18 15.20 6.73 4.84 180.0
7 7 18 2.14 6.30 1.88 180.0
8 7 18 8.98 6.21 0.74 0.0
9 7 18 6.81 6.11 3.14 180.0
0 8 18 29.23 9.33 5.53 180.0
1 8 18 6.05 5.92 1.58 0.0
2 8 18 0.00 6.11 0.14 0.0
3 8 18 22.12 6.34 4.71 180.0
4 8 18 9.54 6.68 3.78 0.0
5 8 18 5.35 6.69 3.20 0.0
6 8 18 3.53 6.53 1.60 180.0
7 8 18 1.02 6.35 0.73 180.0
8 8 18 10.88 6.24 4.42 0.0
1 9 18 0.00 5.85 1.34 0.0
2 9 18 17.82 5.70 3.77 180.0
3 9 18 8.22 5.77 4.32 0.0
4 9 18 18.11 6.14 3.40 180.0
5 9 18 1.80 6.22 0.43 180.0
6 9 18 0.00 6.18 2.08 180.0
7 9 18 2.27 6.05 0.35 0.0
0 10 18 11.61 8.12 0.84 180.0
1 10 18 1.28 5.68 1.03 0.0
2 10 18 0.00 5.53 0.48 0.0
3 10 18 19.47 5.75 4.68 180.0
4 10 18 3.30 5.86 0.66 180.0
5 10 18 5.95 5.94 1.07 180.0
6 10 18 3.53 6.07 1.01 180.0
1 11 18 0.46 5.52 0.59 180.0
2 11 18 0.00 5.54 0.22 180.0
3 11 18 10.31 5.59 3.35 0.0
4 11 18 1.11 5.82 2.20 0.0
1 1 19 13.49 4.21 3.73 0.0
2 1 19 6.95 4.84 0.40 180.0
3 1 19 10.62 5.20 1.98 0.0
4 1 19 11.95 5.20 1.37 0.0
5 1 19 10.21 5.40 0.77 0.0
6 1 19 41.50 6.03 5.09 0.0
7 1 19 5.46 6.39 1.71 180.0
8 1 19 10.77 6.37 3.57 180.0
9 1 19 5.23 6.46 1.58 180.0
10 1 19 7.85 6.10 1.73 0.0
0 2 19 10.38 6.58 1.60 180.0
1 2 19 7.69 4.68 2.10 180.0
2 2 19 31.67 5.36 6.41 180.0
3 2 19 8.31 5.35 0.26 0.0
4 2 19 19.01 5.57 2.69 0.0
5 2 19 51.62 5.99 6.93 180.0
6 2 19 26.35 6.34 4.50 180.0
7 2 19 13.56 6.67 2.81 180.0
8 2 19 0.79 6.27 1.20 180.0
9 2 19 3.58 6.06 0.49 180.0
10 2 19 0.00 6.15 1.23 180.0
1 3 19 8.01 4.99 0.23 180.0
2 3 19 10.35 5.16 1.00 0.0
3 3 19 31.38 5.87 5.34 180.0
4 3 19 17.77 5.81 4.29 180.0
5 3 19 23.69 6.12 4.18 0.0
6 3 19 8.47 6.48 1.53 180.0
7 3 19 1.00 6.47 1.97 180.0
8 3 19 13.24 6.34 0.61 0.0
9 3 19 9.34 5.82 1.74 0.0
10 3 19 3.69 5.83 1.25 0.0
0 4 19 12.08 7.26 1.52 0.0
1 4 19 9.56 5.41 3.10 180.0
2 4 19 11.20 5.68 1.89 180.0
3 4 19 6.51 5.88 0.33 180.0
4 4 19 79.36 6.75 7.89 0.0
5 4 19 27.00 6.66 4.88 180.0
6 4 19 110.05 7.88 10.14 180.0
7 4 19 0.00 6.51 0.04 0.0
8 4 19 14.93 6.02 3.61 0.0
9 4 19 5.68 5.97 0.65 180.0
10 4 19 1.73 6.13 0.24 0.0
1 5 19 2.32 5.92 0.12 0.0
2 5 19 8.19 6.09 2.25 0.0
3 5 19 6.17 6.22 1.76 180.0
4 5 19 18.13 6.54 3.37 180.0
5 5 19 3.08 6.70 0.49 180.0
6 5 19 6.73 6.78 0.97 0.0
7 5 19 10.25 6.27 0.54 0.0
8 5 19 8.29 6.45 0.46 0.0
9 5 19 7.30 6.50 3.50 0.0
0 6 19 40.84 9.99 4.52 0.0
1 6 19 7.53 6.60 2.30 180.0
2 6 19 2.70 6.62 0.38 180.0
3 6 19 21.58 6.97 5.14 0.0
4 6 19 2.15 6.95 2.82 0.0
5 6 19 1.96 6.81 1.51 0.0
6 6 19 0.43 6.62 0.31 180.0
7 6 19 4.05 6.65 3.69 0.0
8 6 19 2.10 6.70 2.01 0.0
9 6 19 6.11 6.24 1.84 0.0
1 7 19 0.00 6.83 1.23 180.0
2 7 19 7.92 6.56 0.65 180.0
3 7 19 8.74 6.96 0.08 180.0
4 7 19 4.15 6.79 2.48 0.0
5 7 19 2.74 6.63 0.41 180.0
6 7 19 5.66 6.76 1.41 180.0
7 7 19 6.94 6.24 2.96 0.0
8 7 19 0.00 6.30 0.50 0.0
0 8 19 15.67 9.32 3.94 0.0
1 8 19 0.66 6.11 1.15 180.0
2 8 19 2.18 6.02 2.32 180.0
3 8 19 8.42 6.31 2.59 0.0
4 8 19 8.61 6.79 2.25 180.0
5 8 19 2.82 6.59 2.64 0.0
6 8 19 1.49 6.61 3.82 0.0
7 8 19 0.00 6.44 0.09 180.0
1 9 19 6.53 5.73 2.71 180.0
2 9 19 1.01 5.56 1.30 0.0
3 9 19 9.45 6.39 2.71 0.0
4 9 19 0.00 6.09 0.55 180.0
5 9 19 2.47 6.58 1.49 180.0
6 9 19 2.73 6.30 0.98 180.0
0 10 19 0.37 7.76 0.86 0.0
1 10 19 3.08 5.78 1.52 180.0
2 10 19 3.67 5.61 2.22 180.0
3 10 19 8.52 5.75 1.29 180.0
4 10 19 0.30 6.01 0.09 180.0
1 11 19 0.78 5.59 1.73 0.0
0 0 20 40.00 10.09 0.73 0.0
1 0 20 122.43 8.21 9.86 0.0
2 0 20 5.46 7.08 2.00 0.0
3 0 20 28.42 7.28 2.02 0.0
4 0 20 11.59 7.53 2.26 180.0
5 0 20 51.03 8.74 4.62 180.0
6 0 20 58.03 9.69 5.79 180.0
7 0 20 28.07 9.46 4.03 0.0
8 0 20 19.21 9.25 2.49 0.0
9 0 20 45.99 10.15 5.23 180.0
10 0 20 13.39 10.17 0.62 180.0
1 1 20 24.07 4.64 1.91 180.0
2 1 20 44.06 5.34 7.44 0.0
3 1 20 6.76 5.39 0.09 180.0
4 1 20 38.74 5.80 6.22 0.0
5 1 20 13.08 5.99 0.65 180.0
6 1 20 20.03 6.55 3.02 0.0
7 1 20 18.54 6.32 1.39 0.0
8 1 20 15.09 6.68 0.82 180.0
9 1 20 10.47 6.54 0.90 180.0
10 1 20 5.81 6.81 1.14 180.0
0 2 20 10.46 7.03 3.11 180.0
1 2 20 10.03 4.63 1.62 0.0
2 2 20 11.50 5.27 0.51 180.0
3 2 20 0.00 5.75 0.84 180.0
4 2 20 6.76 5.77 1.35 180.0
5 2 20 4.37 6.09 0.01 180.0
6 2 20 16.21 6.09 1.72 0.0
7 2 20 6.21 6.58 0.61 180.0
8 2 20 3.75 6.49 1.56 0.0
9 2 20 0.46 6.40 1.52 0.0
1 3 20 7.79 4.97 0.95 0.0
2 3 20 70.43 6.10 8.22 0.0
3 3 20 27.28 6.09 4.02 180.0
4 3 20 7.74 6.31 0.78 0.0
5 3 20 17.07 6.56 2.29 0.0
6 3 20 39.09 7.04 6.38 0.0
7 3 20 5.93 6.53 2.24 180.0
8 3 20 8.23 6.57 3.55 180.0
9 3 20 3.03 6.39 1.01 0.0
0 4 20 13.00 7.92 3.23 180.0
1 4 20 9.96 5.64 1.57 180.0
2 4 20 15.08 6.06 2.66 0.0
3 4 20 14.30 6.49 3.53 180.0
4 4 20 7.55 6.82 0.25 0.0
5 4 20 0.00 6.92 0.54 0.0
6 4 20 8.11 7.08 3.70 0.0
7 4 20 9.40 6.35 1.95 0.0
8 4 20 0.00 6.24 0.40 180.0
9 4 20 0.00 6.21 1.95 0.0
1 5 20 12.81 6.35 2.51 0.0
2 5 20 8.15 6.50 3.25 180.0
3 5 20 4.63 6.58 0.16 180.0
4 5 20 5.74 6.76 3.80 180.0
5 5 20 0.63 6.80 0.32 0.0
6 5 20 6.35 6.63 0.37 180.0
7 5 20 8.85 6.57 0.16 180.0
8 5 20 3.22 6.30 0.45 180.0
0 6 20 21.17 9.80 4.96 0.0
1 6 20 6.82 6.70 1.80 180.0
2 6 20 6.34 6.66 2.25 0.0
3 6 20 0.00 6.74 0.35 0.0
4 6 20 5.97 6.68 0.39 180.0
5 6 20 6.49 6.77 1.88 0.0
6 6 20 6.58 6.93 1.20 180.0
7 6 20 2.85 6.52 1.03 180.0
8 6 20 9.53 6.82 3.79 180.0
1 7 20 3.99 6.78 0.17 0.0
2 7 20 3.46 6.90 2.15 180.0
3 7 20 7.39 7.36 1.95 0.0
4 7 20 8.86 6.94 2.41 180.0
5 7 20 5.20 6.87 1.93 0.0
6 7 20 2.72 6.77 0.46 180.0
7 7 20 4.38 6.77 0.40 180.0
0 8 20 10.09 8.44 1.85 180.0
1 8 20 0.23 6.51 0.82 0.0
2 8 20 3.00 6.09 0.11 180.0
3 8 20 3.52 6.79 0.16 0.0
4 8 20 0.00 6.68 2.25 180.0
5 8 20 3.55 6.77 2.01 0.0
6 8 20 4.29 6.76 0.08 180.0
1 9 20 8.54 5.85 2.11 180.0
2 9 20 0.00 5.99 0.26 180.0
3 9 20 5.46 6.53 1.98 0.0
4 9 20 2.79 6.59 0.03 0.0
0 10 20 0.00 8.43 0.45 0.0
1 10 20 0.82 5.90 1.47 180.0
2 10 20 9.89 5.69 4.11 180.0
1 1 21 24.72 5.22 3.30 0.0
2 1 21 34.79 5.64 5.34 180.0
3 1 21 1.04 5.86 0.08 0.0
4 1 21 4.84 6.09 0.22 180.0
5 1 21 12.34 6.37 2.44 180.0
6 1 21 6.00 6.46 0.97 180.0
7 1 21 13.55 6.50 0.71 180.0
8 1 21 1.37 7.08 0.81 0.0
9 1 21 11.58 7.45 3.64 180.0
0 2 21 137.89 9.10 9.87 0.0
1 2 21 10.73 5.14 1.64 180.0
2 2 21 58.04 6.36 6.29 0.0
3 2 21 7.31 6.13 2.87 180.0
4 2 21 5.63 6.13 0.47 180.0
5 2 21 10.89 6.62 1.25 180.0
6 2 21 7.97 6.43 2.25 0.0
7 2 21 5.83 6.62 0.13 180.0
8 2 21 6.03 6.66 0.23 0.0
9 2 21 0.00 6.65 2.25 0.0
1 3 21 31.17 5.74 3.72 180.0
2 3 21 45.98 6.42 5.41 0.0
3 3 21 11.40 6.71 2.26 0.0
4 3 21 11.73 6.87 3.11 0.0
5 3 21 10.07 6.57 2.53 180.0
6 3 21 10.24 6.78 1.99 180.0
7 3 21 7.25 6.59 1.78 0.0
8 3 21 5.04 6.90 2.00 0.0
0 4 21 149.99 10.89 10.43 180.0
1 4 21 9.60 6.32 0.35 0.0
2 4 21 34.49 6.75 4.36 0.0
3 4 21 39.48 7.12 5.37 180.0
4 4 21 3.00 7.04 1.56 0.0
5 4 21 14.20 7.03 2.70 0.0
6 4 21 9.54 6.80 0.02 180.0
7 4 21 13.88 6.91 4.55 180.0
8 4 21 1.74 6.57 0.47 0.0
1 5 21 9.37 6.75 1.70 180.0
2 5 21 5.60 6.51 0.75 0.0
3 5 21 0.00 6.77 0.57 180.0
4 5 21 7.97 6.97 1.64 0.0
5 5 21 5.71 6.93 2.27 0.0
6 5 21 7.77 6.95 0.90 180.0
7 5 21 0.04 6.48 1.08 0.0
0 6 21 87.87 10.87 8.90 180.0
1 6 21 13.42 6.89 2.14 0.0
2 6 21 7.62 6.80 2.32 180.0
3 6 21 2.28 6.97 1.92 0.0
4 6 21 5.61 6.68 1.55 180.0
5 6 21 2.91 6.83 3.53 0.0
6 6 21 5.73 6.94 0.21 0.0
7 6 21 7.38 6.86 2.07 180.0
1 7 21 0.00 7.13 0.62 180.0
2 7 21 22.79 7.41 3.41 180.0
3 7 21 9.49 7.20 0.43 0.0
4 7 21 0.00 6.80 1.75 180.0
5 7 21 4.07 6.87 1.12 0.0
6 7 21 0.00 6.88 0.02 0.0
0 8 21 12.19 8.50 3.16 0.0
1 8 21 15.57 6.71 3.14 0.0
2 8 21 2.78 6.90 0.96 0.0
3 8 21 5.55 7.13 0.78 0.0
4 8 21 12.90 6.97 3.99 180.0
1 9 21 1.74 6.10 0.91 0.0
2 9 21 9.97 6.53 3.43 0.0
0 0 22 97.06 12.43 5.57 180.0
1 0 22 26.81 8.05 3.72 0.0
2 0 22 46.70 8.63 6.44 180.0
3 0 22 4.17 8.46 2.05 0.0
4 0 22 14.62 8.78 3.00 0.0
5 0 22 11.78 9.43 1.08 0.0
6 0 22 11.92 9.66 2.24 180.0
7 0 22 18.71 10.56 1.59 180.0
8 0 22 19.88 10.54 1.50 0.0
1 1 22 36.17 5.73 4.58 180.0
2 1 22 8.74 5.73 1.62 180.0
3 1 22 5.29 6.23 0.37 180.0
4 1 22 12.75 6.29 1.57 0.0
5 1 22 4.06 6.65 1.77 180.0
6 1 22 11.65 6.84 0.32 180.0
7 1 22 4.70 7.21 0.30 0.0
8 1 22 12.50 7.50 1.46 180.0
0 2 22 1.80 8.32 0.99 0.0
1 2 22 13.90 5.92 3.10 180.0
2 2 22 19.48 6.17 3.72 180.0
3 2 22 0.00 6.35 2.27 0.0
4 2 22 14.62 6.82 3.01 0.0
5 2 22 7.16 7.03 0.33 0.0
6 2 22 6.40 6.76 1.86 180.0
7 2 22 4.32 6.84 0.87 180.0
1 3 22 25.79 6.00 3.78 180.0
2 3 22 5.44 6.46 0.26 180.0
3 3 22 35.23 7.12 4.71 180.0
4 3 22 0.00 6.86 1.46 0.0
5 3 22 13.65 6.95 1.41 0.0
6 3 22 9.50 7.27 2.06 180.0
7 3 22 5.22 6.87 1.08 180.0
0 4 22 63.79 10.78 6.95 0.0
1 4 22 3.80 6.63 0.37 180.0
2 4 22 15.38 6.90 3.28 0.0
3 4 22 16.54 7.16 2.73 180.0
4 4 22 2.69 7.16 0.16 0.0
5 4 22 0.00 7.07 0.87 180.0
6 4 22 1.65 6.99 0.47 0.0
7 4 22 4.85 7.29 0.33 0.0
1 5 22 13.08 7.22 2.98 0.0
2 5 22 10.12 7.24 2.46 0.0
3 5 22 5.00 7.05 1.82 0.0
4 5 22 1.34 6.90 0.44 0.0
5 5 22 5.98 7.36 1.53 180.0
6 5 22 6.63 7.22 0.25 0.0
0 6 22 1.58 10.40 1.70 0.0
1 6 22 9.24 7.14 0.90 0.0
2 6 22 4.67 6.82 2.58 0.0
3 6 22 0.00 7.31 0.06 180.0
4 6 22 0.00 6.72 0.46 180.0
5 6 22 3.38 7.04 1.15 180.0
1 7 22 16.29 7.53 2.82 0.0
2 7 22 6.34 7.10 2.90 180.0
3 7 22 3.95 7.20 3.38 0.0
4 7 22 6.43 7.17 2.89 0.0
0 8 22 5.80 8.57 2.41 180.0
1 8 22 10.29 6.66 0.54 0.0
2 8 22 3.88 7.61 2.78 180.0
1 1 23 13.88 5.75 3.47 0.0
2 1 23 3.10 6.02 0.44 180.0
3 1 23 5.36 6.38 0.39 180.0
4 1 23 2.80 6.71 0.61 180.0
5 1 23 5.22 7.09 0.99 0.0
6 1 23 15.36 7.37 2.17 0.0
0 2 23 36.38 8.75 4.45 0.0
1 2 23 2.40 6.00 0.94 180.0
2 2 23 4.75 6.27 0.04 0.0
3 2 23 7.45 6.90 0.52 0.0
4 2 23 4.58 7.17 0.99 180.0
5 2 23 0.00 7.58 0.76 0.0
6 2 23 9.17 7.53 2.03 0.0
1 3 23 13.23 6.62 2.88 180.0
2 3 23 21.65 6.87 3.74 0.0
3 3 23 4.96 7.19 0.90 0.0
4 3 23 10.07 7.32 2.33 180.0
5 3 23 1.25 7.60 0.13 180.0
6 3 23 0.00 7.40 1.38 0.0
0 4 23 3.40 10.24 0.58 180.0
1 4 23 23.39 7.48 4.21 180.0
2 4 23 7.38 7.14 2.14 180.0
3 4 23 0.00 7.56 0.23 0.0
4 4 23 3.10 8.10 1.09 0.0
5 4 23 8.94 7.32 1.94 180.0
1 5 23 6.78 7.73 2.16 180.0
2 5 23 9.96 7.37 1.68 180.0
3 5 23 0.00 7.60 0.88 180.0
4 5 23 0.00 7.31 0.36 0.0
0 6 23 0.00 11.62 1.00 0.0
1 6 23 0.00 7.38 0.51 180.0
2 6 23 9.08 7.33 2.12 180.0
3 6 23 0.00 7.20 0.63 180.0
1 7 23 0.49 8.29 0.15 0.0
0 0 24 30.10 12.86 6.90 180.0
1 0 24 8.55 8.91 1.98 180.0
2 0 24 5.53 9.31 2.88 0.0
3 0 24 8.01 9.41 0.83 180.0
4 0 24 17.41 9.81 2.35 180.0
5 0 24 3.37 10.42 0.34 180.0
1 1 24 1.31 6.10 0.54 0.0
2 1 24 4.35 6.49 0.44 0.0
3 1 24 9.91 6.63 1.02 0.0
4 1 24 11.27 7.18 0.33 180.0
5 1 24 0.71 7.40 1.10 180.0
0 2 24 7.33 8.77 3.62 180.0
1 2 24 10.33 6.13 0.95 180.0
2 2 24 8.08 6.68 1.98 0.0
3 2 24 0.58 7.81 0.47 0.0
4 2 24 0.80 7.42 1.64 180.0
5 2 24 4.31 7.61 0.99 0.0
1 3 24 3.05 7.06 0.86 0.0
2 3 24 2.43 7.44 0.36 0.0
3 3 24 7.93 7.80 0.83 180.0
4 3 24 5.24 8.23 0.88 0.0
0 4 24 1.87 10.94 1.93 0.0
1 4 24 3.77 7.94 0.95 0.0
2 4 24 8.32 7.86 0.71 0.0
3 4 24 0.00 8.12 0.02 180.0
1 5 24 0.90 8.15 0.30 0.0
2 5 24 3.34 8.17 2.22 0.0
1 1 25 4.68 6.48 0.38 180.0
2 1 25 8.16 6.89 2.02 180.0
0 2 25 0.00 9.72 0.17 180.0
1 2 25 7.16 6.45 0.54 0.0
2 2 25 6.19 6.98 0.21 0.0
 
