# Supplementary material for: Structural resolution of a small organic molecule by serial X-ray free-electron laser and electron crystallography
Source: Nat Chem. 2023 Mar 20;15(4):491–7. doi: 10.1038/s41557-023-01162-9 (PMC10719108; doi:10.1038/s41557-023-01162-9)
Supplement: Supplementary file 5 — Crystallographic data of cryoED. [file 41557_2023_1162_MOESM5_ESM.cif]

 
data_Rh6G_cryoED_0

# start Validation Reply Form
_vrf_RINTA01_Rh6G_cryoED_0
;
PROBLEM: The value of Rint is greater than 0.25
RESPONSE: The value is calculated from the multiple crystals and relatively high
 Rint values are common for electron diffraction due to dynamical scattering.
;
_vrf_SHFSU01_Rh6G_cryoED_0
;
PROBLEM: The absolute value of parameter shift to su ratio > 0.20
RESPONSE: Relatively high su values are common for electron diffraction due to d
ynamical scattering. Additional refimenent cycles did not converge.
;
_vrf_PLAT020_Rh6G_cryoED_0
;
PROBLEM: The Value of Rint is Greater Than 0.12 .........      1.081 Report
RESPONSE: The value is calculated from the multiple crystals and relatively high
 Rint values are common for electron diffraction due to dynamical scattering.
;
_vrf_PLAT080_Rh6G_cryoED_0
;
PROBLEM: Maximum Shift/Error ............................       2.38 Why ? 
RESPONSE: Relatively high su values are common for electron diffraction due to d
ynamical scattering. Additional refimenent cycles did not converge.
;
_vrf_PLAT082_Rh6G_cryoED_0
;
PROBLEM: High R1 Value ..................................       0.21 Report
RESPONSE: Relatively high R-values are common for electron diffraction due to dynamical scattering. Additional refimenent cycles did not improve the value.
;
_vrf_PLAT770_Rh6G_cryoED_0
;
PROBLEM: Suspect C-H Bond in CIF:  C10_1    --H16_1     .       1.96 Ang.  
RESPONSE: Not C-H Bond. This would be wrongly detected because the N-H bond is elonged to fit in Coulomb potential density.
;
_vrf_PLAT084_Rh6G_cryoED_0
;
PROBLEM: High wR2 Value (i.e. > 0.25) ...................       0.44 Report
RESPONSE: Relatively high R-values are common for electron diffraction due to dynamical scattering. Additional refimenent cycles did not improve the value.
;
_vrf_PLAT234_Rh6G_cryoED_0
;
PROBLEM: Large Hirshfeld Difference O30_1    --C29_1    .       0.26 Ang.  
RESPONSE: ADP values obtained from electron diffraction sometimes do not converge within the usual range for X-ray diffraction. Additional refimenent cycles did not improve the value.
;
_vrf_PLAT340_Rh6G_cryoED_0
;
PROBLEM: Low Bond Precision on  C-C Bonds ...............    0.01922 Ang.  
RESPONSE: Relatively low bond precision are common for electron diffraction due to dynamical scattering. Additional refimenent cycles did not improve the value.
;
# end Validation Reply Form
 
_audit_creation_method            'SHELXL-2018/3'
_shelx_SHELXL_version_number      '2018/3'
_chemical_name_systematic         ?
_chemical_name_common             ?
_chemical_melting_point           ?
_chemical_formula_moiety          ?
_chemical_formula_sum
 'C56 H58 Cl2 H2 H2 N4 O7'
_chemical_formula_weight          974.00

loop_
 _atom_type_symbol
 _atom_type_description
 _atom_type_scat_dispersion_real
 _atom_type_scat_dispersion_imag
 _atom_type_scat_source
 'C'  'C'   0.0000   0.0000
 'International Tables Vol C Tables 4.3.1.1'
 'H'  'H'   0.0000   0.0000
 'International Tables Vol C Tables 4.3.1.1'
 'N'  'N'   0.0000   0.0000
 'International Tables Vol C Tables 4.3.1.1'
 'O'  'O'   0.0000   0.0000
 'International Tables Vol C Tables 4.3.1.1'
 'Cl'  'Cl'   0.0000   0.0000
 'Calculated for charged atom for electron scattering'
 'H'  'H15'   0.0000   0.0000
 'Calculated for charged atom for electron scattering'
 'H'  'H16'   0.0000   0.0000
 'Calculated for charged atom for electron scattering'
 
_space_group_crystal_system       orthorhombic
_space_group_IT_number            61
_space_group_name_H-M_alt         'P b c a'
_space_group_name_Hall            '-P 2ac 2ab'
 
_shelx_space_group_comment
;
The symmetry employed for this shelxl refinement is uniquely defined
by the following loop, which should always be used as a source of
symmetry information in preference to the above space-group names.
They are only intended as comments.
;
 
loop_
 _space_group_symop_operation_xyz
 'x, y, z'
 '-x+1/2, -y, z+1/2'
 '-x, y+1/2, -z+1/2'
 'x+1/2, -y+1/2, -z'
 '-x, -y, -z'
 'x-1/2, y, -z-1/2'
 'x, -y-1/2, z-1/2'
 '-x-1/2, y-1/2, z'
 
_cell_length_a                    14.630
_cell_length_b                    14.530
_cell_length_c                    22.830
_cell_angle_alpha                 90
_cell_angle_beta                  90
_cell_angle_gamma                 90
_cell_volume                      4853.1
_cell_formula_units_Z             4
_cell_measurement_temperature     98
_cell_measurement_reflns_used     3483
_cell_measurement_theta_min       2.510
_cell_measurement_theta_max       33.748
 
_exptl_crystal_description        'microcrystal'
_exptl_crystal_colour             'red'
_exptl_crystal_density_meas       ?
_exptl_crystal_density_method     ?
_exptl_crystal_density_diffrn     1.333          
_exptl_crystal_F_000              2311
_exptl_transmission_factor_min    ?
_exptl_transmission_factor_max    ?
_exptl_crystal_size_max           ?
_exptl_crystal_size_mid           ?
_exptl_crystal_size_min           ?
_exptl_absorpt_coefficient_mu     0.000
_shelx_estimated_absorpt_T_min    ?
_shelx_estimated_absorpt_T_max    ?
_exptl_absorpt_correction_type    ?
_exptl_absorpt_correction_T_min   ?
_exptl_absorpt_correction_T_max   ?
_exptl_absorpt_process_details    ?
_exptl_absorpt_special_details    ?
_diffrn_radiation_probe           electron
_diffrn_ambient_temperature       98
_diffrn_radiation_wavelength      0.0198
_diffrn_radiation_type            'Electron'
_diffrn_source                    'electron microscope'
_diffrn_measurement_device_type   'JEOL CRYO ARM 300'
_diffrn_measurement_method        'rotation'
_diffrn_detector_type             'Direct Electron DE64'
_diffrn_detector_area_resol_mean  ?
_diffrn_reflns_number             6550
_diffrn_reflns_av_unetI/netI      0.1845
_diffrn_reflns_av_R_equivalents   1.081
_diffrn_reflns_limit_h_min        -16
_diffrn_reflns_limit_h_max        16
_diffrn_reflns_limit_k_min        -16
_diffrn_reflns_limit_k_max        16
_diffrn_reflns_limit_l_min        -25
_diffrn_reflns_limit_l_max        25
_diffrn_reflns_theta_min          2.510
_diffrn_reflns_theta_max          33.748
_diffrn_reflns_theta_full         33.748
_diffrn_measured_fraction_theta_max   1.000
_diffrn_measured_fraction_theta_full  1.000
_diffrn_reflns_Laue_measured_fraction_max    1.000
_diffrn_reflns_Laue_measured_fraction_full   1.000
_diffrn_reflns_point_group_measured_fraction_max   1.000
_diffrn_reflns_point_group_measured_fraction_full  1.000
_reflns_number_total              3481
_reflns_number_gt                 1939
_reflns_threshold_expression      'I > 2\s(I)'
_reflns_Friedel_coverage          0.000
_reflns_Friedel_fraction_max      .
_reflns_Friedel_fraction_full     .
 
_reflns_special_details
;
 Reflections were merged by SHELXL according to the crystal
 class for the calculation of statistics and refinement.
 
 _reflns_Friedel_fraction is defined as the number of unique
 Friedel pairs measured divided by the number that would be
 possible theoretically, ignoring centric projections and
 systematic absences.
;
 
_computing_data_collection        'DIALS (Clabbers et al, 2018)'
_computing_cell_refinement        'DIALS (Clabbers et al, 2018)'
_computing_data_reduction         'DIALS (Clabbers et al, 2018)'
_computing_structure_solution     'SHELXT 2018/2 (Sheldrick, 2018)'
_computing_structure_refinement 'SHELXL-2018/3 (Sheldrick, 2018)'
_computing_molecular_graphics     ?
_computing_publication_material   ?
_refine_special_details           ?
_refine_ls_structure_factor_coef  Fsqd
_refine_ls_matrix_type            full
_refine_ls_weighting_scheme       calc
_refine_ls_weighting_details
'w=1/[\s^2^(Fo^2^)+(0.1000P)^2^] where P=(Fo^2^+2Fc^2^)/3'
_atom_sites_solution_primary      ?
_atom_sites_solution_secondary    ?
_atom_sites_solution_hydrogens    geom
_refine_ls_hydrogen_treatment     mixed
_refine_ls_extinction_method      'modified baed on SHELXL-2018/3 (Sheldrick 2018)'
_refine_ls_extinction_coef        572(80)
_refine_ls_extinction_expression
 'Fc^*^=kFc[1+0.001xFc^2^/sin(2\q)]^-1/4^'
_refine_ls_number_reflns          3481
_refine_ls_number_parameters      325
_refine_ls_number_restraints      422
_refine_ls_R_factor_all           0.2333
_refine_ls_R_factor_gt            0.2063
_refine_ls_wR_factor_ref          0.4381
_refine_ls_wR_factor_gt           0.4202
_refine_ls_goodness_of_fit_ref    2.095
_refine_ls_restrained_S_all       1.991
_refine_ls_shift/su_max           2.375
_refine_ls_shift/su_mean          0.139
 
loop_
 _atom_site_label
 _atom_site_type_symbol
 _atom_site_fract_x
 _atom_site_fract_y
 _atom_site_fract_z
 _atom_site_U_iso_or_equiv
 _atom_site_adp_type
 _atom_site_occupancy
 _atom_site_site_symmetry_order  
 _atom_site_calc_flag
 _atom_site_refinement_flags_posn
 _atom_site_refinement_flags_adp
 _atom_site_refinement_flags_occupancy
 _atom_site_disorder_assembly
 _atom_site_disorder_group
Cl1_1 Cl 0.7816(4) 0.5472(6) 0.7787(3) 0.132(3) Uani 1 1 d . . . . .
O2W_1 O 0.8292(12) 0.344(2) 0.7669(9) 0.121(10) Uani 0.5 1 d . U P . .
C1_1 C 0.6559(8) 0.4057(9) 0.5577(7) 0.098(4) Uani 1 1 d . U . . .
H1_1 H 0.715245 0.417552 0.529618 0.117 Uiso 1 1 calc R U . . .
C2_1 C 0.6680(7) 0.4010(2) 0.6171(6) 0.096(4) Uani 1 1 d . U . . .
C3_1 C 0.5887(7) 0.3820(9) 0.6535(6) 0.082(4) Uani 1 1 d . U . . .
C4_1 C 0.5053(9) 0.3737(8) 0.6278(6) 0.089(4) Uani 1 1 d . U . . .
H4_1 H 0.444665 0.368516 0.655598 0.107 Uiso 1 1 calc R U . . .
C5_1 C 0.4947(8) 0.3714(9) 0.5678(6) 0.087(4) Uani 1 1 d . U . . .
C6_1 C 0.4097(7) 0.3571(8) 0.5400(6) 0.072(3) Uani 1 1 d . U . . .
C7_1 C 0.4060(8) 0.3620(8) 0.4780(6) 0.085(4) Uani 1 1 d . U . . .
C8_1 C 0.3217(7) 0.3472(8) 0.4456(6) 0.086(4) Uani 1 1 d . U . . .
H8_1 H 0.259345 0.329372 0.469417 0.103 Uiso 1 1 calc R U . . .
C9_1 C 0.3189(7) 0.3550(10) 0.3864(6) 0.099(4) Uani 1 1 d . U . . .
C10_1 C 0.4006(7) 0.3790(2) 0.3529(5) 0.095(4) Uani 1 1 d . U . . .
N16_1 N 0.4001(6) 0.38341(10) 0.2953(6) 0.113(4) Uani 1 1 d G U . . .
H16_1 H16 0.3356(9) 0.3760(3) 0.2781(10) 0.135 Uiso 1 1 d G U . . .
C11_1 C 0.4866(7) 0.3895(8) 0.3864(6) 0.082(4) Uani 1 1 d . U . . .
H11_1 H 0.551408 0.401549 0.363736 0.099 Uiso 1 1 calc R U . . .
C12_1 C 0.4835(6) 0.3837(7) 0.4472(6) 0.070(3) Uani 1 1 d . U . . .
O13_1 O 0.5656(6) 0.3971(8) 0.4738(5) 0.085(3) Uani 1 1 d . U . . .
C14_1 C 0.5698(6) 0.3959(8) 0.5321(6) 0.077(4) Uani 1 1 d . U . . .
N15_1 N 0.7515(7) 0.40352(10) 0.6407(5) 0.121(5) Uani 1 1 d G U . . .
H15_1 H15 0.7469(19) 0.3981(2) 0.6855(5) 0.145 Uiso 1 1 d G U . . .
C17_1 C 0.3286(8) 0.3363(9) 0.5736(6) 0.092(4) Uani 1 1 d . U . . .
C18_1 C 0.2989(8) 0.2438(9) 0.5820(6) 0.095(4) Uani 1 1 d . U . . .
C19_1 C 0.2185(8) 0.2285(11) 0.6126(7) 0.109(5) Uani 1 1 d . U . . .
H19_1 H 0.194047 0.158081 0.619223 0.131 Uiso 1 1 calc R U . . .
C20_1 C 0.1697(10) 0.3003(13) 0.6344(7) 0.122(5) Uani 1 1 d . U . . .
H20_1 H 0.109304 0.286070 0.661204 0.146 Uiso 1 1 calc R U . . .
C21_1 C 0.1940(9) 0.3914(12) 0.6239(7) 0.115(5) Uani 1 1 d . U . . .
H21_1 H 0.150866 0.448234 0.638751 0.138 Uiso 1 1 calc R U . . .
C22_1 C 0.2759(10) 0.4080(12) 0.5934(7) 0.114(5) Uani 1 1 d . U . . .
H22_1 H 0.297830 0.478848 0.585396 0.136 Uiso 1 1 calc R U . . .
C23_1 C 0.8344(7) 0.41270(19) 0.6054(7) 0.127(5) Uani 1 1 d . U . . .
H23A_1 H 0.836100 0.358510 0.571236 0.152 Uiso 1 1 calc R U . . .
H23B_1 H 0.835470 0.480794 0.583499 0.152 Uiso 1 1 calc R U . . .
C24_1 C 0.9181(9) 0.4030(11) 0.6463(8) 0.125(5) Uani 1 1 d . U . . .
H24A_1 H 0.980276 0.409627 0.620907 0.188 Uiso 1 1 calc R U . . .
H24B_1 H 0.915965 0.456469 0.679426 0.188 Uiso 1 1 calc R U . . .
H24C_1 H 0.916585 0.336129 0.667358 0.188 Uiso 1 1 calc R U . . .
C25_1 C 0.6004(9) 0.3726(10) 0.7161(6) 0.104(4) Uani 1 1 d . U . . .
H25A_1 H 0.638502 0.430949 0.732731 0.156 Uiso 1 1 calc R U . . .
H25B_1 H 0.637535 0.309668 0.725374 0.156 Uiso 1 1 calc R U . . .
H25C_1 H 0.533967 0.369958 0.737009 0.156 Uiso 1 1 calc R U . . .
C26_1 C 0.2356(8) 0.3323(15) 0.3535(7) 0.146(7) Uani 1 1 d . U . . .
H26A_1 H 0.249637 0.276000 0.323656 0.219 Uiso 1 1 calc R U . . .
H26B_1 H 0.213622 0.392042 0.328712 0.219 Uiso 1 1 calc R U . . .
H26C_1 H 0.182049 0.312234 0.383696 0.219 Uiso 1 1 calc R U . . .
C27_1 C 0.4776(8) 0.3967(2) 0.2598(8) 0.130(6) Uani 1 1 d . U . . .
H27A_1 H 0.498819 0.469676 0.263827 0.155 Uiso 1 1 calc R U . . .
H27B_1 H 0.533839 0.353960 0.277702 0.155 Uiso 1 1 calc R U . . .
C28_1 C 0.4685(16) 0.3763(17) 0.2002(12) 0.216(11) Uani 1 1 d . U . . .
H28A_1 H 0.532762 0.389440 0.178137 0.323 Uiso 1 1 calc R U . . .
H28B_1 H 0.450229 0.304431 0.195085 0.323 Uiso 1 1 calc R U . . .
H28C_1 H 0.415520 0.419119 0.181333 0.323 Uiso 1 1 calc R U . . .
C29_1 C 0.3523(8) 0.1657(9) 0.5645(6) 0.093(4) Uani 1 1 d . U . . .
O30_1 O 0.3183(9) 0.0917(12) 0.5526(7) 0.127(5) Uani 1 1 d . U . . .
O31_1 O 0.4319(9) 0.1812(11) 0.5636(9) 0.151(6) Uani 1 1 d . U . . .
C32_1 C 0.4903(13) 0.1178(15) 0.5447(12) 0.179(8) Uani 1 1 d . U . . .
H32A_1 H 0.518729 0.083468 0.584016 0.215 Uiso 1 1 calc R U . . .
H32B_1 H 0.449450 0.065293 0.521021 0.215 Uiso 1 1 calc R U . . .
C33_1 C 0.5649(11) 0.1402(10) 0.5083(9) 0.140(6) Uani 1 1 d . U . . .
H33A_1 H 0.603163 0.078349 0.498279 0.210 Uiso 1 1 calc R U . . .
H33B_1 H 0.539963 0.170752 0.468064 0.210 Uiso 1 1 calc R U . . .
H33C_1 H 0.608890 0.188835 0.530739 0.210 Uiso 1 1 calc R U . . .
 
loop_
 _atom_site_aniso_label
 _atom_site_aniso_U_11
 _atom_site_aniso_U_22
 _atom_site_aniso_U_33
 _atom_site_aniso_U_23
 _atom_site_aniso_U_13
 _atom_site_aniso_U_12
Cl1_1 0.130(6) 0.192(8) 0.075(6) 0.033(5) -0.013(4) -0.007(4)
O2W_1 0.085(12) 0.26(3) 0.015(12) -0.033(15) -0.011(9) 0.011(14)
C1_1 0.087(8) 0.126(10) 0.081(11) 0.012(8) -0.001(7) -0.007(6)
C2_1 0.072(7) 0.171(12) 0.044(9) 0.004(8) -0.004(6) -0.021(6)
C3_1 0.081(7) 0.118(10) 0.048(9) 0.009(7) -0.005(6) -0.018(6)
C4_1 0.111(9) 0.098(9) 0.058(10) 0.010(7) -0.007(7) -0.006(6)
C5_1 0.091(8) 0.108(9) 0.061(9) 0.002(7) 0.010(7) 0.005(6)
C6_1 0.079(7) 0.088(8) 0.049(8) -0.010(6) 0.012(6) 0.015(5)
C7_1 0.106(8) 0.087(8) 0.062(10) -0.006(7) 0.009(7) -0.006(6)
C8_1 0.081(7) 0.106(9) 0.071(10) 0.005(7) 0.010(7) -0.007(6)
C9_1 0.081(7) 0.167(12) 0.049(9) 0.012(8) 0.007(7) -0.008(7)
C10_1 0.095(8) 0.163(12) 0.025(7) -0.017(7) 0.003(6) -0.016(7)
N16_1 0.105(8) 0.153(11) 0.080(10) 0.021(9) -0.022(7) -0.019(7)
C11_1 0.084(7) 0.105(9) 0.058(9) -0.001(7) 0.008(6) -0.019(6)
C12_1 0.052(6) 0.095(8) 0.063(9) 0.001(6) 0.006(5) -0.004(5)
O13_1 0.079(6) 0.119(8) 0.056(8) -0.001(7) 0.015(5) -0.004(5)
C14_1 0.065(6) 0.107(9) 0.060(9) -0.007(7) 0.007(6) -0.011(5)
N15_1 0.095(8) 0.184(13) 0.082(10) 0.008(8) 0.002(7) -0.013(7)
C17_1 0.112(8) 0.103(9) 0.060(9) -0.015(7) -0.006(7) 0.003(7)
C18_1 0.096(8) 0.090(9) 0.100(11) 0.021(8) -0.017(7) -0.023(6)
C19_1 0.089(8) 0.119(11) 0.119(12) 0.015(10) -0.005(8) -0.003(7)
C20_1 0.127(10) 0.136(12) 0.103(13) -0.035(10) 0.001(8) -0.008(10)
C21_1 0.104(9) 0.127(12) 0.113(13) -0.028(10) 0.018(8) -0.014(8)
C22_1 0.119(10) 0.134(12) 0.088(12) -0.038(9) 0.000(8) -0.012(8)
C23_1 0.074(8) 0.171(13) 0.134(14) 0.037(10) -0.018(8) -0.025(7)
C24_1 0.121(10) 0.116(12) 0.138(15) 0.021(10) -0.018(9) 0.020(7)
C25_1 0.113(9) 0.140(12) 0.059(10) 0.029(8) 0.003(7) -0.015(7)
C26_1 0.104(9) 0.27(2) 0.065(11) 0.005(11) 0.013(8) -0.044(10)
C27_1 0.123(11) 0.178(15) 0.087(13) 0.007(11) -0.001(10) -0.033(9)
C28_1 0.213(19) 0.29(3) 0.15(2) -0.043(19) 0.119(18) -0.042(17)
C29_1 0.076(8) 0.065(8) 0.137(12) 0.001(7) 0.023(7) -0.005(6)
O30_1 0.123(10) 0.136(12) 0.121(13) 0.022(10) 0.020(8) -0.006(8)
O31_1 0.076(8) 0.151(12) 0.225(17) 0.002(11) -0.003(9) 0.016(8)
C32_1 0.125(13) 0.174(18) 0.24(2) 0.016(15) 0.006(14) -0.020(12)
C33_1 0.165(14) 0.089(10) 0.167(18) -0.036(10) 0.016(13) 0.018(9)
 
_geom_special_details
;
 All esds (except the esd in the dihedral angle between two l.s. planes)
 are estimated using the full covariance matrix.  The cell esds are taken
 into account individually in the estimation of esds in distances, angles
 and torsion angles; correlations between esds in cell parameters are only
 used when they are defined by crystal symmetry.  An approximate (isotropic)
 treatment of cell esds is used for estimating esds involving l.s. planes.
;
 
loop_
 _geom_bond_atom_site_label_1
 _geom_bond_atom_site_label_2
 _geom_bond_distance
 _geom_bond_site_symmetry_2
 _geom_bond_publ_flag
C1_1 C14_1 1.395(14) . ?
C1_1 C2_1 1.369(16) . ?
C2_1 N15_1 1.336(14) . ?
C2_1 C3_1 1.453(15) . ?
C3_1 C4_1 1.359(14) . ?
C3_1 C25_1 1.446(16) . ?
C4_1 C5_1 1.378(16) . ?
C5_1 C6_1 1.411(15) . ?
C5_1 C14_1 1.414(16) . ?
C6_1 C17_1 1.445(16) . ?
C6_1 C7_1 1.419(16) . ?
C7_1 C12_1 1.370(15) . ?
C7_1 C8_1 1.454(16) . ?
C8_1 C9_1 1.356(17) . ?
C9_1 C10_1 1.461(15) . ?
C9_1 C26_1 1.470(17) . ?
C10_1 N16_1 1.317(15) . ?
C10_1 C11_1 1.480(15) . ?
C10_1 H16_1 1.955(19) . ?
N16_1 H16_1 1.0270 . ?
N16_1 C27_1 1.407(15) . ?
C11_1 C12_1 1.392(15) . ?
C12_1 O13_1 1.360(14) . ?
O13_1 C14_1 1.333(14) . ?
N15_1 H15_1 1.0270 . ?
N15_1 C23_1 1.462(15) . ?
C17_1 C22_1 1.373(17) . ?
C17_1 C18_1 1.426(16) . ?
C18_1 C19_1 1.387(16) . ?
C18_1 C29_1 1.434(17) . ?
C19_1 C20_1 1.359(18) . ?
C20_1 C21_1 1.39(2) . ?
C21_1 C22_1 1.405(18) . ?
C23_1 C24_1 1.546(17) . ?
C27_1 C28_1 1.40(3) . ?
C29_1 O30_1 1.215(17) . ?
C29_1 O31_1 1.187(15) . ?
O31_1 C32_1 1.33(2) . ?
C32_1 C33_1 1.41(2) . ?
 
loop_
 _geom_angle_atom_site_label_1
 _geom_angle_atom_site_label_2
 _geom_angle_atom_site_label_3
 _geom_angle
 _geom_angle_site_symmetry_1
 _geom_angle_site_symmetry_3
 _geom_angle_publ_flag
C14_1 C1_1 C2_1 121.9(12) . . ?
N15_1 C2_1 C1_1 121.1(11) . . ?
N15_1 C2_1 C3_1 120.3(12) . . ?
C1_1 C2_1 C3_1 118.1(10) . . ?
C4_1 C3_1 C25_1 121.6(11) . . ?
C4_1 C3_1 C2_1 119.1(12) . . ?
C25_1 C3_1 C2_1 119.2(10) . . ?
C3_1 C4_1 C5_1 122.2(12) . . ?
C6_1 C5_1 C14_1 117.6(12) . . ?
C6_1 C5_1 C4_1 123.3(11) . . ?
C14_1 C5_1 C4_1 118.6(12) . . ?
C5_1 C6_1 C17_1 121.1(12) . . ?
C5_1 C6_1 C7_1 118.3(10) . . ?
C17_1 C6_1 C7_1 120.6(11) . . ?
C12_1 C7_1 C6_1 119.5(11) . . ?
C12_1 C7_1 C8_1 118.3(12) . . ?
C6_1 C7_1 C8_1 122.2(11) . . ?
C9_1 C8_1 C7_1 121.4(11) . . ?
C8_1 C9_1 C10_1 121.0(11) . . ?
C8_1 C9_1 C26_1 121.1(11) . . ?
C10_1 C9_1 C26_1 117.7(12) . . ?
N16_1 C10_1 C9_1 121.9(10) . . ?
N16_1 C10_1 C11_1 121.0(9) . . ?
C9_1 C10_1 C11_1 116.8(11) . . ?
N16_1 C10_1 H16_1 29.0(6) . . ?
C9_1 C10_1 H16_1 93.1(10) . . ?
C11_1 C10_1 H16_1 150.1(10) . . ?
H16_1 N16_1 C10_1 112.5(13) . . ?
H16_1 N16_1 C27_1 122.3(15) . . ?
C10_1 N16_1 C27_1 125.2(10) . . ?
N16_1 H16_1 C10_1 38.5(8) . . ?
C12_1 C11_1 C10_1 118.7(10) . . ?
O13_1 C12_1 C7_1 122.4(12) . . ?
O13_1 C12_1 C11_1 114.0(9) . . ?
C7_1 C12_1 C11_1 123.6(10) . . ?
C14_1 O13_1 C12_1 119.0(9) . . ?
O13_1 C14_1 C1_1 117.4(11) . . ?
O13_1 C14_1 C5_1 122.9(11) . . ?
C1_1 C14_1 C5_1 119.0(13) . . ?
H15_1 N15_1 C2_1 109.9(18) . . ?
H15_1 N15_1 C23_1 128(2) . . ?
C2_1 N15_1 C23_1 122.5(12) . . ?
C22_1 C17_1 C6_1 118.5(13) . . ?
C22_1 C17_1 C18_1 120.0(13) . . ?
C6_1 C17_1 C18_1 121.3(12) . . ?
C19_1 C18_1 C29_1 118.4(12) . . ?
C19_1 C18_1 C17_1 118.5(13) . . ?
C29_1 C18_1 C17_1 122.8(12) . . ?
C20_1 C19_1 C18_1 120.5(15) . . ?
C19_1 C20_1 C21_1 122.2(15) . . ?
C20_1 C21_1 C22_1 117.8(15) . . ?
C17_1 C22_1 C21_1 120.8(15) . . ?
C24_1 C23_1 N15_1 108.4(13) . . ?
C28_1 C27_1 N16_1 117.1(13) . . ?
O30_1 C29_1 O31_1 124.5(14) . . ?
O30_1 C29_1 C18_1 122.6(13) . . ?
O31_1 C29_1 C18_1 112.9(14) . . ?
C29_1 O31_1 C32_1 120.3(17) . . ?
C33_1 C32_1 O31_1 121.9(19) . . ?
 
_refine_diff_density_max    0.480
_refine_diff_density_min   -0.264
_refine_diff_density_rms    0.104

_shelx_res_file
;
TITL xscale_a.res in Pbca
    tmp.res
    created by SHELXL-2018/3 at 14:36:36 on 15-Jun-2022
REM Old TITL
REM SHELXT solution in Pbca: R1 0.375, Rweak 0.594, Alpha 0.284
REM <I/s>   2.974 for  414 systematic absences,  Orientation a'=b, b'=a, c'=-c
REM Formula found by SHELXT:  C27 N6 O S

CELL  1.00000  14.6300  14.5300  22.8300   90.000   90.000   90.000
ZERR    4.000   0.0000   0.0000   0.0000    0.000    0.000    0.000
LATT  1
SYMM 1/2-X, -Y, 1/2+Z
SYMM -X, 1/2+Y, 1/2-Z
SYMM 1/2+X, 1/2-Y, -Z
SFAC C   1.1510 15.2569  0.4908 44.5851  0.1967  0.8770 =
         0.6412  4.6464  0.0290 0 0 0 0.77 12.011
SFAC H   0.2450 27.2991  0.2211  6.7571  0.3387  1.0430 =
        -0.2810  1.0430  0.0042 0 0 0 0.77 12.011
SFAC N   1.227  4.544  9.058  237.5  2.239  37.13  =
           35.95  1051  0.1036  0 0 0 0.77 34
SFAC O   0.6158 12.2292  0.6158 12.2284  1.2377  1.9601 =
        -0.5597  1.9602  0.0595 0 0 0 0.77 12.011
SFAC  Cl  1.412  2.804  -1.793  474.3  3.026  16.62  =
           -5.803  1899  0.1936  0 0 0 0.77 34
SFAC  H15  0.5277  8.792  10.43  309.7  2.721  66.63  =
           37.4  1186  0.02683  0 0 0 0.77 34
SFAC  H16  0.5277  8.792  10.43  309.7  2.721  66.63  =
           37.4  1186  0.02683  0 0 0 0.77 34
UNIT 224 232 16 28 8 8 8

SHEL 999 0.9
L.S. 30
FMAP 2
PLAN 200 2.3
LIST 6

DEFS 0.02 0.1 0.01 0.04
SIMU 0.04 $C_* $O_* $N_*
ISOR 0.1 $C_* $O_* $N_*
XNPD 0.001
WPDB -2
MERG 4

ACTA

FLAT_1 0.0001 C10 N16 C27 H16
FLAT_1 0.0001 C2  N15 C23 H15

WGHT    0.100000
EXTI  572.179443
FVAR       4.26161
RESI  1 RHG
CL1   5    0.781625    0.547155    0.778689    11.00000    0.13039    0.19235 =
         0.07471    0.03339   -0.01288   -0.00691
O2W   4    0.829174    0.344095    0.766938    10.50000    0.08504    0.26279 =
         0.01494   -0.03339   -0.01125    0.01134

C1    1    0.655851    0.405740    0.557745    11.00000    0.08721    0.12551 =
         0.08090    0.01240   -0.00098   -0.00665
AFIX  43  1.0940
H1    2    0.715245    0.417552    0.529618    11.00000   -1.20000
AFIX   0
C2    1    0.668001    0.401023    0.617109    11.00000    0.07172    0.17145 =
         0.04445    0.00408   -0.00447   -0.02071
C3    1    0.588729    0.382026    0.653473    11.00000    0.08099    0.11768 =
         0.04756    0.00868   -0.00475   -0.01810
C4    1    0.505329    0.373659    0.627771    11.00000    0.11070    0.09815 =
         0.05847    0.00955   -0.00717   -0.00625
AFIX  43  1.0940
H4    2    0.444665    0.368516    0.655598    11.00000   -1.20000
AFIX   0
C5    1    0.494693    0.371444    0.567809    11.00000    0.09133    0.10829 =
         0.06074    0.00197    0.00993    0.00531
C6    1    0.409711    0.357105    0.540024    11.00000    0.07884    0.08765 =
         0.04949   -0.00973    0.01190    0.01474
C7    1    0.406011    0.362029    0.477997    11.00000    0.10612    0.08681 =
         0.06208   -0.00575    0.00861   -0.00633
C8    1    0.321750    0.347198    0.445577    11.00000    0.08147    0.10604 =
         0.07061    0.00546    0.01011   -0.00668
AFIX  43  1.0940
H8    2    0.259345    0.329372    0.469417    11.00000   -1.20000
AFIX   0
C9    1    0.318870    0.354992    0.386423    11.00000    0.08119    0.16718 =
         0.04941    0.01186    0.00661   -0.00840
C10   1    0.400612    0.378977    0.352940    11.00000    0.09494    0.16343 =
         0.02537   -0.01685    0.00343   -0.01587
AFIX   6
N16   3    0.400055    0.383412    0.295315    11.00000    0.10504    0.15289 =
         0.07967    0.02066   -0.02243   -0.01855
REM AFIX  43  1.0270
H16   7    0.335595    0.376028    0.278134    11.00000   -1.20000
AFIX   0
C11   1    0.486608    0.389467    0.386381    11.00000    0.08381    0.10530 =
         0.05775   -0.00060    0.00790   -0.01907
AFIX  43  1.0940
H11   2    0.551408    0.401549    0.363736    11.00000   -1.20000
AFIX   0
C12   1    0.483488    0.383670    0.447212    11.00000    0.05167    0.09476 =
         0.06303    0.00149    0.00565   -0.00434
O13   4    0.565612    0.397082    0.473762    11.00000    0.07903    0.11879 =
         0.05587   -0.00050    0.01513   -0.00354
C14   1    0.569842    0.395906    0.532089    11.00000    0.06477    0.10728 =
         0.06040   -0.00659    0.00667   -0.01134
AFIX   6
N15   3    0.751516    0.403522    0.640741    11.00000    0.09523    0.18443 =
         0.08203    0.00755    0.00236   -0.01288
REM AFIX  43  1.0270
H15   6    0.746923    0.398137    0.685498    11.00000   -1.20000
AFIX   0
C17   1    0.328624    0.336292    0.573610    11.00000    0.11216    0.10262 =
         0.06039   -0.01544   -0.00611    0.00286
C18   1    0.298932    0.243790    0.582041    11.00000    0.09615    0.09037 =
         0.09988    0.02097   -0.01746   -0.02308
C19   1    0.218452    0.228491    0.612619    11.00000    0.08890    0.11934 =
         0.11874    0.01517   -0.00533   -0.00258
AFIX  43  1.0940
H19   2    0.194047    0.158081    0.619223    11.00000   -1.20000
AFIX   0
C20   1    0.169694    0.300309    0.634436    11.00000    0.12749    0.13589 =
         0.10283   -0.03530    0.00075   -0.00775
AFIX  43  1.0940
H20   2    0.109304    0.286070    0.661204    11.00000   -1.20000
AFIX   0
C21   1    0.194042    0.391390    0.623853    11.00000    0.10379    0.12723 =
         0.11316   -0.02836    0.01780   -0.01397
AFIX  43  1.0940
H21   2    0.150866    0.448234    0.638751    11.00000   -1.20000
AFIX   0
C22   1    0.275887    0.407979    0.593410    11.00000    0.11901    0.13386 =
         0.08824   -0.03807   -0.00042   -0.01221
AFIX  43  1.0940
H22   2    0.297830    0.478848    0.585396    11.00000   -1.20000
AFIX   0
C23   1    0.834367    0.412697    0.605428    11.00000    0.07419    0.17121 =
         0.13421    0.03658   -0.01789   -0.02500
AFIX  23  1.1090
H23A  2    0.836100    0.358510    0.571236    11.00000   -1.20000
H23B  2    0.835470    0.480794    0.583499    11.00000   -1.20000
AFIX   0
C24   1    0.918054    0.403006    0.646338    11.00000    0.12087    0.11645 =
         0.13784    0.02059   -0.01837    0.02025
AFIX  33  1.0840
H24A  2    0.980276    0.409627    0.620907    11.00000   -1.50000
H24B  2    0.915965    0.456469    0.679426    11.00000   -1.50000
H24C  2    0.916585    0.336129    0.667358    11.00000   -1.50000
AFIX   0
C25   1    0.600414    0.372558    0.716060    11.00000    0.11266    0.14046 =
         0.05871    0.02861    0.00311   -0.01521
AFIX 137  1.0840
H25A  2    0.638502    0.430949    0.732731    11.00000   -1.50000
H25B  2    0.637535    0.309668    0.725374    11.00000   -1.50000
H25C  2    0.533967    0.369958    0.737009    11.00000   -1.50000
AFIX   0
C26   1    0.235583    0.332331    0.353460    11.00000    0.10438    0.26804 =
         0.06473    0.00540    0.01307   -0.04386
AFIX 137  1.0840
H26A  2    0.249637    0.276000    0.323656    11.00000   -1.50000
H26B  2    0.213622    0.392042    0.328712    11.00000   -1.50000
H26C  2    0.182049    0.312234    0.383696    11.00000   -1.50000
AFIX   0
C27   1    0.477562    0.396685    0.259821    11.00000    0.12347    0.17829 =
         0.08697    0.00722   -0.00078   -0.03335
AFIX  23  1.1090
H27A  2    0.498819    0.469676    0.263827    11.00000   -1.20000
H27B  2    0.533839    0.353960    0.277702    11.00000   -1.20000
AFIX   0
C28   1    0.468509    0.376271    0.200246    11.00000    0.21344    0.28686 =
         0.14621   -0.04345    0.11918   -0.04184
AFIX  33  1.0840
H28A  2    0.532762    0.389440    0.178137    11.00000   -1.50000
H28B  2    0.450229    0.304431    0.195085    11.00000   -1.50000
H28C  2    0.415520    0.419119    0.181333    11.00000   -1.50000
AFIX   0
C29   1    0.352306    0.165693    0.564539    11.00000    0.07600    0.06550 =
         0.13672    0.00092    0.02349   -0.00532
O30   4    0.318262    0.091714    0.552633    11.00000    0.12275    0.13587 =
         0.12147    0.02206    0.02005   -0.00620
O31   4    0.431940    0.181209    0.563585    11.00000    0.07580    0.15104 =
         0.22537    0.00174   -0.00285    0.01594
C32   1    0.490256    0.117809    0.544658    11.00000    0.12487    0.17432 =
         0.23742    0.01553    0.00619   -0.01992
AFIX  23  1.1090
H32A  2    0.518729    0.083468    0.584016    11.00000   -1.20000
H32B  2    0.449450    0.065293    0.521021    11.00000   -1.20000
AFIX   0
C33   1    0.564871    0.140229    0.508341    11.00000    0.16485    0.08916 =
         0.16677   -0.03574    0.01632    0.01778
AFIX  33  1.0840
H33A  2    0.603163    0.078349    0.498279    11.00000   -1.50000
H33B  2    0.539963    0.170752    0.468064    11.00000   -1.50000
H33C  2    0.608890    0.188835    0.530739    11.00000   -1.50000
AFIX   0
HKLF 4


REM  xscale_a.res in Pbca
REM wR2 = 0.4381, GooF = S = 2.095, Restrained GooF = 1.991 for all data
REM R1 = 0.2063 for 1939 Fo > 4sig(Fo) and 0.2333 for all 3481 data
REM 325 parameters refined using 422 restraints

END

WGHT      0.2000      0.0000

REM Highest difference peak  0.480,  deepest hole -0.264,  1-sigma level  0.104
;
_shelx_res_checksum   98235

_shelx_hkl_file
;
   0   0  -1    0.17    2.10
   0   0  -2 1251.93   53.51
   0   0  -3   51.13    4.70
   0   0  -4  974.45   42.01
   0   0  -5   92.97    7.38
   0   0  -6  865.69   36.75
   0   0  -7   92.16    8.99
   0   0  -8  542.08   24.79
   0   0  -9   86.09   10.66
   0   0 -10 2104.18   88.08
   0   0 -11   65.08   12.55
   0   0 -12  811.29   37.00
   0   0 -13   27.62   14.08
   0   0 -14  515.21   27.66
   0   0 -15   29.56   17.64
   0   0 -16  384.90   27.25
   0   0 -17   58.31   22.60
   0   0 -18  132.92   26.85
   0   0 -19   14.87   29.72
   0   0 -20   89.16   32.28
   0   0 -21   89.92   35.35
   0   0 -22  335.32   41.47
   0   0 -23   -5.15   40.97
   0   0 -24  111.96   44.02
   0   0 -25   36.66   46.45
   1   0   0  156.83   12.26
   1   0  -1   15.54    2.31
   1   0  -2  392.97   13.23
   1   0  -3   40.35    4.30
   1   0  -4  927.03   31.53
   1   0  -5   45.11    5.64
   1   0  -6  598.99   20.78
   1   0  -7   36.17    6.84
   1   0  -8 2373.45   74.08
   1   0  -9  112.28    9.00
   1   0 -10  170.99   10.21
   1   0 -11  148.35   10.69
   1   0 -12   85.88   11.35
   1   0 -13   36.78   12.03
   1   0 -14  130.83   14.04
   1   0 -15   10.49   16.15
   1   0 -16   27.59   17.88
   1   0 -17   35.92   18.36
   1   0 -18  153.31   21.30
   1   0 -19   56.85   23.35
   1   0 -20  116.59   25.25
   1   0 -21   28.66   26.63
   1   0 -22  259.48   30.50
   1   0 -23   15.41   30.78
   1   0 -24   -3.60   31.92
   1   0 -25   25.31   33.66
   2   0   0  109.69    6.36
   2   0  -1   12.11    2.05
   2   0  -2  618.24   18.30
   2   0  -3   25.10    4.35
   2   0  -4 2522.84   78.61
   2   0  -5  132.94    7.59
   2   0  -6  986.69   34.82
   2   0  -7   25.92    7.17
   2   0  -8  220.04   11.69
   2   0  -9   45.28    9.21
   2   0 -10  547.18   22.81
   2   0 -11   53.64   11.27
   2   0 -12   22.24   12.47
   2   0 -13  184.99   15.47
   2   0 -14  147.58   15.90
   2   0 -15   40.52   16.79
   2   0 -16   72.26   18.96
   2   0 -17   50.46   20.82
   2   0 -18  117.65   22.59
   2   0 -19   70.34   24.31
   2   0 -20    8.81   24.93
   2   0 -21   32.68   28.28
   2   0 -22  145.07   30.98
   2   0 -23   -1.97   31.81
   2   0 -24    5.44   32.62
   2   0 -25    9.52   34.80
   3   0   0   20.76    4.30
   3   0  -1   29.15    3.39
   3   0  -2 1322.40   31.87
   3   0  -3   21.70    3.58
   3   0  -4  370.58   13.49
   3   0  -5   68.24    7.04
   3   0  -6  179.09   10.04
   3   0  -7  183.07   10.28
   3   0  -8 1333.53   46.86
   3   0  -9   68.17    9.93
   3   0 -10  607.40   25.68
   3   0 -11   86.63   12.18
   3   0 -12   93.71   13.45
   3   0 -13   17.80   14.05
   3   0 -14  361.07   21.55
   3   0 -15   27.78   17.99
   3   0 -16   52.16   19.44
   3   0 -17    0.27   20.89
   3   0 -18   37.11   23.40
   3   0 -19   25.24   25.56
   3   0 -20  130.72   28.40
   3   0 -21   71.09   31.22
   3   0 -22   26.32   30.35
   3   0 -23    3.16   33.31
   3   0 -24    5.83   34.56
   4   0   0  451.61   19.12
   4   0  -1   27.44    4.29
   4   0  -2  231.30    8.55
   4   0  -3   23.39    5.27
   4   0  -4  539.33   18.40
   4   0  -5   55.43    7.04
   4   0  -6  585.83   20.42
   4   0  -7  138.83    9.22
   4   0  -8  147.61   10.07
   4   0  -9   35.71    9.01
   4   0 -10   36.74   10.36
   4   0 -11   35.96   12.04
   4   0 -12   59.70   13.14
   4   0 -13  101.64   15.18
   4   0 -14   61.74   16.45
   4   0 -15   33.91   17.40
   4   0 -16  102.75   19.80
   4   0 -17   49.66   21.40
   4   0 -18   58.37   23.44
   4   0 -19   14.65   25.12
   4   0 -20   62.47   29.50
   4   0 -21   -1.13   32.16
   4   0 -22   54.59   33.24
   4   0 -23   30.81   33.04
   4   0 -24    4.40   35.87
   5   0   0   14.07    5.29
   5   0  -1   17.64    4.52
   5   0  -2   27.97    5.89
   5   0  -3   30.20    5.77
   5   0  -4  279.37   11.75
   5   0  -5    2.26    4.89
   5   0  -6  299.48   14.62
   5   0  -7  126.10   10.04
   5   0  -8 1079.50   35.39
   5   0  -9   54.42    8.70
   5   0 -10   65.17   10.43
   5   0 -11   58.92   11.61
   5   0 -12  499.83   22.97
   5   0 -13   42.91   14.56
   5   0 -14  112.79   17.28
   5   0 -15   45.55   17.58
   5   0 -16  176.75   21.37
   5   0 -17   56.71   21.72
   5   0 -18   97.12   23.67
   5   0 -19   12.27   25.95
   5   0 -20  140.14   29.97
   5   0 -21   26.05   32.45
   5   0 -22   26.77   32.81
   5   0 -23  -13.39   33.26
   5   0 -24   25.48   35.57
   6   0   0  507.55   22.27
   6   0  -1   10.31    4.21
   6   0  -2  324.91   12.44
   6   0  -3   39.42    6.60
   6   0  -4  908.00   26.59
   6   0  -5   40.88    7.84
   6   0  -6 3489.96  101.44
   6   0  -7   32.77    8.15
   6   0  -8   48.85    9.51
   6   0  -9   52.75   10.76
   6   0 -10   46.79   11.66
   6   0 -11   66.84   11.07
   6   0 -12   92.34   12.92
   6   0 -13   38.12   13.37
   6   0 -14  144.08   17.44
   6   0 -15   19.39   17.61
   6   0 -16 1467.61   56.53
   6   0 -17  157.32   23.25
   6   0 -18  674.28   37.53
   6   0 -19   51.25   26.87
   6   0 -20  102.46   29.91
   6   0 -21    4.31   30.17
   6   0 -22   42.09   30.51
   6   0 -23    5.91   33.01
   7   0   0   21.28    8.58
   7   0  -1   14.63    5.20
   7   0  -2  496.59   17.01
   7   0  -3   18.00    6.17
   7   0  -4  779.76   23.22
   7   0  -5   29.28    9.09
   7   0  -6  217.43   12.43
   7   0  -7   40.47    8.90
   7   0  -8  304.42   16.82
   7   0  -9   20.04    9.12
   7   0 -10   15.79   10.91
   7   0 -11   24.80   13.59
   7   0 -12  419.21   22.26
   7   0 -13   50.73   14.07
   7   0 -14   80.45   16.30
   7   0 -15   16.83   16.15
   7   0 -16  949.96   41.30
   7   0 -17   23.32   20.33
   7   0 -18   28.09   23.81
   7   0 -19   16.95   25.73
   7   0 -20   92.60   27.84
   7   0 -21    8.24   28.78
   7   0 -22   18.41   30.66
   8   0   0  579.66   26.84
   8   0  -1   21.12    6.28
   8   0  -2  514.56   18.62
   8   0  -3    5.20    7.22
   8   0  -4   23.75    7.64
   8   0  -5    9.56    7.55
   8   0  -6   40.45    8.52
   8   0  -7   -2.58    7.53
   8   0  -8   74.34    9.86
   8   0  -9   41.87   10.38
   8   0 -10   47.29   13.76
   8   0 -11   37.35   13.00
   8   0 -12   39.08   15.84
   8   0 -13    3.03   16.77
   8   0 -14  155.94   18.69
   8   0 -15   13.58   15.77
   8   0 -16   50.91   17.33
   8   0 -17    7.59   18.66
   8   0 -18   48.32   24.30
   8   0 -19   22.93   25.65
   8   0 -20   30.57   26.60
   8   0 -21   51.56   27.98
   8   0 -22   37.08   29.87
   9   0   0   17.36   10.05
   9   0  -1   19.42    7.32
   9   0  -2  113.60   11.24
   9   0  -3   15.97    8.27
   9   0  -4  208.86   14.14
   9   0  -5    6.57    7.61
   9   0  -6   19.62    8.59
   9   0  -7   14.93    9.57
   9   0  -8   64.95   11.22
   9   0  -9   28.39    9.91
   9   0 -10   26.60   10.30
   9   0 -11   18.59   11.61
   9   0 -12   43.43   15.08
   9   0 -13    7.42   16.78
   9   0 -14   36.84   19.08
   9   0 -15   16.94   18.36
   9   0 -16   71.26   17.79
   9   0 -17   15.54   16.92
   9   0 -18   22.58   17.78
   9   0 -19   17.34   18.79
   9   0 -20  100.77   27.92
   9   0 -21   24.14   28.73
  10   0   0  523.65   27.58
  10   0  -1   38.52    9.42
  10   0  -2   44.30    9.17
  10   0  -3    9.75    8.33
  10   0  -4   14.56    8.50
  10   0  -5   21.21    8.49
  10   0  -6   20.22    9.57
  10   0  -7   45.03   10.39
  10   0  -8   14.23    9.79
  10   0  -9   15.66    9.79
  10   0 -10   18.78   10.87
  10   0 -11   10.88   11.07
  10   0 -12   66.07   15.65
  10   0 -13   18.09   16.35
  10   0 -14   20.43   17.43
  10   0 -15    7.50   17.42
  10   0 -16   78.62   20.53
  10   0 -17   15.59   17.66
  10   0 -18    4.45   16.15
  10   0 -19   -1.74   18.04
  11   0   0   28.01   12.34
  11   0  -1   30.85    9.38
  11   0  -2   77.04   11.31
  11   0  -3    8.97    9.17
  11   0  -4   11.44    9.55
  11   0  -5   10.05    9.68
  11   0  -6   90.39   13.36
  11   0  -7   24.41   10.77
  11   0  -8    8.62    9.93
  11   0  -9  -12.34    9.98
  11   0 -10   22.53   11.08
  11   0 -11    1.59   11.16
  11   0 -12    1.76   11.95
  11   0 -13   31.98   15.13
  11   0 -14  -15.19   17.01
  11   0 -15   26.44   18.00
  11   0 -16    0.19   16.59
  11   0 -17   24.58   18.19
  11   0 -18   23.08   16.53
  12   0   0 1189.59   53.78
  12   0  -1   32.51   10.47
  12   0  -2  281.01   18.06
  12   0  -3   40.43    9.65
  12   0  -4  117.05   13.73
  12   0  -5   15.90   11.90
  12   0  -6   10.57   10.76
  12   0  -7   22.28   11.41
  12   0  -8  -18.59   11.63
  12   0  -9   25.65   12.29
  12   0 -10  322.25   25.22
  12   0 -11   25.39   11.75
  12   0 -12   75.75   15.29
  12   0 -13  -16.04   12.51
  12   0 -14   10.87   14.09
  12   0 -15   15.61   15.10
  12   0 -16   34.91   18.44
  12   0 -17   14.85   16.88
  13   0   0   31.26   15.25
  13   0  -1    8.70   10.62
  13   0  -2  659.95   27.64
  13   0  -3   -6.30   13.62
  13   0  -4   14.36   10.78
  13   0  -5    6.56   10.63
  13   0  -6   46.99   13.01
  13   0  -7  -29.20   12.01
  13   0  -8   19.28   11.85
  13   0  -9    2.00   12.11
  13   0 -10   84.81   14.98
  13   0 -11   -2.39   11.61
  13   0 -12    8.59   12.48
  13   0 -13  -10.25   12.28
  13   0 -14    9.59   12.48
  13   0 -15   23.31   13.89
  14   0   0   44.39   16.61
  14   0  -1    8.82   10.76
  14   0  -2   61.01   12.72
  14   0  -3   15.76   11.95
  14   0  -4   29.27   12.77
  14   0  -5   -8.60   11.31
  14   0  -6    1.17   11.99
  14   0  -7   21.06   11.98
  14   0  -8    9.65   12.05
  14   0  -9   14.93   12.70
  14   0 -10  -17.56   12.29
  14   0 -11    3.28   12.45
  14   0 -12  -13.45   13.11
  15   0   0   50.56   18.32
  15   0  -1   11.32   10.81
  15   0  -2   -8.19   11.99
  15   0  -3    8.41   11.76
  15   0  -4   30.84   10.87
  15   0  -5    2.03   11.52
  15   0  -6   14.61   11.89
  15   0  -7   15.23   12.20
  15   0  -8   49.83   14.64
  15   0  -9   -6.73   12.52
  16   0   0   63.31   18.14
  16   0  -1   12.29   10.91
  16   0  -2   34.69    9.88
  16   0  -3    8.64   10.33
  16   0  -4   13.49   12.00
   0   1   0  304.36   16.08
   0   1  -1   12.46    4.18
   0   1  -2   11.11    3.60
   0   1  -3   10.81    3.54
   0   1  -4   27.06    5.10
   0   1  -5   46.11    6.54
   0   1  -6   15.73    7.16
   0   1  -7   41.14    8.55
   0   1  -8   19.42    8.56
   0   1  -9   13.63    9.37
   0   1 -10   20.04   10.70
   0   1 -11   21.11   12.22
   0   1 -12   39.80   13.99
   0   1 -13   27.77   13.38
   0   1 -14   21.52   13.73
   0   1 -15   21.52   15.63
   0   1 -16   27.09   17.40
   0   1 -17   37.31   19.05
   0   1 -18   26.03   20.13
   0   1 -19   16.37   21.40
   0   1 -20   18.35   22.97
   0   1 -21   14.06   26.23
   0   1 -22   27.45   28.42
   0   1 -23    6.52   29.94
   0   1 -24   20.27   30.76
   0   1 -25   26.35   32.80
   1   1   0   13.37    2.83
  -1  -1   1 1268.73   36.20
   1   1  -1 1260.62   35.81
  -1  -1   2  121.74    5.52
   1   1  -2  117.83    5.38
  -1  -1   3   67.44    4.94
   1   1  -3   63.37    5.00
  -1  -1   4  616.99   25.02
   1   1  -4  685.15   24.42
  -1  -1   5   91.28    7.60
   1   1  -5   93.75    7.56
  -1  -1   6 1233.72   47.45
   1   1  -6 1208.76   46.79
  -1  -1   7  257.21   13.73
   1   1  -7  259.80   13.92
  -1  -1   8   90.89    9.85
   1   1  -8   84.09    9.73
  -1  -1   9  146.55   11.94
   1   1  -9  150.46   11.96
  -1  -1  10  373.63   18.92
   1   1 -10  356.84   19.09
  -1  -1  11  710.11   40.80
   1   1 -11  724.08   45.79
  -1  -1  12  251.72   16.29
   1   1 -12  251.29   18.03
  -1  -1  13   53.56   14.15
   1   1 -13   49.04   13.82
  -1  -1  14   41.65   16.01
   1   1 -14   26.58   13.16
  -1  -1  15  144.78   18.74
   1   1 -15  134.56   15.77
  -1  -1  16   59.31   17.84
   1   1 -16   33.39   16.55
  -1  -1  17   58.07   19.19
   1   1 -17   41.22   18.54
  -1  -1  18   30.83   20.26
   1   1 -18   21.43   20.16
  -1  -1  19   30.90   21.34
   1   1 -19   36.98   22.19
  -1  -1  20   49.71   23.08
   1   1 -20   33.68   24.21
  -1  -1  21   88.13   25.64
   1   1 -21   49.22   26.50
  -1  -1  22   68.41   27.79
   1   1 -22   64.03   28.39
  -1  -1  23   60.88   29.44
   1   1 -23   63.92   30.37
  -1  -1  24   20.37   31.10
   1   1 -24   31.25   31.16
  -1  -1  25   43.75   33.09
   1   1 -25    5.04   32.74
   2   1   0 1077.56   27.81
  -2  -1   1  842.74   21.53
   2   1  -1  821.38   20.87
  -2  -1   2  552.97   15.87
   2   1  -2  574.07   16.43
  -2  -1   3  279.56   10.00
   2   1  -3  287.45   10.47
  -2  -1   4   51.61    4.90
   2   1  -4   56.34    4.85
  -2  -1   5   91.74    7.77
   2   1  -5   82.59    6.82
  -2  -1   6  936.27   35.84
   2   1  -6  895.77   33.21
  -2  -1   7  349.76   15.92
   2   1  -7  318.60   15.31
  -2  -1   8 1554.35   58.87
   2   1  -8 1514.25   57.91
  -2  -1   9  173.36   12.71
   2   1  -9  182.95   12.92
  -2  -1  10  130.46   12.92
   2   1 -10  118.14   12.66
  -2  -1  11   48.83   12.21
   2   1 -11   57.60   12.95
  -2  -1  12   57.77   13.53
   2   1 -12   59.64   13.35
  -2  -1  13  431.45   22.42
   2   1 -13  389.36   21.38
  -2  -1  14   33.03   16.29
   2   1 -14   34.00   16.37
  -2  -1  15  146.09   19.35
   2   1 -15  153.91   19.76
  -2  -1  16   43.60   19.84
   2   1 -16   43.64   20.17
  -2  -1  17   36.91   16.40
   2   1 -17   31.14   22.46
  -2  -1  18   58.37   17.88
   2   1 -18   46.80   23.78
  -2  -1  19    9.77   18.08
   2   1 -19   11.13   26.06
  -2  -1  20   71.91   20.78
   2   1 -20   76.51   28.26
  -2  -1  21  111.54   23.86
   2   1 -21  116.11   29.99
  -2  -1  22   23.16   26.20
   2   1 -22   32.02   31.02
  -2  -1  23   30.73   28.56
   2   1 -23    6.65   35.22
  -2  -1  24   26.13   30.25
   2   1 -24   11.44   35.45
  -2  -1  25   31.49   32.74
   2   1 -25   22.93   36.88
   3   1   0   43.08    3.39
  -3  -1   1   66.64    4.26
   3   1  -1   78.24    4.50
  -3  -1   2  172.90    6.62
   3   1  -2  183.54    6.85
  -3  -1   3   20.90    3.39
   3   1  -3   24.76    3.60
  -3  -1   4  406.39   14.15
   3   1  -4  354.67   13.43
  -3  -1   5  663.42   23.53
   3   1  -5  721.79   25.20
  -3  -1   6  510.50   19.08
   3   1  -6  525.32   19.43
  -3  -1   7  375.49   16.72
   3   1  -7  390.81   16.49
  -3  -1   8  189.63   11.55
   3   1  -8  177.16   12.30
  -3  -1   9  215.59   14.42
   3   1  -9  191.74   14.42
  -3  -1  10  376.09   18.21
   3   1 -10  390.80   19.26
  -3  -1  11   58.26   12.82
   3   1 -11   51.48   12.96
  -3  -1  12  167.60   15.63
   3   1 -12  175.57   15.84
  -3  -1  13   75.86   15.35
   3   1 -13  112.30   15.96
  -3  -1  14  244.21   20.86
   3   1 -14  259.38   21.07
  -3  -1  15   97.52   19.73
   3   1 -15   77.92   19.14
  -3  -1  16   84.51   20.81
   3   1 -16  100.30   21.33
  -3  -1  17   71.75   22.74
   3   1 -17   59.41   22.47
  -3  -1  18   43.45   25.30
   3   1 -18   35.29   25.58
  -3  -1  19   33.29   26.97
   3   1 -19   43.08   26.60
  -3  -1  20   42.73   26.72
   3   1 -20   35.08   29.81
  -3  -1  21   41.58   30.10
   3   1 -21   10.48   33.08
  -3  -1  22   21.05   29.97
   3   1 -22   25.04   34.03
  -3  -1  23   41.55   31.52
   3   1 -23   27.70   34.85
  -3  -1  24   38.55   34.33
   3   1 -24    9.56   35.63
   4   1   0   30.24    4.45
  -4  -1   1  695.75   19.30
   4   1  -1  655.30   18.75
  -4  -1   2  612.13   16.95
   4   1  -2  623.39   16.80
  -4  -1   3  998.19   27.64
   4   1  -3 1028.18   28.78
  -4  -1   4  737.73   22.90
   4   1  -4  749.61   22.52
  -4  -1   5  161.83    9.14
   4   1  -5  135.51    9.02
  -4  -1   6  487.71   17.98
   4   1  -6  475.20   17.59
  -4  -1   7  231.21   11.66
   4   1  -7  233.54   11.65
  -4  -1   8  196.28   11.14
   4   1  -8  208.03   11.29
  -4  -1   9  252.03   13.00
   4   1  -9  242.89   13.13
  -4  -1  10   97.69   10.70
   4   1 -10   95.91   10.06
  -4  -1  11  112.58   11.32
   4   1 -11  101.33   11.41
  -4  -1  12  448.10   22.23
   4   1 -12  422.69   22.03
  -4  -1  13  136.99   17.20
   4   1 -13  120.11   16.55
  -4  -1  14   14.06   17.81
   4   1 -14   38.31   17.69
  -4  -1  15  306.05   22.97
   4   1 -15  306.13   23.29
  -4  -1  16   92.75   21.13
   4   1 -16   65.20   21.06
  -4  -1  17   38.17   22.81
   4   1 -17   23.05   22.98
  -4  -1  18   40.93   25.06
   4   1 -18   41.92   25.44
  -4  -1  19   58.51   27.10
   4   1 -19   62.72   26.91
  -4  -1  20   60.41   30.37
   4   1 -20   64.39   30.02
  -4  -1  21   24.29   32.17
   4   1 -21   34.24   31.93
  -4  -1  22   10.86   32.74
   4   1 -22    8.21   34.05
  -4  -1  23    1.00   33.20
   4   1 -23  -22.95   35.26
  -4  -1  24   15.42   34.47
   4   1 -24   -0.59   37.67
   5   1   0   29.35    4.10
  -5  -1   1   46.99    5.41
   5   1  -1   41.74    4.85
  -5  -1   2   24.18    4.62
   5   1  -2   38.13    4.70
  -5  -1   3   96.94    6.48
   5   1  -3  119.50    7.10
  -5  -1   4   30.45    4.91
   5   1  -4   37.49    5.30
  -5  -1   5  454.64   16.54
   5   1  -5  429.13   15.57
  -5  -1   6   78.99    7.62
   5   1  -6   80.00    7.92
  -5  -1   7  493.30   19.09
   5   1  -7  501.97   19.34
  -5  -1   8   48.74    8.91
   5   1  -8   51.11    9.15
  -5  -1   9  238.83   12.94
   5   1  -9  262.30   13.59
  -5  -1  10  303.21   14.98
   5   1 -10  289.13   14.38
  -5  -1  11   64.82   12.61
   5   1 -11   73.53   12.93
  -5  -1  12   50.65   13.53
   5   1 -12   34.59   12.79
  -5  -1  13  117.83   14.94
   5   1 -13  137.71   16.47
  -5  -1  14  205.79   20.20
   5   1 -14  138.66   19.19
  -5  -1  15   22.19   20.33
   5   1 -15   22.98   18.96
  -5  -1  16  613.89   32.97
   5   1 -16  541.45   30.78
  -5  -1  17  495.64   33.07
   5   1 -17  465.83   31.55
  -5  -1  18   84.30   25.21
   5   1 -18   97.94   25.07
  -5  -1  19   45.51   26.84
   5   1 -19   33.70   28.31
  -5  -1  20   62.41   30.02
   5   1 -20   57.63   31.41
  -5  -1  21   15.80   31.82
   5   1 -21   38.47   32.21
  -5  -1  22   26.92   31.44
   5   1 -22   34.34   32.64
  -5  -1  23   11.53   33.20
   5   1 -23    0.03   33.73
  -5  -1  24   11.80   35.25
   5   1 -24   -1.22   36.01
   6   1   0   21.86    5.02
  -6  -1   1  443.94   14.99
   6   1  -1  454.32   15.22
  -6  -1   2   27.30    5.13
   6   1  -2   20.46    4.63
  -6  -1   3  197.35    9.71
   6   1  -3  186.16    9.80
  -6  -1   4   42.57    7.30
   6   1  -4   35.95    6.42
  -6  -1   5   46.09    7.33
   6   1  -5   52.86    7.58
  -6  -1   6  440.35   17.40
   6   1  -6  424.32   16.93
  -6  -1   7   16.38    6.77
   6   1  -7   43.79    7.68
  -6  -1   8  296.08   14.58
   6   1  -8  320.57   14.92
  -6  -1   9   55.60   11.00
   6   1  -9   43.50   10.20
  -6  -1  10    1.54   10.59
   6   1 -10   10.92   10.84
  -6  -1  11   24.24   11.18
   6   1 -11   36.70   11.90
  -6  -1  12   50.90   12.60
   6   1 -12   53.74   12.54
  -6  -1  13   62.17   14.87
   6   1 -13   39.78   16.17
  -6  -1  14   52.86   18.29
   6   1 -14   47.43   19.40
  -6  -1  15  421.58   25.28
   6   1 -15  380.86   25.16
  -6  -1  16   84.48   21.36
   6   1 -16   57.17   22.25
  -6  -1  17   46.13   22.45
   6   1 -17   58.92   22.99
  -6  -1  18   23.33   24.25
   6   1 -18   44.82   24.32
  -6  -1  19   64.72   27.55
   6   1 -19   54.00   27.51
  -6  -1  20   42.02   29.65
   6   1 -20   35.36   29.38
  -6  -1  21   15.10   30.73
   6   1 -21    2.42   30.43
  -6  -1  22   16.14   30.93
   6   1 -22   16.49   31.31
  -6  -1  23   14.74   33.42
   6   1 -23   -4.59   33.60
   7   1   0   52.32    7.28
  -7  -1   1   53.92    6.51
   7   1  -1   54.74    7.03
  -7  -1   2   21.77    5.58
   7   1  -2   32.13    5.95
  -7  -1   3  104.35    9.24
   7   1  -3  106.02    8.87
  -7  -1   4   22.94    6.89
   7   1  -4   30.82    6.77
  -7  -1   5  280.38   13.45
   7   1  -5  296.49   13.85
  -7  -1   6   60.81    8.77
   7   1  -6   54.08    8.12
  -7  -1   7   67.26    8.53
   7   1  -7   77.40    9.18
  -7  -1   8   44.00    9.84
   7   1  -8   44.78    9.41
  -7  -1   9   95.97   11.00
   7   1  -9  103.78   11.14
  -7  -1  10  118.19   14.04
   7   1 -10  102.94   13.70
  -7  -1  11   23.51   12.65
   7   1 -11   28.10   12.57
  -7  -1  12   85.94   14.87
   7   1 -12   67.37   14.73
  -7  -1  13   11.67   13.90
   7   1 -13    3.14   12.83
  -7  -1  14   73.66   14.99
   7   1 -14   68.70   15.42
  -7  -1  15  337.88   26.05
   7   1 -15  249.97   20.87
  -7  -1  16   56.10   23.48
   7   1 -16   78.75   22.85
  -7  -1  17  326.96   27.02
   7   1 -17  329.78   28.09
  -7  -1  18  145.53   25.26
   7   1 -18  131.47   26.05
  -7  -1  19   20.22   26.52
   7   1 -19   21.88   27.70
  -7  -1  20   44.66   27.04
   7   1 -20   48.68   28.18
  -7  -1  21   17.47   28.03
   7   1 -21   40.88   28.06
  -7  -1  22   23.40   30.27
   7   1 -22   28.93   30.03
   8   1   0  216.97   11.57
  -8  -1   1  251.04   12.77
   8   1  -1  300.84   13.97
  -8  -1   2   35.34    7.69
   8   1  -2   47.36    7.58
  -8  -1   3   80.02    9.79
   8   1  -3   76.53    9.10
  -8  -1   4   15.74    6.87
   8   1  -4   28.37    8.22
  -8  -1   5  204.80   12.84
   8   1  -5  177.84   12.50
  -8  -1   6  132.55   11.05
   8   1  -6  118.30   10.75
  -8  -1   7   57.07    9.79
   8   1  -7   48.20    9.57
  -8  -1   8    9.46    9.43
   8   1  -8   24.26    8.95
  -8  -1   9   47.86   10.65
   8   1  -9   49.92   10.62
  -8  -1  10   10.94   10.27
   8   1 -10   25.55   11.59
  -8  -1  11   40.82   13.47
   8   1 -11    6.94   13.64
  -8  -1  12   20.15   14.64
   8   1 -12   24.80   14.90
  -8  -1  13   79.96   16.64
   8   1 -13   83.12   16.15
  -8  -1  14    7.80   15.80
   8   1 -14    8.15   16.32
  -8  -1  15   85.87   15.82
   8   1 -15  109.41   18.07
  -8  -1  16   38.65   16.84
   8   1 -16    7.15   16.52
  -8  -1  17   20.63   19.98
   8   1 -17   57.55   22.02
  -8  -1  18  170.46   26.51
   8   1 -18  174.65   27.95
  -8  -1  19    8.21   26.16
   8   1 -19   51.09   28.63
  -8  -1  20   15.98   25.89
   8   1 -20   26.68   28.81
  -8  -1  21    3.69   27.21
   8   1 -21    4.69   28.57
  -8  -1  22   51.54   29.19
   8   1 -22   48.38   29.64
   9   1   0    8.88    6.79
  -9  -1   1  145.87   11.58
   9   1  -1  141.93   11.62
  -9  -1   2   13.98    7.11
   9   1  -2   21.87    6.87
  -9  -1   3  197.67   13.26
   9   1  -3  191.38   13.37
  -9  -1   4   15.62    7.42
   9   1  -4    4.18    7.72
  -9  -1   5   -6.50    7.63
   9   1  -5   -2.93    8.03
  -9  -1   6  150.97   12.66
   9   1  -6  115.98   11.92
  -9  -1   7  104.85   11.39
   9   1  -7  100.71   11.74
  -9  -1   8   21.07    8.39
   9   1  -8   14.88    9.13
  -9  -1   9  112.63   12.68
   9   1  -9  101.28   11.88
  -9  -1  10    9.33   11.45
   9   1 -10   18.79   10.00
  -9  -1  11   30.89   12.89
   9   1 -11   -6.23   11.70
  -9  -1  12   35.63   15.86
   9   1 -12   27.58   14.58
  -9  -1  13   50.04   16.76
   9   1 -13   25.76   16.15
  -9  -1  14   12.10   16.42
   9   1 -14   24.29   17.54
  -9  -1  15   72.37   18.99
   9   1 -15   20.68   18.10
  -9  -1  16   19.80   18.87
   9   1 -16   41.92   19.45
  -9  -1  17   26.85   17.28
   9   1 -17   -2.44   18.34
  -9  -1  18   -3.93   15.83
   9   1 -18    0.45   19.25
  -9  -1  19   21.92   19.08
   9   1 -19   29.59   18.96
  -9  -1  20   27.26   25.98
   9   1 -20   34.78   28.75
  -9  -1  21   -0.25   27.84
   9   1 -21   12.32   31.15
  10   1   0   70.28    9.26
 -10  -1   1   60.56    9.09
  10   1  -1   40.25    8.99
 -10  -1   2   43.27    8.67
  10   1  -2   25.16    8.08
 -10  -1   3   52.10   10.52
  10   1  -3   27.86    8.44
 -10  -1   4    9.07    8.26
  10   1  -4   13.01    8.32
 -10  -1   5   26.02    9.71
  10   1  -5   10.03    8.71
 -10  -1   6   57.57   10.79
  10   1  -6   60.90   11.67
 -10  -1   7   26.18   10.29
  10   1  -7   13.69    9.43
 -10  -1   8   29.77   10.85
  10   1  -8   31.72   10.19
 -10  -1   9   22.44   10.27
  10   1  -9   28.42   10.19
 -10  -1  10   43.47   11.12
  10   1 -10   15.19   10.37
 -10  -1  11    2.77   11.12
  10   1 -11    0.92   11.01
 -10  -1  12    7.64   12.96
  10   1 -12   24.63   13.23
 -10  -1  13   36.30   13.13
  10   1 -13   50.95   16.57
 -10  -1  14   55.99   18.33
  10   1 -14    7.60   17.06
 -10  -1  15    8.20   17.06
  10   1 -15   37.02   18.90
 -10  -1  16   17.25   16.92
  10   1 -16   19.72   17.63
 -10  -1  17   24.57   17.57
  10   1 -17   14.59   17.59
 -10  -1  18   24.13   17.10
  10   1 -18   38.70   16.95
 -10  -1  19    2.34   15.52
  10   1 -19    9.55   15.84
  11   1   0   16.63    8.90
 -11  -1   1   87.41   12.18
  11   1  -1   76.93   12.29
 -11  -1   2   31.37    9.29
  11   1  -2   28.31    9.02
 -11  -1   3   43.75    9.38
  11   1  -3   30.45   10.11
 -11  -1   4   19.55    9.79
  11   1  -4   31.57   10.54
 -11  -1   5    9.18    9.68
  11   1  -5   23.39   10.20
 -11  -1   6   44.68   11.76
  11   1  -6   50.97   11.50
 -11  -1   7   29.78   10.05
  11   1  -7   26.61   10.55
 -11  -1   8   22.86   10.58
  11   1  -8   10.76    9.92
 -11  -1   9   20.04   10.44
  11   1  -9   21.16   10.42
 -11  -1  10   10.59   10.96
  11   1 -10    7.19   10.75
 -11  -1  11   30.21   11.77
  11   1 -11    3.96   11.63
 -11  -1  12    7.98   11.94
  11   1 -12   13.02   12.26
 -11  -1  13   -2.62   13.63
  11   1 -13   -1.70   12.16
 -11  -1  14  -27.38   15.64
  11   1 -14   13.16   17.56
 -11  -1  15   55.97   18.72
  11   1 -15   67.94   19.43
 -11  -1  16   19.83   17.75
  11   1 -16   -9.81   18.03
 -11  -1  17   26.51   16.86
  11   1 -17   28.82   17.28
 -11  -1  18   -5.12   17.47
  11   1 -18   -3.40   15.99
  12   1   0  303.86   18.43
 -12  -1   1  262.01   17.45
  12   1  -1  215.64   15.76
 -12  -1   2   57.92   11.75
  12   1  -2   68.74   11.43
 -12  -1   3   28.68   10.54
  12   1  -3    8.92    9.50
 -12  -1   4   49.15   12.30
  12   1  -4   42.26   11.09
 -12  -1   5    6.39   10.65
  12   1  -5    0.93   10.65
 -12  -1   6   17.13   12.11
  12   1  -6   24.60   11.65
 -12  -1   7   15.84   11.94
  12   1  -7   17.86   11.61
 -12  -1   8    4.63   10.52
  12   1  -8   -5.85   11.13
 -12  -1   9   39.41   11.81
  12   1  -9   25.96   11.60
 -12  -1  10   -3.68   11.00
  12   1 -10   22.92   11.82
 -12  -1  11   55.79   14.38
  12   1 -11   44.42   13.01
 -12  -1  12   50.25   13.59
  12   1 -12   39.38   13.21
 -12  -1  13  -18.12   13.16
  12   1 -13    3.85   13.09
 -12  -1  14   13.91   14.45
  12   1 -14   20.08   13.12
 -12  -1  15    4.80   13.83
  12   1 -15   -7.37   15.63
 -12  -1  16   -2.13   16.55
  12   1 -16    4.25   16.79
 -12  -1  17   20.59   18.38
  12   1 -17    8.22   17.79
  13   1   0   61.43   10.59
 -13  -1   1   52.53   11.11
  13   1  -1   71.91   12.41
 -13  -1   2   42.98   10.78
  13   1  -2   58.42   11.16
 -13  -1   3   30.49   10.83
  13   1  -3   42.20   12.07
 -13  -1   4   28.40   12.06
  13   1  -4   23.70   11.04
 -13  -1   5   14.44   11.71
  13   1  -5   18.71   11.67
 -13  -1   6    9.76   11.07
  13   1  -6    4.64   11.83
 -13  -1   7   13.52   12.06
  13   1  -7   27.30   11.61
 -13  -1   8    2.24   12.18
  13   1  -8   28.01   11.98
 -13  -1   9    8.89   11.47
  13   1  -9   20.19   12.06
 -13  -1  10   12.45   11.41
  13   1 -10   -8.67   11.52
 -13  -1  11   21.38   12.43
  13   1 -11   28.71   12.21
 -13  -1  12   -0.80   12.11
  13   1 -12   25.21   12.17
 -13  -1  13   27.10   14.28
  13   1 -13   25.26   13.51
 -13  -1  14   10.76   13.09
  13   1 -14   -7.29   12.42
 -13  -1  15   14.55   14.72
  13   1 -15   16.73   13.30
  14   1   0   45.28   11.99
 -14  -1   1    6.61   10.78
  14   1  -1   17.69   11.54
 -14  -1   2   52.75   13.14
  14   1  -2   55.36   12.61
 -14  -1   3    2.78   11.13
  14   1  -3    2.17   10.88
 -14  -1   4   40.99   13.22
  14   1  -4   33.56   12.26
 -14  -1   5    8.14   11.44
  14   1  -5   -4.56   12.56
 -14  -1   6   -1.47   11.66
  14   1  -6   28.60   12.63
 -14  -1   7    9.97   11.92
  14   1  -7   12.49   12.29
 -14  -1   8   -3.91   12.07
  14   1  -8   -4.17   12.02
 -14  -1   9   32.77   14.38
  14   1  -9   41.61   13.67
 -14  -1  10   22.17   13.12
  14   1 -10   12.75   11.69
 -14  -1  11   -7.72   13.48
  14   1 -11   -5.04   12.50
 -14  -1  12   13.27   12.85
  14   1 -12   13.22   13.04
  15   1   0   38.87   12.07
 -15  -1   1   28.63   11.31
  15   1  -1   20.23   10.99
 -15  -1   2   26.84   11.92
  15   1  -2   32.76   10.23
 -15  -1   3   17.58   10.66
  15   1  -3   15.55   10.22
 -15  -1   4    6.66   11.39
  15   1  -4    1.41   11.62
 -15  -1   5    5.95   10.98
  15   1  -5   -6.22   11.59
 -15  -1   6    7.96   11.72
  15   1  -6   34.07   12.55
 -15  -1   7  -18.89   12.22
  15   1  -7    5.39   12.45
 -15  -1   8   22.54   12.54
  15   1  -8    8.37   12.26
 -15  -1   9  -13.16   12.52
  15   1  -9   10.89   12.33
  16   1   0    7.63   11.46
 -16  -1   1   25.03   11.16
  16   1  -1    4.23   11.57
 -16  -1   2    5.53   11.10
  16   1  -2    9.76   10.04
 -16  -1   3   10.94   10.60
  16   1  -3   15.40   11.78
 -16  -1   4   -1.61   10.31
  16   1  -4   15.01   10.94
   0   2   0  137.51    8.96
   0   2  -1   38.12    3.41
   0   2  -2  652.73   22.57
   0   2  -3  586.33   24.34
   0   2  -4  393.46   18.29
   0   2  -5 2263.71   83.04
   0   2  -6   32.03    6.82
   0   2  -7 1026.34   39.93
   0   2  -8   90.91    9.72
   0   2  -9   60.87   10.42
   0   2 -10   66.62   12.46
   0   2 -11  319.25   20.36
   0   2 -12   96.90   15.10
   0   2 -13   45.50   16.17
   0   2 -14   63.66   17.06
   0   2 -15   85.03   19.52
   0   2 -16   84.83   21.75
   0   2 -17   48.17   24.04
   0   2 -18   39.37   26.73
   0   2 -19   15.33   28.05
   0   2 -20    7.52   30.27
   0   2 -21  287.85   38.01
   0   2 -22   14.79   35.33
   0   2 -23   56.24   35.35
   0   2 -24   15.33   35.47
   0   2 -25   21.15   39.67
   1   2   0   43.89    3.47
  -1  -2   1   69.72    4.69
   1   2  -1   81.90    4.73
  -1  -2   2  764.33   26.54
   1   2  -2  722.20   25.12
  -1  -2   3   32.44    4.51
   1   2  -3   27.47    4.56
  -1  -2   4  522.04   19.92
   1   2  -4  557.51   20.32
  -1  -2   5   92.75    7.69
   1   2  -5   78.59    7.38
  -1  -2   6  429.27   20.44
   1   2  -6  497.91   23.55
  -1  -2   7  197.70   13.44
   1   2  -7  210.71   14.54
  -1  -2   8   21.92    8.73
   1   2  -8   20.41    9.45
  -1  -2   9   98.36   11.53
   1   2  -9   93.30   12.32
  -1  -2  10  150.97   13.53
   1   2 -10  131.84   14.45
  -1  -2  11  123.87   14.83
   1   2 -11  143.30   16.48
  -1  -2  12   46.99   15.31
   1   2 -12   22.23   14.64
  -1  -2  13   48.12   16.48
   1   2 -13   43.11   16.10
  -1  -2  14   71.05   18.12
   1   2 -14   66.76   18.66
  -1  -2  15    1.22   19.56
   1   2 -15   12.20   20.14
  -1  -2  16   69.75   22.25
   1   2 -16   77.22   23.08
  -1  -2  17   12.68   24.79
   1   2 -17   56.57   24.82
  -1  -2  18   42.88   27.43
   1   2 -18   55.68   27.82
  -1  -2  19   67.99   29.89
   1   2 -19   69.14   28.86
  -1  -2  20    2.14   32.33
   1   2 -20   30.66   30.40
  -1  -2  21   13.80   33.75
   1   2 -21   36.65   34.07
  -1  -2  22    7.44   35.33
   1   2 -22  -18.72   35.73
  -1  -2  23   24.20   36.08
   1   2 -23   16.21   34.43
  -1  -2  24   35.15   38.19
   1   2 -24   31.58   34.68
  -1  -2  25   46.60   40.54
   1   2 -25   34.60   42.10
   2   2   0  255.44   10.42
  -2  -2   1  539.66   16.48
   2   2  -1  515.05   15.81
  -2  -2   2  300.38   11.43
   2   2  -2  332.76   11.96
  -2  -2   3  129.65    7.52
   2   2  -3  131.74    7.28
  -2  -2   4  418.75   17.53
   2   2  -4  288.68   13.93
  -2  -2   5  357.72   14.66
   2   2  -5  349.77   14.02
  -2  -2   6   34.92    6.88
   2   2  -6   32.41    7.40
  -2  -2   7  241.17   13.60
   2   2  -7  213.34   13.01
  -2  -2   8   85.63   10.21
   2   2  -8   93.20   10.14
  -2  -2   9   38.49   10.52
   2   2  -9   53.57   11.15
  -2  -2  10   44.77   11.49
   2   2 -10   42.76   11.77
  -2  -2  11  170.79   15.27
   2   2 -11  165.64   15.75
  -2  -2  12   82.52   14.38
   2   2 -12  100.91   15.42
  -2  -2  13  242.21   19.30
   2   2 -13  254.04   20.65
  -2  -2  14   76.28   18.50
   2   2 -14   89.97   18.57
  -2  -2  15   75.60   20.38
   2   2 -15   45.35   20.36
  -2  -2  16   54.53   22.02
   2   2 -16   52.18   21.94
  -2  -2  17  112.59   25.74
   2   2 -17  107.21   25.35
  -2  -2  18  143.63   29.03
   2   2 -18  141.83   29.40
  -2  -2  19   40.40   29.34
   2   2 -19   33.71   30.06
  -2  -2  20    7.74   31.34
   2   2 -20    6.28   31.66
  -2  -2  21   35.55   31.16
   2   2 -21   30.41   34.02
  -2  -2  22   55.66   35.05
   2   2 -22   67.47   34.99
  -2  -2  23   49.08   37.64
   2   2 -23   20.79   34.18
  -2  -2  24    1.69   39.63
   2   2 -24  -21.71   34.69
   3   2   0   60.05    5.87
  -3  -2   1  107.22    6.21
   3   2  -1  106.86    6.17
  -3  -2   2  165.17    7.69
   3   2  -2  153.92    7.77
  -3  -2   3  342.16   12.99
   3   2  -3  359.40   13.19
  -3  -2   4   92.24    6.92
   3   2  -4   77.35    6.67
  -3  -2   5  295.62   13.33
   3   2  -5  266.99   13.84
  -3  -2   6  168.23   12.50
   3   2  -6  171.94   12.49
  -3  -2   7   38.12    8.57
   3   2  -7   42.83    7.59
  -3  -2   8   37.53    9.27
   3   2  -8   32.99    9.01
  -3  -2   9  202.86   14.44
   3   2  -9  189.52   13.76
  -3  -2  10   39.00   12.13
   3   2 -10   57.01   12.32
  -3  -2  11   51.96   13.22
   3   2 -11   36.36   13.28
  -3  -2  12  176.83   19.74
   3   2 -12  247.89   20.66
  -3  -2  13   29.38   15.74
   3   2 -13   31.45   15.68
  -3  -2  14   57.77   18.15
   3   2 -14   43.42   18.55
  -3  -2  15  140.16   22.44
   3   2 -15  178.75   22.86
  -3  -2  16   67.88   22.84
   3   2 -16   80.80   23.57
  -3  -2  17   48.91   25.58
   3   2 -17   34.30   24.55
  -3  -2  18   45.77   28.06
   3   2 -18   69.14   27.62
  -3  -2  19   18.59   29.86
   3   2 -19   21.10   29.04
  -3  -2  20    8.51   32.12
   3   2 -20   13.59   33.49
  -3  -2  21   13.95   32.09
   3   2 -21   -1.71   34.46
  -3  -2  22   25.02   33.70
   3   2 -22    3.50   37.78
  -3  -2  23   38.03   38.88
   3   2 -23   38.87   39.16
  -3  -2  24    1.79   40.72
   3   2 -24   37.48   37.97
   4   2   0  142.98    6.72
  -4  -2   1  814.70   23.52
   4   2  -1  800.85   23.56
  -4  -2   2   86.50    6.69
   4   2  -2   85.36    6.50
  -4  -2   3  220.62    9.64
   4   2  -3  230.50    9.54
  -4  -2   4  156.87    8.75
   4   2  -4  169.53    8.92
  -4  -2   5  389.20   15.50
   4   2  -5  426.47   15.72
  -4  -2   6   82.11    7.72
   4   2  -6   77.67    7.65
  -4  -2   7   46.65    7.86
   4   2  -7   35.56    7.45
  -4  -2   8   36.20    8.83
   4   2  -8   40.64    8.59
  -4  -2   9  215.66   13.91
   4   2  -9  201.58   13.49
  -4  -2  10   39.88   12.91
   4   2 -10   32.70   12.30
  -4  -2  11   33.54   13.13
   4   2 -11   39.59   14.31
  -4  -2  12   70.42   15.40
   4   2 -12   55.39   15.71
  -4  -2  13   64.04   17.64
   4   2 -13   59.37   17.00
  -4  -2  14   90.53   19.20
   4   2 -14   82.16   19.51
  -4  -2  15  145.97   22.29
   4   2 -15  109.42   22.81
  -4  -2  16   50.48   23.13
   4   2 -16   74.47   23.47
  -4  -2  17  326.38   30.59
   4   2 -17  346.33   30.77
  -4  -2  18    8.34   27.03
   4   2 -18   23.70   27.18
  -4  -2  19   36.13   29.62
   4   2 -19    7.27   29.04
  -4  -2  20   44.55   29.91
   4   2 -20   48.77   33.12
  -4  -2  21   12.61   31.26
   4   2 -21  -12.86   33.88
  -4  -2  22   26.75   34.50
   4   2 -22    5.62   35.62
  -4  -2  23    2.75   37.97
   4   2 -23   15.78   36.58
  -4  -2  24  -14.54   35.28
   4   2 -24   14.76   35.85
   5   2   0   31.04    4.32
  -5  -2   1   36.43    5.34
   5   2  -1   25.39    4.36
  -5  -2   2  110.11    7.30
   5   2  -2  122.47    7.81
  -5  -2   3  282.31   11.20
   5   2  -3  297.59   11.50
  -5  -2   4   22.48    5.59
   5   2  -4   21.72    5.39
  -5  -2   5  426.43   15.68
   5   2  -5  417.65   15.36
  -5  -2   6   65.51    8.00
   5   2  -6   64.93    7.87
  -5  -2   7   79.02    8.66
   5   2  -7   76.92    8.94
  -5  -2   8   70.39    9.43
   5   2  -8   65.78    9.46
  -5  -2   9   47.00   10.02
   5   2  -9   53.34   10.19
  -5  -2  10   26.53   10.12
   5   2 -10   18.22   10.28
  -5  -2  11  167.24   16.17
   5   2 -11  161.90   14.69
  -5  -2  12   44.91   15.76
   5   2 -12   51.89   16.18
  -5  -2  13   29.24   16.91
   5   2 -13   29.13   18.16
  -5  -2  14   38.51   19.58
   5   2 -14   49.81   20.13
  -5  -2  15   54.51   20.53
   5   2 -15   35.06   21.55
  -5  -2  16   42.46   24.85
   5   2 -16    9.94   23.69
  -5  -2  17  207.31   28.50
   5   2 -17  165.41   28.03
  -5  -2  18   33.97   27.99
   5   2 -18    9.46   28.01
  -5  -2  19  151.05   30.77
   5   2 -19  214.92   33.68
  -5  -2  20   13.20   29.98
   5   2 -20   25.12   32.93
  -5  -2  21   34.19   31.17
   5   2 -21   25.60   33.37
  -5  -2  22    5.97   34.76
   5   2 -22   24.11   34.46
  -5  -2  23   15.51   32.44
   5   2 -23    0.94   35.03
   6   2   0   40.72    5.51
  -6  -2   1   38.76    5.22
   6   2  -1   37.79    5.56
  -6  -2   2  118.57    8.33
   6   2  -2  115.93    7.91
  -6  -2   3   38.17    6.34
   6   2  -3   22.81    5.27
  -6  -2   4   42.09    6.37
   6   2  -4   37.45    6.56
  -6  -2   5  151.42    9.59
   6   2  -5  155.49    9.61
  -6  -2   6   29.99    7.33
   6   2  -6   36.54    7.03
  -6  -2   7  263.41   13.96
   6   2  -7  271.71   14.27
  -6  -2   8   28.72    8.86
   6   2  -8   31.66    8.58
  -6  -2   9   68.84   10.27
   6   2  -9   82.95   10.88
  -6  -2  10   41.07   10.93
   6   2 -10   36.43   10.73
  -6  -2  11  108.62   12.55
   6   2 -11  110.23   12.81
  -6  -2  12   48.13   11.74
   6   2 -12   20.92   12.09
  -6  -2  13   37.98   14.96
   6   2 -13   52.72   14.49
  -6  -2  14  105.25   18.02
   6   2 -14   94.64   17.16
  -6  -2  15   97.87   19.53
   6   2 -15   75.04   19.19
  -6  -2  16  109.23   21.79
   6   2 -16   81.40   25.79
  -6  -2  17  475.01   32.85
   6   2 -17  428.53   32.43
  -6  -2  18   65.36   27.54
   6   2 -18  113.88   28.75
  -6  -2  19   49.44   29.39
   6   2 -19   96.61   29.11
  -6  -2  20   44.70   30.01
   6   2 -20   24.84   30.49
  -6  -2  21   17.92   32.61
   6   2 -21   27.36   33.36
  -6  -2  22   22.61   34.70
   6   2 -22   15.20   33.83
  -6  -2  23    9.50   32.05
   6   2 -23    3.66   35.04
   7   2   0   66.44    7.11
  -7  -2   1   70.62    6.65
   7   2  -1   79.37    7.17
  -7  -2   2  110.62    8.50
   7   2  -2  118.03    8.83
  -7  -2   3  384.62   14.96
   7   2  -3  379.14   14.88
  -7  -2   4   39.98    7.02
   7   2  -4   38.23    6.86
  -7  -2   5  123.24    9.80
   7   2  -5  117.94    9.36
  -7  -2   6   35.28    7.05
   7   2  -6   12.99    7.13
  -7  -2   7   17.19    7.45
   7   2  -7   38.17    9.50
  -7  -2   8   99.62   10.95
   7   2  -8   89.04   10.62
  -7  -2   9   52.06   10.68
   7   2  -9   32.09    9.46
  -7  -2  10   21.04   10.39
   7   2 -10   28.32   11.07
  -7  -2  11  110.86   14.39
   7   2 -11   98.70   14.14
  -7  -2  12   11.86   13.46
   7   2 -12   20.40   13.44
  -7  -2  13  179.66   15.74
   7   2 -13  220.98   17.57
  -7  -2  14   22.71   14.84
   7   2 -14   24.44   14.73
  -7  -2  15   14.18   17.53
   7   2 -15   37.42   17.80
  -7  -2  16   40.74   20.56
   7   2 -16   29.79   21.33
  -7  -2  17  184.43   28.18
   7   2 -17  201.60   24.62
  -7  -2  18   13.46   27.78
   7   2 -18   34.32   23.87
  -7  -2  19    5.73   27.32
   7   2 -19   14.94   25.19
  -7  -2  20   24.03   32.03
   7   2 -20   -3.28   25.97
  -7  -2  21  -11.77   33.05
   7   2 -21    0.34   26.18
  -7  -2  22   17.33   29.27
   7   2 -22    4.88   31.04
   8   2   0   78.23    8.01
  -8  -2   1   49.87    8.27
   8   2  -1   64.07    8.95
  -8  -2   2   27.08    7.00
   8   2  -2   22.97    6.08
  -8  -2   3   51.24    7.50
   8   2  -3   47.84    6.90
  -8  -2   4   54.34    8.37
   8   2  -4   70.65    8.71
  -8  -2   5   41.55    7.88
   8   2  -5   42.62    7.72
  -8  -2   6   75.81    9.31
   8   2  -6   88.97    9.55
  -8  -2   7   57.01    9.97
   8   2  -7   53.33    8.78
  -8  -2   8   54.12   11.14
   8   2  -8   49.62    9.85
  -8  -2   9   60.87   11.16
   8   2  -9   60.79   11.97
  -8  -2  10    4.08   10.35
   8   2 -10   12.66   11.01
  -8  -2  11    4.64   11.27
   8   2 -11   46.76   13.43
  -8  -2  12   54.52   14.96
   8   2 -12   88.90   16.42
  -8  -2  13   33.18   14.72
   8   2 -13   29.08   15.15
  -8  -2  14   13.04   16.03
   8   2 -14   52.74   17.26
  -8  -2  15    6.30   16.96
   8   2 -15   10.48   16.16
  -8  -2  16   47.86   17.71
   8   2 -16   61.86   18.16
  -8  -2  17   22.74   21.30
   8   2 -17   36.69   20.50
  -8  -2  18   26.82   24.93
   8   2 -18   19.04   25.89
  -8  -2  19   17.28   26.70
   8   2 -19   31.74   27.43
  -8  -2  20   17.36   27.40
   8   2 -20  -14.89   26.41
  -8  -2  21   -3.70   26.17
   8   2 -21    2.23   28.10
   9   2   0   18.97    6.71
  -9  -2   1   35.51    7.11
   9   2  -1   51.94    8.02
  -9  -2   2   23.56    7.40
   9   2  -2   38.21    8.03
  -9  -2   3   20.01    7.18
   9   2  -3   17.20    7.29
  -9  -2   4   14.26    8.45
   9   2  -4   29.42    7.90
  -9  -2   5   24.71    7.47
   9   2  -5   37.90    9.05
  -9  -2   6   28.79    8.21
   9   2  -6   22.93    8.18
  -9  -2   7   31.61    9.69
   9   2  -7   23.36    8.79
  -9  -2   8   26.40    9.45
   9   2  -8   18.83    9.28
  -9  -2   9   35.12   10.52
   9   2  -9   35.00   11.41
  -9  -2  10   38.10   12.37
   9   2 -10   39.44   11.73
  -9  -2  11    0.21   11.68
   9   2 -11   10.93   12.51
  -9  -2  12   22.72   12.16
   9   2 -12   16.80   14.98
  -9  -2  13   50.37   17.09
   9   2 -13   27.10   15.79
  -9  -2  14   31.44   17.29
   9   2 -14   25.66   17.17
  -9  -2  15   89.46   18.74
   9   2 -15   72.39   19.58
  -9  -2  16   30.34   18.32
   9   2 -16   20.63   17.67
  -9  -2  17  -15.90   17.28
   9   2 -17   -2.42   16.54
  -9  -2  18    2.85   17.35
   9   2 -18    8.96   16.00
  -9  -2  19  -13.22   22.14
   9   2 -19   -4.38   18.63
  -9  -2  20    1.98   24.09
   9   2 -20   -8.31   27.65
  10   2   0   17.21    8.02
 -10  -2   1   65.34   10.00
  10   2  -1   56.46   10.44
 -10  -2   2   44.50    8.70
  10   2  -2   54.27    9.36
 -10  -2   3   17.62    8.11
  10   2  -3   18.74    8.25
 -10  -2   4   46.21    9.69
  10   2  -4   37.17    8.86
 -10  -2   5    4.01    8.09
  10   2  -5   14.62    8.56
 -10  -2   6   20.76    8.58
  10   2  -6   12.30    9.35
 -10  -2   7   46.92   11.41
  10   2  -7   49.41   10.62
 -10  -2   8   14.13    9.02
  10   2  -8   15.06    8.94
 -10  -2   9   19.35   11.28
  10   2  -9   11.79    9.71
 -10  -2  10   -2.82   10.74
  10   2 -10   18.35   10.91
 -10  -2  11   26.57   13.09
  10   2 -11   21.99   11.23
 -10  -2  12   18.76   12.69
  10   2 -12   24.22   13.11
 -10  -2  13   22.52   13.96
  10   2 -13   27.91   16.95
 -10  -2  14   33.36   17.01
  10   2 -14   37.10   18.61
 -10  -2  15   39.36   18.72
  10   2 -15   23.99   17.27
 -10  -2  16   -7.21   17.25
  10   2 -16    9.23   17.10
 -10  -2  17   11.99   17.70
  10   2 -17    3.92   17.19
 -10  -2  18   12.32   16.46
  10   2 -18   30.41   16.79
 -10  -2  19   24.05   18.50
  10   2 -19  -15.84   16.37
  11   2   0   19.45    9.67
 -11  -2   1  507.21   21.07
  11   2  -1  491.16   20.96
 -11  -2   2   17.05   10.60
  11   2  -2   39.64   10.56
 -11  -2   3   18.73    9.19
  11   2  -3   17.16    8.83
 -11  -2   4   43.84   10.76
  11   2  -4   42.19    9.89
 -11  -2   5   73.12   12.56
  11   2  -5   75.04   12.26
 -11  -2   6    3.63   10.03
  11   2  -6    9.67    9.86
 -11  -2   7    1.86    9.88
  11   2  -7   16.79   10.21
 -11  -2   8   20.47    9.87
  11   2  -8    5.08    9.89
 -11  -2   9   78.35   12.68
  11   2  -9   53.96   12.72
 -11  -2  10   23.22   10.71
  11   2 -10   17.19   10.69
 -11  -2  11   31.18   13.36
  11   2 -11   40.47   13.38
 -11  -2  12   35.51   15.04
  11   2 -12   23.29   12.89
 -11  -2  13   52.64   14.97
  11   2 -13   45.34   16.73
 -11  -2  14   21.81   14.55
  11   2 -14  -11.31   14.06
 -11  -2  15  -13.83   14.68
  11   2 -15    6.64   17.10
 -11  -2  16   10.41   16.78
  11   2 -16   12.50   16.59
 -11  -2  17   14.79   16.30
  11   2 -17   -1.07   15.72
 -11  -2  18   30.60   17.97
  11   2 -18   -4.23   16.53
  12   2   0   16.03   10.24
 -12  -2   1  231.42   15.68
  12   2  -1  237.45   15.83
 -12  -2   2   12.54   10.08
  12   2  -2   16.86    9.82
 -12  -2   3   76.79   12.50
  12   2  -3   57.22   11.00
 -12  -2   4   57.13   10.85
  12   2  -4   47.95   11.39
 -12  -2   5   43.85   11.43
  12   2  -5   43.00   12.17
 -12  -2   6   18.50   10.39
  12   2  -6   14.68   10.70
 -12  -2   7   27.49   11.14
  12   2  -7   23.72   11.06
 -12  -2   8   21.20   11.11
  12   2  -8    9.63   10.86
 -12  -2   9   -8.08   11.15
  12   2  -9   30.24   11.17
 -12  -2  10   17.14   12.34
  12   2 -10   13.61   11.15
 -12  -2  11    3.15   12.30
  12   2 -11   16.37   12.01
 -12  -2  12   -9.24   11.85
  12   2 -12    5.72   12.09
 -12  -2  13   35.12   15.88
  12   2 -13   49.65   13.79
 -12  -2  14   10.28   14.55
  12   2 -14   -8.19   14.31
 -12  -2  15  -18.49   14.21
  12   2 -15    0.32   14.27
 -12  -2  16  -10.05   14.27
  12   2 -16    8.49   17.18
  13   2   0   29.36   10.40
 -13  -2   1  201.98   15.70
  13   2  -1  132.78   13.72
 -13  -2   2   12.70   10.17
  13   2  -2   12.61   10.21
 -13  -2   3  105.13   14.63
  13   2  -3  102.93   14.24
 -13  -2   4   36.84   11.27
  13   2  -4   41.98   11.54
 -13  -2   5   35.89   12.68
  13   2  -5   18.09   10.96
 -13  -2   6   10.38   11.52
  13   2  -6   23.22   11.73
 -13  -2   7  102.51   15.34
  13   2  -7   86.65   15.22
 -13  -2   8  -12.39   11.92
  13   2  -8   -3.26   11.80
 -13  -2   9   22.29   11.62
  13   2  -9   13.42   11.59
 -13  -2  10   11.26   11.89
  13   2 -10   32.99   11.96
 -13  -2  11   43.12   13.59
  13   2 -11   19.00   11.98
 -13  -2  12   -9.05   12.16
  13   2 -12   12.71   11.95
 -13  -2  13    6.17   12.44
  13   2 -13    2.80   12.60
 -13  -2  14  -31.60   14.93
  13   2 -14    2.33   12.06
  14   2   0    1.70   10.05
 -14  -2   1   38.94   12.95
  14   2  -1   36.19   12.05
 -14  -2   2   10.22   11.15
  14   2  -2   23.53   11.63
 -14  -2   3    7.25   11.45
  14   2  -3   27.97   11.62
 -14  -2   4   26.29   12.38
  14   2  -4   32.33   11.64
 -14  -2   5   -1.98   11.68
  14   2  -5    4.32   12.27
 -14  -2   6    1.27   11.34
  14   2  -6   -4.76   11.37
 -14  -2   7   21.12   12.74
  14   2  -7   16.46   11.69
 -14  -2   8   23.38   12.21
  14   2  -8    6.90   11.08
 -14  -2   9  -11.88   12.49
  14   2  -9   -2.87   11.36
 -14  -2  10   -2.05   12.44
  14   2 -10    5.67   11.90
 -14  -2  11  -10.05   12.73
  14   2 -11    9.43   11.60
 -14  -2  12   20.60   13.46
  14   2 -12    5.14   12.42
  15   2   0   18.31    9.42
 -15  -2   1   11.47   12.22
  15   2  -1    2.35   11.00
 -15  -2   2   13.63   10.56
  15   2  -2   19.02   11.09
 -15  -2   3   21.53   11.88
  15   2  -3    5.97    9.45
 -15  -2   4   -3.25   11.43
  15   2  -4   16.91   11.75
 -15  -2   5   10.79   11.43
  15   2  -5    1.99   11.99
 -15  -2   6   -1.49   11.86
  15   2  -6   12.06   11.58
 -15  -2   7   -8.89   11.68
  15   2  -7    4.01   11.51
 -15  -2   8   12.12   12.40
  15   2  -8    4.19   11.75
 -15  -2   9   23.28   12.51
  15   2  -9   22.61   12.22
  16   2   0    5.79   10.78
 -16  -2   1    8.74   12.30
  16   2  -1   17.68   11.55
 -16  -2   2    0.90   10.54
  16   2  -2   -8.50   10.10
 -16  -2   3   15.44   11.75
  16   2  -3   30.68   11.49
   0   3   0   41.86    8.28
   0   3  -1   42.95    4.76
   0   3  -2   41.66    5.26
   0   3  -3   16.40    5.85
   0   3  -4    9.65    5.44
   0   3  -5    9.90    6.65
   0   3  -6   13.18    8.96
   0   3  -7   19.83    8.67
   0   3  -8   10.95    8.33
   0   3  -9   24.88   10.10
   0   3 -10   24.14   11.21
   0   3 -11   16.40   11.65
   0   3 -12   18.25   13.04
   0   3 -13   19.22   14.24
   0   3 -14   22.24   16.44
   0   3 -15   19.36   18.71
   0   3 -16    2.51   22.23
   0   3 -17   21.05   24.76
   0   3 -18    6.25   26.85
   0   3 -19   16.76   28.49
   0   3 -20   26.07   30.83
   0   3 -21   -4.21   33.11
   0   3 -22    3.44   35.15
   0   3 -23  -14.39   39.05
   0   3 -24   10.03   41.13
   1   3   0   65.90    4.94
  -1  -3   1  930.81   26.01
   1   3  -1  921.41   25.86
  -1  -3   2   40.23    5.83
   1   3  -2   48.85    5.77
  -1  -3   3  143.84    9.32
   1   3  -3  174.89   11.03
  -1  -3   4  187.72   10.63
   1   3  -4  181.55   10.29
  -1  -3   5   52.56    7.09
   1   3  -5   57.69    7.02
  -1  -3   6  138.23   13.35
   1   3  -6  169.83   13.23
  -1  -3   7   62.49    9.27
   1   3  -7   49.66    9.01
  -1  -3   8  158.44   12.71
   1   3  -8  124.43   11.64
  -1  -3   9   51.36   10.44
   1   3  -9   51.04   11.80
  -1  -3  10  156.19   15.13
   1   3 -10  165.27   14.84
  -1  -3  11  351.57   21.97
   1   3 -11  344.17   22.30
  -1  -3  12   39.05   14.09
   1   3 -12   42.36   14.35
  -1  -3  13   36.10   16.72
   1   3 -13   43.43   16.00
  -1  -3  14   50.77   18.37
   1   3 -14   55.71   18.18
  -1  -3  15   57.87   19.77
   1   3 -15   49.89   20.05
  -1  -3  16   19.12   20.95
   1   3 -16   21.50   22.43
  -1  -3  17    4.52   23.29
   1   3 -17   23.57   25.10
  -1  -3  18   27.66   26.89
   1   3 -18   12.26   28.02
  -1  -3  19   -8.28   27.91
   1   3 -19   -7.82   29.24
  -1  -3  20   45.26   30.93
   1   3 -20   18.19   31.29
  -1  -3  21   36.63   33.85
   1   3 -21   44.02   33.77
  -1  -3  22   39.23   36.32
   1   3 -22   49.75   36.85
  -1  -3  23   45.55   38.89
   1   3 -23   38.11   38.94
  -1  -3  24   12.05   42.80
   1   3 -24   -4.33   42.07
   2   3   0  124.25    7.42
  -2  -3   1 1044.97   33.60
   2   3  -1 1135.85   37.29
  -2  -3   2  123.60    7.17
   2   3  -2  127.50    7.31
  -2  -3   3  274.68   13.32
   2   3  -3  290.67   13.63
  -2  -3   4  284.93   12.90
   2   3  -4  280.94   12.56
  -2  -3   5   42.19    7.27
   2   3  -5   47.73    7.15
  -2  -3   6   76.76    8.59
   2   3  -6   75.94    8.36
  -2  -3   7   55.94    8.94
   2   3  -7   63.57    9.65
  -2  -3   8   38.11    9.62
   2   3  -8   57.17    9.80
  -2  -3   9   63.44   11.68
   2   3  -9   65.58   11.86
  -2  -3  10   26.49   12.01
   2   3 -10   36.34   11.94
  -2  -3  11   77.95   13.75
   2   3 -11   85.19   14.72
  -2  -3  12   21.89   14.55
   2   3 -12   42.98   14.76
  -2  -3  13  280.41   21.30
   2   3 -13  284.68   21.51
  -2  -3  14   24.16   17.81
   2   3 -14   54.52   18.46
  -2  -3  15   65.97   20.76
   2   3 -15   60.73   20.59
  -2  -3  16   49.30   23.03
   2   3 -16   51.09   23.56
  -2  -3  17   19.04   25.46
   2   3 -17   50.69   25.20
  -2  -3  18   25.40   27.64
   2   3 -18   53.33   28.20
  -2  -3  19   34.96   29.74
   2   3 -19   70.49   30.50
  -2  -3  20  161.96   33.31
   2   3 -20  174.30   34.80
  -2  -3  21   65.88   35.86
   2   3 -21   75.99   35.10
  -2  -3  22    8.46   36.71
   2   3 -22   35.99   37.81
  -2  -3  23   -4.76   37.17
   2   3 -23   30.11   41.09
  -2  -3  24  -38.73   39.33
   2   3 -24    1.69   43.19
   3   3   0   26.58    5.12
  -3  -3   1   47.27    5.69
   3   3  -1   35.65    5.38
  -3  -3   2   31.06    4.41
   3   3  -2   13.38    3.55
  -3  -3   3  103.18    7.93
   3   3  -3  129.89    8.28
  -3  -3   4  160.09    9.44
   3   3  -4  160.72    9.42
  -3  -3   5  110.03    9.06
   3   3  -5  140.16   10.15
  -3  -3   6   48.60    7.58
   3   3  -6   52.41    7.27
  -3  -3   7  152.03   11.13
   3   3  -7  150.63   10.30
  -3  -3   8  137.65   11.96
   3   3  -8  127.29   11.43
  -3  -3   9   58.03   11.00
   3   3  -9   60.52   11.76
  -3  -3  10   36.53   11.91
   3   3 -10   39.67   12.44
  -3  -3  11   80.17   13.89
   3   3 -11   90.05   14.48
  -3  -3  12   59.25   14.71
   3   3 -12   67.49   14.99
  -3  -3  13   53.21   16.73
   3   3 -13   63.58   17.43
  -3  -3  14  109.09   19.72
   3   3 -14  100.85   20.30
  -3  -3  15  116.12   21.97
   3   3 -15   91.50   21.98
  -3  -3  16  309.91   28.02
   3   3 -16  309.71   28.93
  -3  -3  17   10.66   25.76
   3   3 -17   20.42   26.20
  -3  -3  18   19.71   27.51
   3   3 -18   29.99   28.02
  -3  -3  19   39.11   29.53
   3   3 -19   32.15   29.59
  -3  -3  20   16.97   32.64
   3   3 -20   14.34   32.76
  -3  -3  21   30.69   35.15
   3   3 -21   11.15   36.32
  -3  -3  22   26.26   36.69
   3   3 -22   50.48   38.18
  -3  -3  23    4.06   40.68
   3   3 -23   24.60   39.25
  -3  -3  24   53.18   42.94
   3   3 -24  -16.81   41.48
   4   3   0   86.56    7.73
  -4  -3   1   36.87    5.27
   4   3  -1   52.80    6.31
  -4  -3   2  495.84   17.83
   4   3  -2  502.36   17.85
  -4  -3   3  165.40    9.30
   4   3  -3  159.98    9.37
  -4  -3   4   40.93    5.81
   4   3  -4   64.17    7.07
  -4  -3   5   42.11    7.02
   4   3  -5   56.53    7.14
  -4  -3   6   30.25    7.10
   4   3  -6   46.04    7.67
  -4  -3   7   62.14    8.95
   4   3  -7   43.85    8.33
  -4  -3   8   44.44    8.76
   4   3  -8   53.63    9.87
  -4  -3   9   58.60   13.49
   4   3  -9   80.22   11.68
  -4  -3  10   42.76   13.44
   4   3 -10   36.11   12.69
  -4  -3  11   60.16   13.34
   4   3 -11   68.07   13.59
  -4  -3  12   52.99   15.36
   4   3 -12   45.09   15.28
  -4  -3  13   47.39   16.91
   4   3 -13   63.24   17.33
  -4  -3  14  180.71   21.57
   4   3 -14  156.11   21.48
  -4  -3  15  137.86   23.36
   4   3 -15  105.43   22.96
  -4  -3  16  118.35   24.86
   4   3 -16   80.53   24.32
  -4  -3  17   64.27   26.18
   4   3 -17   58.87   26.97
  -4  -3  18    6.01   28.15
   4   3 -18   33.49   28.36
  -4  -3  19   94.78   31.21
   4   3 -19   90.46   31.42
  -4  -3  20   29.48   33.75
   4   3 -20    2.56   34.54
  -4  -3  21   18.64   34.48
   4   3 -21   18.95   35.79
  -4  -3  22   34.63   36.42
   4   3 -22   -2.66   37.67
  -4  -3  23  -16.21   38.76
   4   3 -23   22.55   41.43
  -4  -3  24    3.99   42.36
   4   3 -24   34.58   44.81
   5   3   0   34.69    6.56
  -5  -3   1   63.26    6.87
   5   3  -1   49.51    6.08
  -5  -3   2   54.06    5.88
   5   3  -2   44.35    5.49
  -5  -3   3  103.45    8.29
   5   3  -3  106.92    8.67
  -5  -3   4   87.42    8.17
   5   3  -4   76.21    7.75
  -5  -3   5  925.76   30.42
   5   3  -5  987.84   33.55
  -5  -3   6   34.90    7.78
   5   3  -6   56.77    8.62
  -5  -3   7   76.19    9.49
   5   3  -7   88.82    9.78
  -5  -3   8  317.69   16.56
   5   3  -8  376.99   18.14
  -5  -3   9   30.79   10.53
   5   3  -9   23.57   10.26
  -5  -3  10   66.32   11.74
   5   3 -10   35.85   11.01
  -5  -3  11  120.96   15.32
   5   3 -11  100.18   14.67
  -5  -3  12   41.44   16.49
   5   3 -12   34.86   15.70
  -5  -3  13   67.26   16.41
   5   3 -13   43.98   16.58
  -5  -3  14   57.77   20.96
   5   3 -14   38.31   19.54
  -5  -3  15  119.38   22.68
   5   3 -15   97.53   23.16
  -5  -3  16  240.32   27.24
   5   3 -16  199.25   27.80
  -5  -3  17  452.04   35.62
   5   3 -17  416.13   34.97
  -5  -3  18   16.31   28.93
   5   3 -18   20.22   28.10
  -5  -3  19   16.45   31.25
   5   3 -19   35.99   31.83
  -5  -3  20   29.61   33.08
   5   3 -20   26.42   35.04
  -5  -3  21    9.00   35.46
   5   3 -21   21.24   35.97
  -5  -3  22   27.25   36.79
   5   3 -22   44.02   37.92
  -5  -3  23   13.25   38.67
   5   3 -23   -8.58   40.30
   6   3   0   73.50    6.96
  -6  -3   1   42.08    6.61
   6   3  -1   40.67    6.29
  -6  -3   2   27.23    5.35
   6   3  -2   36.10    5.83
  -6  -3   3   32.35    7.02
   6   3  -3   25.87    6.21
  -6  -3   4  111.88    9.76
   6   3  -4  113.54    9.68
  -6  -3   5  129.03   10.41
   6   3  -5  137.33   10.45
  -6  -3   6  184.18   12.39
   6   3  -6  192.56   12.98
  -6  -3   7   24.72    8.75
   6   3  -7   33.18    7.75
  -6  -3   8   18.77    9.71
   6   3  -8   22.14    8.60
  -6  -3   9   17.50   10.04
   6   3  -9   28.54    9.69
  -6  -3  10   32.04   12.23
   6   3 -10   36.41   11.80
  -6  -3  11   17.61   11.93
   6   3 -11   30.75   12.85
  -6  -3  12   23.52   12.61
   6   3 -12   10.29   12.65
  -6  -3  13   -0.16   15.71
   6   3 -13   12.25   14.87
  -6  -3  14   87.58   19.11
   6   3 -14   76.96   20.07
  -6  -3  15   96.81   24.58
   6   3 -15   90.51   23.17
  -6  -3  16   95.08   25.55
   6   3 -16  119.22   25.80
  -6  -3  17   31.94   27.25
   6   3 -17   16.32   28.11
  -6  -3  18  143.47   29.73
   6   3 -18  105.97   31.42
  -6  -3  19   61.06   30.86
   6   3 -19   45.67   31.40
  -6  -3  20   23.30   32.75
   6   3 -20   94.33   33.99
  -6  -3  21   28.89   35.13
   6   3 -21   37.90   35.43
  -6  -3  22   20.90   37.19
   6   3 -22    7.70   38.79
  -6  -3  23   27.40   40.48
   6   3 -23   23.43   42.36
   7   3   0  114.62    8.87
  -7  -3   1   42.13    6.30
   7   3  -1   36.25    6.57
  -7  -3   2   57.00    7.32
   7   3  -2   69.00    8.07
  -7  -3   3   94.99    9.02
   7   3  -3   99.82    9.18
  -7  -3   4   42.76    7.89
   7   3  -4   37.45    8.18
  -7  -3   5   44.34    7.70
   7   3  -5   34.45    7.65
  -7  -3   6  102.52   10.29
   7   3  -6   96.29   10.58
  -7  -3   7   58.32   10.38
   7   3  -7   39.40    8.42
  -7  -3   8   28.62   10.52
   7   3  -8   24.87    8.60
  -7  -3   9   54.55   10.41
   7   3  -9   44.96   10.35
  -7  -3  10   34.81   11.14
   7   3 -10   39.42   12.40
  -7  -3  11   30.97   13.05
   7   3 -11    8.47   12.33
  -7  -3  12  151.16   16.03
   7   3 -12  147.38   16.46
  -7  -3  13   68.96   15.06
   7   3 -13  108.05   16.98
  -7  -3  14   12.21   15.51
   7   3 -14   16.92   15.59
  -7  -3  15   44.15   18.23
   7   3 -15   44.05   17.91
  -7  -3  16  187.40   25.29
   7   3 -16  154.06   28.06
  -7  -3  17   94.63   27.71
   7   3 -17   71.87   25.55
  -7  -3  18   68.79   26.39
   7   3 -18   92.19   31.28
  -7  -3  19   22.73   29.28
   7   3 -19   21.94   32.62
  -7  -3  20    4.29   32.44
   7   3 -20   32.00   34.47
  -7  -3  21   23.08   34.17
   7   3 -21   25.54   35.96
  -7  -3  22   -5.85   37.01
   7   3 -22    0.45   38.54
   8   3   0  123.29    9.33
  -8  -3   1   39.31    6.88
   8   3  -1   30.05    6.61
  -8  -3   2   84.59    9.63
   8   3  -2   88.56    9.04
  -8  -3   3  378.05   16.99
   8   3  -3  370.69   16.24
  -8  -3   4  212.65   12.22
   8   3  -4  223.33   13.03
  -8  -3   5   24.88    7.54
   8   3  -5   12.18    7.55
  -8  -3   6   89.48   10.77
   8   3  -6   94.27   10.70
  -8  -3   7    4.47    7.92
   8   3  -7   20.17    8.00
  -8  -3   8   24.59    9.49
   8   3  -8    8.81    8.75
  -8  -3   9    2.20    9.58
   8   3  -9   14.16    9.84
  -8  -3  10   12.64   10.42
   8   3 -10   24.42   10.54
  -8  -3  11   -1.02   10.73
   8   3 -11   19.59   11.73
  -8  -3  12   33.69   14.86
   8   3 -12   18.04   15.02
  -8  -3  13   32.34   15.23
   8   3 -13   39.71   15.99
  -8  -3  14   31.72   17.94
   8   3 -14   40.67   16.95
  -8  -3  15  180.14   20.54
   8   3 -15  202.25   20.73
  -8  -3  16   15.00   17.04
   8   3 -16   54.79   18.66
  -8  -3  17   50.95   21.41
   8   3 -17   13.49   19.94
  -8  -3  18   38.53   31.15
   8   3 -18   27.23   26.92
  -8  -3  19   -8.71   34.12
   8   3 -19   55.03   28.66
  -8  -3  20   56.17   31.97
   8   3 -20   46.09   30.68
  -8  -3  21   12.62   34.73
   8   3 -21   14.65   32.38
   9   3   0   19.45    7.26
  -9  -3   1   80.73    9.29
   9   3  -1   86.36    9.88
  -9  -3   2   21.90    7.72
   9   3  -2   29.40    7.86
  -9  -3   3   16.30    7.92
   9   3  -3   16.37    7.54
  -9  -3   4   94.68   10.75
   9   3  -4  102.26   11.35
  -9  -3   5   24.89    7.64
   9   3  -5   22.07    8.07
  -9  -3   6  130.90   12.41
   9   3  -6  111.20   11.43
  -9  -3   7   44.58    9.06
   9   3  -7   22.75    8.09
  -9  -3   8   35.66   11.15
   9   3  -8   22.97   10.18
  -9  -3   9   38.43   11.33
   9   3  -9   11.01    8.99
  -9  -3  10   23.58   12.17
   9   3 -10   17.22   11.87
  -9  -3  11   31.38   12.58
   9   3 -11   35.90   12.62
  -9  -3  12   49.79   13.64
   9   3 -12   32.07   13.12
  -9  -3  13   33.49   13.85
   9   3 -13   41.05   17.10
  -9  -3  14   62.40   18.16
   9   3 -14   64.62   18.42
  -9  -3  15   68.80   20.12
   9   3 -15   70.41   19.50
  -9  -3  16    4.14   17.32
   9   3 -16    0.49   16.98
  -9  -3  17    8.09   17.28
   9   3 -17   10.65   17.80
  -9  -3  18   40.80   18.44
   9   3 -18   -6.99   17.49
  -9  -3  19    7.04   21.31
   9   3 -19   -5.59   20.32
  -9  -3  20    1.67   31.54
   9   3 -20   25.10   28.85
  10   3   0  137.24   12.25
 -10  -3   1   27.08    8.27
  10   3  -1   41.25    8.75
 -10  -3   2  158.51   13.59
  10   3  -2  154.97   12.50
 -10  -3   3  135.56   12.56
  10   3  -3  171.64   13.89
 -10  -3   4   16.95    8.24
  10   3  -4    8.50    8.76
 -10  -3   5   51.04    8.95
  10   3  -5   78.18   10.94
 -10  -3   6   20.01    9.14
  10   3  -6    9.41    8.61
 -10  -3   7   23.20    9.06
  10   3  -7    8.75    9.45
 -10  -3   8   31.78    9.62
  10   3  -8    9.71   10.44
 -10  -3   9   34.48   11.97
  10   3  -9   21.44    9.92
 -10  -3  10   10.10   11.35
  10   3 -10   24.70   11.67
 -10  -3  11   21.90   12.73
  10   3 -11    9.09   12.02
 -10  -3  12   10.87   12.42
  10   3 -12    4.69   12.99
 -10  -3  13    2.26   14.08
  10   3 -13   12.68   14.30
 -10  -3  14   61.87   15.13
  10   3 -14   95.24   20.39
 -10  -3  15    0.22   17.03
  10   3 -15   -9.33   18.05
 -10  -3  16   11.35   16.97
  10   3 -16   -9.01   18.07
 -10  -3  17   34.44   19.08
  10   3 -17   14.01   17.26
 -10  -3  18   -5.04   16.14
  10   3 -18   -7.36   15.99
 -10  -3  19   27.39   17.09
  10   3 -19   17.04   16.47
  11   3   0   26.51    9.98
 -11  -3   1  493.80   21.94
  11   3  -1  474.84   21.06
 -11  -3   2   29.64    9.52
  11   3  -2   34.03   10.16
 -11  -3   3   27.04    9.86
  11   3  -3   11.83    9.36
 -11  -3   4    5.66    9.16
  11   3  -4   23.32   10.19
 -11  -3   5    5.05    9.53
  11   3  -5   20.46   10.72
 -11  -3   6  101.55   13.12
  11   3  -6   96.27   12.85
 -11  -3   7   45.70   10.71
  11   3  -7   35.06   10.48
 -11  -3   8   34.08   10.65
  11   3  -8   46.83   11.35
 -11  -3   9   28.12   11.98
  11   3  -9   12.92   10.88
 -11  -3  10   15.51   10.88
  11   3 -10    0.38   11.31
 -11  -3  11   54.79   15.99
  11   3 -11   51.10   12.49
 -11  -3  12   75.81   15.51
  11   3 -12   62.36   14.92
 -11  -3  13    3.69   13.66
  11   3 -13    7.57   14.04
 -11  -3  14    8.64   13.27
  11   3 -14   13.17   14.64
 -11  -3  15   26.29   14.74
  11   3 -15   22.31   17.19
 -11  -3  16    0.15   17.07
  11   3 -16   29.04   16.57
 -11  -3  17   16.67   17.16
  11   3 -17   28.95   17.16
 -11  -3  18   13.20   18.11
  11   3 -18    0.42   16.96
  12   3   0  426.28   20.91
 -12  -3   1  136.54   13.68
  12   3  -1  114.44   12.57
 -12  -3   2   86.71   11.94
  12   3  -2   89.73   13.26
 -12  -3   3   10.22   10.82
  12   3  -3   -0.88    9.73
 -12  -3   4  133.05   13.98
  12   3  -4  168.43   15.86
 -12  -3   5   96.67   13.48
  12   3  -5  128.14   14.58
 -12  -3   6   32.10   10.98
  12   3  -6   25.26   10.80
 -12  -3   7   -9.35    9.99
  12   3  -7   -3.19   10.72
 -12  -3   8   40.47   11.74
  12   3  -8   29.72   11.58
 -12  -3   9   56.63   13.17
  12   3  -9   30.23   13.40
 -12  -3  10   47.85   12.44
  12   3 -10   44.08   12.37
 -12  -3  11   35.39   12.81
  12   3 -11   45.95   12.67
 -12  -3  12   39.61   13.86
  12   3 -12   30.00   12.11
 -12  -3  13   21.65   14.37
  12   3 -13    4.20   12.57
 -12  -3  14    0.69   14.43
  12   3 -14    9.06   14.18
 -12  -3  15    3.55   13.88
  12   3 -15    8.16   13.65
 -12  -3  16   20.30   14.21
  12   3 -16   30.14   17.13
  13   3   0   16.27   10.70
 -13  -3   1    2.98   10.69
  13   3  -1    2.76    9.96
 -13  -3   2   80.59   12.64
  13   3  -2   82.81   13.01
 -13  -3   3   14.58   10.69
  13   3  -3   21.57   11.34
 -13  -3   4   70.14   14.48
  13   3  -4   62.34   12.93
 -13  -3   5   28.24   11.98
  13   3  -5    1.62   10.93
 -13  -3   6    3.18   10.87
  13   3  -6   26.24   12.35
 -13  -3   7    9.12   11.19
  13   3  -7   -9.30   11.76
 -13  -3   8    0.28   11.51
  13   3  -8   -1.21   11.29
 -13  -3   9    1.44   11.48
  13   3  -9    5.54   11.94
 -13  -3  10   11.27   12.39
  13   3 -10   -8.37   11.51
 -13  -3  11   -0.72   12.54
  13   3 -11    9.65   11.95
 -13  -3  12  -11.92   12.86
  13   3 -12    5.68   12.47
 -13  -3  13   23.25   13.36
  13   3 -13   25.09   12.85
 -13  -3  14   -8.31   14.95
  13   3 -14    2.38   12.60
  14   3   0  148.31   16.48
 -14  -3   1    4.09   11.39
  14   3  -1   15.47   10.98
 -14  -3   2   53.10   11.49
  14   3  -2   43.92   11.97
 -14  -3   3    5.28   11.01
  14   3  -3    6.60   11.07
 -14  -3   4   27.78   11.69
  14   3  -4   13.32   11.79
 -14  -3   5    3.78   11.59
  14   3  -5   19.05   12.22
 -14  -3   6   14.97   12.04
  14   3  -6   -6.25   11.23
 -14  -3   7    5.77   12.34
  14   3  -7    4.93   11.65
 -14  -3   8   -0.03   12.19
  14   3  -8   15.12   11.50
 -14  -3   9    7.12   11.90
  14   3  -9   15.31   11.86
 -14  -3  10   11.09   12.47
  14   3 -10    0.81   11.63
 -14  -3  11   11.05   12.31
  14   3 -11    0.82   11.48
  15   3   0    0.08   10.82
 -15  -3   1   37.70   12.06
  15   3  -1   38.66   11.09
 -15  -3   2   -1.63   10.34
  15   3  -2   26.19   12.00
 -15  -3   3   -4.09   10.38
  15   3  -3    7.19   10.07
 -15  -3   4    9.86   11.37
  15   3  -4   13.09   11.73
 -15  -3   5   18.16   11.33
  15   3  -5    2.88   11.00
 -15  -3   6   -7.77   11.76
  15   3  -6   18.73   11.95
 -15  -3   7   16.68   11.89
  15   3  -7   14.60   11.96
 -15  -3   8  -15.40   11.86
  15   3  -8    9.91   11.30
   0   4   0 9999.00  369.07
   0   4  -1  159.85   11.05
   0   4  -2  574.75   28.93
   0   4  -3 2474.56   70.60
   0   4  -4   44.02    8.33
   0   4  -5  239.32   19.23
   0   4  -6   87.80    9.86
   0   4  -7  109.74   14.49
   0   4  -8  137.70   14.38
   0   4  -9   37.33   11.71
   0   4 -10  697.77   32.01
   0   4 -11   22.53   13.76
   0   4 -12  779.64   45.11
   0   4 -13   99.34   14.48
   0   4 -14   78.36   16.92
   0   4 -15  105.18   19.30
   0   4 -16   64.24   22.65
   0   4 -17   18.12   22.92
   0   4 -18   17.09   26.57
   0   4 -19   16.68   27.86
   0   4 -20   31.10   30.72
   0   4 -21  112.88   34.23
   0   4 -22  165.78   37.08
   0   4 -23   26.15   38.09
   0   4 -24   65.81   39.80
   1   4   0  430.79   16.78
  -1  -4   1 1514.78   41.45
   1   4  -1 1457.49   42.32
  -1  -4   2 1664.92   46.61
   1   4  -2 1645.09   46.46
  -1  -4   3  294.48   13.83
   1   4  -3  296.46   14.93
  -1  -4   4  135.22   18.00
   1   4  -4  381.96   20.73
  -1  -4   5  184.34   12.62
   1   4  -5  199.38   12.47
  -1  -4   6   69.06   13.45
   1   4  -6   53.79   13.13
  -1  -4   7   55.40   10.42
   1   4  -7   49.06   10.09
  -1  -4   8   16.42   10.80
   1   4  -8   10.12   10.90
  -1  -4   9   70.33   12.58
   1   4  -9   65.85   13.03
  -1  -4  10  237.00   18.58
   1   4 -10  267.17   19.66
  -1  -4  11  668.43   32.99
   1   4 -11  662.85   33.31
  -1  -4  12  113.08   16.85
   1   4 -12  101.82   17.50
  -1  -4  13    4.90   14.64
   1   4 -13   25.37   15.40
  -1  -4  14   35.03   17.99
   1   4 -14   46.02   16.79
  -1  -4  15   12.83   17.79
   1   4 -15   31.25   19.58
  -1  -4  16   24.29   23.01
   1   4 -16   31.97   22.61
  -1  -4  17   22.94   25.84
   1   4 -17   17.15   25.50
  -1  -4  18   52.62   28.06
   1   4 -18    0.31   29.02
  -1  -4  19   -0.95   30.23
   1   4 -19   33.13   29.72
  -1  -4  20   73.21   31.96
   1   4 -20   53.10   31.75
  -1  -4  21   19.49   31.47
   1   4 -21    6.60   32.69
  -1  -4  22   78.34   33.80
   1   4 -22   64.20   37.43
  -1  -4  23    5.39   35.77
   1   4 -23    0.55   38.95
  -1  -4  24   -9.48   39.48
   1   4 -24  -20.38   39.63
   2   4   0 3364.57   87.57
  -2  -4   1   80.83    9.39
   2   4  -1  123.68   10.40
  -2  -4   2  176.87    9.65
   2   4  -2  170.48    9.55
  -2  -4   3 1245.14   41.92
   2   4  -3 1156.33   39.82
  -2  -4   4  398.31   19.44
   2   4  -4  432.13   21.14
  -2  -4   5   70.81   11.26
   2   4  -5   41.16   10.92
  -2  -4   6   33.93    8.63
   2   4  -6   31.90    8.20
  -2  -4   7   82.35   10.63
   2   4  -7   83.52   10.44
  -2  -4   8   31.92   10.07
   2   4  -8   24.83   10.12
  -2  -4   9  156.47   14.21
   2   4  -9  162.73   13.91
  -2  -4  10   55.53   13.14
   2   4 -10   54.76   12.62
  -2  -4  11   63.89   13.96
   2   4 -11   55.12   13.93
  -2  -4  12   18.47   14.96
   2   4 -12   50.68   15.00
  -2  -4  13   68.13   17.05
   2   4 -13   72.72   17.89
  -2  -4  14   30.81   18.54
   2   4 -14   17.09   18.62
  -2  -4  15   90.41   21.23
   2   4 -15  108.48   21.60
  -2  -4  16   10.42   23.24
   2   4 -16   23.82   23.27
  -2  -4  17   28.85   26.35
   2   4 -17   31.92   26.53
  -2  -4  18   60.80   27.74
   2   4 -18   39.55   29.45
  -2  -4  19   10.71   28.90
   2   4 -19   55.43   31.76
  -2  -4  20   40.59   31.91
   2   4 -20   47.93   32.72
  -2  -4  21   51.49   34.91
   2   4 -21   61.47   33.92
  -2  -4  22   59.53   36.49
   2   4 -22   46.20   36.31
  -2  -4  23  -16.72   39.17
   2   4 -23   16.93   38.31
  -2  -4  24    6.92   40.18
   2   4 -24   64.20   43.87
   3   4   0   72.98    7.27
  -3  -4   1  222.71   12.58
   3   4  -1  148.51   11.38
  -3  -4   2  216.66   11.80
   3   4  -2  209.93   11.93
  -3  -4   3  326.86   14.84
   3   4  -3  325.71   14.73
  -3  -4   4  260.52   14.01
   3   4  -4  287.37   14.11
  -3  -4   5   78.97    9.63
   3   4  -5   78.04    9.29
  -3  -4   6   14.78    7.91
   3   4  -6   22.04    7.24
  -3  -4   7  355.37   18.11
   3   4  -7  355.13   17.71
  -3  -4   8   64.57   11.46
   3   4  -8   60.46   11.09
  -3  -4   9   35.02   12.36
   3   4  -9   19.99   11.84
  -3  -4  10   82.18   14.15
   3   4 -10   87.86   14.74
  -3  -4  11  171.61   16.60
   3   4 -11  164.83   16.37
  -3  -4  12   50.04   15.52
   3   4 -12   25.87   15.17
  -3  -4  13  103.48   17.77
   3   4 -13   98.99   18.41
  -3  -4  14   38.00   17.81
   3   4 -14   45.75   19.17
  -3  -4  15   85.10   21.20
   3   4 -15   96.65   21.91
  -3  -4  16   60.74   23.13
   3   4 -16   55.73   23.71
  -3  -4  17   23.67   25.64
   3   4 -17   48.92   26.51
  -3  -4  18   29.71   27.45
   3   4 -18   46.60   27.67
  -3  -4  19   23.57   30.59
   3   4 -19   23.71   30.40
  -3  -4  20   68.40   33.36
   3   4 -20   47.64   33.15
  -3  -4  21   11.01   34.87
   3   4 -21   10.86   36.17
  -3  -4  22   27.57   36.85
   3   4 -22   44.13   38.04
  -3  -4  23   13.28   39.13
   3   4 -23    5.71   39.54
  -3  -4  24   21.73   41.98
   3   4 -24   -0.75   41.92
   4   4   0   34.43    7.13
  -4  -4   1   31.45    5.30
   4   4  -1   35.58    6.40
  -4  -4   2   56.53    6.54
   4   4  -2   59.39    6.28
  -4  -4   3   35.20    6.32
   4   4  -3   35.94    5.68
  -4  -4   4  183.68   11.60
   4   4  -4  213.70   12.36
  -4  -4   5  407.48   18.77
   4   4  -5  418.31   18.43
  -4  -4   6   64.70    9.85
   4   4  -6   73.00    9.57
  -4  -4   7   55.42   10.14
   4   4  -7   60.04   10.03
  -4  -4   8   92.82   11.05
   4   4  -8   73.62   10.47
  -4  -4   9   60.58   13.73
   4   4  -9   41.62   11.94
  -4  -4  10   47.94   13.89
   4   4 -10   37.23   11.95
  -4  -4  11   25.45   14.22
   4   4 -11   22.80   14.40
  -4  -4  12   23.90   15.51
   4   4 -12   33.67   15.28
  -4  -4  13   54.71   17.82
   4   4 -13   31.66   17.86
  -4  -4  14   37.73   18.93
   4   4 -14   42.78   19.05
  -4  -4  15   53.21   20.66
   4   4 -15   66.49   21.12
  -4  -4  16  221.80   26.74
   4   4 -16  183.44   26.07
  -4  -4  17   36.69   26.00
   4   4 -17   43.60   24.97
  -4  -4  18    8.63   28.10
   4   4 -18   22.99   28.13
  -4  -4  19   76.70   31.50
   4   4 -19  133.26   32.75
  -4  -4  20   33.55   34.31
   4   4 -20    7.18   34.12
  -4  -4  21   34.30   34.77
   4   4 -21   25.55   35.58
  -4  -4  22   32.96   37.24
   4   4 -22    5.39   38.37
  -4  -4  23   27.23   38.56
   4   4 -23   -5.59   41.48
   5   4   0   51.26    7.45
  -5  -4   1   75.25    8.56
   5   4  -1   78.81    8.18
  -5  -4   2   70.49    8.36
   5   4  -2   72.65    8.85
  -5  -4   3   33.73    6.12
   5   4  -3   28.09    6.15
  -5  -4   4   19.62    7.05
   5   4  -4   44.43    7.77
  -5  -4   5  863.81   31.18
   5   4  -5  883.31   32.21
  -5  -4   6   34.15    8.70
   5   4  -6   29.25    8.04
  -5  -4   7  272.05   15.22
   5   4  -7  234.17   14.47
  -5  -4   8   49.13   10.43
   5   4  -8   41.04    9.90
  -5  -4   9   31.95   10.71
   5   4  -9   24.69   10.68
  -5  -4  10   67.88   12.73
   5   4 -10   49.87   11.00
  -5  -4  11   20.10   14.27
   5   4 -11   29.76   15.65
  -5  -4  12  190.80   20.90
   5   4 -12  146.80   17.69
  -5  -4  13   90.92   17.69
   5   4 -13   84.67   19.39
  -5  -4  14   45.41   19.27
   5   4 -14   56.21   19.41
  -5  -4  15   26.02   22.60
   5   4 -15   29.47   21.33
  -5  -4  16   21.61   24.59
   5   4 -16   35.87   23.75
  -5  -4  17  290.47   30.14
   5   4 -17  274.09   30.84
  -5  -4  18   47.14   28.72
   5   4 -18   20.55   28.01
  -5  -4  19   47.90   31.70
   5   4 -19   21.39   30.83
  -5  -4  20   17.34   33.64
   5   4 -20   22.61   34.24
  -5  -4  21  -14.11   34.91
   5   4 -21   35.89   35.78
  -5  -4  22  -17.16   36.77
   5   4 -22   10.17   39.38
  -5  -4  23   -5.20   39.47
   5   4 -23   -0.31   41.29
   6   4   0  151.90   11.82
  -6  -4   1  112.70    9.54
   6   4  -1  100.85    9.58
  -6  -4   2   77.45    8.99
   6   4  -2   77.94    9.11
  -6  -4   3   37.50    6.84
   6   4  -3   40.59    7.72
  -6  -4   4  144.25   10.88
   6   4  -4  133.17   10.70
  -6  -4   5   49.47    8.84
   6   4  -5   49.80    9.57
  -6  -4   6 1401.94   44.89
   6   4  -6 1453.87   47.81
  -6  -4   7   30.92    8.10
   6   4  -7   40.98   10.34
  -6  -4   8   57.22   10.84
   6   4  -8   72.63   11.50
  -6  -4   9   84.23   12.28
   6   4  -9   92.37   12.30
  -6  -4  10   44.30   11.73
   6   4 -10   20.91   12.12
  -6  -4  11   84.93   14.14
   6   4 -11  101.11   14.44
  -6  -4  12   20.45   13.47
   6   4 -12   13.39   13.27
  -6  -4  13   23.54   15.20
   6   4 -13   18.82   18.55
  -6  -4  14   76.58   22.50
   6   4 -14  106.17   21.79
  -6  -4  15  141.99   22.73
   6   4 -15  128.57   23.68
  -6  -4  16  663.28   41.17
   6   4 -16  654.95   41.58
  -6  -4  17   31.18   23.88
   6   4 -17   13.55   26.45
  -6  -4  18  338.74   37.33
   6   4 -18  359.87   37.12
  -6  -4  19   96.23   31.92
   6   4 -19   79.66   32.54
  -6  -4  20   56.67   32.91
   6   4 -20    6.17   32.08
  -6  -4  21    8.45   34.73
   6   4 -21   38.66   35.22
  -6  -4  22   31.37   37.80
   6   4 -22   16.25   37.62
   7   4   0   77.52    9.47
  -7  -4   1  141.60   10.39
   7   4  -1  152.51   10.83
  -7  -4   2   42.47    7.67
   7   4  -2   64.52    8.23
  -7  -4   3   57.67    8.83
   7   4  -3   47.88    8.37
  -7  -4   4  385.28   18.16
   7   4  -4  391.22   18.63
  -7  -4   5  126.48   10.98
   7   4  -5  103.57   10.86
  -7  -4   6   82.65   11.15
   7   4  -6   45.93    9.10
  -7  -4   7   88.15   11.34
   7   4  -7  104.05   12.60
  -7  -4   8  127.97   13.55
   7   4  -8  126.52   14.33
  -7  -4   9   27.51    9.94
   7   4  -9   11.18    9.79
  -7  -4  10   14.46   12.23
   7   4 -10   29.99   10.92
  -7  -4  11   13.55   12.39
   7   4 -11   11.87   13.39
  -7  -4  12   69.49   15.71
   7   4 -12   79.72   15.57
  -7  -4  13   39.29   17.82
   7   4 -13   20.11   15.38
  -7  -4  14   91.18   17.25
   7   4 -14   36.27   17.00
  -7  -4  15   33.81   18.67
   7   4 -15    4.65   20.49
  -7  -4  16  272.44   29.92
   7   4 -16  239.53   29.32
  -7  -4  17   86.80   28.22
   7   4 -17   62.86   26.54
  -7  -4  18   39.91   27.74
   7   4 -18   41.14   29.31
  -7  -4  19   41.50   32.82
   7   4 -19    5.69   29.70
  -7  -4  20   17.51   36.69
   7   4 -20   -8.65   33.20
  -7  -4  21   18.70   35.24
   7   4 -21   26.78   35.36
  -7  -4  22   -8.44   36.93
   7   4 -22    9.35   38.85
   8   4   0   18.71    6.75
  -8  -4   1   32.18    7.09
   8   4  -1   29.90    7.00
  -8  -4   2  103.04   10.64
   8   4  -2  100.28   10.64
  -8  -4   3   54.91    9.52
   8   4  -3   59.03    9.50
  -8  -4   4   64.12    9.83
   8   4  -4   70.93   10.71
  -8  -4   5   36.66    9.89
   8   4  -5   31.33    8.55
  -8  -4   6   99.27   12.30
   8   4  -6   85.27   10.61
  -8  -4   7   12.56   11.22
   8   4  -7   19.27    8.21
  -8  -4   8   40.16   12.23
   8   4  -8   55.43   11.83
  -8  -4   9   23.72   13.08
   8   4  -9   37.45   11.35
  -8  -4  10   -0.28   12.50
   8   4 -10    0.46   11.40
  -8  -4  11   58.62   11.72
   8   4 -11   62.63   12.86
  -8  -4  12   18.08   13.66
   8   4 -12   41.41   15.60
  -8  -4  13   29.47   16.42
   8   4 -13   10.27   16.58
  -8  -4  14  133.78   20.01
   8   4 -14  126.13   19.85
  -8  -4  15   23.67   18.32
   8   4 -15   47.10   18.52
  -8  -4  16    6.86   17.34
   8   4 -16    5.11   19.05
  -8  -4  17    6.48   21.94
   8   4 -17   -4.39   22.07
  -8  -4  18   50.35   28.57
   8   4 -18    0.65   30.03
  -8  -4  19    3.06   33.62
   8   4 -19   17.37   31.21
  -8  -4  20   -4.38   36.30
   8   4 -20   51.09   34.26
  -8  -4  21   34.63   39.72
   8   4 -21   36.44   34.76
   9   4   0   29.75    8.36
  -9  -4   1  128.40   11.45
   9   4  -1  132.35   11.77
  -9  -4   2   57.22    9.42
   9   4  -2   51.49    8.77
  -9  -4   3   61.95    9.78
   9   4  -3   74.61   10.00
  -9  -4   4   68.22   10.50
   9   4  -4   60.21   10.12
  -9  -4   5   39.93   10.15
   9   4  -5   46.08   10.25
  -9  -4   6   35.42    9.79
   9   4  -6   36.96   10.11
  -9  -4   7   33.90   10.22
   9   4  -7   25.01    9.96
  -9  -4   8   36.04   11.57
   9   4  -8   19.25    9.64
  -9  -4   9   15.37   12.54
   9   4  -9   -8.56   10.78
  -9  -4  10   25.21   12.77
   9   4 -10   48.32   12.60
  -9  -4  11   20.98   12.05
   9   4 -11   34.58   12.94
  -9  -4  12   17.21   12.12
   9   4 -12   -0.73   12.86
  -9  -4  13   14.15   13.65
   9   4 -13   14.41   13.40
  -9  -4  14  100.36   20.26
   9   4 -14   85.23   18.85
  -9  -4  15   13.12   17.11
   9   4 -15   32.69   18.68
  -9  -4  16   69.94   19.91
   9   4 -16   77.22   19.58
  -9  -4  17   14.70   19.16
   9   4 -17   10.82   17.73
  -9  -4  18  -18.00   17.28
   9   4 -18   22.10   17.23
  -9  -4  19   51.82   23.97
   9   4 -19   23.15   20.57
  -9  -4  20   40.51   35.46
   9   4 -20   -5.39   33.37
  10   4   0  226.74   15.18
 -10  -4   1   97.80   11.58
  10   4  -1   87.10   11.46
 -10  -4   2   16.00    8.42
  10   4  -2   28.69    8.93
 -10  -4   3   64.61   10.28
  10   4  -3   69.56   10.47
 -10  -4   4   26.61    9.42
  10   4  -4   20.04   10.09
 -10  -4   5   36.29    9.62
  10   4  -5   39.53   10.64
 -10  -4   6   46.49   11.16
  10   4  -6   35.91   10.34
 -10  -4   7   67.56   11.86
  10   4  -7   37.48   10.24
 -10  -4   8    8.43   10.06
  10   4  -8   17.32   10.16
 -10  -4   9   30.18   11.75
  10   4  -9   16.13   10.71
 -10  -4  10   39.76   12.37
  10   4 -10   38.33   13.41
 -10  -4  11   26.07   12.46
  10   4 -11   19.08   11.97
 -10  -4  12   67.21   14.51
  10   4 -12   73.84   15.25
 -10  -4  13   54.26   14.24
  10   4 -13   57.60   14.94
 -10  -4  14   -5.51   14.45
  10   4 -14    1.46   14.34
 -10  -4  15   16.40   14.58
  10   4 -15  -14.09   17.09
 -10  -4  16   21.51   18.06
  10   4 -16    5.92   16.88
 -10  -4  17    9.52   18.43
  10   4 -17   18.21   16.17
 -10  -4  18    8.96   17.46
  10   4 -18   -7.26   17.21
  11   4   0   13.52    9.31
 -11  -4   1  256.47   16.30
  11   4  -1  264.39   17.05
 -11  -4   2   27.66   10.35
  11   4  -2   48.24   10.23
 -11  -4   3   44.34   10.20
  11   4  -3   38.77   11.53
 -11  -4   4   13.51    9.28
  11   4  -4   -0.87    9.34
 -11  -4   5   34.41   10.14
  11   4  -5   37.62   10.29
 -11  -4   6   44.63   11.11
  11   4  -6   56.98   11.38
 -11  -4   7   62.07   12.61
  11   4  -7   58.17   11.89
 -11  -4   8   64.36   12.10
  11   4  -8   35.12   11.09
 -11  -4   9   -8.88   10.73
  11   4  -9   21.31   12.31
 -11  -4  10   37.76   11.99
  11   4 -10   31.01   11.07
 -11  -4  11   23.11   13.32
  11   4 -11    7.25   11.61
 -11  -4  12    7.93   12.77
  11   4 -12   27.49   13.67
 -11  -4  13   11.66   14.20
  11   4 -13    4.00   13.31
 -11  -4  14   15.75   13.32
  11   4 -14    7.28   14.66
 -11  -4  15    6.46   14.01
  11   4 -15    2.00   13.53
 -11  -4  16   16.68   13.37
  11   4 -16   25.42   16.52
 -11  -4  17    5.48   18.54
  11   4 -17   -0.62   16.41
  12   4   0  942.10   35.52
 -12  -4   1  107.06   15.07
  12   4  -1  104.99   13.63
 -12  -4   2  113.78   13.80
  12   4  -2  149.65   14.57
 -12  -4   3   31.43    9.85
  12   4  -3   16.87   10.71
 -12  -4   4   33.45   11.06
  12   4  -4   30.11   10.51
 -12  -4   5   -0.47   10.23
  12   4  -5    7.49   10.91
 -12  -4   6   59.92   12.03
  12   4  -6   37.10   11.38
 -12  -4   7   13.18   10.25
  12   4  -7   -7.51   10.75
 -12  -4   8    8.45   10.58
  12   4  -8    1.65   10.94
 -12  -4   9   18.76   11.39
  12   4  -9    7.76   10.79
 -12  -4  10   54.24   14.86
  12   4 -10   40.94   12.96
 -12  -4  11    6.95   11.99
  12   4 -11    5.57   11.50
 -12  -4  12   30.48   14.86
  12   4 -12   13.44   11.73
 -12  -4  13   23.50   13.83
  12   4 -13   14.30   13.66
 -12  -4  14    6.67   13.86
  12   4 -14   -7.71   13.67
 -12  -4  15   19.36   14.96
  12   4 -15   -6.73   13.67
  13   4   0   67.50   11.61
 -13  -4   1  175.87   15.71
  13   4  -1  184.64   17.77
 -13  -4   2  141.52   14.89
  13   4  -2  183.75   16.77
 -13  -4   3   29.00   10.85
  13   4  -3   49.75   11.85
 -13  -4   4   25.59   12.85
  13   4  -4   39.54   11.78
 -13  -4   5   95.72   14.51
  13   4  -5  102.85   15.33
 -13  -4   6   18.56   11.53
  13   4  -6   28.09   11.30
 -13  -4   7    5.23   10.85
  13   4  -7   10.60   11.58
 -13  -4   8   38.56   12.00
  13   4  -8   39.10   12.32
 -13  -4   9   17.65   11.71
  13   4  -9   15.95   11.69
 -13  -4  10   57.79   13.61
  13   4 -10   28.92   12.30
 -13  -4  11   21.39   13.24
  13   4 -11    4.55   11.25
 -13  -4  12   14.36   12.90
  13   4 -12   12.82   11.76
 -13  -4  13    3.84   14.76
  13   4 -13    0.55   11.87
  14   4   0   71.94   14.23
 -14  -4   1  -11.15   11.41
  14   4  -1   14.89   11.40
 -14  -4   2   61.15   12.52
  14   4  -2   71.40   13.08
 -14  -4   3    7.48   11.63
  14   4  -3   20.55   11.90
 -14  -4   4   19.60   11.86
  14   4  -4    6.53   10.74
 -14  -4   5   30.30   10.86
  14   4  -5    7.81   10.75
 -14  -4   6   24.50   11.55
  14   4  -6   16.43   11.39
 -14  -4   7   17.05   12.27
  14   4  -7   15.24   10.66
 -14  -4   8    2.94   11.17
  14   4  -8   -9.30   11.44
 -14  -4   9   -4.85   12.13
  14   4  -9   19.16   12.07
 -14  -4  10   14.39   12.86
  14   4 -10    6.74   12.00
 -14  -4  11   22.81   13.56
  14   4 -11   25.55   12.26
  15   4   0   18.79   11.17
 -15  -4   1   26.19   10.97
  15   4  -1   39.51   11.24
 -15  -4   2   26.87   11.51
  15   4  -2   41.84   11.75
 -15  -4   3   15.51   10.74
  15   4  -3   -2.12   11.58
 -15  -4   4    2.63   10.66
  15   4  -4   22.04   10.99
 -15  -4   5   20.10   10.99
  15   4  -5   31.70   11.88
 -15  -4   6   11.19   12.19
  15   4  -6   -1.68   12.31
 -15  -4   7  -16.75   12.14
  15   4  -7   14.28   10.88
   0   5   0   46.31   12.57
   0   5  -1   27.82    4.72
   0   5  -2   15.76    3.63
   0   5  -3   34.85    7.49
   0   5  -4   26.75    8.29
   0   5  -5   14.40    9.74
   0   5  -6   12.92    7.82
   0   5  -7   17.70    9.95
   0   5  -8   12.51   11.02
   0   5  -9   11.51   13.42
   0   5 -10    9.33   14.52
   0   5 -11    9.12   14.86
   0   5 -12   27.57   16.24
   0   5 -13   14.63   16.32
   0   5 -14   15.36   17.48
   0   5 -15   -5.37   19.60
   0   5 -16   23.54   19.76
   0   5 -17   13.39   25.93
   0   5 -18   37.74   24.84
   0   5 -19  -26.48   27.33
   0   5 -20   -4.61   31.92
   0   5 -21   12.31   31.27
   0   5 -22   16.63   33.86
   0   5 -23   29.15   35.85
   0   5 -24   41.84   38.11
   1   5   0  177.79   13.51
  -1  -5   1 1546.63   43.83
   1   5  -1 1415.82   42.49
  -1  -5   2  188.69   12.68
   1   5  -2  209.69   13.26
  -1  -5   3   36.87    7.46
   1   5  -3   29.85    7.45
  -1  -5   4   12.15    8.09
   1   5  -4   21.73    8.38
  -1  -5   5   22.53    9.93
   1   5  -5   28.88    8.96
  -1  -5   6  143.10   13.52
   1   5  -6  132.35   13.62
  -1  -5   7   56.54   11.93
   1   5  -7   42.37   11.22
  -1  -5   8   61.11   12.92
   1   5  -8   44.32   12.84
  -1  -5   9   43.36   13.05
   1   5  -9   38.55   13.09
  -1  -5  10   27.83   14.17
   1   5 -10   20.16   14.08
  -1  -5  11  397.17   24.31
   1   5 -11  358.45   22.76
  -1  -5  12  120.47   18.59
   1   5 -12  139.10   19.22
  -1  -5  13   65.28   18.37
   1   5 -13   48.18   17.18
  -1  -5  14   38.11   18.80
   1   5 -14   21.24   17.78
  -1  -5  15   15.94   20.49
   1   5 -15   21.87   21.78
  -1  -5  16   44.52   21.53
   1   5 -16   -5.44   20.63
  -1  -5  17   12.60   28.49
   1   5 -17   30.06   25.14
  -1  -5  18   41.78   28.27
   1   5 -18   30.40   25.84
  -1  -5  19   -5.34   27.60
   1   5 -19   18.77   32.17
  -1  -5  20   35.96   32.57
   1   5 -20   44.31   32.27
  -1  -5  21   11.85   35.73
   1   5 -21   28.44   32.04
  -1  -5  22  -15.92   36.37
   1   5 -22    7.41   34.56
  -1  -5  23   34.91   37.55
   1   5 -23   31.35   37.35
  -1  -5  24    4.11   38.76
   1   5 -24  -10.73   40.53
   2   5   0 1264.98   35.62
  -2  -5   1  434.37   20.75
   2   5  -1  568.88   24.44
  -2  -5   2  265.65   11.61
   2   5  -2  250.31   11.71
  -2  -5   3   52.15    7.78
   2   5  -3   55.75    8.21
  -2  -5   4   92.88   10.00
   2   5  -4   90.10   10.19
  -2  -5   5  110.45   12.40
   2   5  -5  132.99   13.07
  -2  -5   6  157.97   13.08
   2   5  -6  175.54   14.12
  -2  -5   7   48.59   11.12
   2   5  -7   42.33   10.89
  -2  -5   8  184.75   15.10
   2   5  -8  174.72   14.44
  -2  -5   9   26.10   12.23
   2   5  -9   16.97   12.04
  -2  -5  10  229.80   17.85
   2   5 -10  210.77   17.09
  -2  -5  11   28.81   15.34
   2   5 -11   46.97   14.70
  -2  -5  12  109.90   16.81
   2   5 -12  111.11   16.96
  -2  -5  13   65.94   17.85
   2   5 -13   61.30   17.20
  -2  -5  14   20.80   18.77
   2   5 -14    6.22   18.51
  -2  -5  15   25.62   20.63
   2   5 -15   34.47   20.72
  -2  -5  16   48.46   23.08
   2   5 -16   56.38   23.77
  -2  -5  17   21.97   28.36
   2   5 -17   16.04   26.26
  -2  -5  18    8.64   28.22
   2   5 -18   44.18   28.53
  -2  -5  19   19.52   31.11
   2   5 -19   22.25   30.93
  -2  -5  20   10.39   32.81
   2   5 -20   -1.15   34.64
  -2  -5  21   26.67   34.96
   2   5 -21   31.03   35.19
  -2  -5  22   42.01   37.19
   2   5 -22   51.95   37.52
  -2  -5  23    0.09   37.53
   2   5 -23   19.05   38.76
   3   5   0   87.49    7.89
  -3  -5   1  149.19   10.27
   3   5  -1  159.52   10.69
  -3  -5   2  131.38    9.49
   3   5  -2  148.63   10.01
  -3  -5   3   62.90    7.61
   3   5  -3   53.34    7.37
  -3  -5   4  116.01   10.75
   3   5  -4  123.68   10.46
  -3  -5   5  172.86   12.57
   3   5  -5  175.80   12.68
  -3  -5   6   75.23   11.10
   3   5  -6   59.19    9.26
  -3  -5   7   58.38   11.04
   3   5  -7   44.86   11.21
  -3  -5   8   78.21   11.85
   3   5  -8   96.89   12.42
  -3  -5   9   22.35   12.33
   3   5  -9   21.77   11.84
  -3  -5  10   34.78   13.90
   3   5 -10   29.52   13.16
  -3  -5  11   59.11   14.50
   3   5 -11   54.86   14.90
  -3  -5  12   76.34   16.62
   3   5 -12   61.24   16.16
  -3  -5  13   12.53   17.95
   3   5 -13   22.69   17.47
  -3  -5  14   84.09   20.74
   3   5 -14   81.11   20.10
  -3  -5  15   60.49   22.11
   3   5 -15   63.13   22.43
  -3  -5  16   29.42   23.71
   3   5 -16   40.83   23.97
  -3  -5  17  124.65   26.94
   3   5 -17  108.83   26.56
  -3  -5  18   14.74   27.41
   3   5 -18   11.93   28.64
  -3  -5  19   25.38   32.14
   3   5 -19   -2.05   30.67
  -3  -5  20   22.43   32.43
   3   5 -20   10.79   31.78
  -3  -5  21   26.04   33.73
   3   5 -21   -0.36   36.87
  -3  -5  22    8.70   34.66
   3   5 -22    3.38   39.23
  -3  -5  23   10.95   37.30
   3   5 -23    7.75   39.47
   4   5   0  276.10   13.61
  -4  -5   1   39.43    6.46
   4   5  -1   39.51    6.42
  -4  -5   2  131.05   10.44
   4   5  -2  151.99   11.18
  -4  -5   3  388.86   17.67
   4   5  -3  391.16   17.92
  -4  -5   4  211.48   12.72
   4   5  -4  195.89   12.83
  -4  -5   5   86.85   11.67
   4   5  -5   89.02   10.81
  -4  -5   6   83.91   10.56
   4   5  -6   75.80    9.59
  -4  -5   7   30.00   10.74
   4   5  -7   31.16    9.44
  -4  -5   8   48.07   10.07
   4   5  -8   51.05   10.03
  -4  -5   9   68.09   13.94
   4   5  -9   49.84   13.71
  -4  -5  10   16.22   13.13
   4   5 -10   26.89   12.95
  -4  -5  11   27.53   15.09
   4   5 -11   12.66   15.23
  -4  -5  12   55.68   18.48
   4   5 -12   71.18   18.07
  -4  -5  13   77.31   19.22
   4   5 -13   58.68   19.29
  -4  -5  14   54.59   19.98
   4   5 -14   53.42   19.99
  -4  -5  15   74.49   22.63
   4   5 -15   50.35   21.37
  -4  -5  16   61.58   24.36
   4   5 -16   50.02   24.14
  -4  -5  17   31.08   24.54
   4   5 -17   -1.28   25.26
  -4  -5  18  147.34   28.84
   4   5 -18  161.40   29.52
  -4  -5  19   91.33   30.05
   4   5 -19   64.21   31.53
  -4  -5  20   11.42   31.73
   4   5 -20    0.11   34.13
  -4  -5  21   14.03   32.84
   4   5 -21  -14.96   35.40
  -4  -5  22   10.72   36.84
   4   5 -22   27.96   37.54
  -4  -5  23    1.08   39.95
   4   5 -23   31.31   39.62
   5   5   0   55.75    7.97
  -5  -5   1  156.22   12.23
   5   5  -1  182.34   12.56
  -5  -5   2   68.01    8.12
   5   5  -2   57.52    7.15
  -5  -5   3   22.74    6.88
   5   5  -3   39.51    7.92
  -5  -5   4  314.45   16.92
   5   5  -4  285.42   17.36
  -5  -5   5  240.07   15.05
   5   5  -5  253.87   15.20
  -5  -5   6   40.26    9.63
   5   5  -6   25.10    8.22
  -5  -5   7   45.86    9.51
   5   5  -7   45.74   10.59
  -5  -5   8   69.32   12.19
   5   5  -8   81.28   11.34
  -5  -5   9   28.46   11.40
   5   5  -9   24.96   11.06
  -5  -5  10  103.39   13.88
   5   5 -10   81.27   12.83
  -5  -5  11   52.06   17.65
   5   5 -11   49.82   16.48
  -5  -5  12   44.96   16.79
   5   5 -12   22.90   15.74
  -5  -5  13   44.72   18.94
   5   5 -13   61.94   18.96
  -5  -5  14   24.75   21.02
   5   5 -14   33.21   21.39
  -5  -5  15   30.08   21.95
   5   5 -15   52.04   22.51
  -5  -5  16   85.77   25.80
   5   5 -16   80.64   24.76
  -5  -5  17  144.49   26.79
   5   5 -17  113.60   27.54
  -5  -5  18   82.34   29.81
   5   5 -18  117.28   29.03
  -5  -5  19   14.26   29.63
   5   5 -19   20.83   29.37
  -5  -5  20   21.50   32.44
   5   5 -20    6.97   32.08
  -5  -5  21   68.18   34.39
   5   5 -21   41.11   35.32
  -5  -5  22    2.17   36.35
   5   5 -22  -15.67   38.66
   6   5   0   17.86    6.13
  -6  -5   1   33.27    6.91
   6   5  -1   37.50    7.40
  -6  -5   2  230.89   13.44
   6   5  -2  233.88   13.32
  -6  -5   3   41.04    8.64
   6   5  -3   34.28    7.78
  -6  -5   4   41.43    7.62
   6   5  -4   36.17    7.46
  -6  -5   5   57.69    9.79
   6   5  -5   57.90    9.72
  -6  -5   6   33.28    7.80
   6   5  -6   43.15   10.15
  -6  -5   7  115.19   12.25
   6   5  -7  114.42   12.71
  -6  -5   8   73.53   12.33
   6   5  -8   64.21   11.80
  -6  -5   9   64.71   12.19
   6   5  -9   38.33   10.32
  -6  -5  10   22.78   11.69
   6   5 -10   11.47   11.94
  -6  -5  11   30.49   14.99
   6   5 -11    9.01   14.54
  -6  -5  12   52.90   14.14
   6   5 -12   92.01   15.03
  -6  -5  13   15.60   16.38
   6   5 -13   23.96   19.42
  -6  -5  14   10.14   21.57
   6   5 -14   32.60   22.54
  -6  -5  15  178.90   26.55
   6   5 -15  162.31   24.22
  -6  -5  16   22.69   25.27
   6   5 -16   46.65   25.33
  -6  -5  17   12.31   26.17
   6   5 -17   -1.51   26.96
  -6  -5  18   90.66   31.32
   6   5 -18   80.01   29.58
  -6  -5  19   38.15   33.13
   6   5 -19   12.72   28.54
  -6  -5  20   45.53   34.19
   6   5 -20   22.22   33.14
  -6  -5  21   28.94   33.75
   6   5 -21    8.05   35.66
  -6  -5  22  -19.37   36.52
   6   5 -22   -9.10   38.22
   7   5   0    8.23    7.20
  -7  -5   1   25.01    7.30
   7   5  -1    8.27    7.12
  -7  -5   2   29.28    7.63
   7   5  -2   33.27    7.85
  -7  -5   3  225.28   14.13
   7   5  -3  227.72   14.54
  -7  -5   4  104.49   11.03
   7   5  -4   68.07   10.21
  -7  -5   5  223.37   14.83
   7   5  -5  198.49   14.92
  -7  -5   6   30.64    8.60
   7   5  -6   22.99    9.16
  -7  -5   7   29.42    9.39
   7   5  -7   26.04    9.07
  -7  -5   8   44.40   10.91
   7   5  -8   38.80   11.95
  -7  -5   9   23.39   10.07
   7   5  -9   34.63   10.82
  -7  -5  10   69.09   12.90
   7   5 -10   72.83   13.26
  -7  -5  11   68.51   12.69
   7   5 -11   50.21   12.28
  -7  -5  12    5.21   11.91
   7   5 -12   12.06   14.45
  -7  -5  13   19.13   15.19
   7   5 -13   16.68   17.02
  -7  -5  14   25.71   15.81
   7   5 -14   26.35   16.47
  -7  -5  15  195.44   23.06
   7   5 -15  120.65   20.56
  -7  -5  16   69.82   25.37
   7   5 -16   93.77   26.86
  -7  -5  17  282.04   31.85
   7   5 -17  275.74   33.01
  -7  -5  18   42.74   29.28
   7   5 -18   44.55   29.39
  -7  -5  19   28.63   34.47
   7   5 -19   12.73   32.11
  -7  -5  20    5.22   36.48
   7   5 -20   16.78   31.47
  -7  -5  21    9.92   37.44
   7   5 -21   20.60   34.36
   8   5   0   45.66   10.48
  -8  -5   1   27.92    7.59
   8   5  -1   25.78    8.21
  -8  -5   2   38.88    9.24
   8   5  -2   24.36    8.38
  -8  -5   3   47.85    9.29
   8   5  -3   46.68    9.62
  -8  -5   4   78.66   11.08
   8   5  -4  102.08   12.37
  -8  -5   5  101.67   11.83
   8   5  -5   84.39   12.70
  -8  -5   6   48.59   10.30
   8   5  -6   67.52   11.20
  -8  -5   7    9.73    9.44
   8   5  -7   12.52    9.22
  -8  -5   8  161.53   16.11
   8   5  -8  122.83   15.27
  -8  -5   9   22.69   11.56
   8   5  -9   37.36   11.27
  -8  -5  10   68.10   14.59
   8   5 -10   34.99   12.45
  -8  -5  11    5.15   11.67
   8   5 -11   -4.48   12.32
  -8  -5  12   50.70   12.17
   8   5 -12   85.92   15.01
  -8  -5  13   -1.81   13.04
   8   5 -13   32.12   16.43
  -8  -5  14   83.22   19.00
   8   5 -14   70.08   17.63
  -8  -5  15   79.48   21.28
   8   5 -15   81.82   19.61
  -8  -5  16   39.46   19.50
   8   5 -16   25.08   19.19
  -8  -5  17   28.07   21.72
   8   5 -17   36.70   20.54
  -8  -5  18   17.88   30.42
   8   5 -18   -8.63   30.57
  -8  -5  19  -18.55   30.90
   8   5 -19    9.76   34.13
  -8  -5  20   23.00   33.00
   8   5 -20  -11.84   33.92
   9   5   0   43.72    9.54
  -9  -5   1   35.15    8.84
   9   5  -1   40.17   10.35
  -9  -5   2   24.24    9.13
   9   5  -2   12.25    8.20
  -9  -5   3   75.69   11.98
   9   5  -3   78.56   11.19
  -9  -5   4   70.00   11.36
   9   5  -4   50.44   11.03
  -9  -5   5   35.08    9.14
   9   5  -5   33.47    9.96
  -9  -5   6   16.07    9.09
   9   5  -6   11.41    9.03
  -9  -5   7   48.07   11.42
   9   5  -7   45.84   10.92
  -9  -5   8   50.73   14.24
   9   5  -8   23.76   13.06
  -9  -5   9    6.39   13.37
   9   5  -9    8.54   11.25
  -9  -5  10   75.20   14.46
   9   5 -10   58.51   14.26
  -9  -5  11   21.82   13.02
   9   5 -11   29.04   12.37
  -9  -5  12   40.23   13.94
   9   5 -12   17.49   14.34
  -9  -5  13   29.33   14.31
   9   5 -13   51.43   15.92
  -9  -5  14    8.46   13.85
   9   5 -14   26.34   18.22
  -9  -5  15  -29.73   22.24
   9   5 -15   12.51   17.14
  -9  -5  16  -11.72   19.12
   9   5 -16   29.38   18.10
  -9  -5  17   -1.37   21.13
   9   5 -17   -1.45   18.93
  -9  -5  18   19.70   17.23
   9   5 -18   12.58   17.22
  -9  -5  19   34.34   23.43
   9   5 -19   13.89   20.35
  10   5   0   42.49    9.95
 -10  -5   1   45.38    9.67
  10   5  -1   38.41    9.28
 -10  -5   2   38.75    9.63
  10   5  -2   35.36    9.12
 -10  -5   3   33.99    9.29
  10   5  -3   34.82   10.30
 -10  -5   4   25.27    9.64
  10   5  -4   39.45    9.66
 -10  -5   5   24.32   10.54
  10   5  -5   -4.10    9.40
 -10  -5   6   26.74   11.74
  10   5  -6   43.81   10.93
 -10  -5   7    7.02   10.92
  10   5  -7    3.78    9.75
 -10  -5   8   17.64   12.12
  10   5  -8   19.82   10.68
 -10  -5   9   37.67   15.47
  10   5  -9   29.18   12.45
 -10  -5  10   30.06   16.06
  10   5 -10   41.42   14.07
 -10  -5  11   10.83   16.04
  10   5 -11   23.89   13.05
 -10  -5  12   35.60   15.06
  10   5 -12    5.30   13.62
 -10  -5  13    5.20   14.45
  10   5 -13   15.97   13.63
 -10  -5  14    3.54   15.24
  10   5 -14    2.83   14.49
 -10  -5  15    6.22   14.35
  10   5 -15   20.77   17.43
 -10  -5  16   17.62   16.63
  10   5 -16  -10.76   18.32
 -10  -5  17   15.64   16.43
  10   5 -17    3.56   17.06
 -10  -5  18   12.91   18.15
  10   5 -18  -27.14   17.85
  11   5   0   42.55   10.70
 -11  -5   1   11.88    9.44
  11   5  -1   19.15    9.39
 -11  -5   2   28.02    9.95
  11   5  -2   31.30    9.70
 -11  -5   3   53.57   11.64
  11   5  -3   71.30   12.49
 -11  -5   4   20.20    9.64
  11   5  -4   56.57   11.59
 -11  -5   5   20.20   10.72
  11   5  -5   19.45    9.71
 -11  -5   6   29.88   10.51
  11   5  -6    5.94   10.03
 -11  -5   7    6.62   11.81
  11   5  -7   34.02   10.73
 -11  -5   8   13.86   11.16
  11   5  -8    0.13   10.21
 -11  -5   9   25.58   13.06
  11   5  -9   28.87   12.13
 -11  -5  10   23.39   14.59
  11   5 -10   -0.72   10.95
 -11  -5  11   63.87   16.74
  11   5 -11   29.08   13.69
 -11  -5  12   24.66   13.78
  11   5 -12    9.04   12.99
 -11  -5  13  -11.06   12.90
  11   5 -13   16.57   13.53
 -11  -5  14    6.08   13.63
  11   5 -14   18.34   13.97
 -11  -5  15  -34.30   15.02
  11   5 -15    3.43   13.17
 -11  -5  16   17.54   13.49
  11   5 -16   36.58   18.14
  12   5   0   -0.42   10.74
 -12  -5   1  157.38   15.09
  12   5  -1  222.32   17.87
 -12  -5   2   44.71   11.89
  12   5  -2   42.13   11.61
 -12  -5   3   87.47   13.79
  12   5  -3   63.73   12.62
 -12  -5   4   18.23   11.38
  12   5  -4   28.39   10.78
 -12  -5   5   14.15   10.21
  12   5  -5   34.23   10.72
 -12  -5   6   26.77   10.93
  12   5  -6   13.66   12.14
 -12  -5   7   11.98   10.87
  12   5  -7    4.03   10.20
 -12  -5   8   28.52   11.40
  12   5  -8    7.98   10.64
 -12  -5   9   15.26   11.40
  12   5  -9   20.86   11.25
 -12  -5  10   -3.17   11.76
  12   5 -10    1.08   11.82
 -12  -5  11   59.81   16.38
  12   5 -11   28.21   13.21
 -12  -5  12  -22.09   14.79
  12   5 -12   18.16   13.62
 -12  -5  13   12.50   13.52
  12   5 -13   -3.61   13.36
 -12  -5  14   14.52   14.85
  12   5 -14    7.54   13.48
 -12  -5  15   21.90   14.36
  12   5 -15   -0.13   13.57
  13   5   0  128.41   15.35
 -13  -5   1  150.00   15.60
  13   5  -1  160.80   16.58
 -13  -5   2   57.91   12.18
  13   5  -2   74.37   12.21
 -13  -5   3   25.01   11.10
  13   5  -3   46.07   13.12
 -13  -5   4   32.49   11.82
  13   5  -4   60.56   12.65
 -13  -5   5   -1.57   11.24
  13   5  -5    3.49   10.94
 -13  -5   6    9.37   10.55
  13   5  -6    9.51   11.58
 -13  -5   7    5.80   11.55
  13   5  -7    0.00   11.64
 -13  -5   8   22.46   12.19
  13   5  -8   28.99   11.75
 -13  -5   9   24.90   11.88
  13   5  -9   12.88   11.38
 -13  -5  10  -15.05   12.01
  13   5 -10   13.77   11.01
 -13  -5  11    8.33   11.77
  13   5 -11    4.83   11.09
 -13  -5  12   25.47   14.49
  13   5 -12    9.46   11.86
 -13  -5  13   -5.87   14.55
  13   5 -13    1.49   11.95
  14   5   0   79.71   14.05
 -14  -5   1   17.66   10.85
  14   5  -1   23.84   11.27
 -14  -5   2   46.12   12.01
  14   5  -2   36.00   11.82
 -14  -5   3   -0.89   11.19
  14   5  -3    6.13   11.24
 -14  -5   4   26.27   11.40
  14   5  -4   24.96   12.03
 -14  -5   5   30.47   12.32
  14   5  -5   33.02   11.84
 -14  -5   6  -14.73   10.99
  14   5  -6   12.50   11.58
 -14  -5   7   24.13   11.82
  14   5  -7    7.50   11.30
 -14  -5   8   18.82   11.09
  14   5  -8   10.91   12.30
 -14  -5   9   13.66   12.33
  14   5  -9   24.78   12.98
 -14  -5  10   12.12   12.05
  14   5 -10    9.55   11.92
  15   5   0   14.67   11.22
 -15  -5   1    7.13   10.42
  15   5  -1   15.57   10.65
 -15  -5   2   -2.06   10.65
  15   5  -2   10.74   10.43
 -15  -5   3   32.07   11.69
  15   5  -3   34.17   12.38
 -15  -5   4    6.60   11.14
  15   5  -4   -2.26   10.74
 -15  -5   5  -10.06   10.84
  15   5  -5    6.75   11.23
   0   6   0  501.44   25.08
   0   6  -1  273.03   12.87
   0   6  -2  138.44    9.74
   0   6  -3   42.61    6.74
   0   6  -4  399.73   17.63
   0   6  -5   57.73   10.53
   0   6  -6   66.19   12.22
   0   6  -7  334.50   19.35
   0   6  -8  173.27   14.65
   0   6  -9   12.66   12.14
   0   6 -10  127.61   18.87
   0   6 -11   67.44   16.81
   0   6 -12  110.31   19.31
   0   6 -13   68.27   18.97
   0   6 -14  125.32   21.68
   0   6 -15   19.26   21.82
   0   6 -16  115.27   25.47
   0   6 -17  131.15   27.89
   0   6 -18   57.34   26.82
   0   6 -19   33.00   27.58
   0   6 -20   13.89   33.19
   0   6 -21  120.59   37.49
   0   6 -22   21.82   30.71
   0   6 -23    8.01   34.24
   1   6   0   54.46    7.12
  -1  -6   1  139.47   10.21
   1   6  -1  150.81   10.49
  -1  -6   2   39.61    7.16
   1   6  -2   56.05    8.37
  -1  -6   3   29.69    7.74
   1   6  -3   41.75    7.47
  -1  -6   4   54.98    9.64
   1   6  -4   42.60    8.28
  -1  -6   5   35.57    9.66
   1   6  -5   37.30   11.03
  -1  -6   6   41.64   11.98
   1   6  -6   41.37   12.38
  -1  -6   7  174.58   16.09
   1   6  -7  168.91   14.40
  -1  -6   8   61.78   14.02
   1   6  -8   53.41   13.51
  -1  -6   9  285.18   20.32
   1   6  -9  282.85   19.72
  -1  -6  10   34.33   15.63
   1   6 -10   31.11   15.46
  -1  -6  11   43.53   17.04
   1   6 -11   27.40   16.70
  -1  -6  12  149.77   19.81
   1   6 -12  133.65   19.55
  -1  -6  13    5.75   19.47
   1   6 -13   12.20   19.29
  -1  -6  14   19.99   20.89
   1   6 -14   20.84   21.81
  -1  -6  15   42.72   22.07
   1   6 -15   20.57   21.44
  -1  -6  16   10.17   27.13
   1   6 -16   -1.12   23.07
  -1  -6  17   27.64   23.96
   1   6 -17   16.32   26.07
  -1  -6  18   48.90   28.04
   1   6 -18   40.30   30.40
  -1  -6  19   14.65   32.28
   1   6 -19   19.78   27.53
  -1  -6  20   30.79   30.29
   1   6 -20    6.43   32.08
  -1  -6  21  -17.60   36.52
   1   6 -21   -7.84   31.33
  -1  -6  22    0.02   33.86
   1   6 -22   -5.09   35.62
  -1  -6  23   -3.87   36.68
   1   6 -23  -27.00   36.69
   2   6   0  112.38    9.01
  -2  -6   1  293.81   13.45
   2   6  -1  297.32   13.57
  -2  -6   2   90.32    8.64
   2   6  -2   89.30    8.22
  -2  -6   3   67.24    8.75
   2   6  -3   64.88    8.57
  -2  -6   4   71.80   10.08
   2   6  -4   84.67   10.86
  -2  -6   5   54.98    9.98
   2   6  -5  101.11   12.08
  -2  -6   6   64.25   12.78
   2   6  -6   66.57   12.57
  -2  -6   7   59.99   13.22
   2   6  -7   49.63   13.42
  -2  -6   8   35.85   12.59
   2   6  -8   33.80   13.21
  -2  -6   9   54.50   13.91
   2   6  -9   42.38   13.02
  -2  -6  10  181.68   17.63
   2   6 -10  164.75   17.54
  -2  -6  11  166.50   19.06
   2   6 -11  149.89   18.13
  -2  -6  12   19.52   17.27
   2   6 -12   11.94   16.82
  -2  -6  13   60.21   19.39
   2   6 -13   46.95   19.02
  -2  -6  14   -2.58   20.00
   2   6 -14   32.54   19.52
  -2  -6  15   11.98   22.84
   2   6 -15   28.48   21.07
  -2  -6  16    5.80   24.65
   2   6 -16    7.87   23.45
  -2  -6  17   28.64   25.90
   2   6 -17   22.61   25.39
  -2  -6  18   18.65   28.22
   2   6 -18   -4.38   29.77
  -2  -6  19   44.94   29.69
   2   6 -19   25.41   29.99
  -2  -6  20   10.97   32.14
   2   6 -20   19.17   33.05
  -2  -6  21    3.57   33.09
   2   6 -21   20.18   34.49
  -2  -6  22   37.89   34.19
   2   6 -22   13.93   36.57
  -2  -6  23   39.18   38.49
   2   6 -23   11.33   41.19
   3   6   0  129.83   10.55
  -3  -6   1   51.81    6.45
   3   6  -1   53.72    7.34
  -3  -6   2  706.23   26.44
   3   6  -2  635.29   24.70
  -3  -6   3  204.33   13.16
   3   6  -3  204.91   13.22
  -3  -6   4  225.18   15.40
   3   6  -4  215.03   14.74
  -3  -6   5   42.93   10.86
   3   6  -5   43.91    9.53
  -3  -6   6   39.18   11.68
   3   6  -6   36.50    9.63
  -3  -6   7   46.24   12.86
   3   6  -7   30.75   12.58
  -3  -6   8   78.72   13.53
   3   6  -8   67.14   13.44
  -3  -6   9  105.49   14.87
   3   6  -9  103.04   13.95
  -3  -6  10    6.19   14.58
   3   6 -10   20.90   14.01
  -3  -6  11   56.65   16.39
   3   6 -11   36.03   16.33
  -3  -6  12  104.00   18.29
   3   6 -12   89.75   17.99
  -3  -6  13   26.73   18.80
   3   6 -13   29.98   18.43
  -3  -6  14   34.56   20.67
   3   6 -14   20.12   20.06
  -3  -6  15   94.79   24.16
   3   6 -15  100.56   22.91
  -3  -6  16   44.37   25.45
   3   6 -16   41.12   23.78
  -3  -6  17   44.76   26.69
   3   6 -17   31.67   25.68
  -3  -6  18   80.57   28.29
   3   6 -18   75.55   28.58
  -3  -6  19   34.86   29.37
   3   6 -19   29.52   31.71
  -3  -6  20   12.93   31.32
   3   6 -20   10.15   33.36
  -3  -6  21    0.37   32.93
   3   6 -21   13.21   34.28
  -3  -6  22   13.29   34.56
   3   6 -22   40.76   36.27
  -3  -6  23  -12.51   37.85
   3   6 -23   38.02   38.95
   4   6   0  559.32   23.15
  -4  -6   1  208.71   12.49
   4   6  -1  226.87   13.03
  -4  -6   2  265.85   14.06
   4   6  -2  261.90   14.21
  -4  -6   3   41.90    7.88
   4   6  -3   55.07    8.66
  -4  -6   4   19.97    5.50
   4   6  -4   18.28    6.09
  -4  -6   5  138.43   12.58
   4   6  -5  147.69   13.26
  -4  -6   6  181.00   16.12
   4   6  -6  170.76   14.02
  -4  -6   7   91.32   12.34
   4   6  -7  104.93   12.22
  -4  -6   8   40.63   12.35
   4   6  -8   19.77   10.19
  -4  -6   9   13.39   14.26
   4   6  -9   16.45   14.24
  -4  -6  10    5.05   15.43
   4   6 -10   40.47   14.89
  -4  -6  11   15.63   16.07
   4   6 -11   35.71   16.14
  -4  -6  12   32.03   18.36
   4   6 -12   33.36   18.03
  -4  -6  13   50.96   20.47
   4   6 -13   47.00   19.93
  -4  -6  14   30.08   21.79
   4   6 -14   20.21   21.75
  -4  -6  15   98.08   24.54
   4   6 -15   89.23   22.53
  -4  -6  16   36.93   24.97
   4   6 -16   39.18   23.37
  -4  -6  17   61.11   28.18
   4   6 -17   78.67   26.63
  -4  -6  18   29.77   29.46
   4   6 -18   32.61   27.95
  -4  -6  19   21.38   29.85
   4   6 -19   -1.35   30.82
  -4  -6  20   42.21   31.74
   4   6 -20   35.51   32.40
  -4  -6  21   15.84   32.67
   4   6 -21   38.77   34.76
  -4  -6  22  -13.93   35.28
   4   6 -22    9.87   37.12
   5   6   0   18.95    6.09
  -5  -6   1  102.24   10.86
   5   6  -1   98.69   10.43
  -5  -6   2   81.47   10.35
   5   6  -2   88.39    9.78
  -5  -6   3   28.00    7.37
   5   6  -3   19.13    7.13
  -5  -6   4   54.43    8.76
   5   6  -4   57.64   10.01
  -5  -6   5   49.38    9.22
   5   6  -5   59.13    8.79
  -5  -6   6   37.64    9.70
   5   6  -6   38.05    8.96
  -5  -6   7   53.80   11.53
   5   6  -7   55.53   11.11
  -5  -6   8  117.84   14.47
   5   6  -8   90.18   13.04
  -5  -6   9   13.99   11.61
   5   6  -9   19.76   11.05
  -5  -6  10   14.42   12.20
   5   6 -10    7.01   12.58
  -5  -6  11    9.46   18.39
   5   6 -11    1.91   18.21
  -5  -6  12   34.22   18.08
   5   6 -12   17.38   19.20
  -5  -6  13   33.57   19.93
   5   6 -13   11.91   20.32
  -5  -6  14   17.19   24.10
   5   6 -14   25.33   22.21
  -5  -6  15   36.01   26.65
   5   6 -15   28.00   24.91
  -5  -6  16   19.43   25.22
   5   6 -16   49.52   26.48
  -5  -6  17  101.91   26.55
   5   6 -17   62.04   26.57
  -5  -6  18   75.85   29.74
   5   6 -18   44.03   28.83
  -5  -6  19   58.04   30.60
   5   6 -19   31.33   31.13
  -5  -6  20   15.73   33.44
   5   6 -20    7.44   31.98
  -5  -6  21   -3.44   33.75
   5   6 -21   30.45   33.87
  -5  -6  22   22.07   35.31
   5   6 -22   15.82   38.77
   6   6   0   55.89    8.61
  -6  -6   1  107.25   10.72
   6   6  -1  101.18   10.50
  -6  -6   2  101.45   11.12
   6   6  -2  101.72    9.97
  -6  -6   3   47.69    8.60
   6   6  -3   48.33    8.84
  -6  -6   4   74.90    9.56
   6   6  -4   53.37    9.01
  -6  -6   5   14.11    6.99
   6   6  -5   24.59    7.69
  -6  -6   6   43.64   10.04
   6   6  -6   55.91   10.72
  -6  -6   7   35.06    8.88
   6   6  -7   15.68   10.16
  -6  -6   8   18.60    9.64
   6   6  -8   52.14   11.73
  -6  -6   9   70.12   13.75
   6   6  -9   27.97   12.21
  -6  -6  10   -3.76   11.76
   6   6 -10    1.77   11.54
  -6  -6  11   22.04   12.91
   6   6 -11    6.41   13.25
  -6  -6  12   37.57   15.58
   6   6 -12   27.27   13.82
  -6  -6  13   36.83   19.97
   6   6 -13   32.66   21.68
  -6  -6  14   92.14   21.95
   6   6 -14   79.66   23.58
  -6  -6  15   20.08   25.10
   6   6 -15   38.67   23.32
  -6  -6  16   49.25   26.53
   6   6 -16   19.90   26.56
  -6  -6  17  150.97   29.34
   6   6 -17  139.32   30.56
  -6  -6  18   41.29   29.82
   6   6 -18   75.03   31.07
  -6  -6  19   32.57   32.75
   6   6 -19   30.94   32.14
  -6  -6  20   12.74   32.88
   6   6 -20   23.55   35.68
  -6  -6  21   18.23   34.64
   6   6 -21   26.56   34.44
   7   6   0   42.69    9.65
  -7  -6   1   24.02    7.90
   7   6  -1   26.90    8.23
  -7  -6   2   21.10    7.91
   7   6  -2   26.30    8.36
  -7  -6   3   37.62    9.25
   7   6  -3   22.75    7.65
  -7  -6   4   23.51    7.81
   7   6  -4   13.45    7.52
  -7  -6   5   62.16   10.90
   7   6  -5   55.76    9.91
  -7  -6   6   23.81    8.19
   7   6  -6   36.79    9.13
  -7  -6   7   18.84    8.64
   7   6  -7   24.35    9.40
  -7  -6   8  121.89   15.21
   7   6  -8   73.31   12.92
  -7  -6   9    7.10   10.54
   7   6  -9   25.82   10.94
  -7  -6  10   29.09   12.82
   7   6 -10    3.63   12.17
  -7  -6  11    0.43   12.15
   7   6 -11   -0.14   12.12
  -7  -6  12   13.67   12.94
   7   6 -12  -10.52   15.65
  -7  -6  13   55.66   17.24
   7   6 -13   80.96   17.20
  -7  -6  14    6.13   16.38
   7   6 -14    9.79   18.01
  -7  -6  15   13.25   21.40
   7   6 -15   14.88   19.40
  -7  -6  16    7.09   27.67
   7   6 -16   19.83   26.18
  -7  -6  17  110.07   30.37
   7   6 -17   87.86   30.49
  -7  -6  18   18.18   31.26
   7   6 -18   47.14   33.01
  -7  -6  19   63.99   32.47
   7   6 -19   46.06   34.13
  -7  -6  20    9.01   31.06
   7   6 -20    8.00   36.40
   8   6   0   25.09    8.42
  -8  -6   1   23.13    8.57
   8   6  -1   47.11   10.03
  -8  -6   2   31.02    9.49
   8   6  -2   38.62    8.89
  -8  -6   3   18.51    8.45
   8   6  -3    7.50    8.03
  -8  -6   4   11.10    8.96
   8   6  -4   22.70    9.50
  -8  -6   5   23.74    8.70
   8   6  -5   27.95    8.84
  -8  -6   6   28.87   11.21
   8   6  -6   25.56   10.47
  -8  -6   7   37.97   12.45
   8   6  -7   31.55   10.85
  -8  -6   8   42.73   14.42
   8   6  -8   21.88   13.01
  -8  -6   9   28.97   13.63
   8   6  -9    2.60   11.28
  -8  -6  10   11.90   11.80
   8   6 -10   39.67   12.33
  -8  -6  11   22.03   12.45
   8   6 -11  -16.12   13.14
  -8  -6  12   12.45   12.61
   8   6 -12   26.74   13.30
  -8  -6  13    2.72   13.45
   8   6 -13   -6.70   13.64
  -8  -6  14    1.60   14.21
   8   6 -14   35.37   18.08
  -8  -6  15   42.33   17.62
   8   6 -15   28.89   17.57
  -8  -6  16   36.29   16.54
   8   6 -16    8.38   18.30
  -8  -6  17    9.81   21.34
   8   6 -17   21.30   21.13
  -8  -6  18   39.71   30.37
   8   6 -18   49.41   31.10
  -8  -6  19   14.02   34.07
   8   6 -19   10.51   30.81
   9   6   0   57.31   11.34
  -9  -6   1   38.00    9.89
   9   6  -1   47.58   10.73
  -9  -6   2  100.49   13.25
   9   6  -2  114.01   14.25
  -9  -6   3   25.24    9.20
   9   6  -3   12.73    9.07
  -9  -6   4   72.43   11.08
   9   6  -4   35.57   10.21
  -9  -6   5    5.50    8.26
   9   6  -5   12.76    8.58
  -9  -6   6   28.47   10.00
   9   6  -6   27.27    9.84
  -9  -6   7    8.18   10.27
   9   6  -7    7.76    9.33
  -9  -6   8   39.39   14.07
   9   6  -8   45.88   12.23
  -9  -6   9   23.43   12.27
   9   6  -9   25.57   13.80
  -9  -6  10   -7.49   11.75
   9   6 -10    8.03   11.85
  -9  -6  11   40.97   13.85
   9   6 -11   12.78   12.73
  -9  -6  12   -4.09   12.62
   9   6 -12   10.10   13.49
  -9  -6  13   20.43   14.17
   9   6 -13   -6.84   13.89
  -9  -6  14    3.08   13.37
   9   6 -14   17.59   15.13
  -9  -6  15   11.93   13.16
   9   6 -15    9.34   16.86
  -9  -6  16   21.55   17.22
   9   6 -16   24.32   17.79
  -9  -6  17    0.07   15.93
   9   6 -17  -12.98   16.26
  -9  -6  18   20.19   16.55
   9   6 -18   -8.63   16.29
  10   6   0   51.96   12.68
 -10  -6   1   23.64    9.34
  10   6  -1   15.01    9.62
 -10  -6   2    5.14   10.02
  10   6  -2   14.70    9.30
 -10  -6   3   23.99    9.69
  10   6  -3   18.39    8.82
 -10  -6   4   26.54    9.92
  10   6  -4   22.03    9.23
 -10  -6   5    8.09    9.18
  10   6  -5   25.33    9.79
 -10  -6   6   32.75    9.79
  10   6  -6   26.05   10.14
 -10  -6   7   34.39   10.58
  10   6  -7   35.71   11.32
 -10  -6   8   46.73   13.77
  10   6  -8   26.36   11.95
 -10  -6   9    2.64   12.14
  10   6  -9   14.42   12.62
 -10  -6  10    8.99   12.34
  10   6 -10   19.25   13.55
 -10  -6  11   17.25   13.02
  10   6 -11   34.19   13.47
 -10  -6  12   31.33   12.97
  10   6 -12    4.21   12.87
 -10  -6  13   12.81   13.78
  10   6 -13   29.96   14.83
 -10  -6  14   18.43   13.85
  10   6 -14   -3.22   14.57
 -10  -6  15   -0.22   12.79
  10   6 -15    5.23   13.92
 -10  -6  16   -4.96   12.93
  10   6 -16   -6.88   17.17
 -10  -6  17   43.42   19.88
  10   6 -17  -16.34   17.09
  11   6   0   52.86   10.91
 -11  -6   1  212.87   17.16
  11   6  -1  206.99   17.12
 -11  -6   2  121.71   14.18
  11   6  -2  184.36   17.02
 -11  -6   3   14.65   10.70
  11   6  -3    6.06   10.42
 -11  -6   4   38.70   10.80
  11   6  -4   57.24   13.02
 -11  -6   5   20.18   10.13
  11   6  -5   23.70   10.22
 -11  -6   6    6.76   10.26
  11   6  -6   13.25    9.86
 -11  -6   7    0.63   10.09
  11   6  -7   31.10   11.34
 -11  -6   8   32.46   11.85
  11   6  -8    9.10   10.84
 -11  -6   9    5.31   12.51
  11   6  -9   23.13   11.68
 -11  -6  10   10.16   12.99
  11   6 -10   -4.41   12.97
 -11  -6  11   59.68   15.88
  11   6 -11   45.95   13.67
 -11  -6  12   13.48   14.36
  11   6 -12   36.54   14.61
 -11  -6  13    9.98   12.78
  11   6 -13    5.91   13.15
 -11  -6  14   -4.83   13.75
  11   6 -14   13.69   14.15
 -11  -6  15   31.94   17.71
  11   6 -15   -4.76   13.62
 -11  -6  16    6.26   13.97
  11   6 -16   -7.92   13.21
  12   6   0   22.54   10.42
 -12  -6   1   12.48   10.51
  12   6  -1   31.91   11.19
 -12  -6   2   24.97    9.97
  12   6  -2    9.31   10.13
 -12  -6   3    9.29    9.18
  12   6  -3   16.25   11.32
 -12  -6   4   20.55   10.04
  12   6  -4   16.33    9.91
 -12  -6   5   23.71   11.01
  12   6  -5   -2.35    9.95
 -12  -6   6    9.97   12.54
  12   6  -6   20.40   12.39
 -12  -6   7   25.39   13.42
  12   6  -7   12.82   11.52
 -12  -6   8  -10.18   12.48
  12   6  -8   -4.15   11.18
 -12  -6   9    0.56   12.43
  12   6  -9    3.52   11.42
 -12  -6  10   10.35   12.82
  12   6 -10  -11.25   12.00
 -12  -6  11  -12.80   15.47
  12   6 -11   17.19   12.15
 -12  -6  12   -9.19   15.14
  12   6 -12   21.93   13.10
 -12  -6  13   -6.17   15.14
  12   6 -13    8.57   13.61
 -12  -6  14   -5.76   15.65
  12   6 -14    5.52   13.77
  13   6   0   71.23   13.80
 -13  -6   1   41.43   11.20
  13   6  -1   26.57   11.70
 -13  -6   2   41.34   11.75
  13   6  -2   43.58   11.40
 -13  -6   3   47.56   13.49
  13   6  -3   46.93   11.62
 -13  -6   4   26.76   11.84
  13   6  -4   10.63   12.10
 -13  -6   5   18.81   11.20
  13   6  -5    0.26   11.41
 -13  -6   6   20.49   10.36
  13   6  -6   17.44   12.21
 -13  -6   7   23.52   11.27
  13   6  -7    4.92   11.44
 -13  -6   8   14.33   12.47
  13   6  -8    8.87   12.83
 -13  -6   9   33.93   12.49
  13   6  -9   31.35   12.43
 -13  -6  10    4.10   12.55
  13   6 -10   -1.08   11.42
 -13  -6  11   28.82   12.59
  13   6 -11    5.52   11.68
  14   6   0   23.77   11.30
 -14  -6   1   41.49   11.22
  14   6  -1   38.83   11.74
 -14  -6   2   32.28   11.82
  14   6  -2   18.10   11.71
 -14  -6   3   36.32   11.86
  14   6  -3   42.44   11.82
 -14  -6   4    1.57   10.17
  14   6  -4   13.54   10.28
 -14  -6   5   11.53   10.94
  14   6  -5    2.39   11.22
 -14  -6   6   -1.55   10.63
  14   6  -6   11.02   10.27
 -14  -6   7   15.83   11.87
  14   6  -7   -5.63   11.80
 -14  -6   8   15.39   11.96
  14   6  -8    2.23   11.46
  15   6   0    8.85    9.76
 -15  -6   1   21.20   10.05
  15   6  -1    2.20   10.78
 -15  -6   2   -1.03    9.59
  15   6  -2   25.55   10.30
   0   7   0   31.92   15.81
   0   7  -1   44.97    9.93
   0   7  -2   28.50    6.32
   0   7  -3   54.22   10.46
   0   7  -4    7.20    5.48
   0   7  -5   19.36   11.94
   0   7  -6   12.99   12.42
   0   7  -7   21.10   14.14
   0   7  -8   18.04   13.13
   0   7  -9   20.61   12.75
   0   7 -10   10.33   14.24
   0   7 -11   16.17   15.35
   0   7 -12    9.54   18.36
   0   7 -13    3.20   21.77
   0   7 -14    3.94   23.68
   0   7 -15    9.01   24.50
   0   7 -16   10.23   25.55
   0   7 -17  -26.61   28.00
   0   7 -18    2.69   25.51
   0   7 -19   13.73   30.99
   0   7 -20   27.42   33.10
   0   7 -21   16.64   35.20
   0   7 -22   47.45   33.73
   1   7   0   72.58    8.80
  -1  -7   1  532.98   19.90
   1   7  -1  505.45   19.86
  -1  -7   2  105.44   10.97
   1   7  -2  112.09   11.07
  -1  -7   3  152.98   12.43
   1   7  -3   97.25   11.57
  -1  -7   4   47.59    9.37
   1   7  -4   48.69    9.46
  -1  -7   5   60.73   12.75
   1   7  -5   71.23   12.35
  -1  -7   6   24.80   12.79
   1   7  -6   28.32   13.52
  -1  -7   7   35.14   14.35
   1   7  -7   35.76   12.73
  -1  -7   8   38.26   16.67
   1   7  -8   56.09   15.34
  -1  -7   9   50.27   14.51
   1   7  -9   58.62   16.83
  -1  -7  10   20.71   16.57
   1   7 -10   30.97   15.77
  -1  -7  11  185.12   21.43
   1   7 -11  190.98   20.99
  -1  -7  12   32.48   18.92
   1   7 -12   14.24   20.21
  -1  -7  13   60.44   21.19
   1   7 -13   58.66   21.58
  -1  -7  14   -1.70   23.30
   1   7 -14   10.60   22.28
  -1  -7  15    1.76   24.79
   1   7 -15   -1.57   24.94
  -1  -7  16   25.40   27.30
   1   7 -16   30.48   26.48
  -1  -7  17   16.42   26.77
   1   7 -17   38.67   27.66
  -1  -7  18   24.45   28.24
   1   7 -18    1.29   28.18
  -1  -7  19    5.99   33.58
   1   7 -19    7.92   31.09
  -1  -7  20    6.21   30.15
   1   7 -20   10.16   34.81
  -1  -7  21   10.67   33.69
   1   7 -21    9.33   36.81
  -1  -7  22   50.55   38.76
   1   7 -22   31.82   33.92
   2   7   0  204.92   12.70
  -2  -7   1  157.78   12.18
   2   7  -1  142.16   11.33
  -2  -7   2  460.73   18.31
   2   7  -2  450.84   19.02
  -2  -7   3   95.56   10.05
   2   7  -3   86.36    9.69
  -2  -7   4   61.31   10.84
   2   7  -4   55.02   11.81
  -2  -7   5   64.09   11.62
   2   7  -5   50.90    9.59
  -2  -7   6   32.11   11.54
   2   7  -6   39.91   13.08
  -2  -7   7   18.80   13.38
   2   7  -7   36.09   15.56
  -2  -7   8   84.44   15.51
   2   7  -8   69.14   14.96
  -2  -7   9   57.52   16.12
   2   7  -9   63.44   16.05
  -2  -7  10   78.57   17.22
   2   7 -10   89.96   17.54
  -2  -7  11  114.05   18.35
   2   7 -11   94.76   17.95
  -2  -7  12    1.17   19.33
   2   7 -12   10.66   18.85
  -2  -7  13    9.66   21.67
   2   7 -13    4.92   20.70
  -2  -7  14   46.31   22.61
   2   7 -14   17.37   22.64
  -2  -7  15   42.49   23.26
   2   7 -15   42.76   23.58
  -2  -7  16   15.53   25.23
   2   7 -16   39.87   24.75
  -2  -7  17  -10.57   27.70
   2   7 -17   13.11   25.78
  -2  -7  18   42.20   30.29
   2   7 -18   39.45   28.79
  -2  -7  19   37.59   31.16
   2   7 -19   20.29   30.37
  -2  -7  20   59.93   32.82
   2   7 -20   28.91   34.16
  -2  -7  21   45.45   32.47
   2   7 -21   16.64   33.46
  -2  -7  22   27.65   34.77
   2   7 -22   41.10   35.78
   3   7   0   47.77    7.39
  -3  -7   1   53.86    7.81
   3   7  -1   85.21   10.51
  -3  -7   2   55.85    8.30
   3   7  -2   56.85    7.84
  -3  -7   3   36.25    8.60
   3   7  -3   29.62    7.36
  -3  -7   4   74.80   11.87
   3   7  -4   78.25   11.42
  -3  -7   5   53.56    9.91
   3   7  -5   34.86   11.44
  -3  -7   6   16.55   11.82
   3   7  -6    8.96    9.31
  -3  -7   7   31.10   13.63
   3   7  -7   40.26   13.85
  -3  -7   8   34.63   13.92
   3   7  -8   35.15   16.44
  -3  -7   9   35.13   15.49
   3   7  -9   34.60   15.93
  -3  -7  10   64.65   17.23
   3   7 -10   65.69   17.06
  -3  -7  11   50.31   18.15
   3   7 -11   60.49   17.53
  -3  -7  12    2.07   19.22
   3   7 -12   17.66   19.01
  -3  -7  13   16.45   20.82
   3   7 -13   29.29   20.20
  -3  -7  14   44.44   22.44
   3   7 -14   23.75   21.65
  -3  -7  15   33.00   24.02
   3   7 -15   43.07   23.52
  -3  -7  16  149.69   26.97
   3   7 -16  135.01   25.80
  -3  -7  17   43.34   27.61
   3   7 -17   43.89   26.59
  -3  -7  18   40.11   29.26
   3   7 -18   33.22   29.23
  -3  -7  19    3.74   31.19
   3   7 -19   30.84   29.94
  -3  -7  20   18.28   31.15
   3   7 -20   43.10   32.95
  -3  -7  21    9.44   32.35
   3   7 -21   16.58   34.58
  -3  -7  22   21.72   35.03
   3   7 -22  -20.35   36.28
   4   7   0   46.19    9.29
  -4  -7   1   42.50    7.55
   4   7  -1   27.35    7.51
  -4  -7   2   56.89    8.31
   4   7  -2   50.86    8.12
  -4  -7   3   23.46    6.21
   4   7  -3   38.08    8.50
  -4  -7   4  172.63   14.32
   4   7  -4  185.99   14.93
  -4  -7   5   75.52   12.22
   4   7  -5   75.49   11.13
  -4  -7   6   44.23   12.38
   4   7  -6   34.66   11.41
  -4  -7   7   38.15    9.98
   4   7  -7   74.00   12.93
  -4  -7   8   10.87   12.62
   4   7  -8   17.35   11.02
  -4  -7   9   20.33   14.44
   4   7  -9   30.93   14.24
  -4  -7  10   11.52   18.06
   4   7 -10   16.51   16.85
  -4  -7  11   63.77   18.42
   4   7 -11   68.20   18.56
  -4  -7  12   18.88   19.01
   4   7 -12    5.21   19.14
  -4  -7  13   59.02   22.08
   4   7 -13   40.39   20.80
  -4  -7  14   29.72   23.96
   4   7 -14   32.22   22.21
  -4  -7  15  122.63   25.23
   4   7 -15  108.80   25.12
  -4  -7  16  304.63   30.49
   4   7 -16  309.28   29.55
  -4  -7  17  104.46   29.21
   4   7 -17  119.56   28.93
  -4  -7  18   49.02   30.09
   4   7 -18   46.97   29.09
  -4  -7  19   21.55   31.73
   4   7 -19   20.87   31.23
  -4  -7  20   18.39   33.36
   4   7 -20   27.64   32.45
  -4  -7  21   11.50   34.74
   4   7 -21  -28.86   35.23
   5   7   0   38.30    7.72
  -5  -7   1   56.84    9.58
   5   7  -1   82.34   10.66
  -5  -7   2  139.20   12.99
   5   7  -2  140.91   12.09
  -5  -7   3   71.93   10.75
   5   7  -3   67.36   10.48
  -5  -7   4   43.54    8.22
   5   7  -4   33.95    7.81
  -5  -7   5  294.43   19.00
   5   7  -5  260.50   18.37
  -5  -7   6  177.42   15.63
   5   7  -6  166.08   15.19
  -5  -7   7   46.56   12.27
   5   7  -7   48.10   11.70
  -5  -7   8   46.98   12.70
   5   7  -8   49.37   11.42
  -5  -7   9   37.49   14.37
   5   7  -9   48.25   13.59
  -5  -7  10   18.49   13.71
   5   7 -10    4.43   11.90
  -5  -7  11   36.25   19.72
   5   7 -11   22.99   19.99
  -5  -7  12   31.18   20.55
   5   7 -12   23.50   21.15
  -5  -7  13   19.35   21.40
   5   7 -13    2.64   21.62
  -5  -7  14   36.83   23.82
   5   7 -14   18.63   22.92
  -5  -7  15   91.35   27.41
   5   7 -15   46.67   24.56
  -5  -7  16   86.70   28.58
   5   7 -16   88.29   28.73
  -5  -7  17  180.45   31.23
   5   7 -17  187.40   32.36
  -5  -7  18    4.60   30.15
   5   7 -18   30.56   30.16
  -5  -7  19    8.62   32.15
   5   7 -19    3.85   31.28
  -5  -7  20    9.92   32.95
   5   7 -20   21.86   33.80
  -5  -7  21   23.31   36.08
   5   7 -21   15.76   36.20
   6   7   0   63.29   10.33
  -6  -7   1   30.14    8.10
   6   7  -1   33.59    8.49
  -6  -7   2   67.95    9.59
   6   7  -2   49.62    9.98
  -6  -7   3   24.32    7.50
   6   7  -3   31.30    8.74
  -6  -7   4   59.60   10.78
   6   7  -4   33.56    9.13
  -6  -7   5    6.70    7.93
   6   7  -5   29.53    9.86
  -6  -7   6  191.29   17.11
   6   7  -6  186.40   17.14
  -6  -7   7   51.40   10.49
   6   7  -7   12.80    9.28
  -6  -7   8   57.51   12.57
   6   7  -8   52.79   11.52
  -6  -7   9   80.31   14.76
   6   7  -9   38.55   13.18
  -6  -7  10   -2.22   11.68
   6   7 -10   -0.78   11.20
  -6  -7  11   38.28   12.95
   6   7 -11   40.66   13.30
  -6  -7  12    6.79   12.08
   6   7 -12   25.69   14.61
  -6  -7  13    2.87   20.07
   6   7 -13   20.46   23.61
  -6  -7  14   24.63   23.76
   6   7 -14   28.57   25.15
  -6  -7  15   43.19   24.87
   6   7 -15   71.71   26.84
  -6  -7  16   45.14   30.22
   6   7 -16  -11.69   27.48
  -6  -7  17   25.08   30.85
   6   7 -17    3.78   30.27
  -6  -7  18   36.43   32.65
   6   7 -18   58.49   33.27
  -6  -7  19   18.90   32.54
   6   7 -19   13.17   32.09
  -6  -7  20   -4.74   33.98
   6   7 -20  -18.27   33.74
   7   7   0   24.24    7.56
  -7  -7   1   44.32   10.02
   7   7  -1   46.02    9.99
  -7  -7   2   24.25    8.02
   7   7  -2   43.65    9.41
  -7  -7   3   35.05    9.33
   7   7  -3   26.20    8.46
  -7  -7   4   21.42    7.99
   7   7  -4   38.43    9.91
  -7  -7   5   34.70    9.00
   7   7  -5   35.26   10.22
  -7  -7   6   80.58   14.04
   7   7  -6   87.24   13.68
  -7  -7   7   10.90    9.37
   7   7  -7   20.58    9.35
  -7  -7   8  157.08   16.59
   7   7  -8  146.65   17.02
  -7  -7   9  112.52   15.14
   7   7  -9   95.93   14.31
  -7  -7  10   38.48   12.81
   7   7 -10   35.85   12.92
  -7  -7  11   15.20   11.77
   7   7 -11   14.85   12.33
  -7  -7  12    8.61   13.30
   7   7 -12    4.29   13.08
  -7  -7  13    0.40   14.16
   7   7 -13   11.19   16.31
  -7  -7  14   77.02   17.75
   7   7 -14   53.89   16.96
  -7  -7  15   24.80   21.71
   7   7 -15   13.01   18.22
  -7  -7  16   84.83   27.85
   7   7 -16   69.59   29.12
  -7  -7  17   14.18   29.51
   7   7 -17   20.00   27.36
  -7  -7  18   31.44   32.34
   7   7 -18   13.85   33.27
  -7  -7  19   27.34   33.19
   7   7 -19   36.16   33.90
  -7  -7  20    5.22   35.94
   7   7 -20   33.67   36.16
   8   7   0   64.63   11.58
  -8  -7   1   76.69   10.99
   8   7  -1  132.66   16.18
  -8  -7   2   35.97    9.56
   8   7  -2   18.80    9.00
  -8  -7   3   23.22    8.28
   8   7  -3   26.31    9.04
  -8  -7   4   14.35    8.06
   8   7  -4   23.62    8.53
  -8  -7   5   20.74    9.78
   8   7  -5   32.06   10.73
  -8  -7   6   40.19   10.31
   8   7  -6   38.92   10.38
  -8  -7   7   15.59    9.68
   8   7  -7   25.05   11.71
  -8  -7   8   31.65   12.84
   8   7  -8   40.62   13.91
  -8  -7   9   56.45   15.00
   8   7  -9   34.66   14.76
  -8  -7  10   29.35   12.60
   8   7 -10  -10.01   12.25
  -8  -7  11   36.02   14.74
   8   7 -11   41.38   13.53
  -8  -7  12   26.91   12.91
   8   7 -12  -16.88   13.01
  -8  -7  13    8.17   13.48
   8   7 -13   30.44   13.76
  -8  -7  14   30.81   14.29
   8   7 -14   79.94   18.16
  -8  -7  15   48.33   19.30
   8   7 -15   12.84   16.08
  -8  -7  16   36.83   18.57
   8   7 -16   10.93   16.62
  -8  -7  17   -0.77   22.33
   8   7 -17    4.84   17.79
  -8  -7  18   22.60   30.53
   8   7 -18   -6.16   30.48
  -8  -7  19    6.93   32.96
   8   7 -19  -11.94   32.27
   9   7   0   12.83    9.32
  -9  -7   1   18.38   11.14
   9   7  -1   25.32   10.37
  -9  -7   2   31.00    9.09
   9   7  -2    8.56    8.19
  -9  -7   3   54.51   11.99
   9   7  -3   53.20   10.81
  -9  -7   4   37.00    9.79
   9   7  -4   30.31   10.34
  -9  -7   5   35.31    9.33
   9   7  -5   46.81   10.75
  -9  -7   6   57.54   13.46
   9   7  -6   39.24   12.04
  -9  -7   7   32.55   10.70
   9   7  -7   22.43   11.35
  -9  -7   8   61.65   14.68
   9   7  -8   45.40   15.72
  -9  -7   9   58.83   16.30
   9   7  -9   36.21   15.17
  -9  -7  10   44.04   15.49
   9   7 -10   28.35   12.78
  -9  -7  11   -2.93   13.35
   9   7 -11    7.67   12.27
  -9  -7  12   12.99   12.42
   9   7 -12   21.62   13.38
  -9  -7  13    9.78   12.99
   9   7 -13    0.63   13.63
  -9  -7  14   36.32   14.95
   9   7 -14   64.32   15.52
  -9  -7  15   21.84   13.50
   9   7 -15    0.78   16.06
  -9  -7  16    9.31   13.13
   9   7 -16    7.40   16.05
  -9  -7  17   -5.52   16.45
   9   7 -17    9.37   15.50
  -9  -7  18   12.97   16.58
   9   7 -18    4.08   15.54
  10   7   0  484.10   27.17
 -10  -7   1   68.57   14.06
  10   7  -1   33.13   11.63
 -10  -7   2   55.39   11.64
  10   7  -2   54.03   11.90
 -10  -7   3   20.51    8.89
  10   7  -3   22.27    9.88
 -10  -7   4   26.19    9.27
  10   7  -4   -3.22    9.23
 -10  -7   5   39.54   10.60
  10   7  -5   16.13   10.66
 -10  -7   6   51.38   12.06
  10   7  -6   48.67   11.21
 -10  -7   7    6.25    9.67
  10   7  -7   16.01   10.61
 -10  -7   8   27.46   11.65
  10   7  -8   31.18   12.27
 -10  -7   9   22.66   12.22
  10   7  -9   14.42   12.60
 -10  -7  10    8.15   12.54
  10   7 -10   30.40   12.90
 -10  -7  11  -15.34   13.23
  10   7 -11   20.82   12.84
 -10  -7  12    7.58   13.11
  10   7 -12    7.64   12.58
 -10  -7  13   -2.28   13.03
  10   7 -13   29.42   13.83
 -10  -7  14   26.14   13.43
  10   7 -14    0.39   12.50
 -10  -7  15  -21.47   13.45
  10   7 -15    4.15   12.95
 -10  -7  16    8.63   13.36
  10   7 -16   -5.49   15.32
  11   7   0   37.34   15.69
 -11  -7   1  384.25   23.30
  11   7  -1  373.78   24.15
 -11  -7   2   29.30   11.98
  11   7  -2   37.11   11.23
 -11  -7   3   21.36   11.29
  11   7  -3   28.84    9.86
 -11  -7   4   31.46   10.45
  11   7  -4   22.00   10.49
 -11  -7   5   15.36    9.56
  11   7  -5   22.65   10.05
 -11  -7   6    7.22    8.93
  11   7  -6    3.43   10.47
 -11  -7   7   12.79   10.71
  11   7  -7   18.90   11.10
 -11  -7   8   40.79   12.14
  11   7  -8   33.11   12.07
 -11  -7   9    2.84   12.07
  11   7  -9   10.80   11.20
 -11  -7  10    0.88   15.32
  11   7 -10   -6.41   14.04
 -11  -7  11   53.43   16.11
  11   7 -11   59.95   17.36
 -11  -7  12   13.65   13.28
  11   7 -12    0.83   13.06
 -11  -7  13   26.27   12.87
  11   7 -13   12.32   13.24
 -11  -7  14   -0.06   12.58
  11   7 -14   -3.80   13.53
 -11  -7  15   10.98   13.23
  11   7 -15   32.11   14.19
  12   7   0  164.97   18.65
 -12  -7   1   11.03   10.98
  12   7  -1   20.78   10.83
 -12  -7   2   57.53   13.51
  12   7  -2   75.60   13.81
 -12  -7   3    4.92   11.50
  12   7  -3   29.58   11.66
 -12  -7   4   51.51   13.14
  12   7  -4   59.76   13.64
 -12  -7   5   25.78   11.04
  12   7  -5   18.14   11.43
 -12  -7   6    9.49   11.23
  12   7  -6   16.63   12.23
 -12  -7   7    9.18   10.98
  12   7  -7  -11.98   11.16
 -12  -7   8   23.49   11.72
  12   7  -8   30.73   12.19
 -12  -7   9   25.01   11.96
  12   7  -9   20.52   11.57
 -12  -7  10    7.16   13.56
  12   7 -10   25.25   12.15
 -12  -7  11   25.70   15.13
  12   7 -11   -1.16   13.89
 -12  -7  12    3.17   13.65
  12   7 -12   20.98   14.16
 -12  -7  13   -1.58   13.22
  12   7 -13   -5.25   13.36
  13   7   0   -0.39   11.61
 -13  -7   1   38.51   11.93
  13   7  -1   27.36   10.65
 -13  -7   2   21.55   11.07
  13   7  -2   30.83   11.74
 -13  -7   3   27.48   10.83
  13   7  -3   24.42   11.43
 -13  -7   4    6.32   10.59
  13   7  -4   12.76   10.41
 -13  -7   5   -2.81   10.46
  13   7  -5   18.66   10.82
 -13  -7   6   11.02   11.56
  13   7  -6    0.62   11.20
 -13  -7   7   -7.38   10.55
  13   7  -7   11.58   11.61
 -13  -7   8   16.81   11.77
  13   7  -8    4.09   11.25
 -13  -7   9   -7.78   11.03
  13   7  -9  -11.95   11.11
 -13  -7  10    2.60   11.84
  13   7 -10   10.91   11.78
  14   7   0   47.66   11.81
 -14  -7   1   10.02    9.60
  14   7  -1   16.15   10.35
 -14  -7   2   16.29    9.95
  14   7  -2    9.69    9.97
 -14  -7   3    8.50    9.34
  14   7  -3   14.53   10.39
 -14  -7   4    4.23    9.32
  14   7  -4   15.99   10.16
 -14  -7   5   14.65   10.29
  14   7  -5   16.69   10.29
 -14  -7   6   20.46   10.19
  14   7  -6   10.15   11.13
   0   8   0 2870.19  107.30
   0   8  -1  848.41   35.61
   0   8  -2  297.26   20.06
   0   8  -3  165.62   14.01
   0   8  -4  106.00   13.15
   0   8  -5  158.55   21.68
   0   8  -6  132.37   15.47
   0   8  -7   75.29   16.32
   0   8  -8   22.01   15.81
   0   8  -9  103.63   18.01
   0   8 -10   34.24   14.87
   0   8 -11   41.03   17.85
   0   8 -12  123.73   20.93
   0   8 -13   85.06   22.05
   0   8 -14   29.04   24.86
   0   8 -15   28.75   27.64
   0   8 -16   28.27   28.27
   0   8 -17   18.73   29.28
   0   8 -18    6.73   30.31
   0   8 -19  -12.88   33.57
   0   8 -20   42.42   31.56
   0   8 -21   39.76   32.00
   0   8 -22   68.39   38.99
   1   8   0  235.97   17.83
  -1  -8   1  715.86   25.74
   1   8  -1  737.16   26.77
  -1  -8   2  209.12   15.00
   1   8  -2  197.06   15.37
  -1  -8   3  154.46   13.92
   1   8  -3  173.29   14.08
  -1  -8   4   72.19   12.62
   1   8  -4   91.39   12.93
  -1  -8   5   55.88   13.97
   1   8  -5   86.83   14.04
  -1  -8   6  118.54   13.24
   1   8  -6  137.75   15.11
  -1  -8   7   74.00   15.97
   1   8  -7   76.27   16.09
  -1  -8   8   27.15   16.49
   1   8  -8   24.04   14.75
  -1  -8   9  129.47   17.72
   1   8  -9  141.03   18.22
  -1  -8  10  111.99   18.02
   1   8 -10  102.71   19.71
  -1  -8  11  102.02   20.78
   1   8 -11  117.58   20.64
  -1  -8  12   64.01   21.22
   1   8 -12   63.80   20.53
  -1  -8  13   99.55   23.58
   1   8 -13   56.23   22.82
  -1  -8  14   33.64   23.06
   1   8 -14   45.18   24.32
  -1  -8  15    5.31   25.22
   1   8 -15   43.05   25.70
  -1  -8  16   29.08   29.11
   1   8 -16   12.87   27.28
  -1  -8  17   15.77   31.33
   1   8 -17   27.77   29.56
  -1  -8  18    6.07   31.78
   1   8 -18   20.13   31.23
  -1  -8  19   -0.34   30.77
   1   8 -19   -4.78   33.38
  -1  -8  20   -4.29   31.49
   1   8 -20    2.70   33.43
  -1  -8  21   21.12   36.77
   1   8 -21   21.68   33.63
   2   8   0  936.47   30.37
  -2  -8   1  520.03   22.73
   2   8  -1  572.12   25.42
  -2  -8   2  181.66   12.37
   2   8  -2  157.75   11.74
  -2  -8   3  135.18   13.63
   2   8  -3  105.79   11.49
  -2  -8   4   88.58   12.59
   2   8  -4   78.00   10.55
  -2  -8   5   65.90   13.96
   2   8  -5   29.66    9.72
  -2  -8   6   75.00   14.31
   2   8  -6   64.70   15.39
  -2  -8   7   50.89   14.13
   2   8  -7   23.57   13.27
  -2  -8   8   32.51   17.39
   2   8  -8   35.43   17.27
  -2  -8   9  136.25   18.76
   2   8  -9  142.90   18.53
  -2  -8  10  125.35   20.67
   2   8 -10   97.99   20.23
  -2  -8  11  119.82   22.10
   2   8 -11  113.72   22.28
  -2  -8  12  127.82   22.60
   2   8 -12  112.81   23.05
  -2  -8  13   32.60   22.91
   2   8 -13   10.00   21.29
  -2  -8  14  101.66   26.24
   2   8 -14   75.41   25.01
  -2  -8  15   30.42   26.59
   2   8 -15    8.77   25.80
  -2  -8  16    4.42   26.60
   2   8 -16   22.89   27.30
  -2  -8  17   13.41   28.84
   2   8 -17   11.48   29.43
  -2  -8  18   -8.44   31.42
   2   8 -18    3.49   30.64
  -2  -8  19   -3.64   31.74
   2   8 -19   10.27   31.48
  -2  -8  20   14.16   33.60
   2   8 -20   13.24   32.66
  -2  -8  21   26.01   38.34
   2   8 -21   30.51   34.33
   3   8   0  132.52   13.26
  -3  -8   1  203.07   14.20
   3   8  -1  135.14   13.95
  -3  -8   2  393.73   18.05
   3   8  -2  353.94   17.66
  -3  -8   3  196.30   13.87
   3   8  -3  199.16   14.66
  -3  -8   4   65.76   13.04
   3   8  -4   55.03   12.10
  -3  -8   5  134.90   16.05
   3   8  -5  166.45   14.44
  -3  -8   6   49.73   13.44
   3   8  -6   48.26   11.08
  -3  -8   7   88.76   16.80
   3   8  -7   68.26   16.95
  -3  -8   8   52.60   15.51
   3   8  -8   38.87   15.48
  -3  -8   9   27.12   15.40
   3   8  -9   22.98   18.62
  -3  -8  10   27.00   18.87
   3   8 -10   24.83   20.47
  -3  -8  11   25.47   20.48
   3   8 -11    7.06   20.69
  -3  -8  12   29.43   21.93
   3   8 -12   24.82   20.63
  -3  -8  13   28.66   22.62
   3   8 -13   31.78   22.17
  -3  -8  14   48.33   25.36
   3   8 -14   40.70   23.93
  -3  -8  15  134.57   27.19
   3   8 -15  141.30   26.75
  -3  -8  16   58.26   27.73
   3   8 -16   58.31   26.04
  -3  -8  17   70.33   28.51
   3   8 -17   56.95   28.24
  -3  -8  18    5.62   30.74
   3   8 -18   14.65   30.15
  -3  -8  19   13.04   31.77
   3   8 -19   28.23   32.11
  -3  -8  20    7.10   33.16
   3   8 -20   -2.87   32.39
  -3  -8  21   17.84   35.21
   3   8 -21   15.82   34.38
   4   8   0  142.93   13.25
  -4  -8   1   37.73    7.64
   4   8  -1   40.57    8.16
  -4  -8   2   77.81    9.99
   4   8  -2  116.98   11.08
  -4  -8   3  190.57   15.05
   4   8  -3  211.88   16.03
  -4  -8   4  198.17   16.67
   4   8  -4  155.18   16.11
  -4  -8   5  100.12   15.00
   4   8  -5   70.38   12.71
  -4  -8   6  200.00   18.44
   4   8  -6  183.47   17.41
  -4  -8   7   22.85   11.68
   4   8  -7   11.55    8.81
  -4  -8   8   24.50   13.86
   4   8  -8   36.42   12.92
  -4  -8   9   28.20   14.74
   4   8  -9   17.37   14.74
  -4  -8  10   17.54   14.21
   4   8 -10   29.47   18.77
  -4  -8  11   33.93   21.22
   4   8 -11   20.72   20.36
  -4  -8  12   25.38   22.51
   4   8 -12    4.14   21.14
  -4  -8  13   13.38   22.45
   4   8 -13   13.40   21.81
  -4  -8  14   23.05   24.45
   4   8 -14   17.44   23.48
  -4  -8  15  115.80   26.56
   4   8 -15  104.58   26.34
  -4  -8  16  179.75   28.76
   4   8 -16  204.14   29.23
  -4  -8  17   75.65   28.90
   4   8 -17   76.78   28.89
  -4  -8  18   40.29   30.95
   4   8 -18   54.95   30.27
  -4  -8  19   55.74   31.92
   4   8 -19   39.44   32.01
  -4  -8  20   40.78   33.49
   4   8 -20    9.91   34.52
  -4  -8  21   56.74   36.48
   4   8 -21   30.36   36.79
   5   8   0   22.91    7.78
  -5  -8   1   29.13    8.35
   5   8  -1   32.48    8.74
  -5  -8   2   35.40    8.86
   5   8  -2   32.73    8.54
  -5  -8   3   32.48    9.33
   5   8  -3   40.90    9.84
  -5  -8   4   11.73    7.91
   5   8  -4   36.99    9.98
  -5  -8   5   46.96    9.23
   5   8  -5   76.78   12.65
  -5  -8   6   10.67    7.01
   5   8  -6   54.06   11.37
  -5  -8   7  334.19   22.43
   5   8  -7  300.25   21.81
  -5  -8   8   18.97   11.41
   5   8  -8   27.99   11.72
  -5  -8   9   34.65   12.34
   5   8  -9   46.36   12.71
  -5  -8  10   20.27   14.02
   5   8 -10   10.30   11.14
  -5  -8  11    4.54   15.02
   5   8 -11   40.32   21.56
  -5  -8  12   12.38   20.72
   5   8 -12   37.40   22.37
  -5  -8  13   -0.54   22.74
   5   8 -13   24.34   22.78
  -5  -8  14    0.26   23.61
   5   8 -14   33.68   23.93
  -5  -8  15   42.81   26.53
   5   8 -15   17.73   25.97
  -5  -8  16   25.31   27.97
   5   8 -16   43.08   27.24
  -5  -8  17  138.69   32.09
   5   8 -17  209.79   33.96
  -5  -8  18    0.97   32.06
   5   8 -18  -13.49   32.47
  -5  -8  19   53.96   33.12
   5   8 -19   33.33   31.65
  -5  -8  20   13.20   34.68
   5   8 -20   16.09   35.22
   6   8   0   -3.74    6.87
  -6  -8   1   17.81    7.74
   6   8  -1   34.15    8.89
  -6  -8   2   25.88    8.86
   6   8  -2   21.08    8.37
  -6  -8   3   19.78    9.39
   6   8  -3   28.30    9.13
  -6  -8   4   55.72   10.46
   6   8  -4   60.28   11.46
  -6  -8   5    5.98    9.53
   6   8  -5   16.04    9.18
  -6  -8   6  163.86   17.76
   6   8  -6  134.71   16.43
  -6  -8   7   29.18   10.71
   6   8  -7    8.59    9.03
  -6  -8   8   52.14   14.47
   6   8  -8   58.94   13.94
  -6  -8   9   42.61   13.49
   6   8  -9   31.44   13.66
  -6  -8  10    1.92   11.78
   6   8 -10   16.26   12.14
  -6  -8  11   32.21   12.81
   6   8 -11   29.46   12.63
  -6  -8  12  -18.49   14.94
   6   8 -12    9.46   13.13
  -6  -8  13   37.52   20.28
   6   8 -13   84.21   25.54
  -6  -8  14   50.17   25.80
   6   8 -14   44.27   26.22
  -6  -8  15  101.52   26.97
   6   8 -15  130.95   26.70
  -6  -8  16   67.89   29.30
   6   8 -16   52.57   27.55
  -6  -8  17   21.99   33.05
   6   8 -17   48.55   30.58
  -6  -8  18   33.30   33.65
   6   8 -18   58.67   34.78
  -6  -8  19    9.73   34.63
   6   8 -19   26.52   35.84
   7   8   0   15.71    8.13
  -7  -8   1   59.73   10.35
   7   8  -1   49.27   10.48
  -7  -8   2   31.69    9.15
   7   8  -2   35.42    9.55
  -7  -8   3   55.56   11.40
   7   8  -3   40.20    9.34
  -7  -8   4   95.11   14.83
   7   8  -4   83.60   13.82
  -7  -8   5   40.39    9.82
   7   8  -5   38.87   10.31
  -7  -8   6    6.21    9.00
   7   8  -6   19.89   10.47
  -7  -8   7  125.72   16.66
   7   8  -7  124.27   17.86
  -7  -8   8   14.83    9.94
   7   8  -8   -4.78   10.31
  -7  -8   9   52.15   15.49
   7   8  -9   38.41   13.91
  -7  -8  10   10.62   12.45
   7   8 -10  -29.96   13.70
  -7  -8  11   34.11   14.46
   7   8 -11   43.64   14.27
  -7  -8  12    2.20   13.40
   7   8 -12   18.41   13.54
  -7  -8  13    3.36   12.82
   7   8 -13    0.37   14.37
  -7  -8  14    2.49   12.39
   7   8 -14   24.55   15.22
  -7  -8  15   27.90   21.02
   7   8 -15    4.86   18.06
  -7  -8  16   76.37   29.07
   7   8 -16   92.23   32.10
  -7  -8  17   10.30   28.31
   7   8 -17   32.97   32.84
  -7  -8  18    4.14   33.29
   7   8 -18   14.77   32.67
  -7  -8  19   36.44   35.51
   7   8 -19    9.04   34.17
   8   8   0   26.91    8.40
  -8  -8   1   17.54    8.23
   8   8  -1   29.58    9.24
  -8  -8   2   12.75    7.99
   8   8  -2   18.30    9.17
  -8  -8   3   14.27    8.47
   8   8  -3   13.35    8.74
  -8  -8   4   31.51    9.19
   8   8  -4   25.49    9.26
  -8  -8   5   41.61   10.35
   8   8  -5   40.63   11.07
  -8  -8   6   55.68   11.58
   8   8  -6   54.88   12.09
  -8  -8   7    5.96    9.66
   8   8  -7    7.78   10.01
  -8  -8   8    9.85   10.70
   8   8  -8   58.36   14.07
  -8  -8   9   44.25   14.66
   8   8  -9    2.83   11.92
  -8  -8  10   28.64   12.27
   8   8 -10   40.17   14.06
  -8  -8  11   46.88   14.27
   8   8 -11   38.75   15.03
  -8  -8  12    8.53   12.91
   8   8 -12   17.17   13.88
  -8  -8  13    9.22   12.34
   8   8 -13   19.04   12.65
  -8  -8  14   18.74   13.61
   8   8 -14    1.09   13.32
  -8  -8  15   19.06   13.94
   8   8 -15   40.19   15.95
  -8  -8  16    1.16   14.47
   8   8 -16    4.77   15.22
  -8  -8  17   31.44   21.55
   8   8 -17    0.21   16.35
  -8  -8  18  -28.02   31.44
   8   8 -18    6.63   32.42
   9   8   0   11.75    8.95
  -9  -8   1  128.31   15.18
   9   8  -1  128.06   16.53
  -9  -8   2   15.83    9.29
   9   8  -2   30.37    9.81
  -9  -8   3   50.25   11.22
   9   8  -3   25.58   10.71
  -9  -8   4   42.48   11.12
   9   8  -4   41.94   10.47
  -9  -8   5   22.07    9.62
   9   8  -5   29.66   10.38
  -9  -8   6   22.07   10.06
   9   8  -6   13.84    9.45
  -9  -8   7   47.98   12.94
   9   8  -7   73.97   15.74
  -9  -8   8   23.58   13.07
   9   8  -8    6.18   11.12
  -9  -8   9   -4.01   11.26
   9   8  -9   17.91   12.22
  -9  -8  10   48.18   14.42
   9   8 -10   11.75   12.52
  -9  -8  11   14.42   12.08
   9   8 -11    0.82   12.58
  -9  -8  12    1.25   14.17
   9   8 -12   -1.17   13.08
  -9  -8  13   15.40   13.33
   9   8 -13   -9.99   13.35
  -9  -8  14   -9.35   12.62
   9   8 -14   28.37   13.97
  -9  -8  15   12.31   13.60
   9   8 -15    4.71   12.30
  -9  -8  16   23.40   14.21
   9   8 -16    7.21   14.74
  10   8   0  429.39   25.33
 -10  -8   1   10.18   11.46
  10   8  -1   16.28    9.03
 -10  -8   2   37.71   10.04
  10   8  -2   31.59   11.50
 -10  -8   3   86.99   12.97
  10   8  -3  123.55   15.61
 -10  -8   4   40.34   11.18
  10   8  -4   49.15   10.84
 -10  -8   5   35.47   10.20
  10   8  -5   29.84   11.77
 -10  -8   6   12.36    8.88
  10   8  -6   31.65   10.72
 -10  -8   7   35.15   11.68
  10   8  -7   -0.89   10.17
 -10  -8   8   11.61   10.99
  10   8  -8   15.30   12.38
 -10  -8   9    8.65   12.53
  10   8  -9   29.42   12.81
 -10  -8  10   26.70   12.26
  10   8 -10   35.95   14.12
 -10  -8  11   23.66   13.03
  10   8 -11    0.78   12.64
 -10  -8  12   17.10   13.61
  10   8 -12    7.16   13.34
 -10  -8  13   14.61   11.99
  10   8 -13   43.76   14.24
 -10  -8  14   30.89   12.73
  10   8 -14  -19.68   13.19
 -10  -8  15   10.15   14.03
  10   8 -15   49.57   15.17
  11   8   0   39.16   10.52
 -11  -8   1  130.56   15.95
  11   8  -1   93.90   13.77
 -11  -8   2   23.14   11.02
  11   8  -2   45.48   12.68
 -11  -8   3   17.38   10.19
  11   8  -3   10.51   11.09
 -11  -8   4   49.73   11.97
  11   8  -4   48.20   11.65
 -11  -8   5    4.91    9.50
  11   8  -5   -1.09   10.11
 -11  -8   6    5.82    9.55
  11   8  -6   -8.72   10.99
 -11  -8   7   -1.11   10.07
  11   8  -7   23.02   11.46
 -11  -8   8   22.69   12.69
  11   8  -8    5.91   10.59
 -11  -8   9   43.87   13.81
  11   8  -9   19.17   12.46
 -11  -8  10   24.55   13.19
  11   8 -10   26.75   12.33
 -11  -8  11   60.43   15.79
  11   8 -11   35.91   13.91
 -11  -8  12   -3.89   12.19
  11   8 -12    6.00   12.47
 -11  -8  13    3.09   12.66
  11   8 -13    8.18   12.79
  12   8   0   32.24   11.56
 -12  -8   1   19.26   11.76
  12   8  -1   31.63   11.39
 -12  -8   2   22.57   10.06
  12   8  -2    6.50   11.92
 -12  -8   3   24.42   10.67
  12   8  -3   29.55   11.04
 -12  -8   4   28.89   10.23
  12   8  -4   20.88   11.06
 -12  -8   5   32.88   11.66
  12   8  -5   43.22   13.14
 -12  -8   6    8.07   10.31
  12   8  -6   18.90   10.91
 -12  -8   7   30.65   11.05
  12   8  -7   10.55   11.06
 -12  -8   8   -6.14   11.25
  12   8  -8  -14.31   10.69
 -12  -8   9   11.52   12.53
  12   8  -9   16.55   10.98
 -12  -8  10   -8.65   12.31
  12   8 -10   -5.11   12.12
 -12  -8  11    7.62   12.93
  12   8 -11   17.33   12.42
  13   8   0   10.12   10.48
 -13  -8   1   36.13   12.83
  13   8  -1   32.08   10.19
 -13  -8   2   40.50   10.81
  13   8  -2   47.24   10.97
 -13  -8   3   28.54    9.94
  13   8  -3   20.40   10.51
 -13  -8   4   -2.76    9.21
  13   8  -4    5.77   10.43
 -13  -8   5    9.14    9.83
  13   8  -5   16.62   10.81
 -13  -8   6   11.93    9.48
  13   8  -6   26.69   11.50
 -13  -8   7   10.45   10.96
  13   8  -7    8.38   10.69
 -13  -8   8    4.15   13.05
  13   8  -8   20.92   11.84
  14   8   0   11.70    9.78
 -14  -8   1   22.64   10.77
  14   8  -1   17.28    9.35
 -14  -8   2   13.26   10.65
  14   8  -2   28.14   11.51
   0   9   0   28.02   19.66
   0   9  -1   64.73   13.24
   0   9  -2    9.30    5.98
   0   9  -3   40.02    9.50
   0   9  -4   31.15   11.81
   0   9  -5   24.26   14.48
   0   9  -6   -4.58   15.35
   0   9  -7   14.44   16.67
   0   9  -8    8.26   16.93
   0   9  -9   16.23   17.33
   0   9 -10    3.98   18.34
   0   9 -11    9.49   17.73
   0   9 -12   21.84   21.37
   0   9 -13   14.69   23.94
   0   9 -14   -3.64   23.72
   0   9 -15    8.38   26.58
   0   9 -16   11.56   31.32
   0   9 -17   31.07   34.97
   0   9 -18   30.61   33.12
   0   9 -19    4.68   34.67
   0   9 -20  -52.18   33.37
   0   9 -21    1.84   37.81
   1   9   0  264.39   17.15
  -1  -9   1  371.67   19.66
   1   9  -1  374.18   19.51
  -1  -9   2  164.76   14.67
   1   9  -2  189.99   16.95
  -1  -9   3   52.28   10.94
   1   9  -3   61.89   11.72
  -1  -9   4   52.98   11.62
   1   9  -4   42.68   12.12
  -1  -9   5   35.60   14.27
   1   9  -5   35.95   11.36
  -1  -9   6   55.62   11.80
   1   9  -6   57.31   12.96
  -1  -9   7   -4.53   13.99
   1   9  -7   19.30   16.61
  -1  -9   8   27.07   16.83
   1   9  -8   24.17   17.47
  -1  -9   9   33.41   17.65
   1   9  -9   10.87   16.37
  -1  -9  10   23.61   18.98
   1   9 -10   35.57   17.84
  -1  -9  11   75.24   20.27
   1   9 -11   82.24   22.06
  -1  -9  12   42.69   21.46
   1   9 -12   36.51   20.68
  -1  -9  13   11.75   23.89
   1   9 -13   28.41   22.87
  -1  -9  14   10.50   25.12
   1   9 -14    3.37   24.50
  -1  -9  15    6.21   27.12
   1   9 -15   27.61   27.92
  -1  -9  16   30.73   29.28
   1   9 -16   43.97   30.86
  -1  -9  17   25.24   31.92
   1   9 -17   -8.15   31.33
  -1  -9  18    3.24   35.29
   1   9 -18   16.12   31.84
  -1  -9  19   22.26   36.39
   1   9 -19   20.90   33.19
  -1  -9  20    9.82   39.40
   1   9 -20    9.06   34.53
  -1  -9  21  -20.42   34.81
   1   9 -21   15.16   38.25
   2   9   0  277.27   16.41
  -2  -9   1  290.70   16.42
   2   9  -1  260.43   16.16
  -2  -9   2  250.24   15.76
   2   9  -2  220.27   15.44
  -2  -9   3   68.74    9.09
   2   9  -3  103.42   12.45
  -2  -9   4   62.10   12.88
   2   9  -4   50.26   12.62
  -2  -9   5   31.08   13.11
   2   9  -5   57.50   13.56
  -2  -9   6   17.11   12.11
   2   9  -6   30.02   13.36
  -2  -9   7   26.75   14.26
   2   9  -7   29.30   14.36
  -2  -9   8  -14.23   14.29
   2   9  -8   10.31   18.18
  -2  -9   9   31.94   19.01
   2   9  -9   51.90   19.42
  -2  -9  10   15.71   20.25
   2   9 -10   46.65   20.56
  -2  -9  11   50.94   22.08
   2   9 -11   53.97   21.30
  -2  -9  12   45.24   23.35
   2   9 -12   45.62   22.65
  -2  -9  13   22.03   25.13
   2   9 -13   51.98   23.75
  -2  -9  14    1.47   24.78
   2   9 -14    7.22   24.38
  -2  -9  15   31.78   28.23
   2   9 -15   13.16   26.45
  -2  -9  16   20.52   30.52
   2   9 -16   10.74   29.31
  -2  -9  17    0.19   33.02
   2   9 -17   -6.19   31.55
  -2  -9  18   30.57   34.44
   2   9 -18   45.16   32.89
  -2  -9  19  -10.83   32.25
   2   9 -19   26.57   34.13
  -2  -9  20   21.91   34.90
   2   9 -20    4.14   35.87
   3   9   0  242.90   16.34
  -3  -9   1  257.13   16.71
   3   9  -1  246.74   15.75
  -3  -9   2  116.23   11.72
   3   9  -2  137.49   13.53
  -3  -9   3   20.28    8.03
   3   9  -3   15.60    9.55
  -3  -9   4   31.37   11.27
   3   9  -4   59.80   12.92
  -3  -9   5   80.37   12.73
   3   9  -5   70.11   12.07
  -3  -9   6   48.32   12.74
   3   9  -6   42.97   15.64
  -3  -9   7   48.35   16.37
   3   9  -7   49.76   18.70
  -3  -9   8    9.18   13.91
   3   9  -8   15.66   14.57
  -3  -9   9    3.50   13.73
   3   9  -9  -12.25   16.27
  -3  -9  10   37.64   23.05
   3   9 -10   41.15   21.36
  -3  -9  11   70.56   23.78
   3   9 -11   94.34   23.90
  -3  -9  12   19.37   22.60
   3   9 -12   39.14   24.20
  -3  -9  13   22.78   24.43
   3   9 -13    6.71   24.30
  -3  -9  14   47.39   25.40
   3   9 -14   57.33   25.97
  -3  -9  15   17.04   28.32
   3   9 -15   24.43   26.13
  -3  -9  16   50.76   30.17
   3   9 -16   35.87   28.22
  -3  -9  17   44.40   32.83
   3   9 -17   21.23   30.85
  -3  -9  18   20.14   32.17
   3   9 -18   15.15   32.18
  -3  -9  19   13.16   33.31
   3   9 -19   16.89   33.31
  -3  -9  20    4.94   34.26
   3   9 -20   -0.90   35.58
   4   9   0   65.52   11.12
  -4  -9   1   28.26    8.77
   4   9  -1   46.75    9.77
  -4  -9   2   24.01    7.82
   4   9  -2   29.86    8.55
  -4  -9   3   34.61    9.96
   4   9  -3   37.84    9.02
  -4  -9   4   70.97   13.23
   4   9  -4   78.21   14.12
  -4  -9   5   51.55   14.09
   4   9  -5   39.87   14.27
  -4  -9   6   70.50   14.44
   4   9  -6   58.05   14.85
  -4  -9   7   14.36    8.16
   4   9  -7   33.67   10.74
  -4  -9   8   23.90   15.90
   4   9  -8   -0.35   11.82
  -4  -9   9   46.30   16.34
   4   9  -9   36.78   15.38
  -4  -9  10   -3.25   14.62
   4   9 -10   -5.81   18.00
  -4  -9  11    7.77   14.31
   4   9 -11   21.62   22.46
  -4  -9  12   67.01   24.59
   4   9 -12   75.74   23.76
  -4  -9  13   12.92   25.57
   4   9 -13    9.27   24.82
  -4  -9  14   53.55   25.91
   4   9 -14   31.54   24.55
  -4  -9  15   37.28   28.20
   4   9 -15   24.50   25.27
  -4  -9  16   85.47   29.88
   4   9 -16   66.08   29.16
  -4  -9  17   22.09   30.40
   4   9 -17   48.15   31.24
  -4  -9  18  -12.86   31.45
   4   9 -18    3.37   32.27
  -4  -9  19   27.10   32.40
   4   9 -19   39.77   32.09
  -4  -9  20   18.12   35.16
   4   9 -20    7.35   35.48
   5   9   0   27.57    8.46
  -5  -9   1   49.77    9.82
   5   9  -1   49.77    9.58
  -5  -9   2   -4.18    9.06
   5   9  -2   11.10    8.05
  -5  -9   3   43.52    9.83
   5   9  -3   44.05   10.75
  -5  -9   4   14.32    8.99
   5   9  -4   53.09   13.65
  -5  -9   5  170.76   17.10
   5   9  -5  122.47   15.54
  -5  -9   6   84.80   13.90
   5   9  -6   78.48   15.56
  -5  -9   7   43.58   11.24
   5   9  -7   -0.86    8.87
  -5  -9   8   38.05   16.32
   5   9  -8   58.70   15.22
  -5  -9   9   33.13   13.18
   5   9  -9   30.01   12.98
  -5  -9  10    2.59   14.04
   5   9 -10   39.00   14.20
  -5  -9  11   48.45   18.15
   5   9 -11   -0.08   16.26
  -5  -9  12    7.72   16.61
   5   9 -12    9.42   24.15
  -5  -9  13   51.23   24.78
   5   9 -13   25.35   25.26
  -5  -9  14    9.26   26.22
   5   9 -14   21.04   26.04
  -5  -9  15    2.85   26.88
   5   9 -15    6.49   27.23
  -5  -9  16   72.26   30.64
   5   9 -16   51.22   28.06
  -5  -9  17   73.86   31.67
   5   9 -17   79.87   31.95
  -5  -9  18   97.22   33.73
   5   9 -18   81.90   33.59
  -5  -9  19   36.80   34.70
   5   9 -19   16.77   34.33
   6   9   0   26.00    8.10
  -6  -9   1   38.87    8.90
   6   9  -1   18.34    8.31
  -6  -9   2   32.30    9.74
   6   9  -2   24.97    9.07
  -6  -9   3   39.52   11.04
   6   9  -3   64.02   12.22
  -6  -9   4   21.17    9.82
   6   9  -4   26.64   10.61
  -6  -9   5   33.50    9.17
   6   9  -5   45.25   11.67
  -6  -9   6   36.12   10.79
   6   9  -6    5.23    9.71
  -6  -9   7   17.77    8.78
   6   9  -7   26.43   12.23
  -6  -9   8   63.05   15.83
   6   9  -8   55.75   14.21
  -6  -9   9    0.94   11.07
   6   9  -9    9.37   12.23
  -6  -9  10    6.92   12.39
   6   9 -10   16.71   12.44
  -6  -9  11   25.03   12.90
   6   9 -11   29.57   13.20
  -6  -9  12   18.47   15.49
   6   9 -12   11.98   12.93
  -6  -9  13   -3.02   16.22
   6   9 -13   28.03   24.29
  -6  -9  14   21.14   26.67
   6   9 -14    3.12   28.16
  -6  -9  15    4.30   27.94
   6   9 -15    0.57   28.25
  -6  -9  16   25.53   28.50
   6   9 -16   16.17   29.80
  -6  -9  17   37.73   31.51
   6   9 -17   13.27   29.97
  -6  -9  18    6.30   33.15
   6   9 -18   15.23   32.92
   7   9   0   13.87    7.71
  -7  -9   1   15.87    9.38
   7   9  -1   19.51    7.75
  -7  -9   2   38.36    9.79
   7   9  -2   11.62    8.87
  -7  -9   3   51.47   12.33
   7   9  -3   27.32    9.69
  -7  -9   4    9.13    9.57
   7   9  -4   37.46   12.06
  -7  -9   5   36.59    9.92
   7   9  -5   20.47   10.44
  -7  -9   6   25.92    9.19
   7   9  -6   39.65   11.93
  -7  -9   7   65.03   13.71
   7   9  -7   76.82   14.89
  -7  -9   8   41.23   13.33
   7   9  -8   25.13   14.72
  -7  -9   9   10.93   14.33
   7   9  -9   -2.14   11.03
  -7  -9  10   17.13   12.66
   7   9 -10   -4.36   12.52
  -7  -9  11   27.61   13.51
   7   9 -11   26.83   14.63
  -7  -9  12  -14.98   12.96
   7   9 -12   15.63   13.48
  -7  -9  13   21.70   14.68
   7   9 -13   -2.25   13.01
  -7  -9  14   -7.97   17.54
   7   9 -14    8.18   14.56
  -7  -9  15   57.38   20.77
   7   9 -15   72.90   31.07
  -7  -9  16   23.41   30.41
   7   9 -16   16.91   32.64
  -7  -9  17   70.02   30.77
   7   9 -17   84.74   34.50
  -7  -9  18   31.97   32.87
   7   9 -18   21.17   32.46
   8   9   0   10.88    8.16
  -8  -9   1    5.70    8.40
   8   9  -1   21.14    9.67
  -8  -9   2   18.93   10.37
   8   9  -2   15.51    9.56
  -8  -9   3   33.49    9.38
   8   9  -3   22.39    9.50
  -8  -9   4   39.87   10.53
   8   9  -4   31.98    9.58
  -8  -9   5   54.00   11.15
   8   9  -5   79.49   14.91
  -8  -9   6   28.76   11.37
   8   9  -6   35.04   12.32
  -8  -9   7   49.92   12.75
   8   9  -7   52.30   14.10
  -8  -9   8   -2.88    9.87
   8   9  -8   30.47   11.78
  -8  -9   9   22.87   12.38
   8   9  -9  -29.69   12.94
  -8  -9  10   -5.57   11.88
   8   9 -10   33.50   13.59
  -8  -9  11   11.44   12.05
   8   9 -11   15.85   15.06
  -8  -9  12   14.10   13.04
   8   9 -12  -14.45   13.12
  -8  -9  13   26.49   13.18
   8   9 -13   32.06   13.87
  -8  -9  14   22.23   13.24
   8   9 -14   11.45   12.61
  -8  -9  15    3.14   11.75
   8   9 -15   13.49   15.65
  -8  -9  16   23.93   14.95
   8   9 -16   10.71   13.68
   9   9   0   38.69   11.18
  -9  -9   1   22.53    9.21
   9   9  -1   10.65    9.18
  -9  -9   2   20.62   11.57
   9   9  -2   19.37    9.92
  -9  -9   3   44.67   11.61
   9   9  -3   45.02   10.62
  -9  -9   4   44.50   10.19
   9   9  -4   18.69    9.78
  -9  -9   5   58.11   12.10
   9   9  -5   39.61   11.52
  -9  -9   6   25.83   11.80
   9   9  -6   35.11   11.68
  -9  -9   7  -12.01   10.74
   9   9  -7    7.13   11.84
  -9  -9   8   29.33   11.86
   9   9  -8    2.28   10.83
  -9  -9   9    1.74   11.55
   9   9  -9   31.97   12.18
  -9  -9  10   30.01   13.36
   9   9 -10  -17.33   14.60
  -9  -9  11   10.00   14.01
   9   9 -11    3.62   12.67
  -9  -9  12   18.29   13.16
   9   9 -12   34.02   14.21
  -9  -9  13    4.86   12.49
   9   9 -13   -9.01   13.13
  -9  -9  14   -7.65   12.46
   9   9 -14   34.28   12.75
  -9  -9  15   25.28   13.28
   9   9 -15   20.17   12.12
  10   9   0   43.59   13.75
 -10  -9   1   -3.78    9.45
  10   9  -1  -10.76   10.54
 -10  -9   2   18.29    9.11
  10   9  -2    5.20    9.51
 -10  -9   3   16.67   11.18
  10   9  -3   23.76    9.60
 -10  -9   4   14.62    9.96
  10   9  -4    1.93    9.10
 -10  -9   5   22.87    9.83
  10   9  -5   24.51   10.78
 -10  -9   6   36.19   12.38
  10   9  -6   18.14   10.86
 -10  -9   7   26.74   11.69
  10   9  -7   -0.34   11.49
 -10  -9   8    6.11   12.29
  10   9  -8   44.08   14.15
 -10  -9   9    6.74   11.18
  10   9  -9   -6.09   12.20
 -10  -9  10   15.01   12.54
  10   9 -10   10.99   12.23
 -10  -9  11   26.60   13.29
  10   9 -11   -3.28   12.94
 -10  -9  12   22.44   13.12
  10   9 -12    9.33   11.40
 -10  -9  13   21.30   12.61
  10   9 -13   22.51   13.36
 -10  -9  14   -3.54   11.96
  10   9 -14  -13.49   12.46
  11   9   0    6.41    9.37
 -11  -9   1   28.83   11.30
  11   9  -1   35.86   11.24
 -11  -9   2   12.44   10.78
  11   9  -2   23.16   10.36
 -11  -9   3   32.13   10.34
  11   9  -3   35.73   10.82
 -11  -9   4   -3.70   10.04
  11   9  -4    7.92   10.15
 -11  -9   5   29.01   11.24
  11   9  -5   60.57   12.70
 -11  -9   6   16.65   11.17
  11   9  -6    1.81   10.38
 -11  -9   7    4.79   10.97
  11   9  -7   17.45   10.96
 -11  -9   8   30.35   12.11
  11   9  -8   -1.96   10.78
 -11  -9   9   29.47   12.45
  11   9  -9   14.33   11.34
 -11  -9  10   -1.66   11.87
  11   9 -10    9.98   11.29
 -11  -9  11    7.78   12.45
  11   9 -11   28.29   12.46
 -11  -9  12    5.09   13.23
  11   9 -12    1.04   11.77
  12   9   0    2.82    9.15
 -12  -9   1   31.68   12.05
  12   9  -1   42.56   10.57
 -12  -9   2   13.77   10.06
  12   9  -2   17.96   10.04
 -12  -9   3   32.70   11.36
  12   9  -3   47.66   11.75
 -12  -9   4   10.59    9.45
  12   9  -4   -2.56    9.44
 -12  -9   5    0.95    8.88
  12   9  -5    2.29   10.19
 -12  -9   6    8.77    9.80
  12   9  -6   21.58   11.09
 -12  -9   7   16.29   10.42
  12   9  -7  -21.31   10.92
 -12  -9   8   14.66   10.51
  12   9  -8    1.30   10.83
 -12  -9   9   17.78   12.60
  12   9  -9  -16.44   11.09
  13   9   0    3.06   10.27
 -13  -9   1   32.55   11.19
  13   9  -1   40.82   11.31
 -13  -9   2    7.56    9.23
  13   9  -2   12.50   10.11
 -13  -9   3   33.19   11.39
  13   9  -3   12.34   10.40
 -13  -9   4    4.81    9.79
  13   9  -4    6.52   10.06
 -13  -9   5   -4.12    9.74
  13   9  -5   15.34    9.56
   0  10   0  173.90   23.41
   0  10  -1  112.46   15.23
   0  10  -2  110.82   14.22
   0  10  -3    7.18    7.54
   0  10  -4  111.47   14.02
   0  10  -5   28.97    9.98
   0  10  -6   48.58   12.32
   0  10  -7   82.56   19.23
   0  10  -8   64.68   18.33
   0  10  -9   35.14   19.23
   0  10 -10   36.38   19.93
   0  10 -11   92.15   19.85
   0  10 -12  153.27   25.15
   0  10 -13  173.27   27.68
   0  10 -14  139.98   31.10
   0  10 -15    9.75   27.52
   0  10 -16   33.73   30.16
   0  10 -17   -0.01   34.46
   0  10 -18   25.80   38.07
   0  10 -19   29.77   37.88
   1  10   0   76.26   15.19
  -1 -10   1   83.94   14.89
   1  10  -1   26.09   10.68
  -1 -10   2   85.21   14.38
   1  10  -2   88.90   13.71
  -1 -10   3   39.85   12.48
   1  10  -3   55.55   13.90
  -1 -10   4   25.00   12.71
   1  10  -4   15.04    8.23
  -1 -10   5   -1.80    7.83
   1  10  -5   38.20   12.68
  -1 -10   6   46.87   13.74
   1  10  -6   38.93   13.69
  -1 -10   7    3.00   12.23
   1  10  -7   23.50   11.54
  -1 -10   8   15.95    9.63
   1  10  -8   33.95   17.88
  -1 -10   9   33.61   19.48
   1  10  -9   48.38   20.20
  -1 -10  10   34.83   20.22
   1  10 -10   30.96   18.18
  -1 -10  11   50.60   22.21
   1  10 -11   31.13   19.66
  -1 -10  12   57.85   24.48
   1  10 -12   57.77   24.48
  -1 -10  13   41.63   23.78
   1  10 -13   42.02   23.43
  -1 -10  14   10.12   27.12
   1  10 -14   16.92   25.75
  -1 -10  15   41.06   30.06
   1  10 -15   41.43   30.17
  -1 -10  16    2.41   32.68
   1  10 -16   28.52   31.21
  -1 -10  17   16.65   34.41
   1  10 -17    2.36   34.42
  -1 -10  18    6.79   34.40
   1  10 -18  -14.83   35.81
  -1 -10  19   30.29   38.75
   1  10 -19    3.56   35.20
   2  10   0  126.14   15.27
  -2 -10   1   77.16   12.26
   2  10  -1   59.70   11.59
  -2 -10   2   61.01   13.61
   2  10  -2   51.25   11.96
  -2 -10   3   56.05   12.39
   2  10  -3   60.71   12.73
  -2 -10   4   66.96   13.56
   2  10  -4   38.13   13.26
  -2 -10   5   37.13   14.09
   2  10  -5   27.20   15.46
  -2 -10   6   43.53   10.81
   2  10  -6   24.75   11.28
  -2 -10   7  107.22   17.26
   2  10  -7   81.71   17.00
  -2 -10   8   27.15   13.34
   2  10  -8   22.45   12.77
  -2 -10   9    6.03   11.56
   2  10  -9   -0.08   19.95
  -2 -10  10   35.03   21.30
   2  10 -10   29.16   22.97
  -2 -10  11   49.88   22.41
   2  10 -11   10.32   23.13
  -2 -10  12   -0.34   24.90
   2  10 -12   24.88   23.59
  -2 -10  13   -0.65   24.99
   2  10 -13   16.62   25.61
  -2 -10  14    1.22   28.27
   2  10 -14   26.33   26.17
  -2 -10  15   24.82   31.38
   2  10 -15   19.40   28.59
  -2 -10  16   19.45   32.26
   2  10 -16   28.35   32.59
  -2 -10  17   37.04   34.21
   2  10 -17   23.80   34.41
  -2 -10  18    2.73   36.36
   2  10 -18  -19.54   36.15
  -2 -10  19   -1.99   37.90
   2  10 -19   -4.14   35.67
   3  10   0   70.83   11.74
  -3 -10   1  198.81   17.45
   3  10  -1  153.16   15.46
  -3 -10   2   75.70   11.59
   3  10  -2   95.32   12.86
  -3 -10   3   71.71   13.71
   3  10  -3   51.95   13.16
  -3 -10   4   27.95   11.80
   3  10  -4   46.00   12.52
  -3 -10   5   21.46   15.02
   3  10  -5   21.23   12.04
  -3 -10   6    0.99   11.69
   3  10  -6   10.14   12.11
  -3 -10   7   -4.85   13.26
   3  10  -7   -4.84   14.88
  -3 -10   8   12.50   15.57
   3  10  -8   19.81   15.22
  -3 -10   9   -9.25   14.24
   3  10  -9   18.12   14.53
  -3 -10  10   11.39   14.46
   3  10 -10   20.44   22.37
  -3 -10  11    1.37   24.32
   3  10 -11   17.78   23.11
  -3 -10  12    9.89   25.22
   3  10 -12    7.33   23.21
  -3 -10  13   20.45   26.12
   3  10 -13   30.61   27.98
  -3 -10  14   45.27   28.04
   3  10 -14   37.02   28.36
  -3 -10  15   15.17   29.17
   3  10 -15   -8.59   28.72
  -3 -10  16   28.04   32.22
   3  10 -16   39.03   30.57
  -3 -10  17   12.20   34.54
   3  10 -17   22.45   32.32
  -3 -10  18   28.45   35.63
   3  10 -18   20.29   33.51
  -3 -10  19   14.39   39.11
   3  10 -19    2.74   33.23
   4  10   0   54.46   13.19
  -4 -10   1   16.89   10.30
   4  10  -1   44.13   10.97
  -4 -10   2   27.60    8.36
   4  10  -2   84.46   12.26
  -4 -10   3    8.16    6.87
   4  10  -3   18.55    7.93
  -4 -10   4   46.99   13.89
   4  10  -4   20.84   13.23
  -4 -10   5   24.56   12.76
   4  10  -5   45.73   13.00
  -4 -10   6   20.40   13.12
   4  10  -6   19.01   13.44
  -4 -10   7   12.63   10.04
   4  10  -7    7.73   13.27
  -4 -10   8   16.91   15.32
   4  10  -8    5.38   10.69
  -4 -10   9   35.64   18.03
   4  10  -9   -8.32   16.58
  -4 -10  10   13.87   15.94
   4  10 -10   19.70   16.14
  -4 -10  11   13.04   15.44
   4  10 -11    3.93   26.26
  -4 -10  12   27.79   25.14
   4  10 -12    1.16   25.70
  -4 -10  13   10.61   26.41
   4  10 -13   13.34   24.77
  -4 -10  14   29.12   28.67
   4  10 -14   24.26   28.35
  -4 -10  15   21.57   30.16
   4  10 -15   23.46   29.66
  -4 -10  16   11.21   32.15
   4  10 -16    5.21   29.30
  -4 -10  17   34.89   33.28
   4  10 -17   45.19   31.68
  -4 -10  18    1.75   36.14
   4  10 -18    4.39   32.35
   5  10   0   12.91   10.42
  -5 -10   1    5.06    9.31
   5  10  -1   11.55    7.95
  -5 -10   2   14.18    7.72
   5  10  -2   17.51    9.20
  -5 -10   3   23.27   11.20
   5  10  -3   12.37    8.43
  -5 -10   4   45.55    9.94
   5  10  -4   54.48   13.04
  -5 -10   5   30.07   12.69
   5  10  -5   22.51    9.44
  -5 -10   6   22.38   13.17
   5  10  -6   28.98   11.40
  -5 -10   7   17.06   11.25
   5  10  -7    4.14    7.50
  -5 -10   8   42.29   12.67
   5  10  -8   19.46   16.70
  -5 -10   9   40.81   14.78
   5  10  -9   36.39   13.15
  -5 -10  10   -5.94   15.65
   5  10 -10   24.62   12.71
  -5 -10  11    9.50   16.46
   5  10 -11   28.28   17.20
  -5 -10  12  -11.93   16.97
   5  10 -12   13.61   16.18
  -5 -10  13   22.53   16.63
   5  10 -13    4.51   25.28
  -5 -10  14   13.91   29.36
   5  10 -14   20.61   29.68
  -5 -10  15   32.11   30.44
   5  10 -15    0.78   30.38
  -5 -10  16   28.84   31.33
   5  10 -16   14.87   29.74
  -5 -10  17   -7.69   31.86
   5  10 -17  -17.43   30.09
  -5 -10  18  -10.69   32.33
   5  10 -18    7.45   33.79
   6  10   0   19.50    9.29
  -6 -10   1   12.65    8.25
   6  10  -1    5.48    7.66
  -6 -10   2   10.86    8.53
   6  10  -2   -2.12    8.68
  -6 -10   3   10.10   10.02
   6  10  -3   30.34   10.07
  -6 -10   4   35.55   11.21
   6  10  -4   47.59   11.92
  -6 -10   5   27.77    9.42
   6  10  -5   10.29    9.36
  -6 -10   6   15.08    9.65
   6  10  -6   12.85    9.39
  -6 -10   7    3.20    9.16
   6  10  -7   26.28   10.41
  -6 -10   8    9.71    9.77
   6  10  -8   30.38   11.08
  -6 -10   9   48.54   14.87
   6  10  -9    9.83   12.07
  -6 -10  10   11.00   12.28
   6  10 -10   24.74   14.25
  -6 -10  11   14.49   12.80
   6  10 -11  -11.36   11.94
  -6 -10  12   27.01   14.96
   6  10 -12   -6.42   13.39
  -6 -10  13   15.60   16.89
   6  10 -13   13.60   16.21
  -6 -10  14   14.93   17.15
   6  10 -14   26.55   29.60
  -6 -10  15   24.91   33.14
   6  10 -15    9.38   30.32
  -6 -10  16   18.56   30.14
   6  10 -16   10.26   30.21
  -6 -10  17   59.02   30.24
   6  10 -17   39.30   31.54
   7  10   0   11.18    7.91
  -7 -10   1   15.81    8.99
   7  10  -1   10.95    7.88
  -7 -10   2   14.57    9.75
   7  10  -2   11.50    8.35
  -7 -10   3    8.17    9.21
   7  10  -3    3.36    9.91
  -7 -10   4    6.31    8.80
   7  10  -4   13.67   10.29
  -7 -10   5   38.18   12.39
   7  10  -5   27.35   10.94
  -7 -10   6   12.18    8.95
   7  10  -6   13.95   12.01
  -7 -10   7   -5.23    8.90
   7  10  -7   19.61   10.70
  -7 -10   8   76.58   16.54
   7  10  -8   79.85   15.38
  -7 -10   9   -7.07   11.57
   7  10  -9   27.70   12.57
  -7 -10  10   28.37   16.33
   7  10 -10    1.87   15.62
  -7 -10  11   16.18   12.29
   7  10 -11   -4.51   12.69
  -7 -10  12  -13.48   12.78
   7  10 -12   13.88   12.44
  -7 -10  13   11.60   12.46
   7  10 -13   -5.95   12.29
  -7 -10  14   -0.43   14.91
   7  10 -14   21.13   11.76
  -7 -10  15   17.09   14.91
   7  10 -15   -7.54   31.12
  -7 -10  16   11.54   30.85
   7  10 -16  -22.62   33.30
   8  10   0   -1.07    8.21
  -8 -10   1    3.38    9.46
   8  10  -1    8.78    8.18
  -8 -10   2   13.02    9.52
   8  10  -2   12.00    9.53
  -8 -10   3    7.47   10.90
   8  10  -3    5.34    9.99
  -8 -10   4    2.63    9.54
   8  10  -4    7.59    9.62
  -8 -10   5    3.72   10.35
   8  10  -5   30.41   10.93
  -8 -10   6   33.13   11.05
   8  10  -6   26.09   10.96
  -8 -10   7   12.01    9.76
   8  10  -7   20.33   11.67
  -8 -10   8    4.01    9.94
   8  10  -8   17.77   11.41
  -8 -10   9   25.63   14.14
   8  10  -9   35.44   13.15
  -8 -10  10    7.49   11.41
   8  10 -10  -13.90   12.43
  -8 -10  11    9.22   12.42
   8  10 -11   -8.15   12.21
  -8 -10  12   28.21   13.38
   8  10 -12   25.93   13.61
  -8 -10  13  -12.07   12.60
   8  10 -13    8.83   12.85
  -8 -10  14   16.45   12.23
   8  10 -14    4.17   13.16
  -8 -10  15    5.65   13.00
   8  10 -15   14.50   12.64
   9  10   0   46.70   10.64
  -9 -10   1   18.48    9.00
   9  10  -1   12.49    8.94
  -9 -10   2   14.78   10.35
   9  10  -2   23.31   10.03
  -9 -10   3   29.49    8.89
   9  10  -3   10.86    9.61
  -9 -10   4    9.04    9.42
   9  10  -4   17.92   10.52
  -9 -10   5   12.86   10.62
   9  10  -5   -4.10   11.68
  -9 -10   6   17.27   11.45
   9  10  -6    2.25   12.39
  -9 -10   7   -2.72   11.00
   9  10  -7   30.16   13.57
  -9 -10   8   31.33   12.58
   9  10  -8   11.26   12.23
  -9 -10   9   14.32   13.18
   9  10  -9    2.97   12.21
  -9 -10  10   13.09   12.43
   9  10 -10    3.85   11.41
  -9 -10  11   22.61   13.14
   9  10 -11   -3.47   13.31
  -9 -10  12   -8.19   11.81
   9  10 -12   17.22   12.85
  -9 -10  13   39.10   13.59
   9  10 -13  -23.97   12.66
  -9 -10  14  -10.16   13.50
   9  10 -14   14.05   12.05
  10  10   0   31.09   11.42
 -10 -10   1    1.19    9.84
  10  10  -1    3.80    9.58
 -10 -10   2   10.10   10.55
  10  10  -2    8.63    9.65
 -10 -10   3   -6.34    9.55
  10  10  -3   21.17   10.06
 -10 -10   4   -0.64    9.58
  10  10  -4    2.77    9.60
 -10 -10   5   17.19   10.28
  10  10  -5   -0.62   10.55
 -10 -10   6   23.84   12.15
  10  10  -6   -9.66   11.41
 -10 -10   7    4.93   10.21
  10  10  -7    8.47   12.52
 -10 -10   8    5.81   11.12
  10  10  -8   -7.73   13.15
 -10 -10   9   -9.60   11.10
  10  10  -9  -10.60   11.52
 -10 -10  10   18.93   11.99
  10  10 -10   23.12   11.80
 -10 -10  11   15.17   12.32
  10  10 -11   12.28   12.11
 -10 -10  12   32.88   14.10
  10  10 -12   -8.33   11.95
  11  10   0    1.37    9.08
 -11 -10   1    9.85   10.39
  11  10  -1    6.65   10.89
 -11 -10   2  -13.97    8.76
  11  10  -2   -2.33   10.03
 -11 -10   3   12.77    9.82
  11  10  -3    7.21   10.50
 -11 -10   4   11.72   10.08
  11  10  -4   30.39   12.05
 -11 -10   5    1.07    8.96
  11  10  -5  -15.72   10.34
 -11 -10   6    3.92    9.67
  11  10  -6   16.56   10.85
 -11 -10   7   28.84   10.83
  11  10  -7   13.48   10.34
 -11 -10   8   15.24   11.22
  11  10  -8    7.09   12.53
 -11 -10   9   32.40   12.71
  11  10  -9    4.65   11.50
 -11 -10  10   13.53   12.50
  11  10 -10   20.62   12.35
  12  10   0   37.42   12.06
 -12 -10   1    2.74    9.48
  12  10  -1   15.52    9.32
 -12 -10   2   11.17   10.81
  12  10  -2    9.82    8.60
 -12 -10   3   -2.00    9.49
  12  10  -3    4.87    9.22
 -12 -10   4    8.25    9.75
  12  10  -4   15.84    9.67
 -12 -10   5   -5.96   10.32
  12  10  -5   29.40   10.53
 -12 -10   6   16.32   10.00
  12  10  -6   12.53   10.13
   0  11   0   23.81   24.82
   0  11  -1    4.36   16.24
   0  11  -2   37.44   11.68
   0  11  -3   16.68    8.04
   0  11  -4   33.69   11.02
   0  11  -5   17.59    8.99
   0  11  -6   19.00   15.21
   0  11  -7   11.22   15.91
   0  11  -8   16.63   21.05
   0  11  -9   16.71   20.24
   0  11 -10   -0.07   21.93
   0  11 -11    6.18   22.01
   0  11 -12    1.13   22.81
   0  11 -13   21.07   26.48
   0  11 -14   10.66   28.02
   0  11 -15   22.54   33.63
   0  11 -16   10.34   31.66
   0  11 -17   15.01   31.82
   0  11 -18   -7.03   36.63
   1  11   0   53.83   13.64
  -1 -11   1   72.53   15.61
   1  11  -1   85.32   16.12
  -1 -11   2   67.98   14.32
   1  11  -2   70.49   17.35
  -1 -11   3   54.09   12.29
   1  11  -3   37.48   10.25
  -1 -11   4    9.62    8.65
   1  11  -4   27.82   12.47
  -1 -11   5   33.03   13.35
   1  11  -5   56.31   15.58
  -1 -11   6   14.33   10.91
   1  11  -6   21.06    9.71
  -1 -11   7   16.87   11.45
   1  11  -7   32.10   13.65
  -1 -11   8   24.81   19.64
   1  11  -8   35.55   19.56
  -1 -11   9   36.22   20.49
   1  11  -9    8.15   19.07
  -1 -11  10   17.99   20.47
   1  11 -10   18.91   20.58
  -1 -11  11   65.82   24.01
   1  11 -11   55.44   21.27
  -1 -11  12   19.49   21.00
   1  11 -12   27.43   26.19
  -1 -11  13    6.35   25.11
   1  11 -13   11.07   29.47
  -1 -11  14   -1.11   29.74
   1  11 -14   -3.63   26.89
  -1 -11  15   26.54   34.19
   1  11 -15   11.95   29.09
  -1 -11  16    6.11   32.82
   1  11 -16   11.29   33.92
  -1 -11  17   35.09   35.13
   1  11 -17    7.68   36.80
  -1 -11  18   15.37   38.47
   1  11 -18   -8.85   38.24
   2  11   0  228.08   19.49
  -2 -11   1   57.99   12.47
   2  11  -1  117.29   15.23
  -2 -11   2   87.57   14.68
   2  11  -2  114.32   15.90
  -2 -11   3   20.59   12.78
   2  11  -3   41.96   10.64
  -2 -11   4   41.69   13.44
   2  11  -4   18.83    9.23
  -2 -11   5   80.40   14.90
   2  11  -5   71.19   15.39
  -2 -11   6   47.15   15.32
   2  11  -6   49.72   18.04
  -2 -11   7   37.98   14.74
   2  11  -7   39.99   16.07
  -2 -11   8   17.94   14.06
   2  11  -8   24.74   16.29
  -2 -11   9   18.00   13.82
   2  11  -9   -8.47   14.33
  -2 -11  10   20.58   20.87
   2  11 -10   45.64   23.41
  -2 -11  11   23.16   24.45
   2  11 -11   38.18   25.13
  -2 -11  12    3.08   22.64
   2  11 -12   23.39   26.22
  -2 -11  13   27.00   25.61
   2  11 -13   44.66   26.58
  -2 -11  14    4.65   29.07
   2  11 -14   48.25   29.82
  -2 -11  15   70.53   32.26
   2  11 -15  107.79   32.78
  -2 -11  16    6.98   35.21
   2  11 -16   17.43   33.71
  -2 -11  17    5.74   38.76
   2  11 -17    2.28   35.18
  -2 -11  18   12.21   37.59
   2  11 -18    7.57   39.93
   3  11   0   24.78   11.31
  -3 -11   1   48.15   13.14
   3  11  -1   50.21   12.13
  -3 -11   2   53.50   14.37
   3  11  -2   45.25   13.74
  -3 -11   3   36.83   12.33
   3  11  -3   24.22   10.91
  -3 -11   4   32.61   12.83
   3  11  -4   21.31   13.62
  -3 -11   5   24.26   11.93
   3  11  -5   16.69   11.78
  -3 -11   6   25.12   14.16
   3  11  -6    3.50   13.07
  -3 -11   7  -11.10   14.15
   3  11  -7   24.79   15.29
  -3 -11   8   11.99   15.20
   3  11  -8   17.48   16.93
  -3 -11   9   23.95   18.11
   3  11  -9   41.51   19.27
  -3 -11  10   15.39   13.89
   3  11 -10   -6.26   15.64
  -3 -11  11  -18.05   15.23
   3  11 -11    9.86   27.45
  -3 -11  12   26.73   27.41
   3  11 -12  -10.61   27.47
  -3 -11  13   44.72   28.22
   3  11 -13   39.27   28.26
  -3 -11  14  -37.39   33.04
   3  11 -14   19.90   32.46
  -3 -11  15   38.04   33.20
   3  11 -15   18.99   31.92
  -3 -11  16  106.95   34.60
   3  11 -16  112.71   34.06
  -3 -11  17   19.84   32.97
   3  11 -17   -6.84   34.68
   4  11   0  108.52   17.11
  -4 -11   1   85.39   15.25
   4  11  -1   45.20   12.28
  -4 -11   2   65.44   14.79
   4  11  -2   65.66   13.76
  -4 -11   3   15.73    7.20
   4  11  -3   31.43   11.23
  -4 -11   4   60.62   15.47
   4  11  -4   29.68    8.10
  -4 -11   5   40.35   13.67
   4  11  -5   34.85   14.48
  -4 -11   6   67.96   14.86
   4  11  -6   52.82   15.70
  -4 -11   7   34.43   15.96
   4  11  -7    5.35   14.00
  -4 -11   8   -1.36   13.75
   4  11  -8   -5.75   10.30
  -4 -11   9   56.66   19.64
   4  11  -9   42.62   18.87
  -4 -11  10    3.73   15.49
   4  11 -10   16.96   16.14
  -4 -11  11   27.76   15.75
   4  11 -11    9.96   15.62
  -4 -11  12  -30.56   18.75
   4  11 -12   19.59   30.40
  -4 -11  13    0.98   27.12
   4  11 -13   45.81   31.44
  -4 -11  14   31.06   29.37
   4  11 -14   54.91   32.04
  -4 -11  15   23.57   27.59
   4  11 -15    6.02   33.03
  -4 -11  16   83.88   33.56
   4  11 -16   64.91   34.30
  -4 -11  17    1.01   35.49
   4  11 -17   11.38   32.28
   5  11   0   43.35   13.98
  -5 -11   1   -0.18    8.54
   5  11  -1   11.08   10.48
  -5 -11   2   10.02    8.29
   5  11  -2    0.94    7.75
  -5 -11   3   20.42    8.20
   5  11  -3   12.21    8.54
  -5 -11   4    6.62   10.68
   5  11  -4   26.83    9.78
  -5 -11   5   21.95   12.85
   5  11  -5  -12.18   12.73
  -5 -11   6   16.32    8.20
   5  11  -6    3.83   12.91
  -5 -11   7    9.23    8.00
   5  11  -7   -1.98   13.67
  -5 -11   8   30.14   13.13
   5  11  -8   23.54   10.93
  -5 -11   9    2.27   11.98
   5  11  -9    5.71   10.87
  -5 -11  10    4.60   15.74
   5  11 -10   -9.31   12.17
  -5 -11  11    7.21   16.53
   5  11 -11   23.24   17.79
  -5 -11  12    9.16   16.33
   5  11 -12   17.02   16.76
  -5 -11  13  -11.74   17.34
   5  11 -13   41.74   28.03
  -5 -11  14    3.08   28.95
   5  11 -14   20.80   27.89
  -5 -11  15   -0.33   31.67
   5  11 -15  -21.24   30.10
  -5 -11  16   18.90   34.45
   5  11 -16    3.88   33.40
   6  11   0    8.57    9.43
  -6 -11   1   28.73   10.42
   6  11  -1   18.18    8.80
  -6 -11   2   -7.56    9.06
   6  11  -2   -0.24    8.38
  -6 -11   3   -3.80   10.37
   6  11  -3   47.59   11.32
  -6 -11   4   24.16   11.19
   6  11  -4    5.11    9.98
  -6 -11   5   -1.13    9.15
   6  11  -5   20.54    9.88
  -6 -11   6   10.24    8.37
   6  11  -6   17.79   12.11
  -6 -11   7   32.03   14.74
   6  11  -7   22.42   10.90
  -6 -11   8   35.99   11.56
   6  11  -8   31.93   10.35
  -6 -11   9   13.06   11.09
   6  11  -9   -1.46   10.26
  -6 -11  10    7.89   11.51
   6  11 -10    1.94   12.56
  -6 -11  11   -1.34   11.71
   6  11 -11   13.15   11.51
  -6 -11  12   31.97   15.42
   6  11 -12   15.44   13.99
  -6 -11  13    6.44   16.56
   6  11 -13   25.28   19.46
  -6 -11  14   11.10   17.98
   6  11 -14   11.06   31.36
  -6 -11  15   -6.75   17.19
   6  11 -15    1.09   32.03
  -6 -11  16  -12.67   31.66
   6  11 -16    7.44   32.81
   7  11   0    4.76    8.75
  -7 -11   1   15.53    9.85
   7  11  -1    5.24    8.64
  -7 -11   2   27.24    9.71
   7  11  -2    4.28    9.36
  -7 -11   3   30.01   12.50
   7  11  -3   28.76   11.24
  -7 -11   4   30.16   11.24
   7  11  -4   26.39   11.03
  -7 -11   5   20.95   10.30
   7  11  -5   17.93    9.69
  -7 -11   6   11.65    9.48
   7  11  -6   19.55   10.53
  -7 -11   7   -1.66   10.69
   7  11  -7    7.19   12.87
  -7 -11   8   14.45    9.93
   7  11  -8   13.56    9.82
  -7 -11   9   28.84   12.00
   7  11  -9   40.39   13.12
  -7 -11  10   22.02   14.57
   7  11 -10   -7.64   10.92
  -7 -11  11   53.32   14.10
   7  11 -11   12.41   13.54
  -7 -11  12  -11.31   12.49
   7  11 -12    7.72   14.34
  -7 -11  13   -0.49   11.79
   7  11 -13  -23.23   12.01
  -7 -11  14  -14.31   15.97
   7  11 -14   26.48   14.15
  -7 -11  15   -5.95   14.70
   7  11 -15   11.92   32.10
   8  11   0    7.60    8.60
  -8 -11   1    8.69    8.67
   8  11  -1    6.43    8.02
  -8 -11   2   37.26   11.70
   8  11  -2   19.36    8.70
  -8 -11   3   29.34   12.32
   8  11  -3   18.25   10.60
  -8 -11   4   46.81   11.69
   8  11  -4   15.63   10.63
  -8 -11   5   -2.78   10.23
   8  11  -5   -7.12   11.03
  -8 -11   6   14.81   11.99
   8  11  -6    3.12   11.23
  -8 -11   7   15.67   11.37
   8  11  -7  -19.16   12.84
  -8 -11   8    2.99   11.66
   8  11  -8   26.94   12.81
  -8 -11   9   19.32   12.56
   8  11  -9    3.99   11.31
  -8 -11  10    8.53   11.73
   8  11 -10    9.23   11.68
  -8 -11  11   -1.93   11.06
   8  11 -11   11.82   10.99
  -8 -11  12    1.40   12.40
   8  11 -12   -0.57   12.43
  -8 -11  13   16.78   13.00
   8  11 -13   21.77   13.03
   9  11   0  -16.61   10.07
  -9 -11   1   47.78   10.56
   9  11  -1   22.66   10.41
  -9 -11   2   -1.71   10.13
   9  11  -2    3.97    8.79
  -9 -11   3   11.76    8.69
   9  11  -3    6.76    9.62
  -9 -11   4   14.15   11.52
   9  11  -4   13.76   11.20
  -9 -11   5   43.54   13.09
   9  11  -5   37.92   12.82
  -9 -11   6   12.95   11.49
   9  11  -6   24.98   12.47
  -9 -11   7   -3.23   10.97
   9  11  -7   15.08   11.74
  -9 -11   8   31.83   11.86
   9  11  -8    2.86   11.20
  -9 -11   9   -0.03   10.42
   9  11  -9   18.22   11.47
  -9 -11  10   -3.86   12.09
   9  11 -10    7.46   11.89
  -9 -11  11   36.16   13.07
   9  11 -11   43.45   13.57
  -9 -11  12    5.44   12.56
   9  11 -12   28.60   13.09
  10  11   0   42.42    9.84
 -10 -11   1  -15.11    9.77
  10  11  -1    1.18    8.11
 -10 -11   2   30.17   10.89
  10  11  -2   -0.15   10.14
 -10 -11   3    5.48    9.98
  10  11  -3    2.75    9.15
 -10 -11   4    5.58    9.07
  10  11  -4   18.02    9.39
 -10 -11   5    7.41   11.13
  10  11  -5   -0.32   10.30
 -10 -11   6   -7.56   10.71
  10  11  -6   32.02   11.15
 -10 -11   7   12.72   12.02
  10  11  -7    4.18   11.34
 -10 -11   8   -6.46   11.36
  10  11  -8   15.88   12.51
 -10 -11   9   10.19   11.22
  10  11  -9    7.91   12.03
 -10 -11  10    3.48   12.22
  10  11 -10    0.37   11.28
  11  11   0    3.93    9.97
 -11 -11   1   46.94   12.84
  11  11  -1   40.35   11.71
 -11 -11   2    0.46    9.53
  11  11  -2   12.04    9.07
 -11 -11   3   23.40    9.91
  11  11  -3    3.57    9.62
 -11 -11   4   24.44   10.69
  11  11  -4   27.58    9.68
 -11 -11   5   -5.87    9.53
  11  11  -5   -0.84   10.06
 -11 -11   6    9.42   10.32
  11  11  -6  -10.60    9.28
 -11 -11   7   -4.18   10.35
  11  11  -7   -8.90   10.88
   0  12   0  304.60   28.72
   0  12  -1  197.08   18.91
   0  12  -2  141.14   15.89
   0  12  -3   80.03   15.46
   0  12  -4   44.05   12.78
   0  12  -5   38.83   13.83
   0  12  -6   87.59   18.32
   0  12  -7   52.59   17.55
   0  12  -8   78.10   20.55
   0  12  -9   33.05   23.17
   0  12 -10  -14.07   20.23
   0  12 -11   23.50   25.20
   0  12 -12   64.19   25.52
   0  12 -13    2.95   22.89
   0  12 -14   30.34   30.09
   0  12 -15  -19.48   32.52
   0  12 -16   -1.93   37.95
   1  12   0   74.71   14.95
  -1 -12   1   77.64   14.82
   1  12  -1   74.31   15.08
  -1 -12   2   94.25   15.83
   1  12  -2   47.96   12.64
  -1 -12   3   83.96   15.09
   1  12  -3   55.72   14.60
  -1 -12   4   68.93   14.35
   1  12  -4   65.16   13.41
  -1 -12   5   29.54   14.36
   1  12  -5   33.86   11.01
  -1 -12   6   27.66   14.62
   1  12  -6   43.86   16.37
  -1 -12   7   18.45   17.28
   1  12  -7   23.12   12.31
  -1 -12   8   18.52   12.96
   1  12  -8   38.95   15.87
  -1 -12   9   47.36   13.68
   1  12  -9   37.36   22.68
  -1 -12  10   39.30   20.33
   1  12 -10   15.93   20.46
  -1 -12  11   23.46   22.93
   1  12 -11   -1.25   23.53
  -1 -12  12   24.52   27.90
   1  12 -12    8.79   24.45
  -1 -12  13    7.07   24.28
   1  12 -13    7.43   25.02
  -1 -12  14    5.19   31.41
   1  12 -14   24.02   29.84
  -1 -12  15   34.34   35.48
   1  12 -15   35.51   30.22
  -1 -12  16   -1.19   33.80
   1  12 -16   27.65   33.29
   2  12   0  279.91   21.48
  -2 -12   1  243.84   20.42
   2  12  -1  201.62   19.25
  -2 -12   2  152.18   17.71
   2  12  -2  136.34   16.94
  -2 -12   3  130.26   15.92
   2  12  -3  126.81   16.44
  -2 -12   4   10.61   12.22
   2  12  -4   17.12   10.53
  -2 -12   5   25.67   15.40
   2  12  -5   46.73   15.13
  -2 -12   6   26.14   10.26
   2  12  -6   42.20   14.33
  -2 -12   7   35.87   16.33
   2  12  -7   39.36   13.90
  -2 -12   8   20.38   13.23
   2  12  -8   52.92   15.50
  -2 -12   9   32.30   17.05
   2  12  -9   32.46   17.41
  -2 -12  10   -9.60   13.86
   2  12 -10   15.43   22.00
  -2 -12  11    5.09   23.48
   2  12 -11   19.14   24.97
  -2 -12  12   11.51   27.22
   2  12 -12   23.92   28.15
  -2 -12  13   18.17   27.69
   2  12 -13    7.25   25.90
  -2 -12  14   10.56   28.82
   2  12 -14   12.21   30.49
  -2 -12  15   33.28   29.74
   2  12 -15   22.91   32.17
  -2 -12  16   23.12   34.55
   2  12 -16   13.49   35.62
   3  12   0  124.38   15.69
  -3 -12   1  223.63   20.22
   3  12  -1  170.95   16.97
  -3 -12   2  106.83   15.41
   3  12  -2   69.75   15.37
  -3 -12   3   64.09   15.32
   3  12  -3   62.32   15.88
  -3 -12   4    8.55   10.80
   3  12  -4   22.20   12.15
  -3 -12   5   21.40   13.50
   3  12  -5   37.16   13.00
  -3 -12   6   21.42   11.53
   3  12  -6   21.32   11.19
  -3 -12   7   15.78   15.37
   3  12  -7   12.97   12.32
  -3 -12   8   20.84   14.34
   3  12  -8   15.53   15.47
  -3 -12   9   23.39   17.00
   3  12  -9   -4.28   14.40
  -3 -12  10   32.05   15.90
   3  12 -10   30.05   16.90
  -3 -12  11    2.45   13.77
   3  12 -11   -0.73   25.48
  -3 -12  12   -2.41   26.18
   3  12 -12    6.80   28.70
  -3 -12  13   -0.91   30.54
   3  12 -13   -7.63   29.73
  -3 -12  14   12.63   31.40
   3  12 -14    9.30   28.49
  -3 -12  15    7.64   33.61
   3  12 -15   30.72   30.24
  -3 -12  16   14.61   34.95
   3  12 -16    2.51   34.83
   4  12   0   70.96   15.09
  -4 -12   1   37.66   12.14
   4  12  -1   52.06   12.71
  -4 -12   2   28.49   12.72
   4  12  -2   34.38   11.68
  -4 -12   3   24.57   12.35
   4  12  -3   35.07   11.87
  -4 -12   4   22.74   10.12
   4  12  -4   55.89   13.73
  -4 -12   5   31.71   13.06
   4  12  -5   31.35   14.91
  -4 -12   6   28.39   11.83
   4  12  -6   43.67   12.62
  -4 -12   7   27.81   11.52
   4  12  -7    3.10   13.35
  -4 -12   8   34.33   16.26
   4  12  -8   39.30   17.09
  -4 -12   9   58.93   21.24
   4  12  -9   24.97   16.55
  -4 -12  10   29.90   19.71
   4  12 -10  -16.99   15.50
  -4 -12  11   -3.63   14.50
   4  12 -11   14.57   15.38
  -4 -12  12    5.28   15.72
   4  12 -12   -9.10   17.03
  -4 -12  13  -12.77   16.62
   4  12 -13   23.73   34.63
  -4 -12  14    9.30   31.24
   4  12 -14   33.87   29.83
  -4 -12  15    0.34   30.57
   4  12 -15   29.55   34.83
   5  12   0   26.28   12.53
  -5 -12   1   43.03   14.43
   5  12  -1   16.87   12.74
  -5 -12   2   12.52    8.64
   5  12  -2   17.55   11.96
  -5 -12   3   13.24    8.84
   5  12  -3   17.41    8.37
  -5 -12   4   11.46   11.99
   5  12  -4   -2.95    8.57
  -5 -12   5   34.07   12.48
   5  12  -5   29.99   12.44
  -5 -12   6   35.38   13.83
   5  12  -6   16.19    8.72
  -5 -12   7   27.72   17.21
   5  12  -7   38.19   16.21
  -5 -12   8   -5.53   13.63
   5  12  -8   17.78   13.02
  -5 -12   9    1.03   10.37
   5  12  -9   -3.93    9.48
  -5 -12  10  -16.14   16.30
   5  12 -10    8.77   10.38
  -5 -12  11   19.04   19.32
   5  12 -11   -0.23   16.06
  -5 -12  12  -35.50   21.51
   5  12 -12   20.24   16.83
  -5 -12  13    3.19   16.73
   5  12 -13  -13.36   16.42
  -5 -12  14   -5.87   17.61
   5  12 -14   10.37   31.25
  -5 -12  15  -16.13   29.38
   5  12 -15   16.52   31.29
   6  12   0   28.10   11.54
  -6 -12   1   20.96    9.48
   6  12  -1   29.01   11.54
  -6 -12   2   -1.65    8.90
   6  12  -2   16.46    8.83
  -6 -12   3    8.17    9.45
   6  12  -3   12.08    8.24
  -6 -12   4   25.70   13.04
   6  12  -4   10.61    9.75
  -6 -12   5   10.41   10.39
   6  12  -5    5.04   11.21
  -6 -12   6   54.92   14.06
   6  12  -6   56.42   12.95
  -6 -12   7    2.66   13.57
   6  12  -7    8.47   10.10
  -6 -12   8   25.48   11.39
   6  12  -8   27.41   16.40
  -6 -12   9   20.06   17.65
   6  12  -9   22.69   13.45
  -6 -12  10   13.16   11.34
   6  12 -10   26.73   12.17
  -6 -12  11   -1.75   10.31
   6  12 -11   -7.95   10.60
  -6 -12  12   19.52   14.74
   6  12 -12  -11.62   11.61
  -6 -12  13  -25.74   16.05
   6  12 -13   -3.05   16.92
  -6 -12  14    8.58   16.61
   6  12 -14    7.02   17.35
   7  12   0    7.03    8.85
  -7 -12   1   -4.86    9.67
   7  12  -1    4.02    8.41
  -7 -12   2   -0.07    9.59
   7  12  -2   21.11   10.05
  -7 -12   3   17.07   11.05
   7  12  -3    7.30   10.18
  -7 -12   4   56.17   12.69
   7  12  -4   37.56   11.82
  -7 -12   5   13.34    9.66
   7  12  -5   18.24   11.44
  -7 -12   6   34.75   11.17
   7  12  -6   10.75   11.38
  -7 -12   7   10.67   10.64
   7  12  -7   11.01   10.69
  -7 -12   8   11.02    9.95
   7  12  -8   16.01   12.22
  -7 -12   9   29.36   12.68
   7  12  -9   32.89   13.91
  -7 -12  10   17.58   14.22
   7  12 -10   -7.42   10.34
  -7 -12  11   -0.85   10.69
   7  12 -11   17.00   11.12
  -7 -12  12    4.68   10.80
   7  12 -12    6.62   11.65
   8  12   0   17.29   10.37
  -8 -12   1    7.56    8.80
   8  12  -1   14.95    9.34
  -8 -12   2   49.73   13.78
   8  12  -2    7.72    9.96
  -8 -12   3   15.19   10.65
   8  12  -3    7.66   10.07
  -8 -12   4   22.60   11.40
   8  12  -4   -8.90    9.85
  -8 -12   5   15.19   11.39
   8  12  -5   17.74   10.60
  -8 -12   6   19.41   10.31
   8  12  -6   29.33   11.63
  -8 -12   7   -0.34    9.82
   8  12  -7   21.75   11.36
  -8 -12   8   23.74   12.01
   8  12  -8   39.90   14.47
  -8 -12   9    6.99   10.60
   8  12  -9    3.38   10.68
  -8 -12  10    6.69   11.56
   8  12 -10   11.10   10.92
  -8 -12  11   19.72   11.80
   8  12 -11   -8.11   11.01
   9  12   0   14.51    8.84
  -9 -12   1   26.27    9.13
   9  12  -1   23.23    9.79
  -9 -12   2    2.30    8.99
   9  12  -2   24.55    9.57
  -9 -12   3   25.62   11.19
   9  12  -3   15.34    9.86
  -9 -12   4    4.05   10.12
   9  12  -4   -1.49    9.83
  -9 -12   5   14.68   13.46
   9  12  -5    8.47   10.33
  -9 -12   6   10.81    9.54
   9  12  -6   15.86   10.59
  -9 -12   7    9.49    9.36
   9  12  -7    4.65   12.19
  -9 -12   8   16.68   10.09
   9  12  -8   -5.13   13.23
  -9 -12   9   -5.84   10.99
   9  12  -9   20.81   12.16
  10  12   0   34.32   11.20
 -10 -12   1   -7.88    9.21
  10  12  -1   -2.40    9.13
 -10 -12   2   13.85    8.84
  10  12  -2   24.11    9.92
 -10 -12   3   15.88    9.93
  10  12  -3    8.23    9.51
 -10 -12   4   -3.96   11.08
  10  12  -4   -0.27   10.01
 -10 -12   5   10.78    9.93
  10  12  -5   15.55   10.08
 -10 -12   6   16.89   11.69
  10  12  -6   10.98   11.69
   0  13   0   -2.60   21.66
   0  13  -1   30.21   16.76
   0  13  -2   31.41   12.53
   0  13  -3   29.93   10.74
   0  13  -4    4.00   10.05
   0  13  -5   16.64   11.94
   0  13  -6  -10.90    9.28
   0  13  -7   10.39   15.40
   0  13  -8    4.89   10.16
   0  13  -9    0.70    9.28
   0  13 -10    2.36   19.37
   0  13 -11    3.15   24.71
   0  13 -12  -17.47   27.57
   0  13 -13    3.47   28.45
   0  13 -14    8.85   26.44
   0  13 -15   16.30   32.58
   1  13   0   69.83   17.76
  -1 -13   1   46.26   14.68
   1  13  -1   74.87   18.48
  -1 -13   2   72.01   16.41
   1  13  -2   41.93   16.33
  -1 -13   3   17.76   12.81
   1  13  -3    3.61   10.38
  -1 -13   4   24.56   10.69
   1  13  -4   25.41   15.10
  -1 -13   5    1.19    9.09
   1  13  -5   19.69   15.23
  -1 -13   6   17.14   12.24
   1  13  -6   15.26   13.66
  -1 -13   7    2.54   10.40
   1  13  -7    9.29   17.90
  -1 -13   8    0.12   11.53
   1  13  -8   25.31   13.51
  -1 -13   9   -0.35   12.58
   1  13  -9  -10.76   12.07
  -1 -13  10    6.47   12.12
   1  13 -10   18.28   25.72
  -1 -13  11   23.20   20.95
   1  13 -11    7.85   25.98
  -1 -13  12  -28.61   27.57
   1  13 -12    6.14   28.40
  -1 -13  13   -3.87   31.45
   1  13 -13   10.41   27.13
  -1 -13  14   17.20   28.68
   1  13 -14  -10.36   30.42
   2  13   0   37.02   13.37
  -2 -13   1   33.33   14.91
   2  13  -1   35.64   12.57
  -2 -13   2   20.70   12.58
   2  13  -2   14.08   11.91
  -2 -13   3   47.76   16.72
   2  13  -3   36.76   12.96
  -2 -13   4   27.25   15.59
   2  13  -4   29.52   14.92
  -2 -13   5   28.30   12.33
   2  13  -5   19.64   13.16
  -2 -13   6   34.84   12.66
   2  13  -6   35.85   14.41
  -2 -13   7   -9.14   12.01
   2  13  -7   -7.06   11.92
  -2 -13   8   46.46   18.86
   2  13  -8   37.90   17.92
  -2 -13   9   -4.11   15.73
   2  13  -9   24.21   14.57
  -2 -13  10   27.62   15.53
   2  13 -10  -22.13   14.00
  -2 -13  11   -4.66   13.52
   2  13 -11   13.97   27.07
  -2 -13  12   35.70   27.03
   2  13 -12   26.80   26.98
  -2 -13  13   -0.40   28.34
   2  13 -13   21.56   29.53
  -2 -13  14   26.66   29.06
   2  13 -14   38.03   29.60
   3  13   0   69.80   15.31
  -3 -13   1   71.66   14.83
   3  13  -1   66.95   13.53
  -3 -13   2  150.02   19.42
   3  13  -2  132.89   19.28
  -3 -13   3   42.66   12.84
   3  13  -3   18.67   13.40
  -3 -13   4   28.73   13.30
   3  13  -4   31.15   14.78
  -3 -13   5   33.32   13.82
   3  13  -5   31.26   13.68
  -3 -13   6   12.94   15.70
   3  13  -6   15.70   14.68
  -3 -13   7   -5.65   11.88
   3  13  -7   -0.79   13.44
  -3 -13   8   -6.53   14.36
   3  13  -8    4.13   13.87
  -3 -13   9    5.72   15.10
   3  13  -9   -1.43   14.77
  -3 -13  10  -16.02   15.55
   3  13 -10    3.96   14.78
  -3 -13  11   30.25   18.79
   3  13 -11  -17.22   16.67
  -3 -13  12    2.48   14.94
   3  13 -12    7.44   27.97
  -3 -13  13    4.07   29.71
   3  13 -13   14.81   30.94
  -3 -13  14   25.37   32.83
   3  13 -14    8.40   28.99
   4  13   0   52.38   14.53
  -4 -13   1   25.76   12.76
   4  13  -1   24.96   11.97
  -4 -13   2   27.78   14.08
   4  13  -2   40.91   14.11
  -4 -13   3   23.85   12.11
   4  13  -3   15.84   12.32
  -4 -13   4   12.01   13.74
   4  13  -4   21.79   12.60
  -4 -13   5    7.62   12.86
   4  13  -5   31.10   11.57
  -4 -13   6   31.56   14.54
   4  13  -6   39.40   13.66
  -4 -13   7   30.74   13.41
   4  13  -7   33.11   14.93
  -4 -13   8   31.05   14.61
   4  13  -8   24.25   16.04
  -4 -13   9    9.35   14.56
   4  13  -9   11.71   15.09
  -4 -13  10   51.98   24.51
   4  13 -10    3.98   14.62
  -4 -13  11  -20.41   16.65
   4  13 -11   -7.84   14.98
  -4 -13  12    1.77   15.93
   4  13 -12  -14.09   16.47
  -4 -13  13    1.05   17.16
   4  13 -13   15.70   31.60
   5  13   0   27.11   12.16
  -5 -13   1   21.73   12.40
   5  13  -1   29.60   11.94
  -5 -13   2   15.27    8.60
   5  13  -2   36.56   13.00
  -5 -13   3    9.18    8.21
   5  13  -3   22.85   11.62
  -5 -13   4   -0.29    8.95
   5  13  -4   22.30    9.27
  -5 -13   5   22.11   13.29
   5  13  -5   -1.82   10.00
  -5 -13   6    9.22   12.06
   5  13  -6    2.96   12.70
  -5 -13   7    7.43   13.65
   5  13  -7   40.40   15.37
  -5 -13   8   15.17   12.38
   5  13  -8    4.36   14.06
  -5 -13   9    7.75    9.44
   5  13  -9   -8.48   12.71
  -5 -13  10   20.92   13.57
   5  13 -10   14.05    9.35
  -5 -13  11   13.47   15.74
   5  13 -11  -17.86   15.94
  -5 -13  12   10.86   14.96
   5  13 -12   -8.05   15.99
   6  13   0   41.92   14.64
  -6 -13   1   10.11    9.68
   6  13  -1    7.90   12.76
  -6 -13   2    5.65    9.93
   6  13  -2    8.59    9.12
  -6 -13   3    2.90    9.83
   6  13  -3   26.89    8.84
  -6 -13   4   -2.28   10.32
   6  13  -4    3.69    9.30
  -6 -13   5   20.71   14.58
   6  13  -5   -0.01   13.56
  -6 -13   6    6.99   13.02
   6  13  -6   31.27   10.46
  -6 -13   7   14.87   10.01
   6  13  -7   18.90   12.71
  -6 -13   8  -21.68   14.62
   6  13  -8   15.75   11.85
  -6 -13   9   10.39   14.06
   6  13  -9   25.36   10.15
  -6 -13  10   -0.76    9.06
   6  13 -10   -7.40   13.44
  -6 -13  11   -4.32   10.05
   6  13 -11   18.17    9.90
   7  13   0   17.12    9.77
  -7 -13   1   15.66    9.99
   7  13  -1   22.62   10.76
  -7 -13   2    6.65    9.81
   7  13  -2   14.98    9.92
  -7 -13   3   22.84   10.18
   7  13  -3    8.01    9.68
  -7 -13   4   -1.59    9.51
   7  13  -4    6.72    8.82
  -7 -13   5   18.15   10.15
   7  13  -5   10.61    9.14
  -7 -13   6    3.64   12.16
   7  13  -6   16.27    9.48
  -7 -13   7   -4.36    8.86
   7  13  -7   -1.72   11.97
  -7 -13   8   21.84   13.38
   7  13  -8   60.88   15.87
  -7 -13   9    2.09   10.06
   7  13  -9   -1.56   13.08
  -7 -13  10   14.73   14.78
   7  13 -10   36.07   12.02
   8  13   0   16.95    8.87
  -8 -13   1    3.42    9.23
   8  13  -1   15.33    9.44
  -8 -13   2   -3.66    9.79
   8  13  -2   -0.08   10.11
  -8 -13   3   18.38    8.91
   8  13  -3   21.61   10.64
  -8 -13   4    6.86   10.58
   8  13  -4    3.31    9.21
  -8 -13   5    2.82    9.33
   8  13  -5    1.02    9.12
  -8 -13   6    9.73   10.05
   8  13  -6   11.13   10.13
  -8 -13   7   -1.29    9.92
   8  13  -7   22.75   10.85
  -8 -13   8    6.04    8.77
   8  13  -8    2.35   11.90
   9  13   0    5.33    8.97
  -9 -13   1    6.36   10.19
   9  13  -1    9.12    9.83
  -9 -13   2   21.25   11.30
   9  13  -2   27.80    9.99
  -9 -13   3   18.89   11.77
   9  13  -3    5.95    9.34
  -9 -13   4    6.92    9.99
   9  13  -4    9.17    9.85
  -9 -13   5   12.83    9.94
   9  13  -5   -9.49   10.03
   0  14   0   30.80   18.43
   0  14  -1   22.68   15.61
   0  14  -2  -11.20   14.75
   0  14  -3   33.05   10.47
   0  14  -4   35.49   13.52
   0  14  -5  -22.27   11.22
   0  14  -6   16.30   16.40
   0  14  -7    2.26   18.70
   0  14  -8   31.20   13.68
   0  14  -9   -5.59   22.26
   0  14 -10    0.58   24.09
   0  14 -11  -29.59   25.10
   0  14 -12   -7.16   26.76
   1  14   0   13.61   12.29
  -1 -14   1   48.89   14.71
   1  14  -1   34.24   15.21
  -1 -14   2    3.49   13.85
   1  14  -2   18.06   12.06
  -1 -14   3   43.27   14.48
   1  14  -3   27.03   12.87
  -1 -14   4   10.90    8.41
   1  14  -4   13.07   10.68
  -1 -14   5   25.63   13.49
   1  14  -5   22.60    9.31
  -1 -14   6   10.43   14.39
   1  14  -6   21.73   13.10
  -1 -14   7   -5.36   10.57
   1  14  -7    8.56   15.64
  -1 -14   8    4.00   16.38
   1  14  -8   13.50   11.44
  -1 -14   9   29.04   16.28
   1  14  -9   40.81   22.02
  -1 -14  10    3.09   28.51
   1  14 -10    3.99   24.31
  -1 -14  11    5.79   28.94
   1  14 -11    4.96   20.23
  -1 -14  12   22.62   29.70
   1  14 -12   13.40   24.54
   2  14   0   32.49   12.67
  -2 -14   1   24.32   12.31
   2  14  -1   23.40   12.36
  -2 -14   2   16.82   11.22
   2  14  -2   14.74   12.19
  -2 -14   3   -5.47   12.20
   2  14  -3   12.87   12.08
  -2 -14   4  -11.13   12.58
   2  14  -4   26.68   13.93
  -2 -14   5   24.69   14.87
   2  14  -5   -9.86   10.55
  -2 -14   6  -14.82   12.44
   2  14  -6   27.61   12.95
  -2 -14   7   -3.49   15.70
   2  14  -7   26.13   13.40
  -2 -14   8  -35.21   14.11
   2  14  -8    3.52   12.73
  -2 -14   9   17.37   13.49
   2  14  -9    4.21   12.16
  -2 -14  10   29.10   17.10
   2  14 -10   13.85   13.45
  -2 -14  11   -1.53   12.84
   2  14 -11    1.92   19.94
  -2 -14  12    9.30   14.46
   2  14 -12  -16.11   31.03
   3  14   0   32.45   14.37
  -3 -14   1   42.32   13.67
   3  14  -1   17.60   11.81
  -3 -14   2   33.84   14.19
   3  14  -2    4.66   11.92
  -3 -14   3   12.43   12.14
   3  14  -3    2.28   10.12
  -3 -14   4    3.51   13.11
   3  14  -4   -4.00   10.31
  -3 -14   5    2.09   12.02
   3  14  -5   10.64   15.05
  -3 -14   6   16.91   13.95
   3  14  -6    4.62   12.33
  -3 -14   7   -7.70   10.35
   3  14  -7   18.95   13.32
  -3 -14   8  -10.30   13.61
   3  14  -8    3.83   11.67
  -3 -14   9   -9.71   13.95
   3  14  -9  -10.60   13.12
  -3 -14  10    7.63   12.90
   3  14 -10    6.21   13.61
  -3 -14  11   -8.81   14.68
   3  14 -11    1.68   14.42
   4  14   0   22.85   12.51
  -4 -14   1   16.38   11.63
   4  14  -1   31.91   12.11
  -4 -14   2   27.26   13.73
   4  14  -2   16.50   11.47
  -4 -14   3   18.15   13.57
   4  14  -3   27.70   11.61
  -4 -14   4   -3.01   11.19
   4  14  -4   13.86   11.91
  -4 -14   5   19.65   12.93
   4  14  -5   13.79    9.67
  -4 -14   6    6.01   12.62
   4  14  -6   12.48   13.59
  -4 -14   7    6.53   10.83
   4  14  -7  -17.98   11.68
  -4 -14   8   16.76   12.21
   4  14  -8    5.80   12.79
  -4 -14   9   15.47   14.79
   4  14  -9   12.74   14.62
  -4 -14  10   27.94   17.33
   4  14 -10   -7.83   14.63
   5  14   0   34.70   12.24
  -5 -14   1   -0.64   11.88
   5  14  -1   14.03   10.27
  -5 -14   2   20.20   11.48
   5  14  -2   24.08   11.98
  -5 -14   3    1.83    8.43
   5  14  -3    4.61   10.72
  -5 -14   4    3.08    7.80
   5  14  -4    2.47   10.86
  -5 -14   5   -6.98   11.08
   5  14  -5   -4.04    7.00
  -5 -14   6   12.17   12.00
   5  14  -6    9.89   13.03
  -5 -14   7    6.41   11.58
   5  14  -7   -4.10   11.39
  -5 -14   8   -1.31   12.50
   5  14  -8   21.46   12.77
  -5 -14   9   19.40   12.99
   5  14  -9   -7.20   12.44
   6  14   0   28.54   11.76
  -6 -14   1   10.93   10.71
   6  14  -1    8.11   11.86
  -6 -14   2    0.87    8.11
   6  14  -2   19.46   11.41
  -6 -14   3   -0.41    8.49
   6  14  -3    1.46    8.16
  -6 -14   4    3.79    8.31
   6  14  -4    6.67    8.02
  -6 -14   5   -0.26   11.11
   6  14  -5   -7.84    9.06
  -6 -14   6   -9.64    8.97
   6  14  -6   -1.18   11.41
  -6 -14   7   13.62   11.08
   6  14  -7   -3.75    8.02
  -6 -14   8    1.00   12.15
   6  14  -8   -1.07   11.42
   7  14   0   -0.08    9.33
  -7 -14   1    4.58    9.39
   7  14  -1   17.42   13.39
  -7 -14   2   28.08   10.19
   7  14  -2   -4.46    8.94
  -7 -14   3    5.94   10.10
   7  14  -3   13.10    9.55
  -7 -14   4    5.72    9.50
   7  14  -4   -3.93   10.05
  -7 -14   5    2.64   10.43
   7  14  -5   13.81    8.74
  -7 -14   6    7.89    9.51
   7  14  -6  -12.29   10.16
   8  14   0   10.70   10.40
  -8 -14   1    5.79   10.36
   8  14  -1    0.37    8.99
  -8 -14   2    9.61    9.69
   8  14  -2   15.68    9.63
   0  15   0  -28.94   25.30
   0  15  -1   -2.42   15.56
   0  15  -2    5.42   13.64
   0  15  -3    1.47    8.76
   0  15  -4   13.54    9.56
   0  15  -5    5.97    9.67
   0  15  -6   20.06   11.28
   0  15  -7   -9.71    9.99
   0  15  -8    7.89   13.67
   0  15  -9  -16.06   20.01
   1  15   0   33.20   12.37
  -1 -15   1    7.14   12.78
   1  15  -1   -2.68   12.49
  -1 -15   2    9.40   13.14
   1  15  -2   15.10   12.59
  -1 -15   3   29.49   12.24
   1  15  -3    1.96   11.40
  -1 -15   4   15.64    8.81
   1  15  -4    1.67   10.87
  -1 -15   5    5.56   10.76
   1  15  -5  -12.02    7.31
  -1 -15   6   12.09   10.81
   1  15  -6    4.97    9.68
  -1 -15   7   -0.20   11.03
   1  15  -7   18.00   14.04
  -1 -15   8  -18.75   11.90
   1  15  -8   -0.57   16.12
  -1 -15   9    6.92   23.86
   1  15  -9   10.19   11.21
   2  15   0   17.75   11.56
  -2 -15   1   16.31   12.94
   2  15  -1   14.04   11.08
  -2 -15   2   28.43   12.89
   2  15  -2   28.79   10.56
  -2 -15   3   11.52    9.84
   2  15  -3   16.37   12.55
  -2 -15   4   12.01   13.91
   2  15  -4   -0.91   12.06
  -2 -15   5   19.67   13.73
   2  15  -5   22.26   13.43
  -2 -15   6    8.64   11.65
   2  15  -6   11.93   11.41
  -2 -15   7   23.51   12.58
   2  15  -7   17.95   11.98
  -2 -15   8   -8.22   11.07
   2  15  -8    8.85   12.18
   3  15   0   10.38   11.06
  -3 -15   1    9.74    9.46
   3  15  -1   13.86   10.15
  -3 -15   2    9.49   10.36
   3  15  -2    7.17   11.94
  -3 -15   3    3.01   11.92
   3  15  -3    1.37   11.41
  -3 -15   4   -4.10   10.79
   3  15  -4    0.39   10.82
  -3 -15   5    6.09   10.84
   3  15  -5   18.31   10.42
  -3 -15   6   13.56   14.53
   3  15  -6    5.82   12.02
  -3 -15   7    3.67   12.15
   3  15  -7   10.85   11.89
  -3 -15   8   11.17   10.93
   3  15  -8   -1.27   11.53
   4  15   0   17.19    9.73
  -4 -15   1    0.56    9.86
   4  15  -1    9.32   11.33
  -4 -15   2    1.12   11.84
   4  15  -2   19.10   10.69
  -4 -15   3   -8.93   11.02
   4  15  -3   27.53   12.83
  -4 -15   4   12.66   11.58
   4  15  -4   20.19   11.75
  -4 -15   5    0.09   10.94
   4  15  -5    6.12    9.82
  -4 -15   6   -9.96   11.86
   4  15  -6   15.38   10.14
  -4 -15   7   20.37   13.85
   4  15  -7   12.86   11.99
   5  15   0  -18.50   11.38
  -5 -15   1   19.61   11.24
   5  15  -1   -0.47   10.24
  -5 -15   2    0.98   11.04
   5  15  -2   19.30   11.38
  -5 -15   3   15.25   11.83
   5  15  -3   24.94   11.42
  -5 -15   4  -10.63   10.19
   5  15  -4    7.32   12.77
  -5 -15   5   -4.28   10.72
   5  15  -5   11.16   11.89
   6  15   0    3.12   10.72
   0  16   0   16.31   17.87
   0  16  -1   52.66   16.33
   0  16  -2   36.56   12.82
   0  16  -3   21.30    9.59
   1  16   0    3.17   13.79
  -1 -16   1    2.98   10.36
   1  16  -1   19.81   12.66
  -1 -16   2   14.38   11.96
   1  16  -2   -5.60   13.08
  -1 -16   3   22.14   14.99
   1  16  -3   15.92   11.03
   2  16   0   16.54   11.63
  -2 -16   1   20.38   12.37
   2  16  -1    2.28   11.63
   0   0   0    0.00    0.00

_computing_structure_solution     'SHELXT 2018/2 (Sheldrick, 2018)'
;
_shelx_hkl_checksum   56789
