# Supplementary material for: Structural resolution of a small organic molecule by serial X-ray free-electron laser and electron crystallography
Source: Nat Chem. 2023 Mar 20;15(4):491–7. doi: 10.1038/s41557-023-01162-9 (PMC10719108; doi:10.1038/s41557-023-01162-9)
Supplement: Supplementary file 6 — Structure factors for cryoED. [file 41557_2023_1162_MOESM6_ESM.fcf]

#
# h,k,l, Fo-squared, sigma(Fo-squared), Fc and phi(calc)
#
data_tmp
_shelx_title ' xscale_a.res in Pbca'
_shelx_refln_list_code          6
_shelx_F_calc_maximum      302.18
_exptl_crystal_F_000      2310.79
_reflns_d_resolution_high  0.9000

loop_
 _space_group_symop_operation_xyz
 'x, y, z'
 '-x+1/2, -y, z+1/2'
 '-x, y+1/2, -z+1/2'
 'x+1/2, -y+1/2, -z'
 '-x, -y, -z'
 'x-1/2, y, -z-1/2'
 'x, -y-1/2, z-1/2'
 '-x-1/2, y-1/2, z'

_cell_length_a    14.6300
_cell_length_b    14.5300
_cell_length_c    22.8300
_cell_angle_alpha  90.000
_cell_angle_beta   90.000
_cell_angle_gamma  90.000

loop_
 _refln_index_h
 _refln_index_k
 _refln_index_l
 _refln_F_squared_meas
 _refln_F_squared_sigma
 _refln_F_calc
 _refln_phase_calc
2 0 0 804.35 46.64 63.38 180.0
4 0 0 1341.23 56.78 36.17 0.0
6 0 0 593.08 26.02 17.31 0.0
8 0 0 716.76 33.19 20.97 180.0
10 0 0 383.75 20.21 13.71 0.0
12 0 0 1156.45 52.28 19.65 0.0
14 0 0 3.57 1.34 1.23 0.0
16 0 0 3.66 1.05 0.28 180.0
2 1 0 9612.21 248.07 81.56 0.0
4 1 0 6.10 0.90 2.39 0.0
6 1 0 2.62 0.60 1.58 0.0
8 1 0 171.26 9.13 13.41 0.0
10 1 0 17.61 2.32 4.59 180.0
12 1 0 134.32 8.15 8.89 0.0
14 1 0 5.99 1.59 2.57 0.0
16 1 0 0.50 0.75 0.73 0.0
0 2 0 347.59 22.65 21.92 0.0
2 2 0 297.04 12.12 11.95 0.0
4 2 0 191.56 9.00 17.23 0.0
6 2 0 7.33 0.99 2.60 180.0
8 2 0 24.37 2.50 5.27 0.0
10 2 0 1.66 0.77 1.48 180.0
12 2 0 0.99 0.63 0.50 0.0
14 2 0 0.10 0.57 0.05 180.0
16 2 0 0.33 0.62 0.22 180.0
2 3 0 221.60 13.23 20.68 0.0
4 3 0 47.27 4.22 7.39 0.0
6 3 0 19.96 1.89 4.16 180.0
8 3 0 58.66 4.44 8.27 0.0
10 3 0 62.28 5.56 8.61 0.0
12 3 0 197.42 9.68 9.42 0.0
14 3 0 29.78 3.31 4.17 0.0
0 4 0 247214.66 9124.87 302.18 180.0
2 4 0 22937.38 596.99 87.94 180.0
4 4 0 8.36 1.73 3.41 0.0
6 4 0 78.65 6.12 8.33 180.0
8 4 0 2.07 0.75 1.70 0.0
10 4 0 102.71 6.88 8.71 180.0
12 4 0 690.69 26.04 15.11 180.0
14 4 0 4.73 0.94 0.73 0.0
2 5 0 4095.25 115.32 45.70 180.0
4 5 0 307.29 15.15 17.04 0.0
6 5 0 1.73 0.59 1.32 0.0
8 5 0 7.91 1.82 3.00 180.0
10 5 0 3.90 0.91 1.42 0.0
12 5 0 0.00 0.76 0.89 180.0
14 5 0 11.63 2.05 2.95 180.0
0 6 0 1220.31 61.03 36.20 180.0
2 6 0 42.16 3.38 5.66 0.0
4 6 0 796.54 32.97 23.07 180.0
6 6 0 11.30 1.74 3.39 0.0
8 6 0 1.78 0.60 0.81 0.0
10 6 0 3.28 0.80 0.56 180.0
12 6 0 1.71 0.79 1.06 0.0
14 6 0 1.64 0.78 0.87 180.0
2 7 0 123.14 7.63 9.75 0.0
4 7 0 9.99 2.01 3.57 0.0
6 7 0 15.80 2.58 4.41 180.0
8 7 0 7.81 1.40 2.06 0.0
10 7 0 260.35 14.61 10.91 180.0
12 7 0 41.14 4.65 5.20 180.0
14 7 0 3.88 0.96 1.31 180.0
0 8 0 7690.67 287.51 45.62 0.0
2 8 0 1575.02 51.08 29.02 0.0
4 8 0 67.81 6.29 8.43 0.0
6 8 0 0.00 0.54 1.01 180.0
8 8 0 3.37 1.05 2.21 0.0
10 8 0 219.98 12.98 10.58 0.0
12 8 0 3.92 1.41 2.34 0.0
14 8 0 0.70 0.58 0.42 0.0
2 9 0 161.67 9.57 10.54 0.0
4 9 0 17.40 2.95 4.85 180.0
6 9 0 3.23 1.01 2.15 180.0
8 9 0 0.77 0.58 0.88 0.0
10 9 0 5.44 1.72 2.36 180.0
12 9 0 0.21 0.67 1.03 0.0
0 10 0 56.88 7.66 6.06 0.0
2 10 0 40.32 4.88 5.97 0.0
4 10 0 9.76 2.36 3.30 0.0
6 10 0 1.11 0.53 0.14 0.0
8 10 0 0.00 0.47 0.22 180.0
10 10 0 3.41 1.25 2.02 180.0
12 10 0 2.71 0.87 1.01 0.0
2 11 0 97.56 8.34 8.36 180.0
4 11 0 27.71 4.37 5.00 0.0
6 11 0 0.52 0.57 0.44 180.0
8 11 0 0.44 0.50 0.33 0.0
10 11 0 7.50 1.74 3.68 0.0
0 12 0 25.97 2.45 1.30 180.0
2 12 0 118.84 9.12 8.59 180.0
4 12 0 10.59 2.25 2.86 180.0
6 12 0 2.44 1.00 1.39 0.0
8 12 0 2.05 1.23 2.27 180.0
10 12 0 4.75 1.55 2.81 180.0
2 13 0 3.16 1.14 1.35 0.0
4 13 0 6.82 1.89 2.50 180.0
6 13 0 2.68 0.93 0.64 0.0
8 13 0 1.05 0.55 0.55 0.0
0 14 0 3.65 2.18 2.24 180.0
2 14 0 1.84 0.72 0.02 0.0
4 14 0 1.75 0.96 1.12 180.0
6 14 0 1.86 0.77 0.73 180.0
8 14 0 0.61 0.59 0.15 0.0
2 15 0 1.20 0.78 0.83 0.0
4 15 0 0.99 0.56 0.28 180.0
6 15 0 0.19 0.64 0.41 180.0
0 16 0 0.97 1.06 0.40 180.0
2 16 0 1.23 0.86 1.09 0.0
1 1 1 11642.58 234.37 70.25 180.0
2 1 1 7112.94 128.13 79.73 180.0
3 1 1 17.83 1.42 2.62 180.0
4 1 1 1517.08 45.42 27.92 180.0
5 1 1 9.89 0.81 2.98 180.0
6 1 1 546.39 12.99 18.19 0.0
7 1 1 18.70 1.64 5.46 0.0
8 1 1 203.28 18.34 12.53 180.0
9 1 1 62.08 3.54 7.69 180.0
10 1 1 8.99 1.74 3.05 0.0
11 1 1 25.15 2.64 5.86 180.0
12 1 1 87.34 8.48 7.33 180.0
13 1 1 9.54 1.47 2.96 180.0
14 1 1 0.92 0.61 1.12 180.0
15 1 1 1.40 0.45 0.22 0.0
16 1 1 0.93 0.65 0.61 180.0
0 2 1 50.19 4.49 11.69 0.0
1 2 1 41.66 3.33 5.08 0.0
2 2 1 2375.69 55.46 46.92 0.0
3 2 1 69.65 2.85 7.57 0.0
4 2 1 1765.32 36.37 28.26 0.0
5 2 1 4.54 0.81 1.92 180.0
6 2 1 8.55 0.85 3.29 0.0
7 2 1 22.52 1.47 4.81 0.0
8 2 1 14.32 1.77 4.20 0.0
9 2 1 6.59 1.22 2.49 0.0
10 2 1 11.74 1.38 3.46 0.0
11 2 1 385.39 11.47 15.15 180.0
12 2 1 66.94 3.18 5.70 180.0
13 2 1 49.69 10.12 6.02 180.0
14 2 1 2.18 0.51 0.28 0.0
15 2 1 0.38 0.47 0.22 0.0
16 2 1 0.76 0.48 0.19 0.0
1 3 1 3603.69 71.36 42.76 0.0
2 3 1 5714.13 238.74 61.42 0.0
3 3 1 11.33 1.57 3.33 180.0
4 3 1 8.22 1.46 2.38 0.0
5 3 1 22.26 2.71 5.74 0.0
6 3 1 7.89 0.87 2.86 0.0
7 3 1 5.87 0.68 2.28 0.0
8 3 1 5.39 0.73 2.50 180.0
9 3 1 26.69 2.16 5.78 0.0
10 3 1 2.68 0.54 0.98 180.0
11 3 1 283.29 8.89 11.56 0.0
12 3 1 25.28 2.23 3.96 0.0
13 3 1 0.16 0.41 0.02 180.0
14 3 1 0.66 0.52 0.76 0.0
15 3 1 3.21 0.68 1.37 180.0
0 4 1 197.07 13.62 15.14 180.0
1 4 1 6484.63 129.11 54.38 0.0
2 4 1 163.57 33.50 20.25 0.0
3 4 1 102.69 20.12 7.37 0.0
4 4 1 7.84 0.96 3.31 0.0
5 4 1 31.14 2.39 6.13 180.0
6 4 1 48.68 3.07 7.31 0.0
7 4 1 74.65 3.81 8.62 0.0
8 4 1 3.49 0.56 1.74 0.0
9 4 1 41.30 2.60 5.82 180.0
10 4 1 23.51 2.07 4.79 0.0
11 4 1 88.97 4.03 6.76 180.0
12 4 1 17.18 1.64 3.14 180.0
13 4 1 32.12 2.10 3.60 0.0
14 4 1 0.11 0.78 0.42 180.0
15 4 1 2.58 0.61 1.17 180.0
1 5 1 5792.16 255.61 53.96 0.0
2 5 1 944.30 127.10 26.76 0.0
3 5 1 117.53 5.64 11.17 0.0
4 5 1 7.08 0.82 2.62 0.0
5 5 1 108.25 8.32 10.21 180.0
6 5 1 7.99 1.14 3.68 0.0
7 5 1 1.24 0.61 0.80 180.0
8 5 1 3.06 0.63 1.80 180.0
9 5 1 3.12 0.56 1.17 180.0
10 5 1 5.93 0.94 2.55 0.0
11 5 1 1.45 0.62 1.51 0.0
12 5 1 45.98 7.86 4.92 0.0
13 5 1 30.92 2.26 4.09 0.0
14 5 1 1.89 0.71 1.57 0.0
15 5 1 0.85 0.56 1.09 0.0
0 6 1 241.65 11.39 13.18 0.0
1 6 1 99.34 5.01 10.24 0.0
2 6 1 354.83 11.47 18.33 180.0
3 6 1 11.44 1.05 3.30 0.0
4 6 1 141.08 5.88 10.48 0.0
5 6 1 42.84 3.21 7.12 0.0
6 6 1 68.62 4.94 11.47 180.0
7 6 1 2.19 0.49 1.18 0.0
8 6 1 2.64 0.86 0.82 180.0
9 6 1 6.33 1.07 2.65 180.0
10 6 1 1.18 0.41 0.45 0.0
11 6 1 57.44 3.32 5.52 0.0
12 6 1 1.31 0.58 0.43 0.0
13 6 1 3.03 0.70 1.43 0.0
14 6 1 2.98 0.60 1.05 0.0
15 6 1 0.75 0.59 0.61 0.0
1 7 1 754.94 20.43 23.39 180.0
2 7 1 63.82 3.53 6.89 180.0
3 7 1 21.63 4.95 5.18 0.0
4 7 1 6.70 1.39 2.99 180.0
5 7 1 9.27 1.67 2.09 180.0
6 7 1 3.63 0.67 1.79 180.0
7 7 1 6.02 0.94 2.26 180.0
8 7 1 31.23 8.61 5.83 0.0
9 7 1 1.34 0.46 0.46 180.0
10 7 1 3.91 1.30 0.95 180.0
11 7 1 164.35 7.27 8.99 180.0
12 7 1 1.18 0.57 1.03 180.0
13 7 1 2.21 0.53 0.80 0.0
14 7 1 0.80 0.43 0.55 180.0
0 8 1 585.65 24.58 11.73 0.0
1 8 1 996.82 25.47 23.47 180.0
2 8 1 438.85 21.00 13.90 180.0
3 8 1 92.43 17.90 9.20 180.0
4 8 1 3.78 0.54 1.41 180.0
5 8 1 4.62 0.90 2.55 180.0
6 8 1 2.77 0.86 1.66 180.0
7 8 1 11.41 1.53 3.85 180.0
8 8 1 2.52 0.66 1.82 180.0
9 8 1 44.10 3.85 6.89 0.0
10 8 1 1.34 0.70 1.68 180.0
11 8 1 25.22 4.11 4.61 0.0
12 8 1 2.43 0.78 1.67 0.0
13 8 1 2.43 0.57 0.98 180.0
14 8 1 1.17 0.42 0.38 0.0
1 9 1 320.00 11.88 15.44 180.0
2 9 1 135.03 7.40 8.83 180.0
3 9 1 130.27 5.93 9.46 180.0
4 9 1 2.47 0.59 0.54 180.0
5 9 1 9.66 1.33 3.54 0.0
6 9 1 3.95 1.34 2.30 180.0
7 9 1 1.03 0.35 0.25 180.0
8 9 1 1.03 0.62 1.14 0.0
9 9 1 1.37 0.54 1.25 180.0
10 9 1 0.00 0.40 0.06 180.0
11 9 1 2.17 0.53 0.77 0.0
12 9 1 4.76 0.99 2.44 180.0
13 9 1 4.56 0.98 2.44 180.0
0 10 1 9.56 1.30 1.20 0.0
1 10 1 8.47 4.13 2.48 180.0
2 10 1 10.00 1.26 2.53 180.0
3 10 1 63.27 8.20 6.80 180.0
4 10 1 2.55 1.08 1.09 0.0
5 10 1 0.49 0.34 0.09 0.0
6 10 1 0.71 0.45 1.13 0.0
7 10 1 1.03 0.46 1.10 180.0
8 10 1 0.35 0.35 0.00 180.0
9 10 1 0.96 0.39 0.53 180.0
10 10 1 0.14 0.39 0.15 0.0
11 10 1 0.48 0.43 0.23 0.0
12 10 1 0.52 0.38 0.12 180.0
1 11 1 19.09 2.70 4.60 0.0
2 11 1 5.82 1.87 0.56 0.0
3 11 1 3.74 0.68 1.01 180.0
4 11 1 6.65 1.99 1.63 0.0
5 11 1 0.28 0.38 0.20 180.0
6 11 1 1.94 0.57 1.29 180.0
7 11 1 0.61 0.40 0.49 0.0
8 11 1 0.51 0.40 0.82 180.0
9 11 1 3.86 1.29 1.85 0.0
10 11 1 0.00 0.50 0.56 180.0
11 11 1 4.53 0.90 1.94 0.0
0 12 1 20.38 1.96 1.76 180.0
1 12 1 12.79 1.78 3.22 0.0
2 12 1 46.33 4.38 4.07 0.0
3 12 1 62.86 8.44 6.48 0.0
4 12 1 2.70 0.52 0.36 0.0
5 12 1 2.60 1.17 1.44 0.0
6 12 1 1.48 0.44 0.45 0.0
7 12 1 0.00 0.39 0.50 180.0
8 12 1 0.89 0.51 1.22 0.0
9 12 1 2.86 0.77 2.21 180.0
10 12 1 0.00 0.37 0.02 0.0
1 13 1 7.47 1.76 2.29 0.0
2 13 1 3.27 0.91 1.59 0.0
3 13 1 9.31 1.35 2.58 0.0
4 13 1 1.84 0.63 0.97 0.0
5 13 1 1.45 0.49 0.00 0.0
6 13 1 0.54 0.45 0.35 0.0
7 13 1 1.39 0.53 1.01 0.0
8 13 1 0.56 0.40 0.45 180.0
9 13 1 0.45 0.41 0.26 0.0
0 14 1 1.49 1.03 0.73 0.0
1 14 1 3.95 0.99 1.61 0.0
2 14 1 1.38 0.50 0.27 0.0
3 14 1 2.12 0.90 0.99 0.0
4 14 1 1.36 0.47 0.04 180.0
5 14 1 0.42 0.45 0.30 180.0
6 14 1 0.59 0.49 0.52 0.0
7 14 1 0.61 0.48 0.58 0.0
8 14 1 0.16 0.38 0.02 0.0
1 15 1 0.13 0.54 0.45 180.0
2 15 1 0.86 0.48 0.11 180.0
3 15 1 0.69 0.41 0.39 0.0
4 15 1 0.26 0.42 0.14 180.0
5 15 1 0.53 0.58 0.30 0.0
0 16 1 3.35 1.04 0.65 180.0
1 16 1 0.79 0.63 1.11 180.0
2 16 1 0.63 0.51 0.13 180.0
0 0 2 28180.71 1204.50 155.87 180.0
1 0 2 7517.45 253.09 149.14 0.0
2 0 2 3371.71 99.80 51.35 0.0
3 0 2 5140.39 123.88 42.83 0.0
4 0 2 321.46 11.88 17.33 180.0
5 0 2 4.74 1.00 2.20 0.0
6 0 2 477.47 18.28 22.01 0.0
7 0 2 630.75 21.61 20.40 180.0
8 0 2 680.46 24.62 22.56 180.0
9 0 2 45.77 4.53 7.18 0.0
10 0 2 7.32 1.52 2.92 180.0
11 0 2 19.47 2.86 4.83 180.0
12 0 2 99.57 6.40 7.10 0.0
13 0 2 377.49 15.81 11.91 0.0
14 0 2 11.20 2.34 3.75 0.0
15 0 2 0.00 0.68 0.05 180.0
16 0 2 3.11 0.89 1.56 0.0
1 1 2 55.31 1.78 3.87 0.0
2 1 2 850.70 17.24 14.80 0.0
3 1 2 383.61 11.45 24.25 0.0
4 1 2 1686.77 32.57 34.52 180.0
5 1 2 3.73 0.80 1.39 180.0
6 1 2 3.16 0.45 1.79 0.0
7 1 2 5.37 1.01 3.00 0.0
8 1 2 9.38 1.33 3.67 180.0
9 1 2 1.39 0.38 0.93 180.0
10 1 2 3.95 0.99 1.77 0.0
11 1 2 3.64 0.79 2.12 180.0
12 1 2 11.97 1.53 3.63 0.0
13 1 2 8.78 1.32 3.36 0.0
14 1 2 5.50 0.92 1.81 0.0
15 1 2 2.25 0.58 1.08 0.0
16 1 2 0.48 0.46 0.54 0.0
0 2 2 3436.46 118.83 49.69 180.0
1 2 2 3811.29 108.10 50.42 0.0
2 2 2 573.22 29.31 19.48 0.0
3 2 2 192.73 6.78 14.37 0.0
4 2 2 57.29 3.11 8.72 180.0
5 2 2 66.48 3.54 8.13 180.0
6 2 2 58.12 2.84 7.57 0.0
7 2 2 68.91 3.69 9.83 0.0
8 2 2 2.21 0.41 1.19 0.0
9 2 2 3.77 0.86 1.87 180.0
10 2 2 7.93 1.02 2.84 180.0
11 2 2 3.34 1.27 1.93 180.0
12 2 2 1.15 0.55 1.10 0.0
13 2 2 0.72 0.41 0.13 0.0
14 2 2 1.06 0.51 0.61 180.0
15 2 2 1.24 0.58 1.14 0.0
16 2 2 0.00 0.43 0.33 0.0
1 3 2 19.59 1.88 4.87 180.0
2 3 2 192.14 7.83 18.27 180.0
3 3 2 8.00 2.94 4.21 0.0
4 3 2 1107.02 27.98 30.62 180.0
5 3 2 22.38 2.20 6.66 0.0
6 3 2 4.99 0.69 2.30 0.0
7 3 2 17.50 1.67 4.54 0.0
8 3 2 27.52 2.09 5.49 180.0
9 3 2 1.95 0.41 0.91 0.0
10 3 2 58.02 3.41 7.02 0.0
11 3 2 3.96 0.86 2.21 180.0
12 3 2 19.89 2.00 4.49 0.0
13 3 2 13.85 1.54 3.38 0.0
14 3 2 5.51 0.93 2.10 0.0
15 3 2 0.69 0.85 0.51 180.0
0 4 2 2299.11 115.73 50.06 180.0
1 4 2 9322.87 185.36 71.44 180.0
2 4 2 213.74 8.35 16.16 180.0
3 4 2 181.50 7.14 11.73 180.0
4 4 2 17.82 1.39 4.41 180.0
5 4 2 19.42 1.65 4.11 180.0
6 4 2 39.18 3.23 8.17 180.0
7 4 2 16.74 3.35 5.13 0.0
8 4 2 41.88 3.10 7.32 0.0
9 4 2 10.79 1.28 3.57 0.0
10 4 2 1.83 0.52 1.15 0.0
11 4 2 3.55 0.91 1.36 180.0
12 4 2 30.96 4.17 4.67 180.0
13 4 2 41.40 5.37 5.27 180.0
14 4 2 8.73 1.19 2.58 180.0
15 4 2 2.68 0.63 1.15 180.0
1 5 2 283.73 14.95 19.86 180.0
2 5 2 296.54 9.47 16.41 180.0
3 5 2 108.42 6.68 11.45 180.0
4 5 2 89.61 6.63 9.75 180.0
5 5 2 12.80 1.10 3.18 0.0
6 5 2 161.92 6.59 11.75 0.0
7 5 2 3.67 0.64 1.81 180.0
8 5 2 5.89 1.32 3.17 180.0
9 5 2 2.57 0.88 2.52 180.0
10 5 2 3.98 0.71 1.80 0.0
11 5 2 3.58 0.84 2.17 0.0
12 5 2 5.02 0.96 2.11 180.0
13 5 2 10.42 1.34 3.10 180.0
14 5 2 4.05 0.82 1.74 180.0
15 5 2 0.25 0.42 0.16 0.0
0 6 2 94.51 6.65 10.23 0.0
1 6 2 9.25 1.58 2.79 180.0
2 6 2 16.95 1.12 2.77 0.0
3 6 2 1189.54 62.95 28.04 180.0
4 6 2 154.56 5.85 9.52 180.0
5 6 2 34.46 2.87 6.77 0.0
6 6 2 33.66 2.46 5.73 180.0
7 6 2 2.27 0.55 1.40 180.0
8 6 2 5.19 0.95 2.55 0.0
9 6 2 30.98 2.80 5.52 180.0
10 6 2 0.58 0.39 0.24 0.0
11 6 2 41.01 8.35 5.38 0.0
12 6 2 1.33 0.61 1.12 0.0
13 6 2 4.94 0.95 2.20 180.0
14 6 2 1.71 0.57 0.83 180.0
15 6 2 0.92 1.04 1.22 180.0
1 7 2 31.71 2.27 4.63 0.0
2 7 2 536.83 15.53 19.30 0.0
3 7 2 12.08 1.22 3.46 0.0
4 7 2 11.13 1.20 3.41 0.0
5 7 2 60.30 3.81 7.54 180.0
6 7 2 8.26 1.25 2.26 0.0
7 7 2 2.25 0.62 0.56 0.0
8 7 2 1.59 0.48 0.01 180.0
9 7 2 1.44 0.81 0.91 0.0
10 7 2 9.06 1.38 3.18 180.0
11 7 2 2.70 0.66 1.20 180.0
12 7 2 13.29 1.90 4.04 180.0
13 7 2 1.47 0.46 0.04 180.0
14 7 2 0.76 0.41 0.31 180.0
0 8 2 178.91 12.07 10.26 0.0
1 8 2 94.56 4.99 7.93 0.0
2 8 2 39.36 2.77 3.90 0.0
3 8 2 302.13 16.05 14.19 0.0
4 8 2 42.24 8.33 7.58 0.0
5 8 2 4.50 0.81 2.20 180.0
6 8 2 1.97 0.51 1.17 0.0
7 8 2 3.32 0.65 1.57 180.0
8 8 2 0.99 0.39 0.63 180.0
9 8 2 1.30 0.41 0.09 180.0
10 8 2 3.71 0.80 1.85 0.0
11 8 2 2.25 0.73 0.69 180.0
12 8 2 0.93 0.49 0.50 0.0
13 8 2 4.88 0.85 2.11 0.0
14 8 2 1.37 0.52 0.82 0.0
1 9 2 56.76 4.06 5.73 0.0
2 9 2 118.56 7.53 9.10 0.0
3 9 2 42.92 3.61 6.19 0.0
4 9 2 2.73 0.58 1.57 0.0
5 9 2 0.22 0.43 0.12 180.0
6 9 2 1.66 0.38 0.26 0.0
7 9 2 1.88 0.96 0.89 0.0
8 9 2 2.09 0.86 2.20 180.0
9 9 2 1.70 0.64 1.32 0.0
10 9 2 0.68 0.37 0.16 0.0
11 9 2 1.21 0.51 0.81 0.0
12 9 2 1.17 0.52 1.04 0.0
13 9 2 0.56 0.39 0.12 180.0
0 10 2 15.73 2.02 2.46 180.0
1 10 2 19.41 2.21 4.07 0.0
2 10 2 3.18 0.51 0.11 180.0
3 10 2 15.70 1.80 3.35 0.0
4 10 2 14.00 6.52 4.33 0.0
5 10 2 1.28 0.48 1.16 0.0
6 10 2 0.34 0.50 1.07 0.0
7 10 2 1.17 0.58 1.46 180.0
8 10 2 0.86 0.46 0.80 180.0
9 10 2 1.76 0.67 1.55 0.0
10 10 2 0.83 0.64 1.49 180.0
11 10 2 0.00 0.38 0.14 180.0
12 10 2 0.61 0.40 0.36 180.0
1 11 2 10.23 1.64 2.70 180.0
2 11 2 28.42 3.74 5.42 180.0
3 11 2 7.83 1.57 2.94 0.0
4 11 2 5.85 0.90 1.39 0.0
5 11 2 0.35 0.37 0.67 180.0
6 11 2 0.00 0.36 0.25 0.0
7 11 2 1.10 0.81 0.90 180.0
8 11 2 1.60 0.53 0.34 0.0
9 11 2 0.09 0.46 0.86 180.0
10 11 2 1.21 1.26 1.34 0.0
11 11 2 0.38 0.39 0.43 0.0
0 12 2 30.38 3.42 4.23 0.0
1 12 2 9.13 2.87 2.25 180.0
2 12 2 33.29 2.82 4.57 180.0
3 12 2 8.51 1.71 1.50 180.0
4 12 2 4.08 1.11 2.41 180.0
5 12 2 0.85 0.41 0.30 0.0
6 12 2 0.48 0.58 0.64 0.0
7 12 2 0.62 0.64 0.45 0.0
8 12 2 1.87 1.44 0.85 180.0
9 12 2 0.78 0.66 0.42 0.0
10 12 2 1.13 0.40 0.49 180.0
1 13 2 4.04 1.02 0.78 180.0
2 13 2 1.29 0.65 1.03 180.0
3 13 2 29.02 2.80 4.16 180.0
4 13 2 4.29 1.25 2.38 180.0
5 13 2 1.73 0.77 0.98 0.0
6 13 2 0.42 0.40 0.38 0.0
7 13 2 0.63 0.41 0.33 180.0
8 13 2 0.00 0.49 0.89 0.0
9 13 2 1.52 0.46 0.53 180.0
0 14 2 0.00 0.88 0.41 0.0
1 14 2 0.75 0.61 0.77 0.0
2 14 2 0.91 0.47 0.23 0.0
3 14 2 1.35 1.09 1.07 180.0
4 14 2 1.38 0.57 0.68 180.0
5 14 2 1.47 0.55 0.77 180.0
6 14 2 0.60 0.65 0.92 180.0
7 14 2 0.69 1.04 0.66 0.0
1 15 2 0.70 0.52 0.10 180.0
2 15 2 1.73 0.49 0.47 0.0
3 15 2 0.48 0.44 0.13 0.0
4 15 2 0.60 0.51 0.18 180.0
5 15 2 0.57 0.52 0.15 180.0
0 16 2 2.34 0.82 0.67 180.0
1 16 2 0.27 0.57 0.13 0.0
1 1 3 141.44 7.59 20.39 0.0
2 1 3 217.20 5.54 8.02 180.0
3 1 3 3.85 0.42 1.86 180.0
4 1 3 2932.24 57.72 37.56 0.0
5 1 3 50.77 5.28 6.59 0.0
6 1 3 161.64 5.81 12.83 180.0
7 1 3 50.16 3.05 7.72 0.0
8 1 3 32.37 2.76 7.08 180.0
9 1 3 96.72 4.68 8.96 0.0
10 1 3 6.93 2.04 3.01 0.0
11 1 3 3.53 0.63 1.40 0.0
12 1 3 1.67 0.90 1.47 180.0
13 1 3 3.70 0.82 1.77 180.0
14 1 3 0.16 0.50 0.69 180.0
15 1 3 1.26 0.56 1.13 180.0
16 1 3 0.91 0.55 0.91 180.0
0 2 3 4074.36 169.14 70.79 180.0
1 2 3 52.24 5.55 18.16 180.0
2 2 3 234.36 9.38 20.23 0.0
3 2 3 537.59 14.18 18.86 180.0
4 2 3 201.79 6.06 11.97 180.0
5 2 3 451.18 12.49 22.54 180.0
6 2 3 8.13 2.01 3.97 180.0
7 2 3 343.73 9.50 14.83 0.0
8 2 3 7.10 0.73 2.30 180.0
9 2 3 1.58 0.43 1.16 180.0
10 2 3 1.50 0.48 1.15 0.0
11 2 3 1.33 0.47 0.96 180.0
12 2 3 9.47 1.38 2.64 180.0
13 2 3 23.43 2.30 4.59 180.0
14 2 3 1.07 0.63 0.49 180.0
15 2 3 0.88 0.53 0.85 180.0
16 2 3 1.91 0.68 1.35 0.0
1 3 3 205.22 20.13 15.22 180.0
2 3 3 272.37 9.18 11.86 0.0
3 3 3 97.60 11.09 10.89 180.0
4 3 3 132.71 5.38 11.44 180.0
5 3 3 65.06 3.71 9.25 0.0
6 3 3 3.57 0.57 1.74 0.0
7 3 3 40.66 2.69 6.96 180.0
8 3 3 327.45 10.27 15.45 0.0
9 3 3 1.20 0.40 0.87 0.0
10 3 3 60.56 7.10 7.50 180.0
11 3 3 1.75 0.69 1.42 180.0
12 3 3 0.39 0.65 1.44 0.0
13 3 3 1.31 0.57 0.98 0.0
14 3 3 0.34 0.44 0.08 180.0
15 3 3 0.09 0.41 0.22 180.0
0 4 3 14771.52 421.44 76.71 180.0
1 4 3 442.65 15.20 19.48 180.0
2 4 3 3981.83 147.33 44.58 0.0
3 4 3 557.96 17.88 24.05 0.0
4 4 3 5.73 0.68 2.23 180.0
5 4 3 3.02 0.42 1.23 180.0
6 4 3 6.80 0.89 2.72 0.0
7 4 3 9.25 1.06 2.85 0.0
8 4 3 14.53 1.71 4.48 0.0
9 4 3 14.70 1.50 3.88 180.0
10 4 3 15.46 1.69 4.35 0.0
11 4 3 7.18 1.30 3.25 0.0
12 4 3 2.11 0.62 1.34 180.0
13 4 3 3.09 0.79 1.08 180.0
14 4 3 1.08 0.65 1.16 180.0
15 4 3 0.40 0.50 0.02 180.0
1 5 3 8.84 1.38 3.63 180.0
2 5 3 13.93 1.46 3.66 180.0
3 5 3 17.75 1.61 4.49 0.0
4 5 3 489.24 15.78 19.60 180.0
5 5 3 5.06 1.32 2.39 180.0
6 5 3 5.01 0.77 2.06 0.0
7 5 3 134.06 6.00 10.46 180.0
8 5 3 10.75 1.52 4.06 0.0
9 5 3 23.84 2.52 5.81 180.0
10 5 3 2.52 0.51 0.92 0.0
11 5 3 9.83 1.38 2.96 180.0
12 5 3 12.84 1.99 3.32 0.0
13 5 3 3.45 1.02 1.70 0.0
14 5 3 0.18 0.56 0.92 0.0
15 5 3 3.25 0.83 1.79 0.0
0 6 3 13.23 2.09 4.65 0.0
1 6 3 6.16 1.01 2.40 0.0
2 6 3 26.76 2.48 6.25 0.0
3 6 3 197.30 8.99 15.37 0.0
4 6 3 6.29 0.85 1.91 180.0
5 6 3 2.51 0.54 1.50 0.0
6 6 3 8.09 1.04 2.80 180.0
7 6 3 4.29 1.04 2.35 180.0
8 6 3 0.80 0.36 0.49 180.0
9 6 3 1.38 0.47 0.90 0.0
10 6 3 1.71 0.53 1.18 180.0
11 6 3 0.79 0.58 1.09 180.0
12 6 3 1.02 0.59 1.27 0.0
13 6 3 6.67 1.24 2.81 0.0
14 6 3 2.83 0.60 0.97 0.0
1 7 3 83.70 18.02 10.53 0.0
2 7 3 14.94 1.14 2.55 0.0
3 7 3 5.13 0.88 2.46 0.0
4 7 3 3.59 0.87 1.80 0.0
5 7 3 12.92 1.39 3.14 180.0
6 7 3 4.04 0.83 2.46 180.0
7 7 3 3.91 0.80 2.14 0.0
8 7 3 2.28 0.56 1.42 180.0
9 7 3 9.57 1.43 3.37 180.0
10 7 3 1.94 0.60 1.46 180.0
11 7 3 1.65 0.48 0.69 0.0
12 7 3 0.98 0.70 0.19 180.0
13 7 3 1.47 0.44 0.02 0.0
14 7 3 0.65 0.40 0.16 180.0
0 8 3 86.41 7.31 8.94 0.0
1 8 3 78.28 4.72 8.19 180.0
2 8 3 54.12 6.64 7.83 180.0
3 8 3 111.18 5.67 9.92 180.0
4 8 3 110.04 6.00 9.84 180.0
5 8 3 3.21 0.59 1.22 180.0
6 8 3 2.62 0.71 1.75 0.0
7 8 3 5.12 0.83 1.78 180.0
8 8 3 1.23 0.54 1.36 180.0
9 8 3 7.49 2.31 3.64 0.0
10 8 3 19.33 3.36 3.65 180.0
11 8 3 0.96 0.51 0.81 180.0
12 8 3 2.59 0.74 1.69 0.0
13 8 3 1.40 0.41 0.16 0.0
1 9 3 3.43 0.48 0.36 0.0
2 9 3 15.26 3.14 3.16 0.0
3 9 3 1.18 0.40 0.61 0.0
4 9 3 3.65 0.67 1.55 0.0
5 9 3 2.53 0.42 0.24 0.0
6 9 3 3.57 0.82 0.70 180.0
7 9 3 4.58 1.39 2.00 0.0
8 9 3 3.86 0.91 2.52 180.0
9 9 3 7.16 1.25 3.11 0.0
10 9 3 1.36 0.48 0.73 0.0
11 9 3 2.62 0.58 1.14 0.0
12 9 3 5.48 1.09 2.66 180.0
13 9 3 1.39 0.65 0.58 180.0
0 10 3 0.49 0.52 0.73 180.0
1 10 3 4.60 0.89 1.46 180.0
2 10 3 8.63 1.31 2.61 180.0
3 10 3 9.81 1.54 2.80 180.0
4 10 3 1.23 0.49 1.48 0.0
5 10 3 1.55 0.61 1.41 180.0
6 10 3 1.14 0.57 0.07 180.0
7 10 3 0.35 0.40 0.37 0.0
8 10 3 0.37 0.42 0.23 180.0
9 10 3 1.19 0.53 0.03 180.0
10 10 3 0.44 0.85 0.54 0.0
11 10 3 0.57 0.41 0.17 180.0
12 10 3 0.09 0.40 0.49 180.0
1 11 3 6.79 1.23 2.71 180.0
2 11 3 4.05 1.29 2.11 180.0
3 11 3 2.19 0.59 0.91 180.0
4 11 3 1.63 0.58 0.98 180.0
5 11 3 1.04 0.37 0.58 180.0
6 11 3 2.01 2.06 1.18 0.0
7 11 3 2.88 0.82 1.68 0.0
8 11 3 1.42 0.49 0.47 180.0
9 11 3 0.56 0.39 0.45 0.0
10 11 3 0.25 0.41 0.52 0.0
11 11 3 0.81 0.60 0.49 0.0
0 12 3 10.61 2.05 2.45 180.0
1 12 3 13.12 2.56 3.52 0.0
2 12 3 28.95 2.57 4.47 0.0
3 12 3 10.44 1.82 3.20 0.0
4 12 3 2.74 0.78 1.50 0.0
5 12 3 1.24 0.49 1.20 0.0
6 12 3 0.68 0.41 0.73 180.0
7 12 3 0.68 0.43 0.12 0.0
8 12 3 0.89 0.57 1.18 0.0
9 12 3 1.62 0.59 1.26 180.0
10 12 3 0.68 0.39 0.07 180.0
1 13 3 0.67 0.54 0.78 180.0
2 13 3 2.37 0.58 0.16 180.0
3 13 3 1.90 0.72 0.45 180.0
4 13 3 1.26 0.55 0.61 0.0
5 13 3 1.00 0.46 0.79 0.0
6 13 3 1.22 0.94 1.17 0.0
7 13 3 0.87 0.42 0.16 180.0
8 13 3 1.17 0.40 0.38 180.0
9 13 3 0.73 0.45 0.58 180.0
0 14 3 2.27 0.72 0.84 0.0
1 14 3 1.96 0.54 0.03 0.0
2 14 3 0.24 0.58 0.61 180.0
3 14 3 0.44 0.49 0.64 0.0
4 14 3 1.32 0.50 0.01 0.0
5 14 3 0.17 0.38 0.16 0.0
6 14 3 0.04 0.38 0.70 0.0
7 14 3 0.54 0.39 0.08 0.0
1 15 3 0.91 0.82 0.44 0.0
2 15 3 0.95 0.54 0.91 0.0
3 15 3 0.14 0.52 0.65 0.0
4 15 3 0.46 1.05 0.27 180.0
5 15 3 1.16 0.47 0.21 180.0
0 16 3 1.46 0.66 0.87 180.0
1 16 3 1.13 0.54 0.52 180.0
0 0 4 7048.82 303.89 70.73 180.0
1 0 4 8190.27 278.57 89.48 180.0
2 0 4 23176.83 722.17 101.05 0.0
3 0 4 684.93 24.93 22.35 180.0
4 0 4 998.13 34.05 24.51 180.0
5 0 4 389.21 16.37 20.00 180.0
6 0 4 1728.38 50.61 29.36 180.0
7 0 4 1371.12 40.83 28.88 0.0
8 0 4 2.90 0.93 1.88 180.0
9 0 4 135.31 9.16 11.76 0.0
10 0 4 1.49 0.87 1.62 180.0
11 0 4 0.76 0.63 0.68 0.0
12 0 4 26.17 3.07 4.42 180.0
13 0 4 0.98 0.74 0.81 0.0
14 0 4 3.39 1.48 2.18 0.0
15 0 4 1.74 0.62 0.07 180.0
16 0 4 0.76 0.68 0.00 0.0
1 1 4 2888.17 150.58 46.16 0.0
2 1 4 25.03 1.59 5.17 0.0
3 1 4 972.76 66.04 31.37 180.0
4 1 4 1598.83 34.51 28.78 180.0
5 1 4 4.58 0.48 1.76 180.0
6 1 4 4.47 0.55 1.54 0.0
7 1 4 5.20 0.91 2.97 180.0
8 1 4 2.19 0.63 1.43 0.0
9 1 4 0.84 0.48 1.14 180.0
10 1 4 1.35 0.72 2.07 0.0
11 1 4 2.21 0.62 1.31 0.0
12 1 4 6.00 1.08 2.43 0.0
13 1 4 3.29 1.03 2.39 0.0
14 1 4 4.17 1.01 2.09 0.0
15 1 4 0.33 0.66 1.28 0.0
16 1 4 0.39 0.51 0.51 180.0
0 2 4 1155.10 53.70 32.33 0.0
1 2 4 1427.06 46.87 29.75 0.0
2 2 4 867.31 160.76 29.45 180.0
3 2 4 59.39 5.19 8.90 180.0
4 2 4 225.49 8.74 19.02 0.0
5 2 4 3.11 0.55 1.90 0.0
6 2 4 4.71 0.54 1.63 180.0
7 2 4 8.92 1.12 3.69 0.0
8 2 4 10.19 1.31 2.65 180.0
9 2 4 1.41 0.47 0.45 0.0
10 2 4 6.81 1.07 2.93 0.0
11 2 4 2.89 0.49 0.73 180.0
12 2 4 8.46 1.25 3.05 180.0
13 2 4 4.12 0.84 1.85 180.0
14 2 4 2.65 0.76 1.52 0.0
15 2 4 0.55 0.82 1.30 0.0
1 3 4 252.77 10.12 16.84 0.0
2 3 4 486.64 15.48 22.04 180.0
3 3 4 187.68 7.80 15.83 180.0
4 3 4 24.36 5.35 6.57 180.0
5 3 4 22.05 1.51 4.02 0.0
6 3 4 65.58 4.00 9.35 180.0
7 3 4 4.76 0.67 1.76 180.0
8 3 4 118.42 4.85 9.65 0.0
9 3 4 26.54 2.10 4.91 0.0
10 3 4 0.75 0.35 0.29 180.0
11 3 4 0.90 0.56 0.60 180.0
12 3 4 37.94 4.46 5.07 0.0
13 3 4 7.68 1.12 2.16 0.0
14 3 4 1.16 0.47 0.06 180.0
15 3 4 0.71 0.50 0.55 180.0
0 4 4 25.95 4.91 7.79 0.0
1 4 4 462.65 188.30 20.47 0.0
2 4 4 793.67 32.38 26.44 180.0
3 4 4 382.33 18.70 20.03 0.0
4 4 4 215.91 16.30 16.37 0.0
5 4 4 9.53 3.35 4.18 0.0
6 4 4 127.04 6.98 15.20 0.0
7 4 4 476.85 15.97 21.38 180.0
8 4 4 22.28 2.39 5.92 0.0
9 4 4 15.34 1.74 4.38 180.0
10 4 4 2.38 0.70 1.65 0.0
11 4 4 0.43 0.49 0.76 180.0
12 4 4 3.93 0.94 2.29 0.0
13 4 4 2.26 0.59 0.81 0.0
14 4 4 1.07 0.67 1.36 180.0
15 4 4 0.69 0.55 0.08 0.0
1 5 4 2.12 0.73 1.63 180.0
2 5 4 41.31 3.22 6.64 180.0
3 5 4 91.67 5.72 11.64 180.0
4 5 4 138.54 6.13 10.74 0.0
5 5 4 310.61 14.98 17.02 0.0
6 5 4 8.10 1.11 3.45 180.0
7 5 4 43.22 8.87 8.66 180.0
8 5 4 29.17 3.77 5.89 0.0
9 5 4 9.11 1.45 2.63 0.0
10 5 4 2.68 0.57 1.13 180.0
11 5 4 2.53 1.12 0.50 180.0
12 5 4 1.72 0.57 0.99 180.0
13 5 4 5.44 1.55 2.04 180.0
14 5 4 1.99 0.64 1.17 180.0
15 5 4 0.12 0.46 0.38 180.0
0 6 4 631.54 27.85 24.43 0.0
1 6 4 11.98 1.55 3.73 0.0
2 6 4 39.83 3.76 7.99 180.0
3 6 4 218.53 10.58 16.05 180.0
4 6 4 1.90 0.40 1.35 0.0
5 6 4 23.71 2.80 7.24 0.0
6 6 4 9.52 1.57 2.39 180.0
7 6 4 1.92 0.56 1.61 180.0
8 6 4 1.19 0.46 0.83 0.0
9 6 4 16.18 5.06 5.28 180.0
10 6 4 2.00 0.56 1.22 0.0
11 6 4 7.70 1.48 3.11 0.0
12 6 4 1.65 0.63 1.49 0.0
13 6 4 1.09 0.49 0.27 0.0
14 6 4 0.48 0.46 0.63 180.0
1 7 4 10.41 1.44 3.45 0.0
2 7 4 11.81 1.61 3.24 0.0
3 7 4 26.21 2.81 5.75 0.0
4 7 4 104.87 6.05 10.16 0.0
5 7 4 9.26 1.34 4.12 180.0
6 7 4 5.12 1.39 1.66 180.0
7 7 4 2.07 0.58 0.74 0.0
8 7 4 1.24 0.38 0.65 180.0
9 7 4 3.49 0.73 1.71 180.0
10 7 4 1.09 1.40 1.57 180.0
11 7 4 2.43 0.67 1.50 180.0
12 7 4 5.68 0.96 1.82 180.0
13 7 4 0.69 0.53 0.98 0.0
14 7 4 0.56 0.39 0.02 0.0
0 8 4 21.26 2.64 3.35 180.0
1 8 4 25.32 2.94 5.26 180.0
2 8 4 30.91 3.02 6.51 0.0
3 8 4 7.41 1.09 1.94 0.0
4 8 4 87.27 10.50 8.84 180.0
5 8 4 1.92 1.00 1.04 180.0
6 8 4 11.29 1.51 3.56 180.0
7 8 4 26.98 3.05 5.79 0.0
8 8 4 3.04 0.69 1.79 180.0
9 8 4 7.32 1.32 3.36 0.0
10 8 4 6.95 1.19 2.99 180.0
11 8 4 5.34 0.91 2.00 180.0
12 8 4 1.85 0.56 1.04 0.0
13 8 4 0.07 0.39 0.17 180.0
1 9 4 7.12 1.23 2.48 180.0
2 9 4 4.55 0.72 1.05 0.0
3 9 4 12.67 3.78 4.85 0.0
4 9 4 21.02 2.72 5.24 0.0
5 9 4 2.02 1.22 0.53 0.0
6 9 4 2.92 0.88 2.14 180.0
7 9 4 1.25 0.81 0.15 180.0
8 9 4 4.47 0.88 2.27 180.0
9 9 4 3.79 1.45 2.03 0.0
10 9 4 0.45 0.38 0.12 0.0
11 9 4 0.12 0.40 0.11 0.0
12 9 4 0.23 0.38 0.21 180.0
13 9 4 0.32 0.40 0.01 0.0
0 10 4 54.14 6.81 9.20 180.0
1 10 4 1.26 0.46 0.67 180.0
2 10 4 5.37 1.38 1.49 0.0
3 10 4 5.20 1.25 2.45 0.0
4 10 4 2.56 0.97 0.95 0.0
5 10 4 7.72 1.24 2.92 180.0
6 10 4 3.43 0.67 1.19 0.0
7 10 4 0.77 0.53 1.16 0.0
8 10 4 0.31 0.41 0.48 180.0
9 10 4 1.20 0.64 1.51 0.0
10 10 4 0.06 0.40 0.37 180.0
11 10 4 1.16 0.53 0.21 0.0
12 10 4 0.89 0.51 1.06 180.0
1 11 4 2.22 1.18 2.32 180.0
2 11 4 1.91 0.77 0.73 0.0
3 11 4 1.98 0.68 0.92 0.0
4 11 4 6.95 2.64 3.26 180.0
5 11 4 1.10 0.65 0.61 180.0
6 11 4 0.94 0.64 0.74 0.0
7 11 4 1.76 0.49 0.55 180.0
8 11 4 2.16 1.03 0.73 0.0
9 11 4 0.81 0.47 0.30 180.0
10 11 4 0.67 0.37 0.21 180.0
11 11 4 1.55 0.43 0.41 0.0
0 12 4 3.62 1.05 1.22 180.0
1 12 4 11.55 1.69 3.34 180.0
2 12 4 1.30 0.73 1.49 0.0
3 12 4 1.10 0.59 0.97 0.0
4 12 4 2.59 1.09 0.71 0.0
5 12 4 0.19 0.44 0.49 0.0
6 12 4 1.43 0.65 1.32 0.0
7 12 4 4.00 0.77 1.32 180.0
8 12 4 0.36 0.99 0.60 0.0
9 12 4 0.07 0.42 0.37 180.0
10 12 4 0.00 0.44 0.40 0.0
1 13 4 2.12 0.74 1.34 0.0
2 13 4 2.96 1.12 1.85 180.0
3 13 4 4.79 1.58 3.19 180.0
4 13 4 1.15 0.63 0.79 180.0
5 13 4 0.63 0.66 0.34 0.0
6 13 4 0.05 0.39 0.02 180.0
7 13 4 0.15 0.37 0.01 0.0
8 13 4 0.33 0.46 0.76 0.0
9 13 4 0.47 0.41 0.35 180.0
0 14 4 3.80 1.45 1.97 0.0
1 14 4 0.98 0.55 1.31 0.0
2 14 4 0.39 1.08 0.19 0.0
3 14 4 0.00 0.46 0.09 180.0
4 14 4 0.31 0.51 0.48 180.0
5 14 4 0.17 0.39 0.50 180.0
6 14 4 0.31 0.34 0.42 180.0
7 14 4 0.06 0.39 0.20 0.0
1 15 4 0.56 0.42 0.42 0.0
2 15 4 0.29 0.52 0.15 0.0
3 15 4 0.00 0.45 0.40 0.0
4 15 4 0.93 0.47 0.05 180.0
5 15 4 0.00 0.52 0.31 180.0
1 1 5 70.83 4.10 8.71 180.0
2 1 5 85.40 5.04 11.83 180.0
3 1 5 1965.94 82.93 36.67 0.0
4 1 5 131.36 11.55 12.15 180.0
5 1 5 816.20 23.58 27.45 0.0
6 1 5 9.65 1.03 2.95 180.0
7 1 5 271.50 9.08 15.73 0.0
8 1 5 134.61 9.45 12.32 180.0
9 1 5 0.00 0.34 0.46 0.0
10 1 5 1.44 0.65 1.14 180.0
11 1 5 0.99 0.44 0.48 0.0
12 1 5 0.26 0.53 0.88 0.0
13 1 5 1.07 0.53 0.67 180.0
14 1 5 0.13 0.54 0.63 180.0
15 1 5 0.00 0.45 0.00 0.0
0 2 5 16313.87 598.44 85.43 0.0
1 2 5 86.66 7.14 12.13 0.0
2 2 5 411.62 11.79 14.64 0.0
3 2 5 603.03 30.55 28.49 180.0
4 2 5 724.71 33.07 25.24 0.0
5 2 5 649.02 16.88 23.28 0.0
6 2 5 103.92 4.60 10.83 0.0
7 2 5 57.24 3.21 7.98 0.0
8 2 5 9.44 1.24 3.86 180.0
9 2 5 3.47 0.73 1.76 180.0
10 2 5 0.67 0.43 0.91 0.0
11 2 5 17.07 2.02 4.47 0.0
12 2 5 6.27 1.20 2.74 0.0
13 2 5 2.62 0.88 1.73 180.0
14 2 5 0.06 0.48 0.12 0.0
15 2 5 0.37 0.47 0.13 180.0
1 3 5 18.34 1.66 4.23 180.0
2 3 5 24.59 2.78 7.24 0.0
3 3 5 134.86 16.23 15.07 180.0
4 3 5 15.58 2.24 4.50 180.0
5 3 5 2438.65 79.28 39.80 180.0
6 3 5 95.50 5.28 11.73 0.0
7 3 5 11.04 1.50 4.66 180.0
8 3 5 1.56 0.52 1.09 0.0
9 3 5 2.55 0.60 1.74 180.0
10 3 5 17.97 3.76 5.29 0.0
11 3 5 0.70 0.44 0.03 180.0
12 3 5 21.87 3.03 3.83 180.0
13 3 5 0.84 0.78 0.31 0.0
14 3 5 0.64 0.48 0.15 0.0
15 3 5 0.59 0.45 0.07 180.0
0 4 5 439.52 35.32 25.28 0.0
1 4 5 225.73 10.41 16.30 0.0
2 4 5 56.02 13.96 13.39 180.0
3 4 5 28.91 2.46 5.38 180.0
4 4 5 666.34 21.21 24.87 0.0
5 4 5 1553.40 39.85 28.69 0.0
6 4 5 13.47 1.76 4.48 180.0
7 4 5 60.54 5.98 9.14 180.0
8 4 5 3.85 0.74 1.82 0.0
9 4 5 6.03 1.01 2.43 180.0
10 4 5 6.14 1.16 3.00 0.0
11 4 5 4.13 0.83 2.03 0.0
12 4 5 0.25 0.56 1.01 0.0
13 4 5 16.06 1.71 3.25 180.0
14 4 5 1.69 1.00 1.50 180.0
15 4 5 1.93 0.61 1.11 0.0
1 5 5 3.14 0.80 1.59 0.0
2 5 5 81.11 7.48 10.03 0.0
3 5 5 143.10 7.33 12.78 180.0
4 5 5 35.51 3.20 6.45 180.0
5 5 5 277.24 12.00 18.78 180.0
6 5 5 9.44 1.13 2.67 0.0
7 5 5 144.49 8.49 12.30 180.0
8 5 5 38.48 3.53 7.56 0.0
9 5 5 2.81 0.55 1.15 180.0
10 5 5 0.75 1.14 1.14 0.0
11 5 5 1.34 0.49 0.76 0.0
12 5 5 2.65 1.10 1.98 0.0
13 5 5 0.06 0.45 0.26 180.0
14 5 5 2.33 0.63 1.03 0.0
15 5 5 0.00 0.48 0.06 180.0
0 6 5 18.89 3.45 5.09 180.0
1 6 5 11.21 2.24 4.81 0.0
2 6 5 47.47 13.58 9.42 180.0
3 6 5 10.20 1.68 3.74 0.0
4 6 5 104.90 6.70 12.36 180.0
5 6 5 15.56 1.80 4.84 180.0
6 6 5 3.10 0.84 2.71 180.0
7 6 5 13.19 1.64 4.03 180.0
8 6 5 4.55 1.09 3.19 180.0
9 6 5 0.52 0.34 0.19 0.0
10 6 5 1.33 0.70 1.19 180.0
11 6 5 1.72 0.56 1.13 180.0
12 6 5 0.62 0.80 0.52 180.0
13 6 5 0.62 0.60 0.67 0.0
14 6 5 0.42 0.47 0.46 0.0
1 7 5 20.55 2.74 5.09 0.0
2 7 5 19.43 2.52 5.71 0.0
3 7 5 12.71 2.51 4.53 0.0
4 7 5 17.68 1.93 4.01 0.0
5 7 5 215.85 13.18 14.02 0.0
6 7 5 1.38 0.93 1.10 0.0
7 7 5 5.66 1.09 2.90 0.0
8 7 5 2.75 0.76 1.74 180.0
9 7 5 8.20 1.41 3.86 180.0
10 7 5 3.77 1.51 2.40 180.0
11 7 5 1.68 0.62 1.45 0.0
12 7 5 1.42 0.51 0.67 0.0
13 7 5 0.46 0.64 0.42 180.0
14 7 5 0.89 0.41 0.04 0.0
0 8 5 78.74 10.77 8.69 180.0
1 8 5 17.53 3.63 4.03 0.0
2 8 5 5.22 1.95 1.63 180.0
3 8 5 72.34 7.41 8.42 180.0
4 8 5 16.83 2.93 3.47 180.0
5 8 5 26.66 6.53 8.16 180.0
6 8 5 0.63 0.38 0.15 180.0
7 8 5 5.87 1.05 2.69 0.0
8 8 5 4.58 0.84 1.93 0.0
9 8 5 1.56 0.43 0.45 0.0
10 8 5 3.44 0.80 1.84 180.0
11 8 5 0.11 0.40 0.21 0.0
12 8 5 3.18 0.73 1.35 180.0
13 8 5 0.88 0.50 0.89 0.0
1 9 5 2.33 0.58 0.60 180.0
2 9 5 5.13 1.46 1.77 0.0
3 9 5 16.74 1.95 4.04 0.0
4 9 5 2.74 0.59 0.33 0.0
5 9 5 55.69 9.07 7.21 0.0
6 9 5 5.09 0.94 2.34 180.0
7 9 5 4.94 1.35 3.17 0.0
8 9 5 3.79 0.74 0.26 180.0
9 9 5 8.17 1.51 3.20 0.0
10 9 5 2.09 0.64 1.45 180.0
11 9 5 4.33 1.44 1.56 180.0
12 9 5 0.12 0.50 1.06 180.0
13 9 5 0.36 0.61 0.61 0.0
0 10 5 3.72 1.28 2.22 0.0
1 10 5 2.00 2.96 2.63 180.0
2 10 5 2.88 0.93 1.33 0.0
3 10 5 1.54 0.68 0.88 0.0
4 10 5 6.18 1.82 3.21 0.0
5 10 5 1.96 0.58 1.02 180.0
6 10 5 1.69 0.78 1.40 0.0
7 10 5 2.07 0.52 0.61 0.0
8 10 5 1.09 0.87 0.70 0.0
9 10 5 0.34 0.61 0.95 0.0
10 10 5 0.74 0.79 1.48 0.0
11 10 5 0.00 0.49 0.27 180.0
12 10 5 0.67 1.03 0.31 180.0
1 11 5 5.20 1.35 2.02 180.0
2 11 5 16.06 2.26 4.07 180.0
3 11 5 2.56 1.05 2.25 180.0
4 11 5 3.73 0.98 1.66 180.0
5 11 5 0.50 1.78 1.80 180.0
6 11 5 0.53 0.61 0.11 180.0
7 11 5 1.15 0.42 0.38 180.0
8 11 5 0.00 0.43 0.12 0.0
9 11 5 3.07 0.69 1.08 0.0
10 11 5 0.22 0.49 0.72 0.0
11 11 5 0.00 0.40 0.27 0.0
0 12 5 5.82 2.07 2.86 0.0
1 12 5 3.77 1.03 2.13 0.0
2 12 5 2.70 0.80 0.99 0.0
3 12 5 2.68 0.85 1.49 0.0
4 12 5 2.44 0.76 1.11 0.0
5 12 5 3.78 1.04 2.19 0.0
6 12 5 0.53 0.52 0.80 180.0
7 12 5 0.88 0.42 0.12 0.0
8 12 5 0.93 0.44 0.02 180.0
9 12 5 0.77 0.56 0.86 180.0
10 12 5 0.78 0.42 0.40 0.0
1 13 5 0.47 0.53 0.26 0.0
2 13 5 2.09 0.78 1.40 180.0
3 13 5 3.07 0.92 1.63 180.0
4 13 5 2.06 1.21 1.86 0.0
5 13 5 0.56 0.79 0.74 180.0
6 13 5 0.58 0.60 0.27 180.0
7 13 5 1.30 0.62 1.60 180.0
9 13 5 0.10 0.65 0.34 180.0
0 14 5 0.00 0.66 0.36 180.0
1 14 5 1.48 0.48 0.56 180.0
2 14 5 0.28 1.09 0.62 180.0
3 14 5 0.35 0.55 0.35 0.0
4 14 5 1.03 0.49 0.63 180.0
5 14 5 0.00 0.38 0.67 0.0
6 14 5 0.00 0.40 0.15 0.0
7 14 5 0.49 0.38 0.06 180.0
1 15 5 0.00 0.52 0.43 0.0
2 15 5 1.64 0.75 1.19 0.0
3 15 5 0.74 0.45 0.47 0.0
4 15 5 0.19 0.42 0.17 180.0
5 15 5 0.17 0.45 0.15 0.0
0 0 6 3600.45 152.85 49.68 180.0
1 0 6 918.42 31.86 18.60 180.0
2 0 6 3165.04 111.69 40.63 0.0
3 0 6 111.86 6.27 8.35 0.0
4 0 6 1038.15 36.19 25.30 180.0
5 0 6 383.19 18.71 19.41 180.0
6 0 6 17443.86 507.03 80.41 180.0
7 0 6 125.47 7.17 9.74 180.0
8 0 6 5.13 1.08 2.02 0.0
9 0 6 2.47 1.08 2.09 180.0
10 0 6 1.91 0.90 1.46 180.0
11 0 6 28.60 4.23 6.23 0.0
12 0 6 0.60 0.61 0.07 180.0
13 0 6 6.66 1.84 2.76 180.0
14 0 6 0.09 0.87 1.00 180.0
15 0 6 0.88 0.72 0.46 0.0
1 1 6 4596.35 125.40 46.39 0.0
2 1 6 2927.90 77.96 41.06 180.0
3 1 6 1013.79 26.65 26.53 180.0
4 1 6 805.75 21.05 24.08 0.0
5 1 6 28.82 1.99 5.47 0.0
6 1 6 532.96 14.96 19.91 180.0
7 1 6 7.60 0.79 2.04 180.0
8 1 6 61.45 3.77 8.67 180.0
9 1 6 41.91 5.44 5.70 180.0
10 1 6 15.31 2.05 4.89 0.0
11 1 6 7.70 1.32 3.00 0.0
12 1 6 1.34 0.54 0.62 0.0
13 1 6 0.51 0.57 0.88 0.0
14 1 6 0.84 0.98 0.69 180.0
15 1 6 1.27 0.80 0.55 0.0
0 2 6 9.68 2.06 3.77 0.0
1 2 6 1060.45 78.90 29.51 180.0
2 2 6 6.20 0.92 2.32 0.0
3 2 6 279.97 14.54 22.93 0.0
4 2 6 47.21 3.21 8.65 180.0
5 2 6 13.56 1.17 3.11 180.0
6 2 6 4.76 0.72 2.12 180.0
7 2 6 1.91 0.79 0.74 180.0
8 2 6 30.89 2.49 6.64 180.0
9 2 6 2.90 0.64 1.79 0.0
10 2 6 1.09 0.41 0.62 0.0
11 2 6 0.54 0.57 1.17 180.0
12 2 6 0.96 0.43 0.24 180.0
13 2 6 0.95 0.46 0.01 0.0
14 2 6 0.00 0.55 0.84 0.0
15 2 6 0.30 0.47 0.13 180.0
1 3 6 210.86 21.38 18.35 0.0
2 3 6 20.15 1.58 3.60 0.0
3 3 6 10.22 1.06 2.81 0.0
4 3 6 6.58 1.32 2.40 180.0
5 3 6 13.45 3.10 4.44 180.0
6 3 6 133.54 6.36 11.82 180.0
7 3 6 30.96 2.29 5.35 0.0
8 3 6 30.98 2.56 6.06 180.0
9 3 6 41.19 3.35 6.36 180.0
10 3 6 0.93 0.40 0.59 180.0
11 3 6 19.47 1.81 3.82 0.0
12 3 6 2.07 0.55 0.93 0.0
13 3 6 0.85 0.70 0.48 180.0
14 3 6 0.34 0.90 1.38 180.0
15 3 6 0.33 0.81 0.54 0.0
0 4 6 56.76 6.37 9.21 180.0
1 4 6 32.61 4.93 7.51 0.0
2 4 6 6.00 1.08 2.56 0.0
3 4 6 1.99 0.57 1.38 180.0
4 4 6 32.41 3.21 7.34 0.0
5 4 6 6.45 1.20 3.22 0.0
6 4 6 3654.42 83.82 43.93 0.0
7 4 6 21.31 5.93 5.68 0.0
8 4 6 35.20 3.08 7.04 0.0
9 4 6 4.12 0.80 1.90 0.0
10 4 6 6.32 1.16 2.81 180.0
11 4 6 7.93 1.23 2.94 180.0
12 4 6 6.38 1.44 2.37 0.0
13 4 6 2.07 0.71 1.47 0.0
14 4 6 1.33 0.53 0.70 180.0
15 4 6 0.27 0.49 0.12 0.0
1 5 6 91.17 6.34 10.08 180.0
2 5 6 164.04 9.45 15.30 0.0
3 5 6 18.77 2.26 4.40 0.0
4 5 6 35.06 3.12 7.19 180.0
5 5 6 6.35 1.45 3.11 0.0
6 5 6 8.95 1.47 4.09 0.0
7 5 6 4.67 1.07 2.96 0.0
8 5 6 16.28 2.62 5.13 0.0
9 5 6 1.03 0.48 0.96 180.0
10 5 6 3.81 0.88 1.74 180.0
11 5 6 1.08 0.73 0.50 180.0
12 5 6 1.84 0.73 1.48 180.0
13 5 6 0.61 0.51 0.69 180.0
14 5 6 0.00 1.02 1.10 0.0
0 6 6 11.62 2.15 2.68 180.0
1 6 6 5.55 1.15 1.96 180.0
2 6 6 22.68 3.11 5.61 180.0
3 6 6 6.18 1.22 2.58 180.0
4 6 6 111.23 6.71 10.85 0.0
5 6 6 4.36 0.76 1.77 180.0
6 6 6 5.96 0.87 1.91 0.0
7 6 6 3.48 0.73 1.83 0.0
8 6 6 4.02 1.13 2.65 0.0
9 6 6 1.90 0.48 0.76 180.0
10 6 6 3.43 0.82 2.07 0.0
11 6 6 0.74 0.52 0.98 180.0
12 6 6 1.50 0.87 1.73 180.0
13 6 6 1.52 0.63 1.23 0.0
14 6 6 0.29 0.44 0.41 180.0
1 7 6 5.08 1.78 3.12 180.0
2 7 6 7.90 1.91 3.68 180.0
3 7 6 1.19 0.71 1.38 0.0
4 7 6 4.29 0.91 1.65 0.0
5 7 6 68.66 4.35 7.24 180.0
6 7 6 102.08 6.54 10.09 0.0
7 7 6 25.50 2.97 5.74 0.0
8 7 6 4.74 0.88 2.09 180.0
9 7 6 6.29 1.17 2.33 180.0
10 7 6 5.66 0.93 2.04 0.0
11 7 6 0.32 0.39 0.27 0.0
12 7 6 0.81 0.52 0.61 0.0
13 7 6 0.32 0.45 0.05 0.0
14 7 6 0.88 0.42 0.03 180.0
0 8 6 22.49 2.63 2.86 0.0
1 8 6 56.98 4.45 7.93 0.0
2 8 6 9.17 1.36 2.11 0.0
3 8 6 4.26 0.75 1.21 180.0
4 8 6 105.50 6.97 10.18 180.0
5 8 6 4.04 2.73 2.13 0.0
6 8 6 73.40 7.15 9.43 180.0
7 8 6 0.95 0.52 1.00 180.0
8 8 6 8.09 1.22 2.73 180.0
9 8 6 1.36 0.52 1.05 180.0
10 8 6 2.07 0.95 1.69 180.0
11 8 6 0.00 0.42 0.22 0.0
12 8 6 0.82 0.46 0.53 0.0
13 8 6 1.11 0.44 0.45 180.0
1 9 6 12.05 1.86 3.85 180.0
2 9 6 2.01 0.78 1.23 180.0
3 9 6 8.02 1.71 3.12 0.0
4 9 6 12.64 2.01 3.58 0.0
5 9 6 16.06 2.03 3.66 180.0
6 9 6 1.19 0.88 0.18 180.0
7 9 6 2.46 0.56 1.04 180.0
8 9 6 2.47 0.65 1.10 180.0
9 9 6 3.06 0.83 1.74 0.0
10 9 6 1.56 0.53 0.35 0.0
11 9 6 0.52 0.44 0.24 180.0
12 9 6 0.93 0.46 0.61 180.0
0 10 6 8.97 2.27 3.40 0.0
1 10 6 6.53 1.47 2.72 0.0
2 10 6 6.58 1.73 3.42 180.0
3 10 6 0.35 0.54 0.59 180.0
4 10 6 1.40 0.67 0.85 180.0
5 10 6 1.84 0.61 0.87 180.0
6 10 6 0.87 0.42 0.53 180.0
7 10 6 0.73 0.41 0.02 0.0
8 10 6 2.36 0.62 1.19 180.0
9 10 6 0.58 0.48 0.21 0.0
10 10 6 0.38 0.98 0.33 0.0
11 10 6 0.61 0.45 0.56 0.0
12 10 6 0.82 0.40 0.03 0.0
1 11 6 1.18 0.48 0.68 180.0
2 11 6 6.47 1.56 2.45 0.0
3 11 6 0.82 0.64 0.33 0.0
4 11 6 12.03 2.10 3.82 180.0
5 11 6 0.79 0.48 0.82 0.0
6 11 6 0.82 0.42 0.50 180.0
7 11 6 1.19 0.55 1.13 180.0
8 11 6 0.50 0.47 0.22 180.0
9 11 6 1.07 0.48 0.21 180.0
10 11 6 0.67 1.12 0.14 180.0
11 11 6 0.00 0.57 0.06 180.0
0 12 6 18.88 3.95 4.30 180.0
1 12 6 4.01 1.24 2.04 180.0
2 12 6 4.45 1.13 2.56 0.0
3 12 6 2.14 0.81 1.73 180.0
4 12 6 5.68 1.35 3.07 0.0
5 12 6 1.90 0.77 1.21 0.0
6 12 6 3.31 0.57 0.39 180.0
7 12 6 1.37 0.71 0.41 180.0
8 12 6 1.90 0.61 1.21 0.0
9 12 6 0.75 0.40 0.02 0.0
10 12 6 0.81 0.48 0.29 0.0
1 13 6 1.25 0.70 1.11 0.0
2 13 6 3.53 0.95 1.76 180.0
3 13 6 0.94 0.70 0.71 180.0
4 13 6 2.37 0.66 0.77 0.0
5 13 6 0.40 0.57 0.70 0.0
6 13 6 1.31 0.78 0.67 180.0
7 13 6 0.66 0.46 0.52 0.0
8 13 6 0.60 0.41 0.23 0.0
0 14 6 1.51 1.52 1.59 0.0
1 14 6 0.93 0.55 0.10 0.0
2 14 6 0.34 1.20 0.09 180.0
3 14 6 0.59 0.52 0.12 0.0
4 14 6 0.52 0.52 0.00 180.0
5 14 6 0.63 0.50 0.12 180.0
6 14 6 0.00 0.42 0.43 0.0
7 14 6 0.00 0.57 0.01 0.0
1 15 6 0.50 0.43 0.45 0.0
2 15 6 0.58 0.46 0.03 0.0
3 15 6 0.53 0.53 0.11 180.0
4 15 6 0.21 0.73 0.23 0.0
1 1 7 386.45 14.61 19.70 0.0
2 1 7 429.09 20.00 17.44 180.0
3 1 7 704.74 21.58 26.11 180.0
4 1 7 161.43 5.73 10.34 0.0
5 1 7 676.88 18.48 21.38 0.0
6 1 7 5.66 2.31 2.63 180.0
7 1 7 27.47 2.37 6.51 180.0
8 1 7 11.71 1.52 3.88 0.0
9 1 7 38.94 3.09 7.05 0.0
10 1 7 1.22 0.43 0.50 180.0
11 1 7 2.49 0.64 1.36 180.0
12 1 7 1.44 0.71 1.33 0.0
13 1 7 1.21 0.49 0.35 0.0
14 1 7 0.81 0.62 0.99 180.0
15 1 7 0.00 0.81 0.78 180.0
0 2 7 3370.05 131.11 44.23 0.0
1 2 7 298.42 14.44 19.90 180.0
2 2 7 217.18 13.28 13.32 180.0
3 2 7 8.01 1.11 2.73 180.0
4 2 7 8.19 1.09 2.87 180.0
5 2 7 45.05 3.59 9.18 0.0
6 2 7 244.67 9.13 15.28 0.0
7 2 7 4.24 1.59 2.46 0.0
8 2 7 11.26 1.35 3.59 180.0
9 2 7 2.40 0.57 1.27 180.0
10 2 7 6.64 1.07 2.46 180.0
11 2 7 0.67 0.54 0.93 180.0
12 2 7 2.43 0.74 1.59 0.0
13 2 7 16.58 1.88 3.53 0.0
14 2 7 1.60 0.74 1.40 180.0
15 2 7 0.00 0.46 0.00 0.0
1 3 7 17.35 1.98 4.28 180.0
2 3 7 15.70 1.72 3.74 0.0
3 3 7 117.53 5.87 11.66 0.0
4 3 7 15.47 2.62 4.40 0.0
5 3 7 41.68 3.43 8.17 180.0
6 3 7 5.14 1.00 2.76 180.0
7 3 7 13.63 2.65 4.87 180.0
8 3 7 0.92 0.59 0.92 0.0
9 3 7 4.30 1.31 2.04 0.0
10 3 7 0.93 0.42 0.25 0.0
11 3 7 6.00 1.10 2.76 180.0
12 3 7 0.00 0.57 1.11 180.0
13 3 7 0.01 0.63 0.84 0.0
14 3 7 0.35 0.56 0.73 0.0
15 3 7 1.23 0.66 1.22 0.0
0 4 7 52.34 6.91 7.04 0.0
1 4 7 19.75 2.74 5.58 0.0
2 4 7 50.35 4.52 9.21 180.0
3 4 7 407.16 14.51 17.93 0.0
4 4 7 11.48 1.42 3.08 180.0
5 4 7 239.94 17.92 15.88 0.0
6 4 7 6.71 1.21 3.15 0.0
7 4 7 33.66 2.96 6.28 180.0
8 4 7 2.34 0.94 2.45 180.0
9 4 7 3.96 0.95 2.35 0.0
10 4 7 6.00 1.65 1.88 0.0
11 4 7 11.22 1.62 3.67 180.0
12 4 7 0.17 0.58 0.04 0.0
13 4 7 0.46 0.46 0.30 180.0
14 4 7 1.09 0.54 0.82 180.0
15 4 7 0.00 0.88 0.10 0.0
1 5 7 11.23 1.83 3.42 180.0
2 5 7 11.36 1.94 3.88 0.0
3 5 7 11.07 1.65 3.31 180.0
4 5 7 2.72 0.63 1.15 0.0
5 5 7 3.86 0.60 1.08 0.0
6 5 7 45.90 3.53 7.10 180.0
7 5 7 1.81 0.43 0.61 0.0
8 5 7 1.18 0.70 1.72 180.0
9 5 7 7.60 1.28 2.99 180.0
10 5 7 0.32 0.43 0.39 180.0
11 5 7 2.06 1.32 1.62 0.0
12 5 7 0.45 0.42 0.05 180.0
13 5 7 0.17 0.48 0.37 180.0
14 5 7 1.00 0.53 0.68 0.0
0 6 7 301.04 17.41 14.82 180.0
1 6 7 135.74 8.49 13.08 180.0
2 6 7 11.01 1.87 3.19 0.0
3 6 7 10.78 2.48 4.61 0.0
4 6 7 33.28 2.93 5.81 180.0
5 6 7 9.78 1.43 3.04 180.0
6 6 7 2.98 1.06 1.72 180.0
7 6 7 2.12 0.63 1.54 180.0
8 6 7 2.10 0.50 0.44 180.0
9 6 7 0.46 0.40 0.21 180.0
10 6 7 3.05 0.67 1.37 180.0
11 6 7 1.18 1.20 1.16 0.0
12 6 7 1.52 0.72 1.28 0.0
13 6 7 1.05 0.68 1.02 180.0
14 6 7 0.29 0.61 0.12 0.0
1 7 7 2.36 0.63 0.61 0.0
2 7 7 4.26 1.61 2.61 0.0
3 7 7 6.39 1.74 3.03 0.0
4 7 7 10.60 3.31 3.19 180.0
5 7 7 9.78 1.75 3.68 0.0
6 7 7 6.90 3.74 3.52 0.0
7 7 7 1.40 0.59 1.34 180.0
8 7 7 2.64 0.99 2.40 180.0
9 7 7 2.50 0.70 1.44 180.0
10 7 7 0.62 0.40 0.06 180.0
11 7 7 1.25 0.61 1.18 0.0
12 7 7 0.00 0.64 0.45 180.0
13 7 7 0.10 0.59 0.56 180.0
0 8 7 19.95 4.32 4.69 180.0
1 8 7 14.38 2.17 3.32 180.0
2 8 7 8.17 2.93 3.79 0.0
3 8 7 24.61 3.67 5.60 180.0
4 8 7 1.41 0.61 1.22 0.0
5 8 7 195.63 10.45 11.74 180.0
6 8 7 1.30 0.75 0.89 180.0
7 8 7 41.94 4.09 6.60 0.0
8 8 7 0.63 0.64 1.47 0.0
9 8 7 5.35 1.13 1.39 180.0
10 8 7 1.17 1.32 0.99 180.0
11 8 7 0.71 0.84 0.88 0.0
12 8 7 1.18 0.57 0.20 180.0
13 8 7 0.65 0.53 0.91 0.0
1 9 7 0.42 0.78 0.62 180.0
2 9 7 2.10 0.76 0.94 180.0
3 9 7 6.62 1.66 2.36 0.0
4 9 7 2.49 1.05 1.81 180.0
5 9 7 3.00 3.09 2.51 180.0
6 9 7 2.25 0.75 1.78 0.0
7 9 7 11.03 1.57 2.96 0.0
8 9 7 7.68 1.42 2.90 0.0
9 9 7 0.00 0.64 0.78 0.0
10 9 7 1.00 1.03 1.10 180.0
11 9 7 0.72 0.50 0.69 180.0
12 9 7 0.00 1.09 0.27 0.0
0 10 7 11.56 2.69 2.51 180.0
1 10 7 1.31 0.99 1.54 180.0
2 10 7 22.89 3.04 4.56 0.0
3 10 7 0.00 0.86 1.30 0.0
4 10 7 0.65 0.50 0.51 0.0
5 10 7 0.57 0.40 0.50 180.0
6 10 7 0.84 0.70 0.43 180.0
7 10 7 0.38 0.79 0.60 180.0
8 10 7 1.18 0.56 1.03 0.0
9 10 7 1.08 1.48 1.51 0.0
10 10 7 0.39 0.47 0.40 0.0
11 10 7 1.24 0.45 0.39 180.0
1 11 7 2.16 0.79 1.43 180.0
2 11 7 3.02 0.84 1.08 180.0
3 11 7 0.45 1.32 0.97 180.0
4 11 7 1.07 0.82 0.11 0.0
5 11 7 0.30 0.41 0.34 180.0
6 11 7 1.50 0.50 0.01 0.0
7 11 7 0.14 0.48 0.27 0.0
8 11 7 0.00 1.01 0.26 180.0
9 11 7 0.35 0.57 0.58 0.0
10 11 7 0.58 0.57 0.89 0.0
11 11 7 0.00 0.44 0.35 0.0
0 12 7 5.97 1.99 2.05 0.0
1 12 7 1.36 0.64 0.64 0.0
2 12 7 4.02 1.13 1.89 180.0
3 12 7 1.68 1.13 2.18 0.0
4 12 7 0.93 0.70 0.08 180.0
5 12 7 3.65 1.30 2.03 0.0
6 12 7 0.34 0.46 0.19 180.0
7 12 7 0.80 0.56 1.05 180.0
8 12 7 0.61 0.68 0.54 180.0
9 12 7 0.43 0.44 0.35 180.0
1 13 7 0.29 0.52 0.24 0.0
2 13 7 0.00 0.49 0.27 180.0
3 13 7 0.00 0.58 0.69 0.0
4 13 7 2.91 0.91 1.55 0.0
5 13 7 1.55 1.11 0.81 180.0
6 13 7 1.09 0.51 0.73 180.0
7 13 7 0.00 0.45 0.60 180.0
8 13 7 0.62 0.73 0.52 180.0
0 14 7 0.14 1.12 0.44 180.0
1 14 7 0.02 0.54 0.51 0.0
2 14 7 0.88 1.04 0.92 180.0
3 14 7 0.23 0.76 0.21 180.0
4 14 7 0.00 0.71 0.32 180.0
5 14 7 0.07 0.53 0.75 0.0
6 14 7 0.20 0.50 0.26 0.0
1 15 7 0.47 0.55 0.49 0.0
2 15 7 1.26 0.53 0.52 0.0
3 15 7 0.42 0.49 0.23 180.0
4 15 7 0.94 0.52 0.25 180.0
0 0 8 856.06 39.15 21.70 0.0
1 0 8 9977.79 311.43 58.31 0.0
2 0 8 214.86 11.41 13.87 180.0
3 0 8 3824.78 134.40 42.32 180.0
4 0 8 176.32 12.03 18.38 0.0
5 0 8 2291.94 75.14 34.22 0.0
6 0 8 16.15 3.14 5.49 180.0
7 0 8 315.57 17.44 18.23 180.0
8 0 8 8.67 1.15 1.87 180.0
9 0 8 10.34 1.79 2.83 180.0
10 0 8 1.19 0.82 1.22 0.0
11 0 8 0.70 0.80 1.17 0.0
12 0 8 0.00 0.76 0.68 0.0
13 0 8 1.36 0.83 0.90 180.0
14 0 8 0.86 1.07 1.51 180.0
15 0 8 4.04 1.19 1.30 0.0
1 1 8 28.20 2.23 4.44 180.0
2 1 8 4894.26 131.70 45.74 180.0
3 1 8 109.08 4.99 8.77 0.0
4 1 8 198.54 7.78 15.19 0.0
5 1 8 8.25 1.05 2.52 0.0
6 1 8 303.96 12.06 16.65 180.0
7 1 8 10.82 1.66 4.19 180.0
8 1 8 2.34 1.02 2.30 180.0
9 1 8 1.72 0.59 1.46 0.0
10 1 8 3.94 0.95 2.27 0.0
11 1 8 1.18 0.51 0.87 180.0
12 1 8 0.00 0.43 0.10 0.0
13 1 8 1.46 1.23 1.66 0.0
14 1 8 0.00 0.50 0.34 180.0
15 1 8 0.89 0.51 0.29 180.0
0 2 8 70.16 7.50 10.95 0.0
1 2 8 2.45 0.74 1.44 0.0
2 2 8 46.68 3.75 7.59 0.0
3 2 8 7.04 1.29 2.90 180.0
4 2 8 4.80 0.77 1.74 180.0
5 2 8 25.57 2.50 6.09 0.0
6 2 8 3.99 0.81 2.04 0.0
7 2 8 33.73 2.72 6.28 180.0
8 2 8 7.66 1.09 2.54 180.0
9 2 8 1.37 0.40 0.42 180.0
10 2 8 0.97 0.42 0.70 180.0
11 2 8 0.76 0.46 0.40 0.0
12 2 8 0.97 0.49 0.61 0.0
13 2 8 0.00 0.50 0.39 180.0
14 2 8 0.84 0.47 0.19 0.0
15 2 8 0.47 0.49 0.29 0.0
1 3 8 120.89 14.48 12.63 0.0
2 3 8 14.95 2.88 4.51 180.0
3 3 8 103.20 6.44 12.11 180.0
4 3 8 11.23 1.50 3.59 180.0
5 3 8 322.22 27.52 15.52 0.0
6 3 8 1.72 0.54 1.07 180.0
7 3 8 3.40 0.85 2.07 180.0
8 3 8 1.20 0.58 0.88 180.0
9 3 8 3.54 0.91 2.08 180.0
10 3 8 1.69 0.86 1.07 0.0
11 3 8 4.53 0.86 1.95 0.0
12 3 8 3.86 0.90 1.97 180.0
13 3 8 0.00 0.48 0.44 0.0
14 3 8 0.44 0.47 0.10 0.0
15 3 8 0.00 0.73 0.29 0.0
0 4 8 59.10 6.17 6.56 180.0
1 4 8 1.06 0.61 0.87 0.0
2 4 8 3.76 0.94 1.88 180.0
3 4 8 24.68 3.15 6.31 180.0
4 4 8 26.26 3.01 5.12 180.0
5 4 8 10.33 1.64 3.80 180.0
6 4 8 20.44 2.47 5.47 0.0
7 4 8 55.35 4.28 7.93 0.0
8 4 8 10.66 1.84 3.97 0.0
9 4 8 2.30 0.71 1.24 180.0
10 4 8 0.90 0.50 0.84 180.0
11 4 8 6.07 1.68 2.08 0.0
12 4 8 0.30 0.45 0.40 180.0
13 4 8 3.21 0.71 1.31 180.0
14 4 8 0.00 0.56 0.90 0.0
1 5 8 7.67 1.29 2.11 0.0
2 5 8 130.82 7.60 11.93 0.0
3 5 8 28.65 3.04 5.37 180.0
4 5 8 16.69 2.39 5.70 0.0
5 5 8 25.13 2.74 5.75 0.0
6 5 8 7.43 0.92 1.67 0.0
7 5 8 3.76 0.72 1.30 0.0
8 5 8 54.90 7.39 7.31 0.0
9 5 8 3.30 1.18 1.32 0.0
10 5 8 1.51 0.64 1.17 180.0
11 5 8 0.45 0.51 0.78 180.0
12 5 8 1.01 0.58 0.06 180.0
13 5 8 1.48 0.48 0.20 180.0
14 5 8 1.06 0.58 0.93 0.0
0 6 8 136.83 11.57 13.31 180.0
1 6 8 15.51 2.61 4.45 180.0
2 6 8 5.81 1.52 2.69 180.0
3 6 8 20.79 2.70 4.84 0.0
4 6 8 4.25 1.49 2.34 0.0
5 6 8 44.07 5.84 7.62 180.0
6 6 8 4.40 2.00 1.96 180.0
7 6 8 33.37 8.12 6.33 0.0
8 6 8 2.72 0.89 1.27 0.0
9 6 8 5.18 1.11 2.14 0.0
10 6 8 4.01 1.12 1.96 0.0
11 6 8 1.66 0.96 1.26 180.0
12 6 8 0.00 0.70 1.34 180.0
13 6 8 0.80 0.62 0.87 0.0
14 6 8 0.51 0.48 0.33 180.0
1 7 8 8.62 2.01 2.99 180.0
2 7 8 25.23 3.52 5.74 180.0
3 7 8 3.26 0.99 1.35 180.0
4 7 8 0.90 0.52 0.52 180.0
5 7 8 4.58 0.80 1.43 0.0
6 7 8 12.46 1.92 4.21 0.0
7 7 8 40.13 3.13 5.07 180.0
8 7 8 5.17 1.36 2.66 180.0
9 7 8 10.80 2.10 3.86 0.0
10 7 8 2.16 0.62 1.00 0.0
11 7 8 3.32 0.77 1.49 180.0
12 7 8 2.97 0.93 2.06 0.0
13 7 8 0.65 0.51 0.63 180.0
0 8 8 6.28 4.51 5.14 0.0
1 8 8 1.61 0.69 0.52 180.0
2 8 8 2.37 0.85 0.76 0.0
3 8 8 8.24 1.96 3.18 0.0
4 8 8 1.75 0.54 0.17 180.0
5 8 8 1.85 0.65 1.07 180.0
6 8 8 7.31 1.31 2.33 180.0
7 8 8 0.31 0.58 0.38 0.0
8 8 8 2.80 1.96 1.18 180.0
9 8 8 1.16 0.71 1.23 180.0
10 8 8 0.77 0.48 0.27 180.0
11 8 8 0.88 0.54 0.70 0.0
12 8 8 0.00 0.44 0.08 0.0
13 8 8 0.74 0.50 0.19 0.0
1 9 8 1.99 0.94 1.02 0.0
2 9 8 0.00 1.11 1.35 180.0
3 9 8 1.02 0.83 1.17 0.0
4 9 8 0.80 0.98 1.12 180.0
5 9 8 5.89 1.31 2.06 180.0
6 9 8 8.80 1.57 2.79 180.0
7 9 8 3.22 0.94 1.59 180.0
8 9 8 0.83 1.13 0.77 180.0
9 9 8 0.87 0.77 0.19 180.0
10 9 8 2.10 1.66 1.44 180.0
11 9 8 0.78 0.95 0.35 180.0
12 9 8 0.47 0.43 0.26 180.0
0 10 8 15.49 4.39 4.60 0.0
1 10 8 2.87 1.16 2.29 180.0
2 10 8 2.44 0.91 1.61 180.0
3 10 8 1.83 1.23 1.96 0.0
4 10 8 0.57 0.50 0.07 180.0
5 10 8 2.81 0.97 1.30 0.0
6 10 8 2.04 1.09 1.84 0.0
7 10 8 10.56 1.52 2.58 180.0
8 10 8 0.64 0.46 0.49 180.0
9 10 8 1.20 0.57 0.13 180.0
10 10 8 0.00 0.48 0.01 0.0
11 10 8 0.68 0.50 0.46 180.0
1 11 8 2.46 1.13 1.19 0.0
2 11 8 2.26 1.14 1.86 0.0
3 11 8 0.83 0.65 0.19 180.0
4 11 8 0.00 0.61 0.98 180.0
5 11 8 1.79 0.57 0.77 0.0
6 11 8 2.33 0.53 0.83 180.0
7 11 8 0.79 0.40 0.09 180.0
8 11 8 0.82 0.68 0.11 0.0
9 11 8 0.98 0.84 0.27 180.0
10 11 8 0.24 0.64 0.20 180.0
0 12 8 14.89 3.92 3.82 180.0
1 12 8 2.64 0.97 1.61 0.0
2 12 8 3.90 1.74 1.92 0.0
3 12 8 1.42 0.82 1.13 180.0
4 12 8 3.41 1.09 1.57 0.0
5 12 8 0.36 0.66 0.16 180.0
6 12 8 2.30 0.82 1.45 180.0
7 12 8 0.76 0.44 0.22 0.0
8 12 8 1.88 0.56 0.47 0.0
9 12 8 0.41 0.62 0.06 180.0
1 13 8 0.71 0.77 0.49 180.0
2 13 8 3.24 1.00 1.13 180.0
3 13 8 0.00 0.60 0.46 0.0
4 13 8 2.55 0.99 1.58 0.0
5 13 8 0.58 0.54 0.26 180.0
6 13 8 0.00 1.12 0.42 0.0
7 13 8 3.29 1.53 1.21 0.0
8 13 8 0.26 0.41 0.28 0.0
0 14 8 1.84 0.80 0.36 0.0
1 14 8 0.69 0.67 0.98 180.0
2 14 8 0.00 1.10 0.11 0.0
3 14 8 0.00 0.50 0.07 0.0
4 14 8 0.68 0.53 0.44 180.0
5 14 8 0.56 0.64 0.05 0.0
6 14 8 0.00 0.47 0.01 0.0
1 15 8 0.00 0.54 0.08 180.0
2 15 8 0.00 0.49 0.15 180.0
3 15 8 0.30 0.46 0.32 180.0
1 1 9 123.60 7.03 12.25 180.0
2 1 9 141.83 7.21 11.95 180.0
3 1 9 159.83 9.33 12.09 0.0
4 1 9 246.29 9.19 15.94 0.0
5 1 9 202.61 9.49 13.45 180.0
6 1 9 14.16 2.13 4.83 180.0
7 1 9 41.89 3.28 7.48 0.0
8 1 9 4.93 0.76 1.56 180.0
9 1 9 29.11 2.36 5.15 180.0
10 1 9 1.81 0.51 0.86 180.0
11 1 9 1.93 0.69 1.53 0.0
12 1 9 3.73 0.94 2.07 180.0
13 1 9 0.83 0.48 0.21 180.0
14 1 9 2.91 0.77 1.19 180.0
15 1 9 0.00 0.69 0.17 0.0
0 2 9 16.27 2.79 3.91 180.0
1 2 9 40.83 3.58 6.34 180.0
2 2 9 6.68 1.09 2.01 180.0
3 2 9 145.18 7.38 11.62 180.0
4 2 9 116.30 5.40 9.02 0.0
5 2 9 8.14 1.16 2.56 0.0
6 2 9 20.16 1.98 4.53 0.0
7 2 9 7.93 1.83 3.17 180.0
8 2 9 10.07 1.35 2.93 0.0
9 2 9 7.33 1.62 3.92 0.0
10 2 9 1.07 0.52 0.83 0.0
11 2 9 12.46 2.22 3.57 0.0
12 2 9 0.86 1.49 1.12 180.0
13 2 9 1.59 0.73 1.49 0.0
14 2 9 0.00 0.47 0.03 180.0
15 2 9 1.33 0.51 0.30 0.0
1 3 9 10.83 1.65 3.16 0.0
2 3 9 11.56 1.49 2.68 0.0
3 3 9 19.05 2.58 5.11 180.0
4 3 9 38.00 5.66 8.65 180.0
5 3 9 3.65 0.99 2.10 180.0
6 3 9 1.85 0.56 1.01 0.0
7 3 9 8.22 1.20 2.83 0.0
8 3 9 1.21 1.03 2.63 0.0
9 3 9 2.04 1.17 1.25 180.0
10 3 9 2.41 0.67 1.37 180.0
11 3 9 1.33 0.53 0.71 180.0
12 3 9 5.92 1.70 2.46 0.0
13 3 9 0.20 0.47 0.16 0.0
14 3 9 0.69 0.52 0.55 0.0
0 4 9 6.13 1.92 2.47 180.0
1 4 9 11.92 1.58 2.65 0.0
2 4 9 83.03 5.17 8.41 0.0
3 4 9 2.54 0.79 1.23 180.0
4 4 9 7.26 1.34 2.20 180.0
5 4 9 4.29 1.15 2.47 180.0
6 4 9 35.09 3.45 7.11 0.0
7 4 9 2.58 1.09 2.26 0.0
8 4 9 4.33 1.18 2.43 180.0
9 4 9 0.14 0.69 0.22 180.0
10 4 9 1.32 0.46 0.24 0.0
11 4 9 0.54 1.57 1.83 180.0
12 4 9 1.16 0.69 1.45 180.0
13 4 9 1.08 0.53 0.67 180.0
14 4 9 0.45 0.75 0.60 0.0
1 5 9 6.18 1.39 2.33 180.0
2 5 9 2.69 1.07 1.89 0.0
3 5 9 2.91 1.13 2.05 0.0
4 5 9 13.16 2.14 3.71 180.0
5 5 9 4.09 1.22 2.57 0.0
6 5 9 9.33 2.33 3.10 0.0
7 5 9 2.81 0.71 1.50 0.0
8 5 9 3.50 0.93 1.96 180.0
9 5 9 0.57 0.65 0.99 0.0
10 5 9 4.37 1.29 2.48 0.0
11 5 9 2.65 0.86 1.67 0.0
12 5 9 1.27 0.56 0.91 0.0
13 5 9 1.43 0.62 1.12 180.0
14 5 9 1.21 0.57 0.64 0.0
0 6 9 2.01 1.93 2.57 180.0
1 6 9 223.14 11.12 13.61 0.0
2 6 9 4.68 0.91 1.36 180.0
3 6 9 53.43 5.22 9.07 180.0
4 6 9 1.03 0.70 0.72 0.0
5 6 9 2.53 1.19 2.56 0.0
6 6 9 12.40 4.90 4.28 180.0
7 6 9 1.74 1.00 1.77 180.0
8 6 9 0.84 0.76 0.21 180.0
9 6 9 2.69 1.01 1.93 180.0
10 6 9 0.50 0.51 0.35 0.0
11 6 9 0.82 0.50 0.07 180.0
12 6 9 0.12 0.50 0.39 0.0
13 6 9 2.52 0.68 1.16 180.0
1 7 9 12.51 2.54 4.04 0.0
2 7 9 5.56 1.04 1.31 0.0
3 7 9 3.42 1.09 1.48 0.0
4 7 9 3.79 1.50 2.55 180.0
5 7 9 5.04 1.14 1.93 0.0
6 7 9 4.99 1.62 1.03 0.0
7 7 9 25.64 2.55 4.75 180.0
8 7 9 2.92 0.68 0.55 180.0
9 7 9 3.75 0.88 1.11 0.0
10 7 9 1.36 0.64 0.98 0.0
11 7 9 0.39 0.46 0.01 0.0
12 7 9 1.71 0.62 1.09 180.0
13 7 9 0.00 0.45 0.26 0.0
0 8 9 43.06 7.48 7.69 0.0
1 8 9 41.98 3.94 5.71 0.0
2 8 9 36.74 3.47 4.84 180.0
3 8 9 3.64 1.71 2.52 180.0
4 8 9 1.98 0.90 1.27 180.0
5 8 9 4.53 0.98 1.86 0.0
6 8 9 3.05 0.79 1.19 180.0
7 8 9 3.49 0.80 1.07 0.0
8 8 9 2.02 1.95 1.56 180.0
9 8 9 0.56 0.94 1.35 180.0
10 8 9 1.24 0.68 0.71 0.0
11 8 9 2.30 0.91 1.03 0.0
12 8 9 1.09 0.63 1.15 0.0
1 9 9 1.24 0.68 0.13 180.0
2 9 9 2.79 0.91 0.69 180.0
3 9 9 0.00 0.61 0.30 0.0
4 9 9 2.37 0.64 0.20 0.0
5 9 9 3.00 0.88 1.54 180.0
6 9 9 0.34 0.56 0.79 0.0
7 9 9 0.21 0.52 0.41 0.0
8 9 9 0.00 1.50 0.15 0.0
9 9 9 1.07 0.98 0.69 180.0
10 9 9 0.04 0.57 0.86 180.0
11 9 9 1.55 0.60 0.99 180.0
12 9 9 0.00 0.99 0.30 180.0
0 10 9 2.55 1.39 0.91 180.0
1 10 9 4.24 1.46 1.74 0.0
2 10 9 0.51 1.34 2.45 0.0
3 10 9 0.29 0.94 0.79 0.0
4 10 9 0.80 1.37 0.55 180.0
5 10 9 2.62 0.67 0.78 0.0
6 10 9 1.66 1.15 0.37 180.0
7 10 9 0.55 0.99 0.18 0.0
8 10 9 2.30 0.72 1.06 0.0
9 10 9 0.61 0.65 0.98 0.0
10 10 9 0.00 0.47 0.35 180.0
11 10 9 1.02 0.79 0.17 0.0
1 11 9 1.82 1.18 1.28 180.0
2 11 9 0.28 0.75 0.09 180.0
3 11 9 3.92 1.59 2.22 180.0
4 11 9 5.36 1.47 1.94 0.0
5 11 9 0.32 0.63 1.13 0.0
6 11 9 0.44 0.59 1.18 180.0
7 11 9 1.95 0.50 0.06 0.0
8 11 9 0.64 0.48 0.05 0.0
9 11 9 0.56 0.59 0.69 0.0
10 11 9 0.52 0.47 0.15 0.0
0 12 9 2.12 1.48 0.64 180.0
1 12 9 5.96 1.59 2.61 180.0
2 12 9 1.84 0.69 0.10 180.0
3 12 9 0.51 0.84 0.49 0.0
4 12 9 3.06 1.30 1.12 0.0
5 12 9 0.00 0.40 0.23 180.0
6 12 9 1.46 0.73 0.82 0.0
7 12 9 1.83 0.55 0.36 180.0
8 12 9 0.30 0.43 0.21 0.0
9 12 9 0.41 0.81 0.48 0.0
1 13 9 0.00 0.50 0.25 0.0
2 13 9 0.68 0.91 0.66 0.0
3 13 9 0.12 0.60 0.09 0.0
4 13 9 0.60 0.60 0.16 180.0
5 13 9 0.05 0.46 0.19 180.0
6 13 9 1.10 0.47 0.24 180.0
7 13 9 0.03 0.45 0.07 180.0
0 14 9 0.00 1.31 0.37 0.0
1 14 9 2.01 0.77 0.38 180.0
2 14 9 0.64 0.55 0.53 180.0
3 14 9 0.00 0.55 0.29 180.0
4 14 9 0.83 0.61 0.35 0.0
5 14 9 0.33 0.75 0.04 180.0
1 15 9 0.55 0.61 0.47 0.0
0 0 10 6336.14 265.23 46.07 180.0
1 0 10 157.83 9.42 14.18 0.0
2 0 10 663.07 27.64 18.93 180.0
3 0 10 988.07 41.77 26.07 0.0
4 0 10 8.79 2.48 3.85 0.0
5 0 10 11.11 1.78 2.75 180.0
6 0 10 4.35 1.08 1.31 0.0
7 0 10 0.96 0.67 0.42 0.0
8 0 10 5.63 1.64 1.99 180.0
9 0 10 3.01 1.16 1.92 0.0
10 0 10 1.33 0.77 0.87 0.0
11 0 10 2.46 1.21 1.94 180.0
12 0 10 88.25 6.91 5.69 180.0
13 0 10 13.28 2.35 3.17 0.0
14 0 10 0.00 0.71 0.23 180.0
1 1 10 521.70 19.18 22.07 180.0
2 1 10 64.62 4.69 8.11 180.0
3 1 10 427.66 14.77 17.96 0.0
4 1 10 35.80 2.71 6.07 180.0
5 1 10 306.30 10.73 17.73 180.0
6 1 10 0.54 0.67 1.20 180.0
7 1 10 44.68 3.95 7.33 0.0
8 1 10 1.44 0.62 1.10 180.0
9 1 10 1.10 0.58 1.02 0.0
10 1 10 2.53 1.17 1.21 0.0
11 1 10 0.51 0.44 0.22 0.0
12 1 10 0.89 1.30 1.69 180.0
13 1 10 0.12 0.65 0.56 180.0
14 1 10 1.14 0.58 0.77 180.0
0 2 10 13.81 2.58 3.12 0.0
1 2 10 120.79 8.36 13.29 180.0
2 2 10 13.82 2.59 4.95 180.0
3 2 10 6.67 1.21 1.99 0.0
4 2 10 7.10 1.74 3.15 180.0
5 2 10 2.33 0.75 1.52 180.0
6 2 10 3.49 0.69 1.25 0.0
7 2 10 1.66 0.51 0.69 0.0
8 2 10 0.51 0.47 0.50 0.0
9 2 10 4.54 1.00 2.02 0.0
10 2 10 0.72 0.99 1.52 180.0
11 2 10 1.31 0.49 0.67 180.0
12 2 10 1.31 0.71 1.38 0.0
13 2 10 1.81 0.89 1.29 0.0
14 2 10 0.12 0.53 0.54 180.0
1 3 10 104.32 6.87 10.41 180.0
2 3 10 4.01 1.08 1.87 180.0
3 3 10 6.89 1.56 2.86 180.0
4 3 10 4.02 0.94 1.45 180.0
5 3 10 16.06 4.47 5.07 180.0
6 3 10 4.72 1.17 2.28 180.0
7 3 10 4.37 0.98 1.94 0.0
8 3 10 1.38 0.55 0.95 180.0
9 3 10 1.60 0.67 1.08 180.0
10 3 10 0.98 0.46 0.02 0.0
11 3 10 0.49 0.48 0.47 0.0
12 3 10 7.57 1.44 3.31 180.0
13 3 10 0.06 0.56 0.18 180.0
14 3 10 0.33 0.49 0.19 180.0
0 4 10 1343.29 61.62 31.84 0.0
1 4 10 281.64 16.85 18.53 180.0
2 4 10 18.75 3.10 5.64 0.0
3 4 10 39.23 4.71 7.84 180.0
4 4 10 10.59 2.26 4.25 0.0
5 4 10 10.19 1.56 2.94 180.0
6 4 10 5.03 1.72 2.51 180.0
7 4 10 2.70 0.97 2.00 0.0
8 4 10 0.01 0.57 0.74 0.0
9 4 10 3.99 1.21 1.76 180.0
10 4 10 4.83 1.12 2.26 0.0
11 4 10 2.23 0.53 0.68 0.0
12 4 10 5.83 1.20 2.34 0.0
13 4 10 4.72 1.51 1.93 180.0
14 4 10 0.71 0.60 0.84 0.0
1 5 10 3.45 1.44 2.27 0.0
2 5 10 156.65 8.78 12.30 0.0
3 5 10 3.12 0.93 1.39 0.0
4 5 10 2.12 0.91 1.45 0.0
5 5 10 36.05 4.30 7.07 180.0
6 5 10 1.51 0.74 1.27 180.0
7 5 10 21.35 2.78 5.72 0.0
8 5 10 8.99 2.76 3.12 0.0
9 5 10 13.92 2.08 4.01 180.0
10 5 10 4.02 1.18 2.00 180.0
11 5 10 0.79 0.99 1.28 0.0
12 5 10 0.00 0.61 1.01 0.0
13 5 10 0.00 0.86 0.42 0.0
14 5 10 0.68 0.53 0.63 0.0
0 6 10 39.57 5.85 5.41 180.0
1 6 10 4.91 1.65 2.47 0.0
2 6 10 109.33 7.83 11.25 0.0
3 6 10 2.29 1.69 2.86 0.0
4 6 10 2.55 1.95 1.75 180.0
5 6 10 0.88 0.72 1.12 180.0
6 6 10 0.00 0.76 1.41 180.0
7 6 10 1.68 1.34 1.75 180.0
8 6 10 1.57 0.84 0.44 180.0
9 6 10 0.01 0.47 0.05 0.0
10 6 10 0.82 0.54 0.37 180.0
11 6 10 0.20 0.64 0.90 180.0
12 6 10 0.00 0.61 0.15 180.0
13 6 10 0.10 0.59 0.92 180.0
1 7 10 2.26 0.99 1.22 0.0
2 7 10 23.64 3.44 5.08 180.0
3 7 10 14.03 2.61 3.89 0.0
4 7 10 0.94 0.82 0.68 0.0
5 7 10 0.96 0.79 1.30 0.0
6 7 10 0.00 0.60 0.95 0.0
7 7 10 3.63 0.89 1.60 180.0
8 7 10 0.64 1.35 0.80 0.0
9 7 10 2.92 0.81 1.25 0.0
10 7 10 1.79 1.04 1.60 0.0
11 7 10 0.00 0.65 0.58 0.0
12 7 10 1.55 0.84 1.62 0.0
13 7 10 0.45 0.55 0.78 180.0
0 8 10 6.14 2.67 3.23 180.0
1 8 10 22.38 2.76 3.80 0.0
2 8 10 33.32 4.26 5.54 180.0
3 8 10 4.05 2.16 2.81 0.0
4 8 10 2.43 1.22 1.78 180.0
5 8 10 1.11 0.66 0.99 0.0
6 8 10 0.53 0.49 0.30 0.0
7 8 10 0.00 1.15 0.07 180.0
8 8 10 2.75 0.75 1.21 180.0
9 8 10 2.38 1.46 1.21 180.0
10 8 10 2.94 0.88 1.65 180.0
11 8 10 2.04 0.72 1.23 0.0
12 8 10 0.00 0.60 0.90 180.0
1 9 10 2.45 1.07 1.18 0.0
2 9 10 5.10 2.54 3.04 180.0
3 9 10 4.96 1.97 2.24 0.0
4 9 10 0.00 1.02 1.41 180.0
5 9 10 1.86 1.64 1.43 180.0
6 9 10 0.73 0.54 0.52 0.0
7 9 10 0.48 0.81 1.05 0.0
8 9 10 0.93 1.43 0.99 180.0
9 9 10 0.65 2.09 1.47 180.0
10 9 10 0.73 0.49 0.02 0.0
11 9 10 0.25 0.47 0.19 180.0
0 10 10 5.63 3.09 2.91 180.0
1 10 10 2.91 1.20 1.39 180.0
2 10 10 3.50 1.70 1.89 180.0
3 10 10 1.09 0.89 0.94 180.0
4 10 10 1.21 0.82 0.92 180.0
5 10 10 1.17 1.63 1.89 0.0
6 10 10 1.50 0.80 1.38 0.0
7 10 10 0.99 0.88 0.75 180.0
8 10 10 0.00 0.69 0.67 0.0
9 10 10 0.52 0.53 0.62 0.0
10 10 10 1.20 0.48 0.15 0.0
11 10 10 0.97 0.50 0.09 0.0
1 11 10 1.07 0.84 0.27 0.0
2 11 10 5.24 2.52 3.16 0.0
3 11 10 0.54 1.12 1.81 180.0
4 11 10 0.58 0.64 0.13 180.0
5 11 10 0.00 0.55 0.23 0.0
6 11 10 0.33 0.55 0.68 180.0
7 11 10 0.29 0.85 0.20 0.0
8 11 10 0.51 0.48 0.25 180.0
9 11 10 0.11 0.49 0.29 180.0
10 11 10 0.14 0.62 1.12 180.0
0 12 10 0.00 1.26 0.55 0.0
1 12 10 3.15 1.64 2.11 0.0
2 12 10 0.01 0.92 1.01 0.0
3 12 10 3.58 1.33 2.15 180.0
4 12 10 0.28 1.77 1.09 0.0
5 12 10 0.00 0.81 0.71 180.0
6 12 10 1.11 0.47 0.02 180.0
7 12 10 0.20 0.82 0.75 0.0
8 12 10 0.52 0.46 0.32 0.0
1 13 10 0.86 0.92 1.36 180.0
2 13 10 0.09 1.46 0.35 0.0
3 13 10 0.00 0.65 0.49 0.0
4 13 10 1.36 1.49 0.56 0.0
5 13 10 1.03 0.47 0.51 180.0
6 13 10 0.00 0.49 0.72 0.0
7 13 10 1.50 0.60 0.08 0.0
0 14 10 0.03 1.45 0.45 0.0
1 14 10 0.20 1.05 0.10 180.0
2 14 10 1.34 0.69 0.73 0.0
3 14 10 0.40 0.54 0.21 0.0
4 14 10 0.48 1.01 0.10 0.0
1 1 11 1572.83 66.88 35.46 0.0
2 1 11 14.39 2.40 4.32 180.0
3 1 11 8.11 1.34 2.27 0.0
4 1 11 18.72 1.40 2.83 0.0
5 1 11 11.79 1.53 2.83 180.0
6 1 11 3.31 0.89 1.70 180.0
7 1 11 2.03 0.70 1.02 180.0
8 1 11 1.69 1.19 0.81 180.0
9 1 11 0.65 1.05 0.05 0.0
10 1 11 0.11 0.48 0.47 0.0
11 1 11 1.70 1.31 1.73 0.0
12 1 11 6.60 1.27 2.55 180.0
13 1 11 1.93 0.67 1.15 0.0
14 1 11 0.00 0.52 0.08 180.0
0 2 11 349.41 22.28 17.82 0.0
1 2 11 69.08 5.71 8.44 180.0
2 2 11 131.79 8.58 12.94 0.0
3 2 11 8.48 1.76 3.02 0.0
4 2 11 4.84 1.29 2.08 0.0
5 2 11 75.15 4.97 8.07 180.0
6 2 11 36.36 2.98 6.00 180.0
7 2 11 26.10 2.51 4.57 0.0
8 2 11 1.85 1.53 0.89 0.0
9 2 11 0.31 0.50 0.28 0.0
10 2 11 2.91 1.03 2.19 0.0
11 2 11 5.11 1.35 2.75 0.0
12 2 11 0.79 0.69 1.22 0.0
13 2 11 4.06 1.60 2.62 0.0
14 2 11 0.01 0.59 0.48 0.0
1 3 11 434.04 19.52 20.83 180.0
2 3 11 29.27 3.61 6.00 0.0
3 3 11 32.58 3.83 6.51 180.0
4 3 11 23.49 3.48 6.35 180.0
5 3 11 62.28 5.94 10.06 0.0
6 3 11 3.97 1.45 2.89 0.0
7 3 11 2.20 1.27 1.87 180.0
8 3 11 0.70 0.82 1.09 0.0
9 3 11 2.97 0.79 1.37 0.0
10 3 11 0.88 0.50 0.19 180.0
11 3 11 10.56 1.98 4.07 180.0
12 3 11 4.41 0.96 1.96 0.0
13 3 11 0.26 0.49 0.17 0.0
14 3 11 0.36 0.53 0.62 0.0
0 4 11 1.75 1.07 0.91 0.0
1 4 11 1061.26 37.37 27.32 180.0
2 4 11 11.48 1.89 3.18 0.0
3 4 11 101.25 7.01 10.54 0.0
4 4 11 2.62 1.10 1.67 0.0
5 4 11 5.35 2.28 3.84 180.0
6 4 11 41.09 4.44 8.20 180.0
7 4 11 1.22 0.87 1.49 0.0
8 4 11 10.27 1.47 3.17 0.0
9 4 11 3.02 0.97 1.91 0.0
10 4 11 1.93 0.74 1.34 180.0
11 4 11 1.31 0.78 1.48 0.0
12 4 11 0.39 0.52 0.57 180.0
13 4 11 0.74 0.52 0.47 180.0
14 4 11 1.86 0.70 1.17 0.0
1 5 11 405.54 20.80 18.94 180.0
2 5 11 7.37 2.04 3.27 0.0
3 5 11 14.71 2.68 4.54 180.0
4 5 11 1.94 1.03 1.43 180.0
5 5 11 10.20 2.41 3.61 0.0
6 5 11 1.62 0.89 1.17 0.0
7 5 11 11.33 1.71 3.51 180.0
8 5 11 0.04 0.68 1.13 180.0
9 5 11 3.55 1.25 2.61 0.0
10 5 11 1.11 0.62 0.52 0.0
11 5 11 3.37 1.25 0.96 180.0
12 5 11 3.12 1.12 0.94 0.0
13 5 11 0.52 0.65 1.27 180.0
0 6 11 22.39 5.58 5.94 180.0
1 6 11 4.69 1.58 2.19 180.0
2 6 11 94.83 7.87 10.94 180.0
3 6 11 11.03 2.71 4.22 0.0
4 6 11 3.35 1.49 2.22 0.0
5 6 11 0.39 0.89 0.77 180.0
6 6 11 0.91 0.59 0.58 0.0
7 6 11 0.01 0.56 0.65 180.0
8 6 11 0.23 1.24 0.66 0.0
9 6 11 1.51 0.81 0.20 0.0
10 6 11 1.48 0.54 0.27 180.0
11 6 11 6.10 1.20 2.19 180.0
12 6 11 0.34 1.29 1.43 180.0
13 6 11 1.00 0.69 0.42 180.0
1 7 11 106.28 8.47 10.55 0.0
2 7 11 39.44 4.82 7.01 180.0
3 7 11 4.57 1.03 1.13 180.0
4 7 11 15.48 3.06 4.40 0.0
5 7 11 2.87 1.36 1.54 180.0
6 7 11 5.62 1.32 2.61 180.0
7 7 11 1.19 0.67 1.13 180.0
8 7 11 2.20 0.56 0.04 0.0
9 7 11 0.15 0.54 0.39 0.0
10 7 11 0.17 1.03 0.13 0.0
11 7 11 7.17 1.49 2.48 0.0
12 7 11 0.69 0.79 0.37 180.0
0 8 11 3.64 1.59 1.32 0.0
1 8 11 29.70 3.94 5.09 0.0
2 8 11 22.34 3.00 3.55 180.0
3 8 11 1.77 1.58 1.82 0.0
4 8 11 1.61 0.87 0.36 0.0
5 8 11 1.46 1.36 1.02 0.0
6 8 11 5.85 1.71 3.70 0.0
7 8 11 4.22 1.10 1.92 180.0
8 8 11 5.86 1.41 2.61 180.0
9 8 11 0.62 0.69 1.20 180.0
10 8 11 0.70 0.66 0.29 0.0
11 8 11 4.38 1.10 1.54 180.0
12 8 11 0.76 0.54 0.50 0.0
1 9 11 18.13 3.44 4.45 0.0
2 9 11 3.20 0.93 0.46 0.0
3 9 11 16.22 3.25 3.72 0.0
4 9 11 0.75 0.69 0.12 0.0
5 9 11 1.87 1.98 1.22 180.0
6 9 11 2.43 0.82 1.44 0.0
7 9 11 3.12 1.14 2.11 0.0
8 9 11 0.85 0.60 0.63 180.0
9 9 11 0.44 0.62 0.74 180.0
10 9 11 0.67 0.88 0.36 180.0
11 9 11 1.06 0.60 0.36 0.0
0 10 11 17.40 3.75 3.68 0.0
1 10 11 4.23 1.55 1.81 0.0
2 10 11 3.16 2.05 1.79 0.0
3 10 11 0.57 0.98 0.31 180.0
4 10 11 0.70 0.96 0.93 180.0
5 10 11 1.14 0.72 0.48 180.0
6 10 11 0.06 0.74 0.15 180.0
7 10 11 0.46 0.79 1.10 0.0
8 10 11 0.03 0.50 0.23 0.0
9 10 11 0.55 0.74 0.04 180.0
10 10 11 0.78 0.49 0.14 180.0
1 11 11 9.55 2.52 3.10 180.0
2 11 11 1.98 1.14 0.67 0.0
3 11 11 0.00 0.98 0.88 0.0
4 11 11 1.42 0.84 1.06 0.0
5 11 11 0.89 0.72 0.40 180.0
6 11 11 0.45 0.62 1.08 180.0
7 11 11 2.83 1.66 1.28 0.0
8 11 11 0.34 0.54 0.87 0.0
9 11 11 2.64 0.62 0.77 180.0
0 12 11 2.01 2.15 1.38 180.0
1 12 11 1.03 1.50 1.54 180.0
2 12 11 0.98 1.41 1.30 0.0
3 12 11 0.09 0.80 0.75 180.0
4 12 11 0.31 0.62 0.36 180.0
5 12 11 0.48 0.70 0.10 180.0
6 12 11 0.00 0.42 0.16 180.0
7 12 11 0.46 0.52 0.35 0.0
8 12 11 0.32 0.84 0.48 0.0
1 13 11 1.01 1.01 0.54 180.0
2 13 11 0.09 0.70 0.26 0.0
3 13 11 0.39 1.81 1.13 180.0
4 13 11 0.00 0.83 1.09 180.0
5 13 11 0.00 0.91 0.29 180.0
6 13 11 0.40 0.64 0.09 180.0
0 14 11 0.00 1.63 0.71 180.0
1 14 11 0.33 1.03 0.56 180.0
2 14 11 0.00 0.61 0.12 180.0
3 14 11 0.00 0.58 0.03 0.0
0 0 12 2630.57 119.97 54.04 180.0
1 0 12 24.28 3.21 4.63 0.0
2 0 12 4.66 2.61 3.41 180.0
3 0 12 39.98 5.74 7.28 180.0
4 0 12 13.26 2.92 3.78 180.0
5 0 12 546.05 25.09 19.70 180.0
6 0 12 28.22 3.95 5.57 180.0
7 0 12 340.05 18.06 15.44 0.0
8 0 12 4.10 1.66 1.73 0.0
9 0 12 6.49 2.25 2.79 180.0
10 0 12 12.04 2.85 3.58 180.0
11 0 12 0.17 1.12 1.58 180.0
12 0 12 13.66 2.76 3.70 180.0
13 0 12 0.51 0.74 0.42 180.0
14 0 12 0.00 0.88 0.81 0.0
1 1 12 192.32 9.24 12.81 180.0
2 1 12 27.37 4.43 7.86 0.0
3 1 12 82.56 5.35 8.25 0.0
4 1 12 372.64 13.38 15.07 180.0
5 1 12 7.42 1.59 2.93 180.0
6 1 12 15.21 2.58 5.30 0.0
7 1 12 13.78 1.86 3.21 180.0
8 1 12 1.38 0.64 0.47 0.0
9 1 12 2.15 0.73 0.77 0.0
10 1 12 0.96 0.55 0.39 180.0
11 1 12 0.91 0.75 1.40 180.0
12 1 12 6.26 1.31 2.72 180.0
13 1 12 1.31 1.40 2.02 180.0
14 1 12 0.99 0.69 1.10 180.0
0 2 12 39.77 6.20 6.88 180.0
1 2 12 7.37 2.65 3.50 0.0
2 2 12 23.90 2.73 4.35 0.0
3 2 12 162.33 26.61 13.03 180.0
4 2 12 9.34 1.61 2.40 180.0
5 2 12 10.82 2.52 3.94 0.0
6 2 12 2.95 1.09 1.06 180.0
7 2 12 1.87 1.10 1.95 180.0
8 2 12 7.39 1.71 1.62 0.0
9 2 12 1.15 0.54 0.20 180.0
10 2 12 1.23 0.52 0.22 0.0
11 2 12 3.19 1.08 2.01 0.0
12 2 12 0.00 0.50 0.37 0.0
13 2 12 0.12 0.68 0.61 180.0
14 2 12 0.73 0.53 0.32 180.0
1 3 12 10.64 2.63 4.41 180.0
2 3 12 3.18 1.04 1.40 0.0
3 3 12 12.65 2.09 3.38 0.0
4 3 12 5.71 1.26 1.83 180.0
5 3 12 6.17 1.84 2.81 0.0
6 3 12 1.06 0.56 0.51 0.0
7 3 12 68.44 5.26 8.83 180.0
8 3 12 1.63 0.66 0.55 0.0
9 3 12 6.71 1.52 3.08 0.0
10 3 12 0.58 0.66 0.98 180.0
11 3 12 11.29 1.75 3.25 180.0
12 3 12 5.72 1.51 3.39 180.0
13 3 12 0.00 0.59 0.75 180.0
0 4 12 1556.70 90.07 35.17 0.0
1 4 12 41.31 4.64 6.69 0.0
2 4 12 12.43 5.64 6.16 0.0
3 4 12 9.46 2.99 4.35 0.0
4 4 12 2.48 0.94 1.20 0.0
5 4 12 77.78 10.18 8.63 0.0
6 4 12 3.65 2.04 4.01 0.0
7 4 12 24.95 3.68 6.44 180.0
8 4 12 3.41 1.37 2.08 180.0
9 4 12 0.50 0.53 0.36 180.0
10 4 12 15.20 2.27 4.37 0.0
11 4 12 1.25 0.70 0.95 0.0
12 4 12 2.37 1.04 2.14 0.0
13 4 12 0.82 0.53 0.50 0.0
1 5 12 71.89 7.38 9.96 0.0
2 5 12 45.79 4.95 7.50 0.0
3 5 12 13.79 2.30 3.52 180.0
4 5 12 4.48 0.90 0.76 180.0
5 5 12 6.01 2.06 3.25 0.0
6 5 12 23.33 5.95 5.84 0.0
7 5 12 0.48 0.53 0.19 180.0
8 5 12 16.76 4.26 4.79 180.0
9 5 12 2.60 1.02 1.45 0.0
10 5 12 1.31 1.01 0.75 0.0
11 5 12 0.96 0.55 0.27 0.0
12 5 12 0.00 1.24 0.53 0.0
13 5 12 1.36 0.75 1.32 0.0
0 6 12 30.15 5.28 4.97 0.0
1 6 12 58.68 5.75 7.62 0.0
2 6 12 1.03 0.79 0.62 0.0
3 6 12 29.10 3.84 5.56 0.0
4 6 12 2.63 1.04 1.10 0.0
5 6 12 3.62 1.83 2.48 0.0
6 6 12 4.66 1.50 2.66 0.0
7 6 12 0.23 1.04 1.32 180.0
8 6 12 1.57 0.74 1.20 180.0
9 6 12 0.16 0.53 0.28 0.0
10 6 12 1.93 1.48 2.00 180.0
11 6 12 2.11 0.98 1.38 180.0
12 6 12 0.43 0.89 0.22 0.0
1 7 12 1.94 1.13 1.14 0.0
2 7 12 0.59 1.34 1.57 180.0
3 7 12 0.69 0.95 0.80 180.0
4 7 12 1.48 1.66 2.14 0.0
5 7 12 3.56 1.92 2.34 0.0
6 7 12 2.07 1.27 2.48 180.0
7 7 12 0.39 0.57 0.49 0.0
8 7 12 0.39 1.68 1.08 0.0
9 7 12 1.32 0.70 1.12 0.0
10 7 12 0.65 0.77 1.38 0.0
11 7 12 0.54 0.70 1.11 0.0
12 7 12 0.87 0.72 1.04 0.0
0 8 12 42.48 7.19 6.65 180.0
1 8 12 14.28 3.30 4.25 180.0
2 8 12 40.28 5.37 6.49 180.0
3 8 12 3.10 1.72 1.99 180.0
4 8 12 0.82 0.88 0.15 180.0
5 8 12 1.42 0.88 0.28 180.0
6 8 12 0.00 0.88 0.58 0.0
7 8 12 0.71 0.66 0.86 0.0
8 8 12 1.01 0.75 1.20 180.0
9 8 12 0.00 0.61 0.62 0.0
10 8 12 1.05 0.83 1.45 180.0
11 8 12 0.06 0.50 0.14 180.0
1 9 12 3.55 1.34 1.41 180.0
2 9 12 8.11 2.90 3.44 180.0
3 9 12 3.09 1.77 1.85 180.0
4 9 12 8.08 1.93 2.01 180.0
5 9 12 0.55 0.90 0.70 0.0
6 9 12 0.85 0.56 0.09 0.0
7 9 12 0.00 0.87 0.12 180.0
8 9 12 0.00 0.81 0.02 0.0
9 9 12 1.92 0.72 1.05 180.0
10 9 12 1.16 0.64 1.09 0.0
11 9 12 0.18 0.52 0.42 180.0
0 10 12 21.70 3.56 2.68 180.0
1 10 12 9.16 2.74 3.06 180.0
2 10 12 0.85 1.15 0.76 180.0
3 10 12 0.78 1.57 1.51 180.0
4 10 12 0.99 1.22 0.80 180.0
5 10 12 0.11 1.18 1.55 180.0
6 10 12 0.92 1.64 1.72 180.0
7 10 12 0.03 1.05 1.12 0.0
8 10 12 2.07 0.73 1.13 0.0
9 10 12 0.22 0.72 0.06 0.0
10 10 12 0.67 1.30 0.63 0.0
1 11 12 1.34 0.95 0.31 0.0
2 11 12 0.80 1.10 0.66 0.0
3 11 12 0.84 2.01 1.85 180.0
4 11 12 0.00 1.42 0.12 0.0
5 11 12 0.77 0.69 0.39 0.0
6 11 12 1.36 0.60 0.32 180.0
7 11 12 0.00 0.55 0.25 0.0
8 11 12 0.02 0.51 0.29 0.0
9 11 12 1.00 0.69 0.44 180.0
0 12 12 9.07 3.61 2.80 0.0
1 12 12 0.91 1.04 0.08 0.0
2 12 12 1.03 1.14 0.33 0.0
3 12 12 0.14 1.40 0.98 0.0
4 12 12 0.00 0.72 0.58 0.0
5 12 12 0.00 1.92 0.87 180.0
6 12 12 0.12 0.88 0.09 0.0
7 12 12 0.32 0.45 0.11 180.0
1 13 12 0.00 1.12 0.13 180.0
2 13 12 2.80 1.71 1.54 0.0
3 13 12 0.32 1.00 1.12 0.0
4 13 12 0.00 0.65 0.09 180.0
5 13 12 0.10 0.63 0.22 180.0
0 14 12 0.00 1.51 0.06 0.0
1 14 12 1.01 1.09 0.24 0.0
2 14 12 0.08 0.83 0.66 0.0
1 1 13 7.13 1.37 2.21 0.0
2 1 13 426.87 21.89 18.24 0.0
3 1 13 26.06 4.90 4.69 0.0
4 1 13 39.34 3.64 5.45 180.0
5 1 13 36.36 3.15 5.19 180.0
6 1 13 7.64 1.60 2.50 180.0
7 1 13 0.53 0.69 0.90 0.0
8 1 13 16.41 2.33 3.85 0.0
9 1 13 4.87 1.57 2.38 180.0
10 1 13 5.37 1.29 2.34 180.0
11 1 13 0.00 0.53 0.29 0.0
12 1 13 0.00 0.91 1.32 0.0
13 1 13 2.07 0.78 1.23 0.0
0 2 13 7.25 2.58 2.61 0.0
1 2 13 4.56 1.15 1.45 180.0
2 2 13 179.35 10.20 12.79 0.0
3 2 13 4.41 1.61 2.40 0.0
4 2 13 8.89 1.76 2.43 180.0
5 2 13 2.95 1.25 1.57 180.0
6 2 13 5.54 1.25 2.02 180.0
7 2 13 96.01 9.91 9.33 180.0
8 2 13 2.73 0.93 1.34 0.0
9 2 13 4.65 1.41 2.21 180.0
10 2 13 1.41 0.61 0.04 0.0
11 2 13 8.49 1.91 3.47 0.0
12 2 13 3.64 0.87 1.35 0.0
13 2 13 0.35 0.69 1.21 0.0
1 3 13 12.39 3.59 5.45 180.0
2 3 13 231.09 12.38 14.67 180.0
3 3 13 10.99 2.26 3.26 0.0
4 3 13 14.60 3.16 4.72 0.0
5 3 13 11.21 2.28 3.53 180.0
6 3 13 0.70 1.21 1.88 180.0
7 3 13 24.41 5.27 5.21 0.0
8 3 13 2.59 0.79 0.90 180.0
9 3 13 4.97 1.45 2.53 180.0
10 3 13 0.48 0.64 0.63 0.0
11 3 13 0.34 0.60 0.50 0.0
12 3 13 0.80 0.61 0.69 180.0
13 3 13 1.69 0.65 0.91 180.0
0 4 13 18.04 2.63 3.13 180.0
1 4 13 2.22 1.58 2.51 0.0
2 4 13 23.87 4.18 6.12 0.0
3 4 13 41.33 5.21 7.48 180.0
4 4 13 4.72 1.37 1.75 180.0
5 4 13 16.68 2.47 3.46 0.0
6 4 13 1.45 0.79 0.73 0.0
7 4 13 3.66 1.47 2.25 180.0
8 4 13 1.13 0.66 0.03 0.0
9 4 13 0.91 0.61 0.61 0.0
10 4 13 7.24 1.33 2.48 180.0
11 4 13 0.61 0.77 1.21 0.0
12 4 13 1.24 0.64 0.75 0.0
13 4 13 0.12 0.53 0.18 0.0
1 5 13 9.71 2.13 2.98 180.0
2 5 13 23.44 4.56 6.81 180.0
3 5 13 2.05 1.45 1.91 180.0
4 5 13 7.20 1.41 1.67 0.0
5 5 13 4.41 1.10 1.16 180.0
6 5 13 1.12 0.72 0.22 0.0
7 5 13 1.19 0.75 0.69 180.0
8 5 13 0.76 0.98 0.27 0.0
9 5 13 4.95 1.36 2.30 0.0
10 5 13 0.62 0.57 0.23 180.0
11 5 13 0.14 0.81 0.33 180.0
12 5 13 0.31 0.68 0.97 180.0
13 5 13 0.00 0.62 0.82 180.0
0 6 13 24.83 6.90 6.83 180.0
1 6 13 0.66 1.00 0.88 180.0
2 6 13 8.52 2.16 2.84 180.0
3 6 13 2.83 1.31 1.59 180.0
4 6 13 6.74 1.96 2.46 180.0
5 6 13 2.24 1.39 1.59 0.0
6 6 13 6.34 2.67 3.49 0.0
7 6 13 12.29 2.20 3.38 0.0
8 6 13 0.00 0.60 0.56 180.0
9 6 13 0.49 1.00 0.99 0.0
10 6 13 1.29 0.62 0.52 180.0
11 6 13 0.62 0.71 1.16 180.0
12 6 13 0.10 0.63 0.56 180.0
1 7 13 4.92 1.25 1.17 0.0
2 7 13 0.51 1.05 0.82 0.0
3 7 13 2.06 1.30 1.37 180.0
4 7 13 5.76 1.77 2.04 0.0
5 7 13 0.69 0.95 0.53 0.0
6 7 13 0.68 0.95 0.52 0.0
7 7 13 0.31 0.62 0.23 180.0
8 7 13 1.28 0.74 0.74 180.0
9 7 13 0.31 0.56 0.39 0.0
10 7 13 0.83 1.01 0.64 0.0
11 7 13 1.23 0.59 0.65 0.0
12 7 13 0.00 0.62 0.76 0.0
0 8 13 10.99 2.85 2.32 180.0
1 8 13 14.99 4.00 3.51 0.0
2 8 13 2.42 1.81 2.03 0.0
3 8 13 1.75 0.92 0.26 0.0
4 8 13 0.78 0.92 0.32 180.0
5 8 13 0.68 0.92 0.17 180.0
6 8 13 5.03 1.98 1.33 180.0
7 8 13 0.11 0.54 0.04 180.0
8 8 13 0.88 0.55 0.56 0.0
9 8 13 0.17 0.79 0.57 180.0
10 8 13 2.33 1.21 1.34 0.0
11 8 13 0.36 0.57 0.65 180.0
1 9 13 1.99 1.63 1.65 0.0
2 9 13 5.57 2.57 2.83 0.0
3 9 13 1.02 1.20 0.84 180.0
4 9 13 0.69 1.11 0.56 180.0
5 9 13 6.89 3.17 3.58 0.0
6 9 13 0.95 1.56 1.77 0.0
7 9 13 0.52 0.69 0.21 180.0
8 9 13 2.32 0.76 1.22 180.0
9 9 13 0.00 0.62 0.84 180.0
10 9 13 1.38 0.58 0.62 0.0
0 10 13 32.60 5.21 3.76 0.0
1 10 13 4.78 1.91 2.08 0.0
2 10 13 0.45 1.03 0.22 0.0
3 10 13 1.46 1.10 0.24 180.0
4 10 13 0.72 1.08 0.43 0.0
5 10 13 0.95 0.85 0.52 180.0
6 10 13 0.83 0.67 0.16 0.0
7 10 13 0.16 0.50 0.23 0.0
8 10 13 0.00 0.60 0.23 180.0
9 10 13 0.46 2.23 0.95 180.0
1 11 13 0.50 1.11 0.29 180.0
2 11 13 2.71 1.40 1.09 0.0
3 11 13 3.77 1.79 1.50 0.0
4 11 13 1.99 2.05 1.56 180.0
5 11 13 0.64 1.96 1.02 180.0
6 11 13 0.85 0.71 0.05 0.0
7 11 13 0.00 0.65 0.24 0.0
8 11 13 1.12 0.54 0.31 0.0
0 12 13 0.18 1.36 0.40 180.0
1 12 13 0.41 0.98 0.01 180.0
2 12 13 0.87 1.32 0.89 180.0
3 12 13 0.00 1.34 0.61 180.0
4 12 13 0.00 1.06 0.27 0.0
5 12 13 0.00 0.70 0.43 0.0
6 12 13 0.00 0.71 0.51 0.0
1 13 13 0.23 1.22 0.42 0.0
2 13 13 0.63 1.24 0.50 180.0
3 13 13 0.64 1.46 0.85 180.0
4 13 13 0.41 1.00 0.77 180.0
0 0 14 529.40 28.42 18.35 0.0
1 0 14 65.79 7.06 8.96 180.0
2 0 14 77.06 8.30 9.38 180.0
3 0 14 298.98 17.84 15.13 0.0
4 0 14 5.18 1.38 1.16 180.0
5 0 14 31.23 4.78 5.14 0.0
6 0 14 45.40 5.50 6.01 180.0
7 0 14 30.99 6.28 7.55 180.0
8 0 14 58.62 7.03 7.53 0.0
9 0 14 4.12 2.14 2.00 180.0
10 0 14 1.96 1.67 1.64 0.0
11 0 14 0.00 0.98 0.23 180.0
12 0 14 0.64 0.83 0.34 0.0
13 0 14 0.69 0.89 0.98 180.0
1 1 14 4.17 1.27 2.00 180.0
2 1 14 3.24 1.12 1.42 0.0
3 1 14 142.40 8.38 10.32 180.0
4 1 14 1.48 0.71 0.03 180.0
5 1 14 79.04 14.98 8.42 0.0
6 1 14 4.04 1.07 1.11 0.0
7 1 14 13.15 1.98 3.48 180.0
8 1 14 0.58 0.82 0.91 0.0
9 1 14 1.35 0.90 1.02 0.0
10 1 14 3.10 2.41 1.73 180.0
11 1 14 0.00 1.38 0.82 0.0
12 1 14 1.29 0.73 1.09 180.0
13 1 14 0.12 0.73 1.30 180.0
0 2 14 12.82 3.43 3.49 180.0
1 2 14 18.04 3.40 4.62 180.0
2 2 14 20.98 3.29 4.46 180.0
3 2 14 6.57 1.68 2.15 0.0
4 2 14 17.33 2.74 3.61 0.0
5 2 14 7.65 2.43 3.14 180.0
6 2 14 28.47 3.54 5.45 180.0
7 2 14 2.97 1.32 2.25 0.0
8 2 14 4.85 2.98 2.83 0.0
9 2 14 2.38 1.02 1.28 180.0
10 2 14 2.56 0.92 0.98 0.0
11 2 14 0.30 1.01 0.48 0.0
12 2 14 0.06 0.68 0.79 180.0
13 2 14 0.00 1.00 0.38 0.0
1 3 14 14.48 3.51 4.88 180.0
2 3 14 4.61 1.79 1.92 180.0
3 3 14 32.83 4.41 5.74 0.0
4 3 14 67.58 6.08 7.50 0.0
5 3 14 9.84 2.95 3.83 180.0
6 3 14 17.69 2.96 4.05 180.0
7 3 14 1.29 0.97 1.37 180.0
8 3 14 3.31 1.12 1.47 0.0
9 3 14 8.11 1.65 2.39 0.0
10 3 14 12.52 2.71 3.24 180.0
11 3 14 0.61 0.56 0.07 0.0
12 3 14 0.34 0.70 0.89 180.0
13 3 14 0.00 0.67 0.93 180.0
0 4 14 10.20 2.20 2.18 180.0
1 4 14 4.58 1.38 1.81 180.0
2 4 14 2.74 1.50 1.87 180.0
3 4 14 10.62 3.32 4.71 180.0
4 4 14 5.35 1.79 2.32 0.0
5 4 14 11.03 2.97 4.10 180.0
6 4 14 24.30 4.04 5.01 0.0
7 4 14 16.49 6.37 4.56 0.0
8 4 14 38.42 4.16 6.00 180.0
9 4 14 16.42 2.44 3.53 0.0
10 4 14 0.00 0.91 1.49 180.0
11 4 14 0.85 0.71 0.98 180.0
12 4 14 0.00 0.55 0.01 0.0
1 5 14 1.96 0.86 0.67 0.0
2 5 14 0.77 0.75 0.16 0.0
3 5 14 29.60 5.17 6.84 0.0
4 5 14 9.83 2.57 3.38 0.0
5 5 14 5.81 3.01 3.83 180.0
6 5 14 1.20 0.88 0.11 180.0
7 5 14 1.51 0.66 0.27 180.0
8 5 14 11.20 1.89 2.81 180.0
9 5 14 1.71 1.16 1.90 0.0
10 5 14 0.18 0.59 0.08 180.0
11 5 14 0.80 0.65 0.76 180.0
12 5 14 0.71 0.65 0.75 0.0
0 6 14 46.75 8.09 7.15 0.0
1 6 14 1.99 1.47 1.55 0.0
2 6 14 1.56 1.80 1.67 0.0
3 6 14 2.72 1.44 1.62 0.0
4 6 14 1.63 1.00 0.64 0.0
5 6 14 2.18 1.66 1.70 0.0
6 6 14 15.60 2.89 3.50 0.0
7 6 14 0.94 1.45 2.20 180.0
8 6 14 1.63 1.67 1.71 180.0
9 6 14 0.89 0.91 1.52 0.0
10 6 14 0.72 1.00 1.58 180.0
11 6 14 0.26 0.61 0.55 180.0
12 6 14 0.01 0.59 0.25 0.0
1 7 14 0.28 0.99 0.47 180.0
2 7 14 3.72 1.87 2.04 180.0
3 7 14 4.27 1.96 2.26 180.0
4 7 14 2.57 1.35 1.23 180.0
5 7 14 1.56 0.94 0.10 0.0
6 7 14 2.55 1.66 1.62 180.0
7 7 14 11.79 2.16 3.52 0.0
8 7 14 8.20 3.53 2.83 0.0
9 7 14 8.63 2.31 3.37 180.0
10 7 14 0.82 0.83 0.67 0.0
11 7 14 0.00 0.59 0.68 0.0
0 8 14 2.41 2.06 1.23 180.0
1 8 14 2.24 0.95 0.16 0.0
2 8 14 14.07 2.83 2.98 0.0
3 8 14 4.35 1.71 1.64 0.0
4 8 14 1.89 1.59 1.55 180.0
5 8 14 1.02 1.02 0.46 0.0
6 8 14 3.05 1.19 0.67 180.0
7 8 14 1.35 1.20 1.99 180.0
8 8 14 0.74 0.72 1.08 0.0
9 8 14 0.65 1.44 1.12 180.0
10 8 14 0.52 2.15 1.42 0.0
1 9 14 0.41 1.05 0.42 180.0
2 9 14 0.52 2.06 2.17 180.0
3 9 14 6.82 2.37 2.46 180.0
4 9 14 5.90 2.49 2.70 180.0
5 9 14 1.01 1.23 0.76 0.0
6 9 14 0.71 1.12 0.25 0.0
7 9 14 0.05 0.63 0.02 0.0
8 9 14 1.50 0.82 1.53 0.0
9 9 14 1.07 1.71 1.31 180.0
10 9 14 0.00 0.57 0.79 0.0
0 10 14 21.37 4.75 3.00 180.0
1 10 14 1.04 1.42 1.08 0.0
2 10 14 0.81 1.09 0.11 180.0
3 10 14 4.42 2.14 1.95 180.0
4 10 14 2.69 2.03 1.79 180.0
5 10 14 1.23 1.49 0.94 180.0
6 10 14 1.40 1.08 1.01 180.0
7 10 14 0.93 0.87 1.26 0.0
8 10 14 0.66 0.56 0.61 0.0
9 10 14 0.19 0.86 0.97 180.0
1 11 14 0.00 1.37 0.85 0.0
2 11 14 1.51 1.26 0.25 0.0
3 11 14 0.00 2.27 1.21 0.0
4 11 14 3.82 1.95 1.53 0.0
5 11 14 1.07 1.78 1.50 180.0
6 11 14 0.63 0.88 0.09 180.0
7 11 14 0.42 1.16 0.19 0.0
0 12 14 1.81 1.80 0.43 180.0
1 12 14 1.01 1.47 0.83 180.0
2 12 14 0.71 1.30 0.57 180.0
3 12 14 0.62 1.19 0.08 180.0
4 12 14 1.25 1.24 0.21 180.0
5 12 14 0.00 0.88 0.21 0.0
6 12 14 0.46 0.70 0.33 0.0
1 13 14 0.22 1.21 0.31 0.0
2 13 14 3.23 2.08 1.85 0.0
3 13 14 0.97 1.29 0.43 0.0
1 1 15 58.10 5.04 7.67 0.0
2 1 15 51.03 4.70 6.26 0.0
3 1 15 14.89 2.31 2.99 180.0
4 1 15 248.05 13.25 15.46 180.0
5 1 15 1.53 0.94 0.73 180.0
6 1 15 274.55 13.90 13.48 0.0
7 1 15 128.18 19.37 8.83 180.0
8 1 15 31.62 3.86 6.58 0.0
9 1 15 5.29 2.79 1.94 180.0
10 1 15 1.45 0.96 0.74 0.0
11 1 15 4.88 1.06 1.18 180.0
12 1 15 0.00 0.64 0.54 180.0
13 1 15 0.95 0.60 0.50 0.0
0 2 15 9.83 2.26 1.88 180.0
1 2 15 0.38 0.80 0.12 0.0
2 2 15 13.34 3.25 3.89 180.0
3 2 15 43.47 5.20 5.00 180.0
4 2 15 43.55 6.09 6.32 180.0
5 2 15 4.31 1.42 1.51 180.0
6 2 15 33.23 5.18 7.45 180.0
7 2 15 1.80 0.87 0.83 180.0
8 2 15 0.50 0.69 0.35 180.0
9 2 15 15.85 2.61 3.89 0.0
10 2 15 2.48 1.00 1.18 180.0
11 2 15 0.00 0.63 0.06 0.0
12 2 15 0.00 0.58 0.20 0.0
1 3 15 11.29 2.95 3.80 180.0
2 3 15 6.66 1.54 1.68 0.0
3 3 15 25.36 3.74 4.49 0.0
4 3 15 61.10 8.10 9.54 0.0
5 3 15 24.97 3.69 4.34 0.0
6 3 15 30.15 5.43 6.36 180.0
7 3 15 7.83 2.27 3.44 0.0
8 3 15 79.97 6.09 8.60 180.0
9 3 15 11.28 2.27 3.22 0.0
10 3 15 0.00 1.00 1.24 0.0
11 3 15 1.47 0.67 0.46 0.0
12 3 15 0.34 0.56 0.26 180.0
0 4 15 28.13 5.16 4.99 0.0
1 4 15 1.39 0.85 0.59 180.0
2 4 15 41.97 6.35 7.99 180.0
3 4 15 29.17 4.88 6.12 180.0
4 4 15 12.43 3.06 3.92 180.0
5 4 15 1.74 0.97 0.54 180.0
6 4 15 39.64 4.78 5.80 0.0
7 4 15 1.48 1.09 1.00 0.0
8 4 15 6.22 2.29 3.50 180.0
9 4 15 2.60 1.46 2.15 0.0
10 4 15 0.14 0.91 0.42 180.0
11 4 15 0.24 0.55 0.07 0.0
12 4 15 0.33 0.74 0.15 0.0
1 5 15 2.07 1.64 1.84 180.0
2 5 15 3.46 1.69 1.97 180.0
3 5 15 9.68 2.47 2.88 180.0
4 5 15 13.70 3.40 4.21 0.0
5 5 15 6.82 2.62 3.17 0.0
6 5 15 53.69 5.64 6.36 180.0
7 5 15 46.44 10.67 5.83 0.0
8 5 15 17.75 3.17 4.49 180.0
9 5 15 0.00 1.94 1.55 0.0
10 5 15 0.90 0.78 0.91 180.0
11 5 15 0.00 1.10 0.32 0.0
12 5 15 0.60 0.62 0.09 180.0
0 6 15 2.38 2.70 2.18 0.0
1 6 15 5.17 2.52 3.05 180.0
2 6 15 1.16 0.88 0.04 0.0
3 6 15 21.51 3.65 4.26 0.0
4 6 15 26.09 4.63 5.54 0.0
5 6 15 2.90 1.66 1.46 0.0
6 6 15 3.73 2.15 2.33 0.0
7 6 15 0.80 0.82 0.17 180.0
8 6 15 3.41 1.19 1.66 0.0
9 6 15 0.74 0.71 0.83 180.0
10 6 15 0.16 0.65 0.87 0.0
11 6 15 0.64 1.05 0.23 180.0
1 7 15 0.01 1.23 0.84 180.0
2 7 15 8.00 3.11 3.63 180.0
3 7 15 4.93 2.17 2.38 180.0
4 7 15 27.80 4.26 4.80 180.0
5 7 15 11.60 3.76 3.30 180.0
6 7 15 7.46 2.39 2.49 0.0
7 7 15 1.23 0.94 0.77 180.0
8 7 15 4.96 3.04 3.50 0.0
9 7 15 0.77 0.66 0.60 180.0
10 7 15 0.00 0.72 0.02 180.0
11 7 15 1.20 0.60 0.15 180.0
0 8 15 3.41 3.28 2.15 0.0
1 8 15 1.46 1.15 0.46 180.0
2 8 15 2.92 2.78 2.88 0.0
3 8 15 34.34 4.74 5.04 0.0
4 8 15 21.30 3.61 3.87 0.0
5 8 15 1.75 1.08 0.28 180.0
6 8 15 24.14 3.87 4.20 180.0
7 8 15 1.12 0.99 0.98 180.0
8 8 15 3.23 1.18 2.11 0.0
9 8 15 0.63 0.69 1.11 180.0
10 8 15 2.07 1.36 0.90 0.0
1 9 15 1.13 1.31 0.77 0.0
2 9 15 2.10 1.83 1.61 180.0
3 9 15 1.52 1.40 0.97 180.0
4 9 15 3.20 1.97 1.88 0.0
5 9 15 0.28 1.14 0.41 0.0
6 9 15 0.16 1.28 0.66 0.0
7 9 15 8.84 2.40 2.78 180.0
8 9 15 0.81 1.00 2.01 0.0
9 9 15 1.62 0.64 0.98 180.0
0 10 15 0.57 1.62 0.35 0.0
1 10 15 2.63 1.36 0.63 180.0
2 10 15 1.53 1.47 0.88 180.0
3 10 15 0.18 1.16 0.06 180.0
4 10 15 1.65 1.55 1.01 180.0
5 10 15 1.01 1.32 0.52 180.0
6 10 15 1.07 1.42 0.64 180.0
7 10 15 0.53 0.78 0.30 0.0
8 10 15 0.79 0.71 1.21 180.0
1 11 15 1.24 1.48 0.77 0.0
2 11 15 13.20 3.38 2.97 0.0
3 11 15 2.67 2.16 1.65 0.0
4 11 15 0.91 1.23 0.30 0.0
5 11 15 0.00 1.34 0.55 0.0
6 11 15 0.00 0.87 0.21 180.0
7 11 15 0.00 0.78 0.32 0.0
0 12 15 0.00 2.32 0.97 180.0
1 12 15 2.14 1.41 0.52 180.0
2 12 15 2.65 2.05 1.66 180.0
3 12 15 1.70 1.94 1.45 180.0
4 12 15 0.86 1.41 0.54 180.0
5 12 15 0.00 1.21 0.11 180.0
0 0 16 133.06 9.42 6.47 180.0
1 0 16 4.46 2.89 2.88 0.0
2 0 16 11.75 3.08 2.92 0.0
3 0 16 8.52 3.18 2.96 0.0
4 0 16 32.32 6.23 6.05 0.0
5 0 16 71.50 8.64 7.94 0.0
6 0 16 1908.67 73.52 26.20 0.0
7 0 16 786.92 34.21 16.96 180.0
8 0 16 3.89 1.33 1.08 0.0
9 0 16 12.87 3.21 3.65 180.0
10 0 16 9.50 2.48 2.31 180.0
11 0 16 0.01 0.96 0.26 180.0
12 0 16 2.11 1.12 0.48 0.0
1 1 16 4.14 1.15 1.31 0.0
2 1 16 7.14 2.32 2.94 0.0
3 1 16 22.39 3.59 4.53 0.0
4 1 16 19.73 3.62 4.62 0.0
5 1 16 403.56 25.31 13.84 0.0
6 1 16 12.29 2.60 3.20 0.0
7 1 16 11.20 2.68 3.16 0.0
8 1 16 1.94 1.34 1.33 0.0
9 1 16 3.08 1.36 1.76 0.0
10 1 16 1.06 0.70 0.24 180.0
11 1 16 0.33 0.96 0.69 180.0
12 1 16 0.06 0.73 0.58 180.0
0 2 16 28.24 7.24 6.27 180.0
1 2 16 9.81 2.14 2.32 0.0
2 2 16 9.67 2.82 3.32 0.0
3 2 16 11.32 2.49 2.74 180.0
4 2 16 7.13 1.87 1.94 180.0
5 2 16 3.41 2.27 2.39 180.0
6 2 16 10.71 1.79 1.86 0.0
7 2 16 3.80 1.59 1.88 0.0
8 2 16 5.44 1.25 1.69 0.0
9 2 16 2.11 1.05 1.30 180.0
10 2 16 0.06 0.69 0.01 180.0
11 2 16 0.69 0.71 0.45 0.0
12 2 16 0.00 0.62 0.10 0.0
1 3 16 1.17 0.88 0.23 180.0
2 3 16 6.73 2.21 2.37 0.0
3 3 16 162.32 10.55 10.22 0.0
4 3 16 29.85 5.50 5.66 0.0
5 3 16 98.03 9.06 8.80 0.0
6 3 16 34.62 5.80 6.42 0.0
7 3 16 52.56 5.67 6.15 0.0
8 3 16 2.85 1.67 1.31 180.0
9 3 16 0.15 0.81 0.78 0.0
10 3 16 0.09 0.73 0.36 0.0
11 3 16 0.84 0.82 0.12 180.0
12 3 16 1.46 0.65 0.39 180.0
0 4 16 4.73 1.67 0.92 180.0
1 4 16 4.14 2.37 2.66 180.0
2 4 16 3.12 3.00 3.41 0.0
3 4 16 16.27 4.62 5.42 180.0
4 4 16 103.93 9.77 10.16 180.0
5 4 16 3.19 1.89 1.93 180.0
6 4 16 516.81 22.94 16.11 180.0
7 4 16 113.69 9.27 9.19 0.0
8 4 16 0.60 1.28 1.74 180.0
9 4 16 12.60 2.38 3.48 0.0
10 4 16 0.90 0.83 0.80 0.0
11 4 16 1.21 0.61 0.36 0.0
1 5 16 1.08 1.42 0.13 180.0
2 5 16 5.71 1.81 1.86 180.0
3 5 16 3.85 1.85 1.89 180.0
4 5 16 5.85 1.80 1.79 0.0
5 5 16 20.22 4.34 4.86 180.0
6 5 16 1.97 1.01 0.11 0.0
7 5 16 19.05 4.27 4.74 180.0
8 5 16 4.06 1.73 2.42 180.0
9 5 16 0.76 1.67 1.27 0.0
10 5 16 0.25 0.86 0.48 0.0
11 5 16 1.45 0.61 0.06 180.0
0 6 16 27.18 6.01 4.62 0.0
1 6 16 0.32 1.39 1.13 0.0
2 6 16 0.40 0.99 0.29 180.0
3 6 16 6.64 2.70 2.96 0.0
4 6 16 2.15 0.96 0.06 0.0
5 6 16 3.62 1.94 1.87 0.0
6 6 16 3.86 2.10 2.03 180.0
7 6 16 0.78 1.08 0.14 180.0
8 6 16 2.86 1.73 2.39 180.0
9 6 16 1.29 0.70 0.01 180.0
10 6 16 0.00 0.60 0.30 180.0
11 6 16 0.00 0.55 0.14 0.0
1 7 16 1.58 1.07 0.04 0.0
2 7 16 1.97 1.25 0.89 0.0
3 7 16 41.13 5.39 5.88 180.0
4 7 16 110.20 7.62 7.42 180.0
5 7 16 17.94 4.15 4.16 180.0
6 7 16 0.89 1.65 0.29 180.0
7 7 16 10.52 2.73 2.67 180.0
8 7 16 1.46 0.82 0.62 180.0
9 7 16 0.66 0.79 1.18 180.0
10 7 16 0.13 0.66 0.74 0.0
0 8 16 1.87 1.87 0.72 180.0
1 8 16 2.28 2.19 1.98 0.0
2 8 16 0.92 1.30 0.80 180.0
3 8 16 9.41 3.07 3.19 0.0
4 8 16 64.93 6.91 7.07 0.0
5 8 16 1.94 1.11 0.10 180.0
6 8 16 12.77 4.27 4.44 0.0
7 8 16 12.23 3.14 2.94 180.0
8 8 16 0.27 0.98 1.65 0.0
9 8 16 1.13 0.75 1.04 180.0
1 9 16 2.58 1.47 0.85 0.0
2 9 16 0.90 1.22 0.27 0.0
3 9 16 3.61 1.73 1.33 180.0
4 9 16 11.53 3.18 3.06 180.0
5 9 16 9.27 3.13 3.05 0.0
6 9 16 1.23 1.21 0.36 180.0
7 9 16 1.19 1.30 0.33 0.0
8 9 16 1.16 0.69 0.85 0.0
0 10 16 2.04 1.82 0.47 180.0
1 10 16 0.90 1.29 0.16 0.0
2 10 16 1.82 1.75 1.11 180.0
3 10 16 4.38 2.88 2.56 180.0
4 10 16 0.48 1.29 0.42 0.0
5 10 16 1.41 1.41 0.72 180.0
6 10 16 1.01 1.50 0.93 0.0
7 10 16 0.00 1.29 0.19 0.0
1 11 16 0.49 1.34 0.17 0.0
2 11 16 0.70 1.39 0.20 0.0
3 11 16 15.55 3.43 2.87 0.0
4 11 16 9.26 2.98 2.46 0.0
5 11 16 0.69 1.46 0.52 0.0
6 11 16 0.00 1.36 0.44 0.0
0 12 16 0.00 2.48 0.73 0.0
1 12 16 0.95 1.69 0.97 180.0
2 12 16 1.17 1.58 0.66 180.0
3 12 16 0.54 1.54 0.61 180.0
1 1 17 3.42 0.92 0.78 0.0
2 1 17 2.08 0.80 0.42 0.0
3 1 17 5.95 1.45 1.40 180.0
4 1 17 4.41 2.33 2.65 0.0
5 1 17 362.11 17.20 15.23 180.0
6 1 17 6.39 1.96 2.22 180.0
7 1 17 150.13 8.90 9.47 180.0
8 1 17 4.12 1.99 1.95 0.0
9 1 17 0.93 1.08 1.01 0.0
10 1 17 2.20 1.40 2.13 180.0
11 1 17 1.57 0.68 0.11 180.0
12 1 17 0.98 0.88 0.87 0.0
0 2 17 6.65 3.32 2.47 180.0
1 2 17 2.92 1.85 1.23 0.0
2 2 17 30.36 4.99 5.33 0.0
3 2 17 4.95 2.11 2.09 180.0
4 2 17 212.97 13.73 12.66 180.0
5 2 17 65.86 7.33 7.02 180.0
6 2 17 273.60 14.05 12.42 180.0
7 2 17 68.25 6.50 7.25 180.0
8 2 17 4.44 2.20 2.93 180.0
9 2 17 0.00 0.68 0.21 180.0
10 2 17 0.51 0.79 0.67 180.0
11 2 17 0.38 0.64 0.01 0.0
1 3 17 1.19 1.48 1.30 180.0
2 3 17 2.90 1.49 1.21 180.0
3 3 17 0.89 1.05 0.20 0.0
4 3 17 9.62 2.93 2.95 0.0
5 3 17 293.49 16.86 13.79 0.0
6 3 17 1.76 1.42 0.95 180.0
7 3 17 21.32 4.79 5.24 0.0
8 3 17 2.08 1.23 0.73 180.0
9 3 17 0.75 1.00 1.24 180.0
10 3 17 1.37 0.74 0.28 0.0
11 3 17 1.32 0.70 0.30 0.0
0 4 17 2.11 2.66 2.03 180.0
1 4 17 1.67 1.51 1.23 0.0
2 4 17 3.31 2.03 1.87 0.0
3 4 17 3.38 1.73 1.51 180.0
4 4 17 5.24 2.35 2.40 180.0
5 4 17 109.70 8.36 7.93 180.0
6 4 17 3.35 2.61 2.84 0.0
7 4 17 10.49 2.72 2.73 0.0
8 4 17 0.09 1.37 1.46 180.0
9 4 17 0.92 0.94 0.99 180.0
10 4 17 1.00 0.86 0.94 180.0
11 4 17 0.13 0.70 0.19 0.0
1 5 17 2.32 2.00 1.82 180.0
2 5 17 3.48 3.55 3.57 180.0
3 5 17 25.65 4.14 4.33 0.0
4 5 17 1.26 1.47 1.27 180.0
5 5 17 43.76 6.40 6.86 0.0
6 5 17 0.35 1.20 0.63 180.0
7 5 17 104.62 8.59 7.93 0.0
8 5 17 2.18 1.00 0.78 0.0
9 5 17 0.00 0.82 0.31 180.0
10 5 17 0.67 0.82 0.88 0.0
0 6 17 25.56 5.43 3.83 180.0
1 6 17 2.81 2.23 2.33 0.0
2 6 17 3.81 2.70 2.84 0.0
3 6 17 2.37 1.15 0.55 180.0
4 6 17 16.94 4.67 4.92 0.0
5 6 17 12.80 3.02 2.97 0.0
6 6 17 47.67 6.93 6.89 0.0
7 6 17 17.38 3.74 3.55 0.0
8 6 17 1.66 1.60 1.97 0.0
9 6 17 0.00 0.71 0.58 0.0
10 6 17 0.65 1.73 0.28 0.0
1 7 17 1.90 1.34 0.85 0.0
2 7 17 0.14 1.61 1.34 0.0
3 7 17 2.82 1.24 0.66 180.0
4 7 17 20.58 3.76 3.69 180.0
5 7 17 59.22 7.24 6.79 180.0
6 7 17 1.05 1.59 1.01 0.0
7 7 17 1.17 1.36 0.83 180.0
8 7 17 0.17 0.99 0.97 0.0
9 7 17 0.13 0.70 0.57 0.0
0 8 17 1.54 2.40 1.26 180.0
1 8 17 1.88 1.84 1.37 180.0
2 8 17 1.13 1.87 1.51 0.0
3 8 17 7.50 2.37 2.21 0.0
4 8 17 4.31 1.16 0.06 180.0
5 8 17 40.36 7.99 4.72 0.0
6 8 17 2.74 1.72 1.13 180.0
7 8 17 1.62 1.67 1.19 180.0
8 8 17 1.03 1.18 1.11 0.0
1 9 17 0.49 1.31 0.33 0.0
2 9 17 0.00 1.89 1.31 0.0
3 9 17 2.93 2.03 1.53 180.0
4 9 17 4.35 2.71 2.42 0.0
5 9 17 11.21 3.28 2.96 180.0
6 9 17 1.46 1.26 0.30 180.0
7 9 17 10.27 3.07 2.70 180.0
0 10 17 0.00 1.99 0.27 0.0
1 10 17 0.54 1.38 0.12 0.0
2 10 17 2.07 1.65 0.84 180.0
3 10 17 1.00 1.34 0.17 0.0
4 10 17 4.58 2.62 2.19 180.0
5 10 17 0.00 1.24 0.06 0.0
6 10 17 4.72 2.08 1.73 180.0
1 11 17 1.23 1.44 0.00 0.0
2 11 17 0.24 1.61 0.57 0.0
3 11 17 0.39 1.35 0.01 180.0
4 11 17 0.38 1.40 0.34 0.0
0 0 18 25.74 5.20 3.69 0.0
1 0 18 59.48 8.26 7.66 180.0
2 0 18 33.67 6.47 5.62 180.0
3 0 18 9.26 5.84 4.91 180.0
4 0 18 4.94 1.98 1.28 0.0
5 0 18 15.03 3.66 2.97 0.0
6 0 18 445.63 24.80 13.75 0.0
7 0 18 3.61 3.06 2.44 0.0
8 0 18 3.42 1.72 0.91 180.0
9 0 18 3.26 2.56 2.89 0.0
10 0 18 0.41 1.49 1.61 0.0
11 0 18 1.80 1.29 1.21 0.0
1 1 18 2.21 1.21 1.26 0.0
2 1 18 5.31 1.42 1.63 180.0
3 1 18 3.52 1.61 1.40 180.0
4 1 18 2.55 1.10 0.50 180.0
5 1 18 14.24 2.76 2.99 0.0
6 1 18 5.26 2.65 3.01 0.0
7 1 18 37.50 4.89 5.59 0.0
8 1 18 33.73 3.76 4.03 0.0
9 1 18 0.00 1.14 1.63 180.0
10 1 18 3.21 1.23 1.88 180.0
11 1 18 0.00 0.68 0.28 0.0
0 2 18 6.21 4.22 2.95 0.0
1 2 18 7.93 3.15 3.03 0.0
2 2 18 28.22 4.08 3.82 180.0
3 2 18 7.59 2.60 2.42 180.0
4 2 18 1.06 1.27 0.71 0.0
5 2 18 1.82 1.66 1.29 180.0
6 2 18 8.51 2.23 1.52 0.0
7 2 18 2.23 1.64 1.50 0.0
8 2 18 1.34 1.05 0.32 0.0
9 2 18 0.46 0.90 1.13 0.0
10 2 18 1.37 0.76 0.69 0.0
11 2 18 0.75 1.05 0.47 180.0
1 3 18 1.27 1.22 0.57 0.0
2 3 18 5.24 2.64 2.46 180.0
3 3 18 1.88 1.49 1.04 180.0
4 3 18 2.26 2.29 2.06 0.0
5 3 18 1.55 1.70 1.31 0.0
6 3 18 28.48 4.78 4.52 0.0
7 3 18 15.82 4.01 4.08 0.0
8 3 18 3.04 1.91 1.62 0.0
9 3 18 0.92 1.36 0.11 0.0
10 3 18 0.00 0.69 0.49 180.0
11 3 18 0.37 0.70 0.04 180.0
0 4 18 1.10 1.71 0.62 180.0
1 4 18 4.90 4.77 3.54 0.0
2 4 18 5.29 2.12 1.81 0.0
3 4 18 8.36 4.27 4.37 0.0
4 4 18 0.90 1.13 0.14 180.0
5 4 18 3.68 2.19 1.96 180.0
6 4 18 175.67 13.22 10.60 180.0
7 4 18 5.06 2.51 2.39 180.0
8 4 18 1.77 1.69 0.82 0.0
9 4 18 0.20 1.92 1.70 180.0
10 4 18 0.06 0.87 0.95 180.0
1 5 18 2.20 1.17 0.50 180.0
2 5 18 2.10 1.60 1.17 180.0
3 5 18 0.89 1.32 0.74 180.0
4 5 18 45.82 6.12 6.11 0.0
5 5 18 19.69 3.99 3.89 180.0
6 5 18 19.52 4.93 4.76 180.0
7 5 18 6.98 3.32 3.24 180.0
8 5 18 0.27 1.25 0.29 180.0
9 5 18 1.09 0.82 0.83 0.0
10 5 18 0.00 1.16 0.27 180.0
0 6 18 5.30 2.48 1.53 0.0
1 6 18 6.98 3.21 3.04 180.0
2 6 18 0.49 1.35 0.72 0.0
3 6 18 14.80 3.81 3.82 0.0
4 6 18 2.16 1.40 0.85 0.0
5 6 18 6.12 2.12 1.83 0.0
6 6 18 6.32 2.35 2.03 180.0
7 6 18 3.61 2.54 2.11 180.0
8 6 18 4.38 2.14 1.78 180.0
9 6 18 0.57 1.44 1.85 180.0
1 7 18 0.76 1.18 0.38 180.0
2 7 18 3.86 1.98 1.62 0.0
3 7 18 2.20 1.24 0.43 180.0
4 7 18 5.54 2.42 2.17 180.0
5 7 18 1.03 1.25 0.32 180.0
6 7 18 6.47 3.18 2.72 180.0
7 7 18 2.16 2.20 1.68 180.0
8 7 18 0.48 1.27 0.39 180.0
9 7 18 0.55 0.74 0.73 180.0
0 8 18 0.46 2.08 0.84 180.0
1 8 18 1.11 1.88 1.34 180.0
2 8 18 0.00 1.27 0.28 0.0
3 8 18 0.75 1.59 1.03 180.0
4 8 18 4.50 2.04 1.65 0.0
5 8 18 0.00 1.31 0.21 0.0
6 8 18 5.41 2.86 2.29 0.0
7 8 18 0.72 1.77 1.13 0.0
8 8 18 0.00 1.49 0.77 0.0
1 9 18 0.57 1.34 0.12 180.0
2 9 18 3.14 1.96 1.31 180.0
3 9 18 1.43 1.84 1.27 0.0
4 9 18 0.00 1.95 1.45 180.0
5 9 18 10.03 2.67 2.15 0.0
6 9 18 0.61 1.33 0.15 180.0
7 9 18 2.02 1.76 1.15 0.0
0 10 18 1.96 2.89 1.12 180.0
1 10 18 0.00 1.43 0.27 180.0
2 10 18 0.00 1.47 0.19 0.0
3 10 18 2.37 2.39 1.78 180.0
4 10 18 0.18 1.40 0.31 180.0
5 10 18 0.00 1.59 0.85 180.0
1 11 18 0.18 1.54 0.09 0.0
2 11 18 0.57 1.56 0.14 180.0
1 1 19 2.47 1.12 0.95 0.0
2 1 19 0.73 1.05 0.86 180.0
3 1 19 4.90 2.43 2.37 0.0
4 1 19 7.61 2.40 2.33 0.0
5 1 19 3.05 1.49 1.09 0.0
6 1 19 3.42 1.12 0.25 0.0
7 1 19 1.20 1.09 0.15 180.0
8 1 19 3.49 2.61 2.35 180.0
9 1 19 2.45 1.28 1.68 180.0
10 1 19 0.40 0.76 0.86 0.0
0 2 19 0.88 1.61 0.20 180.0
1 2 19 10.98 3.33 3.07 0.0
2 2 19 4.18 2.37 2.01 180.0
3 2 19 2.06 2.16 1.80 180.0
4 2 19 2.00 1.92 1.53 0.0
5 2 19 53.67 9.23 5.97 180.0
6 2 19 17.89 5.68 4.98 180.0
7 2 19 0.67 1.19 0.65 180.0
8 2 19 2.38 1.86 1.73 180.0
9 2 19 0.00 0.85 0.45 180.0
10 2 19 0.16 1.14 0.17 0.0
1 3 19 0.00 1.16 0.23 0.0
2 3 19 5.55 2.25 1.85 0.0
3 3 19 3.94 2.31 1.98 180.0
4 3 19 12.88 3.08 2.67 180.0
5 3 19 1.68 1.43 0.65 180.0
6 3 19 5.12 2.11 1.66 0.0
7 3 19 1.51 1.47 0.80 180.0
8 3 19 1.89 2.32 1.00 180.0
9 3 19 0.04 0.91 0.55 0.0
10 3 19 1.27 0.68 0.24 0.0
0 4 19 1.45 2.41 1.37 0.0
1 4 19 0.96 1.25 0.35 180.0
2 4 19 4.73 3.31 2.85 180.0
3 4 19 2.90 2.65 2.29 180.0
4 4 19 25.85 6.72 4.88 0.0
5 4 19 2.41 1.54 0.88 180.0
6 4 19 10.28 2.66 2.20 180.0
7 4 19 1.29 1.25 0.09 0.0
8 4 19 0.77 1.68 1.04 0.0
9 4 19 2.06 0.88 0.02 0.0
1 5 19 0.34 1.24 0.37 180.0
2 5 19 1.69 1.77 1.22 0.0
3 5 19 1.04 2.04 1.54 180.0
4 5 19 15.32 4.26 4.00 180.0
5 5 19 1.01 1.20 0.24 180.0
6 5 19 2.40 2.12 1.74 0.0
7 5 19 1.25 1.44 0.53 0.0
8 5 19 0.00 2.05 1.54 0.0
9 5 19 2.05 1.35 1.50 0.0
0 6 19 4.35 3.64 2.53 0.0
1 6 19 1.29 1.55 1.01 0.0
2 6 19 2.62 1.57 1.04 180.0
3 6 19 1.99 1.33 0.53 180.0
4 6 19 0.78 1.65 1.12 0.0
5 6 19 5.49 2.67 2.36 0.0
6 6 19 3.08 2.22 1.72 0.0
7 6 19 4.73 2.02 1.42 0.0
8 6 19 0.88 1.66 1.02 0.0
1 7 19 0.42 1.37 0.44 180.0
2 7 19 1.81 1.37 0.59 180.0
3 7 19 1.01 1.24 0.23 0.0
4 7 19 1.29 1.35 0.49 0.0
5 7 19 0.47 1.69 1.10 0.0
6 7 19 0.95 1.36 0.41 180.0
7 7 19 2.01 1.50 0.63 0.0
8 7 19 0.00 1.61 0.92 0.0
0 8 19 0.00 2.59 1.15 0.0
1 8 19 0.00 1.28 0.08 0.0
2 8 19 0.19 1.27 0.15 180.0
3 8 19 1.89 2.07 1.58 0.0
4 8 19 5.27 2.50 2.10 180.0
5 8 19 3.87 2.04 1.53 0.0
6 8 19 1.03 1.43 0.21 0.0
7 8 19 1.46 1.60 0.72 180.0
1 9 19 1.34 1.52 0.57 180.0
2 9 19 0.42 1.35 0.24 0.0
3 9 19 1.13 1.77 1.10 0.0
4 9 19 3.00 2.04 1.55 0.0
5 9 19 1.60 1.46 0.43 180.0
0 10 19 1.76 2.24 0.38 0.0
1 10 19 1.07 1.71 0.74 180.0
2 10 19 0.00 1.70 0.74 180.0
3 10 19 0.51 1.59 0.61 0.0
0 0 20 13.09 4.74 2.82 180.0
1 0 20 32.59 7.06 5.69 0.0
2 0 20 0.69 1.96 1.15 0.0
3 0 20 31.31 6.80 4.88 0.0
4 0 20 6.61 3.12 1.89 180.0
5 0 20 33.55 7.17 4.96 180.0
6 0 20 17.55 5.12 3.48 180.0
7 0 20 18.34 5.51 4.13 0.0
8 0 20 4.49 3.91 2.99 0.0
9 0 20 13.78 3.82 2.77 180.0
1 1 20 3.05 1.22 0.96 180.0
2 1 20 10.49 2.38 2.73 0.0
3 1 20 3.73 1.90 1.61 0.0
4 1 20 9.22 3.15 2.89 0.0
5 1 20 6.76 2.44 2.08 180.0
6 1 20 3.06 1.65 1.20 0.0
7 1 20 5.83 2.44 2.43 0.0
8 1 20 1.19 1.09 0.05 0.0
9 1 20 1.86 1.16 0.47 180.0
0 2 20 0.46 1.83 0.46 180.0
1 2 20 1.40 1.84 1.28 180.0
2 2 20 0.45 1.44 0.65 0.0
3 2 20 0.65 1.37 0.35 0.0
4 2 20 4.65 2.22 1.75 180.0
5 2 20 1.07 1.25 0.00 0.0
6 2 20 3.76 2.31 1.98 0.0
7 2 20 0.51 1.14 0.04 180.0
8 2 20 0.05 1.07 0.01 0.0
9 2 20 0.00 1.19 0.75 0.0
1 3 20 1.81 1.25 0.14 180.0
2 3 20 54.32 7.78 6.71 0.0
3 3 20 1.08 1.59 0.83 180.0
4 3 20 0.92 1.37 0.13 0.0
5 3 20 1.88 1.61 0.77 180.0
6 3 20 8.95 5.46 3.11 0.0
7 3 20 1.44 1.92 1.28 0.0
8 3 20 3.17 1.37 0.57 180.0
9 3 20 0.86 1.32 0.58 180.0
0 4 20 4.02 3.97 2.46 180.0
1 4 20 10.76 3.84 3.40 180.0
2 4 20 5.52 2.85 2.36 0.0
3 4 20 9.09 3.69 3.12 180.0
4 4 20 1.29 1.54 0.63 0.0
5 4 20 1.68 2.02 1.35 0.0
6 4 20 3.07 2.49 1.77 0.0
7 4 20 0.29 1.90 1.16 180.0
8 4 20 1.66 1.90 0.86 180.0
9 4 20 1.38 1.99 1.33 0.0
1 5 20 2.66 1.52 0.74 0.0
2 5 20 0.33 1.64 0.85 0.0
3 5 20 1.07 1.47 0.68 180.0
4 5 20 0.63 2.46 1.94 180.0
5 5 20 0.85 1.36 0.43 180.0
6 5 20 2.00 1.42 0.41 0.0
7 5 20 0.70 1.47 0.55 0.0
8 5 20 0.40 1.64 0.90 180.0
0 6 20 1.18 2.82 1.37 180.0
1 6 20 1.38 1.60 0.99 0.0
2 6 20 1.11 1.71 1.04 0.0
3 6 20 0.66 1.29 0.07 0.0
4 6 20 2.46 1.43 0.62 0.0
5 6 20 0.69 1.40 0.47 0.0
6 6 20 1.61 2.17 1.54 180.0
7 6 20 0.55 1.53 0.71 180.0
1 7 20 0.46 1.30 0.17 0.0
2 7 20 6.93 3.67 3.15 180.0
3 7 20 2.38 1.77 1.19 0.0
4 7 20 1.80 1.82 1.19 180.0
5 7 20 0.96 1.44 0.50 0.0
6 7 20 0.00 1.51 0.62 180.0
7 7 20 1.12 1.48 0.29 180.0
0 8 20 3.02 2.25 0.95 0.0
1 8 20 0.00 2.01 1.48 0.0
2 8 20 0.90 1.53 0.73 180.0
3 8 20 0.14 1.54 0.77 0.0
4 8 20 1.82 1.71 0.96 180.0
5 8 20 0.93 1.57 0.66 0.0
1 9 20 0.58 1.59 0.53 180.0
2 9 20 0.92 1.76 0.93 180.0
3 9 20 0.15 1.75 0.96 0.0
4 9 20 0.74 1.45 0.31 180.0
1 1 21 11.25 3.11 3.17 0.0
2 1 21 31.72 5.22 5.83 180.0
3 1 21 1.65 1.38 0.54 180.0
4 1 21 2.06 1.59 0.90 0.0
5 1 21 1.95 1.63 0.97 0.0
6 1 21 0.62 1.53 0.92 180.0
7 1 21 2.60 1.77 1.52 180.0
8 1 21 0.25 1.17 0.40 0.0
9 1 21 0.37 1.37 0.76 180.0
0 2 21 120.03 15.85 8.78 0.0
1 2 21 5.01 4.77 4.06 180.0
2 2 21 2.96 2.06 1.48 0.0
3 2 21 0.93 3.40 2.85 180.0
4 2 21 0.02 1.31 0.18 0.0
5 2 21 2.38 1.81 1.21 180.0
6 2 21 1.64 1.69 1.00 0.0
7 2 21 0.00 1.22 0.40 0.0
8 2 21 0.00 1.11 0.26 0.0
1 3 21 4.08 2.42 1.79 180.0
2 3 21 14.11 4.99 4.08 0.0
3 3 21 1.26 1.51 0.43 180.0
4 3 21 1.30 1.72 0.86 0.0
5 3 21 1.07 1.79 0.94 180.0
6 3 21 2.52 1.89 1.11 180.0
7 3 21 1.45 1.48 0.42 0.0
8 3 21 0.87 1.50 0.65 0.0
0 4 21 21.66 6.57 3.94 180.0
1 4 21 0.94 1.63 0.95 180.0
2 4 21 8.43 3.62 2.97 0.0
3 4 21 0.65 1.49 0.41 180.0
4 4 21 1.98 1.64 0.75 0.0
5 4 21 0.61 1.44 0.23 180.0
6 4 21 2.13 2.25 1.57 180.0
7 4 21 1.45 1.59 0.65 180.0
8 4 21 3.04 2.23 1.43 0.0
1 5 21 2.53 2.93 2.36 180.0
2 5 21 3.24 2.79 2.11 0.0
3 5 21 0.81 1.50 0.47 180.0
4 5 21 0.01 1.77 1.04 0.0
5 5 21 3.28 1.47 0.43 0.0
6 5 21 1.07 1.40 0.19 180.0
7 5 21 1.05 1.71 0.83 0.0
0 6 21 24.35 7.57 4.23 180.0
1 6 21 0.00 1.34 0.06 180.0
2 6 21 0.91 1.86 1.17 180.0
3 6 21 0.82 2.92 2.40 0.0
4 6 21 1.86 1.64 0.88 180.0
5 6 21 0.76 1.35 0.05 0.0
6 6 21 1.27 1.38 0.10 0.0
1 7 21 0.58 1.44 0.28 0.0
2 7 21 3.40 2.53 2.05 180.0
3 7 21 0.91 1.68 0.95 0.0
4 7 21 0.00 1.40 0.09 180.0
5 7 21 1.12 1.46 0.21 0.0
0 8 21 2.27 1.83 0.19 0.0
1 8 21 1.36 1.58 0.65 0.0
2 8 21 1.65 1.49 0.31 180.0
3 8 21 1.01 1.48 0.47 0.0
4 8 21 3.60 2.14 1.36 180.0
1 9 21 0.00 1.70 0.76 0.0
0 0 22 68.72 8.50 4.24 180.0
1 0 22 68.23 8.02 5.53 0.0
2 0 22 32.87 7.02 4.74 180.0
3 0 22 1.49 1.72 0.07 180.0
4 0 22 6.99 4.25 2.50 0.0
5 0 22 2.65 3.25 1.78 0.0
6 0 22 3.28 2.38 1.19 180.0
7 0 22 1.69 2.82 1.62 180.0
8 0 22 2.52 2.03 0.85 0.0
1 1 22 11.42 3.42 3.51 180.0
2 1 22 1.74 1.28 0.65 0.0
3 1 22 1.61 1.58 0.90 180.0
4 1 22 0.59 1.46 0.54 0.0
5 1 22 2.17 1.61 0.94 0.0
6 1 22 1.05 1.42 0.68 0.0
7 1 22 1.70 1.38 0.71 180.0
8 1 22 3.66 1.52 1.05 180.0
0 2 22 0.89 2.12 0.43 0.0
1 2 22 0.00 1.43 0.16 0.0
2 2 22 5.94 2.39 1.70 180.0
3 2 22 0.84 1.43 0.11 180.0
4 2 22 1.43 2.17 1.46 0.0
5 2 22 0.95 1.54 0.61 0.0
6 2 22 1.14 1.47 0.49 180.0
7 2 22 0.67 1.27 0.41 180.0
1 3 22 6.37 3.71 2.86 180.0
2 3 22 1.64 1.97 1.06 0.0
3 3 22 4.57 3.17 2.31 180.0
4 3 22 1.04 1.67 0.65 0.0
5 3 22 3.82 2.84 2.02 0.0
6 3 22 0.83 1.54 0.24 0.0
7 3 22 0.00 2.12 1.25 180.0
0 4 22 41.95 9.38 5.38 0.0
1 4 22 6.02 2.11 1.36 180.0
2 4 22 4.70 2.29 1.50 0.0
3 4 22 3.66 2.71 1.88 180.0
4 4 22 1.36 1.87 0.91 180.0
5 4 22 0.00 1.59 0.39 180.0
6 4 22 1.61 1.81 0.83 0.0
7 4 22 0.02 1.93 1.01 0.0
1 5 22 0.00 2.71 2.02 0.0
2 5 22 2.70 1.52 0.23 0.0
3 5 22 0.37 1.55 0.43 0.0
4 5 22 1.23 1.68 0.66 180.0
5 5 22 0.00 1.59 0.45 180.0
6 5 22 0.00 1.50 0.11 0.0
0 6 22 1.68 2.36 1.15 0.0
1 6 22 0.00 1.44 0.35 180.0
2 6 22 2.01 1.90 1.14 0.0
3 6 22 1.51 1.41 0.05 0.0
4 6 22 0.00 1.71 0.80 180.0
5 6 22 1.12 1.53 0.36 180.0
1 7 22 3.90 2.45 1.73 0.0
2 7 22 2.73 1.99 1.25 180.0
3 7 22 0.07 1.62 0.69 0.0
0 8 22 6.91 3.94 1.89 180.0
1 1 23 10.01 3.39 3.28 0.0
2 1 23 1.37 1.52 0.85 0.0
3 1 23 2.14 1.43 0.52 180.0
4 1 23 0.00 1.95 1.27 180.0
5 1 23 0.38 1.56 0.75 180.0
6 1 23 0.42 1.94 1.33 0.0
0 2 23 7.73 4.86 2.75 0.0
1 2 23 2.21 2.74 2.07 0.0
2 2 23 2.74 2.02 1.24 0.0
3 2 23 2.62 1.88 0.84 180.0
4 2 23 0.67 1.89 0.98 180.0
5 2 23 0.57 1.59 0.79 180.0
6 2 23 0.38 1.34 0.10 0.0
1 3 23 4.68 3.08 2.12 180.0
2 3 23 0.69 1.61 0.33 0.0
3 3 23 1.37 2.66 1.67 0.0
4 3 23 0.14 1.60 0.11 0.0
5 3 23 0.19 2.06 1.07 180.0
6 3 23 1.47 1.69 0.27 180.0
0 4 23 1.48 2.15 0.05 180.0
1 4 23 0.17 1.49 0.05 180.0
2 4 23 0.02 1.67 0.50 180.0
3 4 23 0.55 1.62 0.30 180.0
4 4 23 0.67 1.65 0.34 180.0
5 4 23 0.00 1.69 0.39 0.0
1 5 23 4.18 3.34 2.51 180.0
2 5 23 0.57 1.62 0.46 180.0
3 5 23 0.53 1.53 0.04 0.0
4 5 23 0.93 1.62 0.24 0.0
0 6 23 0.64 2.74 1.27 180.0
1 6 23 0.00 1.61 0.58 180.0
2 6 23 2.05 2.24 1.26 180.0
3 6 23 0.77 1.70 0.60 180.0
0 0 24 24.60 9.67 4.70 180.0
1 0 24 0.00 3.06 1.72 180.0
2 0 24 0.45 2.69 1.33 0.0
3 0 24 0.37 2.19 0.64 0.0
4 0 24 0.29 2.37 0.77 0.0
5 0 24 1.64 2.28 0.69 180.0
1 1 24 1.70 1.45 0.75 180.0
2 1 24 1.68 1.99 1.46 180.0
3 1 24 2.01 2.04 1.34 0.0
4 1 24 0.51 1.67 0.75 0.0
5 1 24 0.34 1.58 0.61 180.0
0 2 24 0.94 2.18 0.53 180.0
1 2 24 3.33 2.57 1.84 180.0
2 2 24 0.00 1.50 0.22 180.0
3 2 24 1.19 1.64 0.38 0.0
4 2 24 0.00 1.42 0.01 180.0
1 3 24 0.22 1.71 0.19 0.0
2 3 24 0.00 1.92 0.77 180.0
3 3 24 1.11 2.20 0.62 0.0
4 3 24 1.22 1.99 0.70 0.0
0 4 24 7.76 4.69 2.31 0.0
1 4 24 0.00 1.58 0.01 0.0
2 4 24 1.97 1.70 0.23 180.0
3 4 24 0.60 1.70 0.23 0.0
1 5 24 0.00 1.85 0.77 0.0
1 1 25 1.44 1.38 0.40 180.0
2 1 25 1.58 1.41 0.24 0.0
0 2 25 1.20 2.25 0.12 180.0
1 2 25 3.56 2.55 1.50 180.0
 
