# Supplementary material for: Structural resolution of a small organic molecule by serial X-ray free-electron laser and electron crystallography
Source: Nat Chem. 2023 Mar 20;15(4):491–7. doi: 10.1038/s41557-023-01162-9 (PMC10719108; doi:10.1038/s41557-023-01162-9)
Supplement: Supplementary file 7 — Crystallographic data of triclinic-cryoED. [file 41557_2023_1162_MOESM7_ESM.cif]

 
data_Rh6G_tricliniccryoED_0

# start Validation Reply Form
_vrf_RINTA01_Rh6G_tricliniccryoED_0
;
PROBLEM: The value of Rint is greater than 0.25
RESPONSE: The value is calculated from the multiple crystals and relatively high
 Rint values are common for electron diffraction due to dynamical scattering.
;
_vrf_PLAT020_Rh6G_tricliniccryoED_0
;
PROBLEM: The Value of Rint is Greater Than 0.12 .........      0.981 Report
RESPONSE: The value is calculated from the multiple crystals and relatively high
 Rint values are common for electron diffraction due to dynamical scattering.
;
_vrf_PLAT082_Rh6G_tricliniccryoED_0
;
PROBLEM: High R1 Value ..................................       0.18 Report
RESPONSE: Relatively high R-values are common for electron diffraction due to dynamical scattering. Additional refimenent cycles did not improve the value.
;
_vrf_PLAT084_Rh6G_tricliniccryoED_0
;
PROBLEM: High wR2 Value (i.e. > 0.25) ...................       0.44 Report
RESPONSE: Relatively high R-values are common for electron diffraction due to dynamical scattering. Additional refimenent cycles did not improve the value.
;
_vrf_PLAT234_Rh6G_tricliniccryoED_0
;
PROBLEM: Large Hirshfeld Difference C20_1    --C21_1    .       0.26 Ang.  
RESPONSE: ADP values obtained from electron diffraction sometimes do not converge within the usual range for X-ray diffraction. Additional refimenent cycles did not improve the value.
;
_vrf_PLAT340_Rh6G_tricliniccryoED_0
;
PROBLEM: Low Bond Precision on  C-C Bonds ...............    0.02093 Ang.  
RESPONSE: Relatively low bond precision are common for electron diffraction due to dynamical scattering. Additional refimenent cycles did not improve the value.
;
# end Validation Reply Form
 
_audit_creation_method            'SHELXL-2018/3'
_shelx_SHELXL_version_number      '2018/3'
_chemical_name_systematic         ?
_chemical_name_common             ?
_chemical_melting_point           ?
_chemical_formula_moiety          ?
_chemical_formula_sum
 'C28 H31 Cl N2 O4' 
_chemical_formula_weight          495.00

loop_
 _atom_type_symbol
 _atom_type_description
 _atom_type_scat_dispersion_real
 _atom_type_scat_dispersion_imag
 _atom_type_scat_source
 'C'  'C'   0.0000   0.0000
 'International Tables Vol C Tables 4.3.1.1'
 'H'  'H'   0.0000   0.0000
 'International Tables Vol C Tables 4.3.1.1'
 'N'  'N'   0.0000   0.0000
 'International Tables Vol C Tables 4.3.1.1'
 'O'  'O'   0.0000   0.0000
 'International Tables Vol C Tables 4.3.1.1'
 'Cl'  'Cl'   0.0000   0.0000
 'International Tables Vol C Tables 4.3.1.1'
 
_space_group_crystal_system       triclinic
_space_group_IT_number            2
_space_group_name_H-M_alt         'P -1'
_space_group_name_Hall            '-P 1'
 
_shelx_space_group_comment
;
The symmetry employed for this shelxl refinement is uniquely defined
by the following loop, which should always be used as a source of
symmetry information in preference to the above space-group names.
They are only intended as comments.
;
 
loop_
 _space_group_symop_operation_xyz
 'x, y, z'
 '-x, -y, -z'
 
_cell_length_a                    9.140
_cell_length_b                    11.160
_cell_length_c                    13.320
_cell_angle_alpha                 95.93
_cell_angle_beta                  91.11
_cell_angle_gamma                 104.65
_cell_volume                      1306.0
_cell_formula_units_Z             2
_cell_measurement_temperature     98
_cell_measurement_reflns_used     3748
_cell_measurement_theta_min       2.165
_cell_measurement_theta_max       33.749
 
_exptl_crystal_description        'microcrystals'
_exptl_crystal_colour             'red'
_exptl_crystal_density_meas       ?
_exptl_crystal_density_method     ?
_exptl_crystal_density_diffrn     1.259
_exptl_crystal_F_000              208
_exptl_transmission_factor_min    ?
_exptl_transmission_factor_max    ?
_exptl_crystal_size_max           ?
_exptl_crystal_size_mid           ?
_exptl_crystal_size_min           ?
_exptl_absorpt_coefficient_mu     0.000
_shelx_estimated_absorpt_T_min    ?
_shelx_estimated_absorpt_T_max    ?
_exptl_absorpt_correction_type    ?
_exptl_absorpt_correction_T_min   ?
_exptl_absorpt_correction_T_max   ?
_exptl_absorpt_process_details    ?
_exptl_absorpt_special_details    ?
_diffrn_radiation_probe           electron
_diffrn_ambient_temperature       98
_diffrn_radiation_wavelength      0.0198
_diffrn_radiation_type            'Electron'
_diffrn_source                    'electron microscope'
_diffrn_measurement_device_type   'JEOL CRYO ARM 300'
_diffrn_measurement_method        'rotation'
_diffrn_detector_type             'Direct Electron DE64'
_diffrn_detector_area_resol_mean  ?
_diffrn_reflns_number             3745
_diffrn_reflns_av_unetI/netI      0.3486
_diffrn_reflns_av_R_equivalents   0.981
_diffrn_reflns_limit_h_min        ?
_diffrn_reflns_limit_h_max        ?
_diffrn_reflns_limit_k_min        ?
_diffrn_reflns_limit_k_max        ?
_diffrn_reflns_limit_l_min        ?
_diffrn_reflns_limit_l_max        ?
_diffrn_reflns_theta_min          2.165
_diffrn_reflns_theta_max          33.749
_diffrn_reflns_theta_full         33.749
_diffrn_measured_fraction_theta_max   1.000
_diffrn_measured_fraction_theta_full  1.000
_diffrn_reflns_Laue_measured_fraction_max    1.000
_diffrn_reflns_Laue_measured_fraction_full   1.000
_diffrn_reflns_point_group_measured_fraction_max   1.000
_diffrn_reflns_point_group_measured_fraction_full  1.000
_reflns_number_total              3745
_reflns_number_gt                 1436
_reflns_threshold_expression      'I > 2\s(I)'
_reflns_Friedel_coverage          0.000
_reflns_Friedel_fraction_max      .
_reflns_Friedel_fraction_full     .
 
_reflns_special_details
;
 Reflections were merged by SHELXL according to the crystal
 class for the calculation of statistics and refinement.
 
 _reflns_Friedel_fraction is defined as the number of unique
 Friedel pairs measured divided by the number that would be
 possible theoretically, ignoring centric projections and
 systematic absences.
;

_computing_data_collection        'DIALS (Clabbers et al, 2018)'
_computing_cell_refinement        'DIALS (Clabbers et al, 2018)'
_computing_data_reduction         'DIALS (Clabbers et al, 2018)'
_computing_structure_solution     'SHELXD (Sheldrick, 2010)'
_computing_structure_refinement 'SHELXL-2018/3 (Sheldrick, 2018)'
_computing_molecular_graphics     ?
_computing_publication_material   ?
_refine_special_details           ?
_refine_ls_structure_factor_coef  Fsqd
_refine_ls_matrix_type            full
_refine_ls_weighting_scheme       calc
_refine_ls_weighting_details
'w=1/[\s^2^(Fo^2^)+(0.1000P)^2^] where P=(Fo^2^+2Fc^2^)/3'
_atom_sites_solution_primary      ?
_atom_sites_solution_secondary    ?
_atom_sites_solution_hydrogens    geom
_refine_ls_hydrogen_treatment     constr
_refine_ls_extinction_method      'modified based on SHELXL-2018/3 (Sheldrick 2018)'
_refine_ls_extinction_coef        11258(12)
_refine_ls_extinction_expression
 'Fc^*^=kFc[1+0.001xFc^2^/sin(2\q)]^-1/4^'
_refine_ls_number_reflns          3745
_refine_ls_number_parameters      337
_refine_ls_number_restraints      450
_refine_ls_R_factor_all           0.2505
_refine_ls_R_factor_gt            0.1811
_refine_ls_wR_factor_ref          0.4417
_refine_ls_wR_factor_gt           0.3760
_refine_ls_goodness_of_fit_ref    1.534
_refine_ls_restrained_S_all       1.448
_refine_ls_shift/su_max           0.002
_refine_ls_shift/su_mean          0.001
 
loop_
 _atom_site_label
 _atom_site_type_symbol
 _atom_site_fract_x
 _atom_site_fract_y
 _atom_site_fract_z
 _atom_site_U_iso_or_equiv
 _atom_site_adp_type
 _atom_site_occupancy
 _atom_site_site_symmetry_order  
 _atom_site_calc_flag
 _atom_site_refinement_flags_posn
 _atom_site_refinement_flags_adp
 _atom_site_refinement_flags_occupancy
 _atom_site_disorder_assembly
 _atom_site_disorder_group
Cl1_1 Cl 0.062(4) -0.039(3) 0.394(2) 0.098(9) Uani 0.5 1 d . U P A 1
O1W_1 O 0.090(8) -0.020(6) 0.413(5) 0.085(14) Uani 0.5 1 d . U P B 2
O2W_1 O 0.319(4) 0.010(3) 0.552(3) 0.074(9) Uani 0.5 1 d . U P C 1
Cl2_1 Cl 0.397(2) 0.0327(18) 0.5273(14) 0.085(6) Uani 0.5 1 d . U P D 2
C1_1 C 0.2447(15) 0.3752(13) -0.1880(11) 0.060(4) Uani 1 1 d . U . . .
H1_1 H 0.210142 0.422321 -0.232306 0.072 Uiso 1 1 calc R U . . .
C2_1 C 0.2928(16) 0.2658(13) -0.2255(11) 0.063(4) Uani 1 1 d . U . . .
C3_1 C 0.3511(17) 0.1944(14) -0.1563(11) 0.065(4) Uani 1 1 d . U . . .
C4_1 C 0.3580(16) 0.2321(12) -0.0525(11) 0.062(4) Uani 1 1 d . U . . .
H4_1 H 0.391539 0.185384 -0.007424 0.074 Uiso 1 1 calc R U . . .
C5_1 C 0.3132(15) 0.3436(12) -0.0146(10) 0.056(4) Uani 1 1 d . U . . .
C6_1 C 0.3227(15) 0.3828(12) 0.0930(10) 0.051(4) Uani 1 1 d . U . . .
C7_1 C 0.2718(16) 0.4921(13) 0.1200(10) 0.057(4) Uani 1 1 d . U . . .
C8_1 C 0.2871(15) 0.5516(13) 0.2230(10) 0.058(4) Uani 1 1 d . U . . .
H8_1 H 0.332696 0.516647 0.271294 0.070 Uiso 1 1 calc R U . . .
C9_1 C 0.2399(16) 0.6545(14) 0.2540(11) 0.060(4) Uani 1 1 d . U . . .
C10_1 C 0.1734(16) 0.7134(14) 0.1768(11) 0.063(4) Uani 1 1 d . U . . .
C11_1 C 0.1665(16) 0.6647(13) 0.0720(11) 0.066(4) Uani 1 1 d . U . . .
H11_1 H 0.132267 0.704248 0.021673 0.079 Uiso 1 1 calc R U . . .
C12_1 C 0.2138(15) 0.5540(14) 0.0485(10) 0.059(4) Uani 1 1 d . U . . .
O13_1 O 0.1974(13) 0.5089(11) -0.0541(9) 0.056(3) Uani 1 1 d . U . . .
C14_1 C 0.2514(15) 0.4086(13) -0.0832(9) 0.054(4) Uani 1 1 d . U . . .
N15_1 N 0.2862(15) 0.2343(13) -0.3286(10) 0.065(4) Uani 1 1 d . U . . .
H15_1 H 0.317306 0.170123 -0.350073 0.078 Uiso 1 1 calc R U . . .
N16_1 N 0.1284(15) 0.8194(12) 0.2022(11) 0.064(4) Uani 1 1 d . U . . .
H16_1 H 0.134502 0.847071 0.265235 0.077 Uiso 1 1 calc R U . . .
C17_1 C 0.3829(16) 0.3136(14) 0.1657(11) 0.060(4) Uani 1 1 d . U . . .
C18_1 C 0.3066(19) 0.2655(15) 0.2440(12) 0.074(5) Uani 1 1 d . U . . .
C19_1 C 0.3724(18) 0.2025(14) 0.3135(12) 0.073(5) Uani 1 1 d . U . . .
H19_1 H 0.318842 0.166231 0.366022 0.088 Uiso 1 1 calc R U . . .
C20_1 C 0.526(2) 0.1985(17) 0.2974(14) 0.088(5) Uani 1 1 d . U . . .
H20_1 H 0.575724 0.163919 0.343691 0.106 Uiso 1 1 calc R U . . .
C21_1 C 0.5965(19) 0.2415(15) 0.2205(13) 0.074(5) Uani 1 1 d . U . . .
H21_1 H 0.692200 0.229888 0.208545 0.089 Uiso 1 1 calc R U . . .
C22_1 C 0.5300(18) 0.3058(16) 0.1545(12) 0.077(5) Uani 1 1 d . U . . .
H22_1 H 0.585565 0.343174 0.103137 0.092 Uiso 1 1 calc R U . . .
C23_1 C 0.2326(16) 0.2982(15) -0.4032(11) 0.064(4) Uani 1 1 d . U . . .
H23A_1 H 0.149262 0.329147 -0.376760 0.077 Uiso 1 1 calc R U . . .
H23B_1 H 0.193857 0.239528 -0.462345 0.077 Uiso 1 1 calc R U . . .
C24_1 C 0.3517(18) 0.4051(16) -0.4342(12) 0.082(5) Uani 1 1 d . U . . .
H24A_1 H 0.308983 0.444133 -0.484235 0.124 Uiso 1 1 calc R U . . .
H24B_1 H 0.388968 0.464710 -0.376372 0.124 Uiso 1 1 calc R U . . .
H24C_1 H 0.433589 0.375039 -0.462008 0.124 Uiso 1 1 calc R U . . .
C25_1 C 0.3987(17) 0.0836(14) -0.1947(11) 0.071(5) Uani 1 1 d . U . . .
H25A_1 H 0.434274 0.048298 -0.139294 0.106 Uiso 1 1 calc R U . . .
H25B_1 H 0.478791 0.106180 -0.240217 0.106 Uiso 1 1 calc R U . . .
H25C_1 H 0.314499 0.023592 -0.229874 0.106 Uiso 1 1 calc R U . . .
C26_1 C 0.2547(17) 0.7102(15) 0.3628(11) 0.072(4) Uani 1 1 d . U . . .
H26A_1 H 0.321249 0.792552 0.368703 0.107 Uiso 1 1 calc R U . . .
H26B_1 H 0.295368 0.659113 0.403530 0.107 Uiso 1 1 calc R U . . .
H26C_1 H 0.156837 0.714453 0.385373 0.107 Uiso 1 1 calc R U . . .
C27_1 C 0.0706(18) 0.8902(15) 0.1318(12) 0.074(5) Uani 1 1 d . U . . .
H27A_1 H -0.004882 0.832819 0.085807 0.089 Uiso 1 1 calc R U . . .
H27B_1 H 0.020845 0.946342 0.169586 0.089 Uiso 1 1 calc R U . . .
C28_1 C 0.187(2) 0.9623(16) 0.0732(12) 0.086(5) Uani 1 1 d . U . . .
H28A_1 H 0.140918 1.006361 0.028655 0.129 Uiso 1 1 calc R U . . .
H28B_1 H 0.260557 1.020945 0.117986 0.129 Uiso 1 1 calc R U . . .
H28C_1 H 0.234805 0.907311 0.034126 0.129 Uiso 1 1 calc R U . . .
C29_1 C 0.1385(16) 0.2612(14) 0.2574(12) 0.061(4) Uani 1 1 d . U . . .
O30_1 O 0.0500(15) 0.2414(14) 0.1849(11) 0.071(4) Uani 1 1 d . U . . .
O31_1 O 0.1115(15) 0.2777(13) 0.3516(11) 0.069(4) Uani 1 1 d . U . . .
C32_1 C -0.0471(18) 0.2648(17) 0.3742(13) 0.082(5) Uani 1 1 d . U . . .
H32A_1 H -0.065522 0.237774 0.440761 0.099 Uiso 1 1 calc R U . . .
H32B_1 H -0.112163 0.203161 0.324992 0.099 Uiso 1 1 calc R U . . .
C33_1 C -0.081(2) 0.3940(17) 0.3702(13) 0.098(6) Uani 1 1 d . U . . .
H33A_1 H -0.185071 0.387789 0.384894 0.147 Uiso 1 1 calc R U . . .
H33B_1 H -0.016515 0.454146 0.419327 0.147 Uiso 1 1 calc R U . . .
H33C_1 H -0.062974 0.419669 0.304013 0.147 Uiso 1 1 calc R U . . .
 
loop_
 _atom_site_aniso_label
 _atom_site_aniso_U_11
 _atom_site_aniso_U_22
 _atom_site_aniso_U_33
 _atom_site_aniso_U_23
 _atom_site_aniso_U_13
 _atom_site_aniso_U_12
Cl1_1 0.084(16) 0.095(16) 0.097(17) -0.044(12) -0.033(11) 0.016(12)
O1W_1 0.086(16) 0.084(16) 0.083(16) 0.007(10) 0.004(10) 0.018(10)
O2W_1 0.077(13) 0.070(12) 0.074(12) 0.001(8) 0.007(9) 0.022(9)
Cl2_1 0.054(11) 0.110(14) 0.085(12) -0.016(10) 0.005(9) 0.020(10)
C1_1 0.064(9) 0.057(9) 0.058(9) -0.002(7) -0.017(7) 0.017(7)
C2_1 0.067(9) 0.060(9) 0.064(10) -0.011(7) -0.016(7) 0.031(7)
C3_1 0.077(10) 0.069(10) 0.055(9) 0.001(8) 0.006(7) 0.035(8)
C4_1 0.075(10) 0.043(8) 0.069(10) -0.004(7) -0.006(8) 0.022(7)
C5_1 0.064(9) 0.053(8) 0.055(9) -0.013(7) 0.000(7) 0.028(7)
C6_1 0.056(8) 0.046(8) 0.050(8) -0.011(6) -0.008(6) 0.017(7)
C7_1 0.064(9) 0.065(9) 0.047(8) 0.002(7) 0.009(7) 0.026(7)
C8_1 0.062(9) 0.064(9) 0.050(9) -0.003(7) -0.010(7) 0.025(8)
C9_1 0.058(9) 0.072(10) 0.052(9) 0.014(8) 0.003(7) 0.019(8)
C10_1 0.061(9) 0.073(9) 0.061(9) -0.010(8) 0.001(7) 0.034(8)
C11_1 0.089(11) 0.059(9) 0.059(9) -0.015(7) -0.027(8) 0.046(8)
C12_1 0.058(9) 0.074(9) 0.051(9) -0.008(7) -0.015(7) 0.034(8)
O13_1 0.058(7) 0.058(7) 0.058(8) -0.002(6) -0.003(6) 0.029(6)
C14_1 0.064(9) 0.063(9) 0.034(8) -0.009(7) -0.009(6) 0.020(7)
N15_1 0.069(9) 0.065(8) 0.066(9) -0.006(7) -0.001(7) 0.032(7)
N16_1 0.069(9) 0.057(8) 0.066(9) 0.002(7) 0.009(7) 0.016(7)
C17_1 0.057(9) 0.070(9) 0.056(9) 0.010(8) 0.015(7) 0.020(8)
C18_1 0.081(11) 0.077(10) 0.064(10) -0.017(8) -0.013(8) 0.033(9)
C19_1 0.082(11) 0.069(10) 0.068(10) -0.004(8) 0.000(8) 0.022(9)
C20_1 0.087(12) 0.102(13) 0.088(13) -0.011(10) -0.014(10) 0.057(11)
C21_1 0.068(10) 0.087(11) 0.075(11) 0.012(9) 0.029(9) 0.033(9)
C22_1 0.076(11) 0.108(12) 0.056(10) 0.009(9) -0.001(8) 0.041(10)
C23_1 0.058(10) 0.084(11) 0.050(9) 0.006(8) 0.019(7) 0.017(8)
C24_1 0.075(12) 0.104(14) 0.068(11) -0.020(10) -0.009(9) 0.035(11)
C25_1 0.067(10) 0.082(11) 0.066(10) 0.013(9) -0.013(8) 0.024(9)
C26_1 0.060(10) 0.083(11) 0.073(11) 0.011(9) 0.006(8) 0.020(9)
C27_1 0.070(11) 0.074(11) 0.076(11) -0.011(9) 0.004(9) 0.019(9)
C28_1 0.099(14) 0.095(13) 0.062(11) 0.007(10) 0.008(9) 0.021(11)
C29_1 0.053(9) 0.075(10) 0.056(10) -0.001(8) 0.014(8) 0.022(8)
O30_1 0.061(9) 0.090(10) 0.063(9) 0.005(8) 0.003(7) 0.024(8)
O31_1 0.053(8) 0.085(9) 0.070(9) 0.010(7) 0.000(6) 0.018(7)
C32_1 0.084(12) 0.104(13) 0.069(11) 0.024(9) 0.018(8) 0.035(10)
C33_1 0.088(13) 0.116(15) 0.074(12) -0.026(11) -0.010(9) 0.012(11)
 
_geom_special_details
;
 All esds (except the esd in the dihedral angle between two l.s. planes)
 are estimated using the full covariance matrix.  The cell esds are taken
 into account individually in the estimation of esds in distances, angles
 and torsion angles; correlations between esds in cell parameters are only
 used when they are defined by crystal symmetry.  An approximate (isotropic)
 treatment of cell esds is used for estimating esds involving l.s. planes.
;
 
loop_
 _geom_bond_atom_site_label_1
 _geom_bond_atom_site_label_2
 _geom_bond_distance
 _geom_bond_site_symmetry_2
 _geom_bond_publ_flag
C1_1 C14_1 1.403(18) . ?
C1_1 C2_1 1.445(18) . ?
C2_1 N15_1 1.378(18) . ?
C2_1 C3_1 1.454(19) . ?
C3_1 C4_1 1.399(18) . ?
C3_1 C25_1 1.460(18) . ?
C4_1 C5_1 1.451(17) . ?
C5_1 C14_1 1.416(18) . ?
C5_1 C6_1 1.449(18) . ?
C6_1 C7_1 1.427(17) . ?
C6_1 C17_1 1.478(19) . ?
C7_1 C12_1 1.403(19) . ?
C7_1 C8_1 1.448(18) . ?
C8_1 C9_1 1.354(17) . ?
C9_1 C10_1 1.476(19) . ?
C9_1 C26_1 1.505(19) . ?
C10_1 N16_1 1.361(17) . ?
C10_1 C11_1 1.440(18) . ?
C11_1 C12_1 1.416(17) . ?
C12_1 O13_1 1.398(17) . ?
O13_1 C14_1 1.359(16) . ?
N15_1 C23_1 1.428(18) . ?
N16_1 C27_1 1.457(19) . ?
C17_1 C18_1 1.35(2) . ?
C17_1 C22_1 1.379(18) . ?
C18_1 C19_1 1.43(2) . ?
C18_1 C29_1 1.54(2) . ?
C19_1 C20_1 1.43(2) . ?
C20_1 C21_1 1.29(2) . ?
C21_1 C22_1 1.41(2) . ?
C23_1 C24_1 1.50(2) . ?
C27_1 C28_1 1.45(2) . ?
C29_1 O30_1 1.212(18) . ?
C29_1 O31_1 1.287(18) . ?
O31_1 C32_1 1.461(19) . ?
C32_1 C33_1 1.56(2) . ?
 
loop_
 _geom_angle_atom_site_label_1
 _geom_angle_atom_site_label_2
 _geom_angle_atom_site_label_3
 _geom_angle
 _geom_angle_site_symmetry_1
 _geom_angle_site_symmetry_3
 _geom_angle_publ_flag
C14_1 C1_1 C2_1 118.3(13) . . ?
N15_1 C2_1 C3_1 121.5(12) . . ?
N15_1 C2_1 C1_1 117.7(13) . . ?
C3_1 C2_1 C1_1 120.7(13) . . ?
C4_1 C3_1 C2_1 119.0(12) . . ?
C4_1 C3_1 C25_1 120.6(13) . . ?
C2_1 C3_1 C25_1 120.4(13) . . ?
C3_1 C4_1 C5_1 120.5(13) . . ?
C14_1 C5_1 C6_1 120.6(11) . . ?
C14_1 C5_1 C4_1 119.2(12) . . ?
C6_1 C5_1 C4_1 120.1(13) . . ?
C7_1 C6_1 C5_1 114.3(12) . . ?
C7_1 C6_1 C17_1 124.6(12) . . ?
C5_1 C6_1 C17_1 121.1(11) . . ?
C12_1 C7_1 C6_1 122.7(12) . . ?
C12_1 C7_1 C8_1 115.4(12) . . ?
C6_1 C7_1 C8_1 121.8(13) . . ?
C9_1 C8_1 C7_1 124.9(13) . . ?
C10_1 C9_1 C8_1 117.7(12) . . ?
C10_1 C9_1 C26_1 119.7(12) . . ?
C8_1 C9_1 C26_1 122.5(13) . . ?
C9_1 C10_1 N16_1 120.9(13) . . ?
C9_1 C10_1 C11_1 120.0(12) . . ?
N16_1 C10_1 C11_1 119.0(13) . . ?
C10_1 C11_1 C12_1 117.4(13) . . ?
C7_1 C12_1 C11_1 124.3(12) . . ?
C7_1 C12_1 O13_1 121.5(12) . . ?
C11_1 C12_1 O13_1 114.2(12) . . ?
C14_1 O13_1 C12_1 117.4(11) . . ?
O13_1 C14_1 C5_1 123.4(11) . . ?
O13_1 C14_1 C1_1 114.6(13) . . ?
C5_1 C14_1 C1_1 122.0(12) . . ?
C2_1 N15_1 C23_1 126.2(12) . . ?
C10_1 N16_1 C27_1 125.7(14) . . ?
C18_1 C17_1 C22_1 119.3(15) . . ?
C18_1 C17_1 C6_1 124.1(14) . . ?
C22_1 C17_1 C6_1 116.5(14) . . ?
C17_1 C18_1 C19_1 121.6(15) . . ?
C17_1 C18_1 C29_1 122.5(15) . . ?
C19_1 C18_1 C29_1 115.5(16) . . ?
C18_1 C19_1 C20_1 116.0(16) . . ?
C21_1 C20_1 C19_1 121.9(17) . . ?
C20_1 C21_1 C22_1 120.6(16) . . ?
C17_1 C22_1 C21_1 120.3(16) . . ?
N15_1 C23_1 C24_1 113.4(13) . . ?
C28_1 C27_1 N16_1 113.9(13) . . ?
O30_1 C29_1 O31_1 128.3(15) . . ?
O30_1 C29_1 C18_1 120.9(14) . . ?
O31_1 C29_1 C18_1 110.8(14) . . ?
C29_1 O31_1 C32_1 115.8(13) . . ?
O31_1 C32_1 C33_1 107.9(14) . . ?
 
_refine_diff_density_max    0.407
_refine_diff_density_min   -0.387
_refine_diff_density_rms    0.117

_shelx_res_file
;
REM Best SHELXD solution   FINAL CC 74.88
REM Fragments: 37 1 1 1
REM
CELL 1.0000   9.1400  11.1600  13.3200  95.928  91.111 104.649
ZERR 2 0 0 0 0 0 0
LATT 1
SFAC C   1.1510 15.2569  0.4908 44.5851  0.1967  0.8770 =
         0.6412  4.6464  0.0290 0 0 0 0.77 12.011
SFAC H   0.2450 27.2991  0.2211  6.7571  0.3387  1.0430 =
        -0.2810  1.0430  0.0042 0 0 0 0.77 12.011
SFAC N   0.8005 24.3072  1.0517  6.4987  0.9251  1.1690 =
        -0.6065  1.1689  0.0397 0 0 0 0.77 12.011
SFAC O   0.6158 12.2292  0.6158 12.2284  1.2377  1.9601 =
        -0.5597  1.9602  0.0595 0 0 0 0.77 12.011
SFAC  Cl   2.085  16.12  0.6984  41.5  0.5911  1.085  ==
           1.376  5.666  0.1071  0 0 0 0.77 34
UNIT 56 62 4 8 2

SHEL 999 0.9
L.S. 30
FMAP 2
PLAN 200 2.3
LIST 6

ACTA

DEFS 0.02 0.1 0.01 0.04
SIMU 0.04 $C_* $O_* $N_* $Cl_*
ISOR 0.1 $C_* $O_* $N_* $Cl_*
ISOR 0.005 O1W_* O2W_*
XNPD 0.001
WPDB -2
MERG 4

WGHT    0.100000
EXTI11257.832031
FVAR     238.04654
RESI 1 RHG
PART   1
CL1   5    0.061845   -0.039415    0.394096    10.50000    0.08360    0.09473 =
         0.09737   -0.04362   -0.03272    0.01602
PART   2
O1W   4    0.089923   -0.020127    0.413386    10.50000    0.08604    0.08351 =
         0.08273    0.00707    0.00357    0.01785
PART  1
O2W   4    0.318592    0.009846    0.552110    10.50000    0.07660    0.07001 =
         0.07429    0.00067    0.00658    0.02158
PART  2
CL2   5    0.396786    0.032721    0.527297    10.50000    0.05440    0.10983 =
         0.08518   -0.01568    0.00545    0.01977
PART  0
C1    1    0.244707    0.375191   -0.188046    11.00000    0.06358    0.05662 =
         0.05832   -0.00247   -0.01660    0.01712
AFIX  43
H1    2    0.210142    0.422321   -0.232306    11.00000   -1.20000
AFIX   0
C2    1    0.292845    0.265780   -0.225477    11.00000    0.06676    0.05992 =
         0.06410   -0.01084   -0.01642    0.03065
C3    1    0.351096    0.194435   -0.156313    11.00000    0.07714    0.06916 =
         0.05536    0.00106    0.00571    0.03482
C4    1    0.357979    0.232113   -0.052495    11.00000    0.07524    0.04293 =
         0.06875   -0.00362   -0.00618    0.02248
AFIX  43
H4    2    0.391539    0.185384   -0.007424    11.00000   -1.20000
AFIX   0
C5    1    0.313160    0.343558   -0.014566    11.00000    0.06373    0.05348 =
         0.05466   -0.01300   -0.00010    0.02754
C6    1    0.322739    0.382818    0.093021    11.00000    0.05584    0.04634 =
         0.04987   -0.01142   -0.00802    0.01687
C7    1    0.271825    0.492103    0.120041    11.00000    0.06391    0.06536 =
         0.04692    0.00216    0.00903    0.02646
C8    1    0.287075    0.551643    0.222954    11.00000    0.06213    0.06435 =
         0.04999   -0.00318   -0.00987    0.02548
AFIX  43
H8    2    0.332696    0.516647    0.271294    11.00000   -1.20000
AFIX   0
C9    1    0.239867    0.654453    0.254035    11.00000    0.05808    0.07225 =
         0.05159    0.01408    0.00285    0.01920
C10   1    0.173401    0.713445    0.176831    11.00000    0.06070    0.07347 =
         0.06057   -0.00950    0.00061    0.03430
C11   1    0.166466    0.664663    0.071988    11.00000    0.08889    0.05856 =
         0.05857   -0.01501   -0.02698    0.04596
AFIX  43
H11   2    0.132267    0.704248    0.021673    11.00000   -1.20000
AFIX   0
C12   1    0.213791    0.554006    0.048518    11.00000    0.05807    0.07392 =
         0.05146   -0.00754   -0.01474    0.03430
O13   4    0.197420    0.508917   -0.054073    11.00000    0.05756    0.05807 =
         0.05791   -0.00166   -0.00286    0.02924
C14   1    0.251411    0.408557   -0.083247    11.00000    0.06420    0.06276 =
         0.03436   -0.00883   -0.00868    0.02014
N15   3    0.286205    0.234313   -0.328603    11.00000    0.06940    0.06476 =
         0.06591   -0.00619   -0.00145    0.03200
AFIX  43
H15   2    0.317306    0.170123   -0.350073    11.00000   -1.20000
AFIX   0
N16   3    0.128362    0.819415    0.202184    11.00000    0.06887    0.05660 =
         0.06578    0.00189    0.00869    0.01603
AFIX  43
H16   2    0.134502    0.847071    0.265235    11.00000   -1.20000
AFIX   0
C17   1    0.382936    0.313612    0.165728    11.00000    0.05728    0.07004 =
         0.05559    0.00966    0.01478    0.02003
C18   1    0.306610    0.265502    0.243966    11.00000    0.08133    0.07743 =
         0.06384   -0.01704   -0.01271    0.03262
C19   1    0.372358    0.202500    0.313462    11.00000    0.08231    0.06857 =
         0.06814   -0.00381    0.00048    0.02234
AFIX  43
H19   2    0.318842    0.166231    0.366022    11.00000   -1.20000
AFIX   0
C20   1    0.525739    0.198477    0.297404    11.00000    0.08654    0.10241 =
         0.08812   -0.01141   -0.01353    0.05650
AFIX  43
H20   2    0.575724    0.163919    0.343691    11.00000   -1.20000
AFIX   0
C21   1    0.596534    0.241467    0.220496    11.00000    0.06800    0.08734 =
         0.07482    0.01186    0.02949    0.03262
AFIX  43
H21   2    0.692200    0.229888    0.208545    11.00000   -1.20000
AFIX   0
C22   1    0.529985    0.305822    0.154486    11.00000    0.07560    0.10819 =
         0.05567    0.00922   -0.00083    0.04117
AFIX  43
H22   2    0.585565    0.343174    0.103137    11.00000   -1.20000
AFIX   0
C23   1    0.232570    0.298213   -0.403162    11.00000    0.05844    0.08437 =
         0.04964    0.00582    0.01881    0.01692
AFIX  23
H23A  2    0.149262    0.329147   -0.376760    11.00000   -1.20000
H23B  2    0.193857    0.239528   -0.462345    11.00000   -1.20000
AFIX   0
C24   1    0.351721    0.405119   -0.434233    11.00000    0.07489    0.10384 =
         0.06842   -0.01953   -0.00872    0.03487
AFIX  33
H24A  2    0.308983    0.444133   -0.484235    11.00000   -1.50000
H24B  2    0.388968    0.464710   -0.376372    11.00000   -1.50000
H24C  2    0.433589    0.375039   -0.462008    11.00000   -1.50000
AFIX   0
C25   1    0.398742    0.083647   -0.194710    11.00000    0.06698    0.08173 =
         0.06588    0.01298   -0.01331    0.02382
AFIX 137
H25A  2    0.434274    0.048298   -0.139294    11.00000   -1.50000
H25B  2    0.478791    0.106180   -0.240217    11.00000   -1.50000
H25C  2    0.314499    0.023592   -0.229874    11.00000   -1.50000
AFIX   0
C26   1    0.254671    0.710191    0.362758    11.00000    0.06016    0.08291 =
         0.07338    0.01093    0.00643    0.02018
AFIX 137
H26A  2    0.321249    0.792552    0.368703    11.00000   -1.50000
H26B  2    0.295368    0.659113    0.403530    11.00000   -1.50000
H26C  2    0.156837    0.714453    0.385373    11.00000   -1.50000
AFIX   0
C27   1    0.070621    0.890160    0.131842    11.00000    0.06978    0.07395 =
         0.07574   -0.01054    0.00381    0.01909
AFIX  23
H27A  2   -0.004882    0.832819    0.085807    11.00000   -1.20000
H27B  2    0.020845    0.946342    0.169586    11.00000   -1.20000
AFIX   0
C28   1    0.186567    0.962319    0.073172    11.00000    0.09933    0.09490 =
         0.06224    0.00664    0.00837    0.02149
AFIX  33
H28A  2    0.140918    1.006361    0.028655    11.00000   -1.50000
H28B  2    0.260557    1.020945    0.117986    11.00000   -1.50000
H28C  2    0.234805    0.907311    0.034126    11.00000   -1.50000
AFIX   0
C29   1    0.138475    0.261159    0.257353    11.00000    0.05338    0.07452 =
         0.05650   -0.00113    0.01351    0.02152
O30   4    0.050021    0.241445    0.184933    11.00000    0.06142    0.08960 =
         0.06258    0.00534    0.00331    0.02421
O31   4    0.111546    0.277708    0.351555    11.00000    0.05270    0.08467 =
         0.07037    0.01022    0.00049    0.01789
C32   1   -0.047064    0.264762    0.374183    11.00000    0.08357    0.10359 =
         0.06948    0.02362    0.01820    0.03458
AFIX  23
H32A  2   -0.065522    0.237774    0.440761    11.00000   -1.20000
H32B  2   -0.112163    0.203161    0.324992    11.00000   -1.20000
AFIX   0
C33   1   -0.081173    0.393965    0.370225    11.00000    0.08844    0.11578 =
         0.07376   -0.02628   -0.01019    0.01204
AFIX  33
H33A  2   -0.185071    0.387789    0.384894    11.00000   -1.50000
H33B  2   -0.016515    0.454146    0.419327    11.00000   -1.50000
H33C  2   -0.062974    0.419669    0.304013    11.00000   -1.50000
AFIX   0
HKLF 4


REM
REM wR2 = 0.4417, GooF = S = 1.534, Restrained GooF = 1.448 for all data
REM R1 = 0.1811 for 1436 Fo > 4sig(Fo) and 0.2505 for all 3745 data
REM 337 parameters refined using 450 restraints

END

WGHT      0.2000      0.0000

REM Highest difference peak  0.407,  deepest hole -0.387,  1-sigma level  0.117
;
_shelx_res_checksum   15844

_shelx_hkl_file
;
   0   0  -1 352458.  24036.   1
   0   0  -2 212923.  14473.   1
   0   0  -3 102067. 8772.64   1
   0   0  -4  70974. 9115.08   1
   0   0  -5 140180.  15651.   1
   0   0  -6 136687.  16277.   1
   0   0  -7  81012.  10453.   1
   0   0  -8  33964. 8461.70   1
   0   0  -9  47030. 9649.08   1
   0   0 -10  20355. 9234.93   1
   0   0 -11  19555. 9997.46   1
   0   0 -12 4254.76  11491.   1
   0   0 -13  15940.  12212.   1
   0   0 -14 5483.02  14106.   1
   0   0 -15 7282.82  16659.   1
   0   0 -16 -9053.1  17228.   1
   0  -1  16  25636.  17974.   1
   0  -1  15  14349.  16674.   1
   0  -1  14  16015.  14072.   1
   0  -1  13  12495.  12140.   1
   0  -1  12 7919.58  12812.   1
   0  -1  11  10895.  10993.   1
   0  -1  10  10916.  10142.   1
   0  -1   9  10518. 8027.58   1
   0  -1   8  24553. 7769.53   1
   0  -1   7  23232. 7197.07   1
   0  -1   6  19142. 6271.12   1
   0  -1   5 120642.  12902.   1
   0  -1   4  47611. 7027.99   1
   0  -1   3 313156.  26618.   1
   0  -1   2 271024.  23239.   1
   0  -1   1 -545.58 7390.14   1
   0  -1   0 348128.  29063.   1
   0  -1  -1 213565.  15985.   1
   0  -1  -2 121721. 9501.15   1
   0  -1  -3 111077. 8131.31   1
   0  -1  -4  31295. 3997.94   1
   0  -1  -5 103455. 8236.36   1
   0  -1  -6 252278.  15863.   1
   0  -1  -7  88703. 8568.76   1
   0  -1  -8 -3362.0 6616.68   1
   0  -1  -9 7057.54 7510.99   1
   0  -1 -10  23969. 8688.80   1
   0  -1 -11 5344.10 9292.41   1
   0  -1 -12  26798.  10925.   1
   0  -1 -13 -4032.2  11332.   1
   0  -1 -14 9903.60  14230.   1
   0  -1 -15 -3158.0  15328.   1
   0  -1 -16  12003.  16402.   1
   0  -2  16 -232.75  17203.   1
   0  -2  15 4884.11  14021.   1
   0  -2  14 2423.53  12900.   1
   0  -2  13 9724.50  11460.   1
   0  -2  12  22901.  11404.   1
   0  -2  11  11326. 9296.18   1
   0  -2  10  21954. 8909.65   1
   0  -2   9  10276. 8599.29   1
   0  -2   8 9511.72 7599.79   1
   0  -2   7  22205. 7296.90   1
   0  -2   6 139480.  17113.   1
   0  -2   5  18528. 6295.30   1
   0  -2   4  32200. 7057.00   1
   0  -2   3  76586.  15222.   1
   0  -2   2 3416.56  12722.   1
   0  -2   1 1903.97 5677.03   1
   0  -2   0 254110.  28138.   1
   0  -2  -1  34166. 4567.33   1
   0  -2  -2 431282.  36901.   1
   0  -2  -3  21103. 3744.02   1
   0  -2  -4  74557. 7252.14   1
   0  -2  -5 528704.  38480.   1
   0  -2  -6 273261.  16867.   1
   0  -2  -7  13443. 4983.42   1
   0  -2  -8 3401.77 6037.62   1
   0  -2  -9  35249. 7217.98   1
   0  -2 -10 8998.16 7720.05   1
   0  -2 -11 7367.05 8563.60   1
   0  -2 -12  45412.  10038.   1
   0  -2 -13  18396.  11280.   1
   0  -2 -14  11449.  13984.   1
   0  -2 -15  35661.  16730.   1
   0  -2 -16  16581.  20587.   1
   0  -3  16 -3091.5  16758.   1
   0  -3  15 -303.11  14286.   1
   0  -3  14  13306.  14810.   1
   0  -3  13 5403.30  11214.   1
   0  -3  12  32232.  11630.   1
   0  -3  11  52783.  12348.   1
   0  -3  10 5638.26 9616.72   1
   0  -3   9  29153.  10477.   1
   0  -3   8  35049. 9901.13   1
   0  -3   7 5157.96 8882.29   1
   0  -3   6  29325. 9187.32   1
   0  -3   5  25094. 8894.78   1
   0  -3   4  31723.  12552.   1
   0  -3   3  40834.  13677.   1
   0  -3   2  18539.  10393.   1
   0  -3   1 574593.  61520.   1
   0  -3   0 103645.  13844.   1
   0  -3  -1 353492.  28007.   1
   0  -3  -2 154199.  14878.   1
   0  -3  -3 113206.  11567.   1
   0  -3  -4 164445.  12995.   1
   0  -3  -5 434145.  29739.   1
   0  -3  -6  33952. 5777.41   1
   0  -3  -7 5128.85 5456.32   1
   0  -3  -8  17868. 6255.90   1
   0  -3  -9  24874. 7352.82   1
   0  -3 -10  14747. 7281.77   1
   0  -3 -11  36209. 8806.17   1
   0  -3 -12  71994.  10930.   1
   0  -3 -13 9994.09  10977.   1
   0  -3 -14 3775.69  12767.   1
   0  -3 -15  13632.  14044.   1
   0  -4  16 -4596.4  18483.   1
   0  -4  15 5502.40  14703.   1
   0  -4  14 2595.28  13776.   1
   0  -4  13  10424.  12463.   1
   0  -4  12  27970.  13179.   1
   0  -4  11 108068.  19451.   1
   0  -4  10  28423.  12987.   1
   0  -4   9  15418.  11179.   1
   0  -4   8  17960.  10536.   1
   0  -4   7 7531.74  10015.   1
   0  -4   6 -3995.7 9329.59   1
   0  -4   5 6356.15  10895.   1
   0  -4   4  25466.  10610.   1
   0  -4   3 -4033.1 7716.41   1
   0  -4   2  34884. 8357.78   1
   0  -4   1 131645.  15335.   1
   0  -4   0 158922.  19205.   1
   0  -4  -1  18768. 6604.98   1
   0  -4  -2 305349.  24204.   1
   0  -4  -3  41387. 6382.94   1
   0  -4  -4 104640.  10921.   1
   0  -4  -5  39241. 6809.90   1
   0  -4  -6  459.51 4972.39   1
   0  -4  -7  60938. 8121.69   1
   0  -4  -8 2792.68 6455.47   1
   0  -4  -9  23914. 7329.35   1
   0  -4 -10  61103. 9253.43   1
   0  -4 -11  197.44 8749.74   1
   0  -4 -12 8316.57 9628.44   1
   0  -4 -13  13265.  11272.   1
   0  -4 -14 6146.18  12759.   1
   0  -4 -15  17637.  14407.   1
   0  -5  16 -15631.  18407.   1
   0  -5  15 -1968.6  18924.   1
   0  -5  14 8956.86  14473.   1
   0  -5  13 -1380.5  15121.   1
   0  -5  12  26826.  13993.   1
   0  -5  11 9282.14  12592.   1
   0  -5  10  18683.  12854.   1
   0  -5   9  37678.  13210.   1
   0  -5   8  63399.  15730.   1
   0  -5   7  42542.  14158.   1
   0  -5   6  27246.  13666.   1
   0  -5   5  44377.  13526.   1
   0  -5   4  11233.  10270.   1
   0  -5   3  36438.  12517.   1
   0  -5   2  47560. 8101.90   1
   0  -5   1  42727. 7049.47   1
   0  -5   0 155017.  18417.   1
   0  -5  -1 111973.  12707.   1
   0  -5  -2  11603. 5497.33   1
   0  -5  -3 146604.  14490.   1
   0  -5  -4  18751. 5692.00   1
   0  -5  -5  30652. 6787.42   1
   0  -5  -6  11133. 6290.71   1
   0  -5  -7 8010.57 6425.80   1
   0  -5  -8 100480.  10581.   1
   0  -5  -9  14552. 8084.16   1
   0  -5 -10  31776. 9029.07   1
   0  -5 -11 4659.46 9419.00   1
   0  -5 -12  15662.  10987.   1
   0  -5 -13  10899.  12943.   1
   0  -5 -14 5714.03  13980.   1
   0  -6  15 -6805.7  18507.   1
   0  -6  14  12420.  17600.   1
   0  -6  13 -1872.0  15589.   1
   0  -6  12 7710.85  13579.   1
   0  -6  11  29917.  14394.   1
   0  -6  10  38361.  14107.   1
   0  -6   9  32538.  14052.   1
   0  -6   8  27396.  16036.   1
   0  -6   7  20715.  15513.   1
   0  -6   6 6029.13  11095.   1
   0  -6   5 -1494.7  10350.   1
   0  -6   4 9088.91  12480.   1
   0  -6   3  15827. 8855.96   1
   0  -6   2  49155. 8646.85   1
   0  -6   1  10109. 6848.44   1
   0  -6   0  89292.  12762.   1
   0  -6  -1  17079. 8473.56   1
   0  -6  -2 103082.  12602.   1
   0  -6  -3  26644. 6866.52   1
   0  -6  -4  42836. 8038.79   1
   0  -6  -5 9235.52 6735.59   1
   0  -6  -6  20202. 7647.27   1
   0  -6  -7  83284.  10707.   1
   0  -6  -8  463.13 7510.89   1
   0  -6  -9 3819.92 8910.69   1
   0  -6 -10  17510. 9748.02   1
   0  -6 -11  19110.  10853.   1
   0  -6 -12 1020.23  13318.   1
   0  -6 -13  12298.  15117.   1
   0  -7  15  22572.  20009.   1
   0  -7  14  14454.  17609.   1
   0  -7  13  29309.  14007.   1
   0  -7  12 -4249.3  14559.   1
   0  -7  11 8679.60  14778.   1
   0  -7  10 7871.97  12948.   1
   0  -7   9  12488.  18356.   1
   0  -7   8  14812.  12248.   1
   0  -7   7  36028.  12815.   1
   0  -7   6  52941.  15395.   1
   0  -7   5 2825.23  10978.   1
   0  -7   4  11802.  10772.   1
   0  -7   3  10656. 8967.78   1
   0  -7   2  20306. 7863.43   1
   0  -7   1 178960.  22732.   1
   0  -7   0  39781. 9635.33   1
   0  -7  -1  20809. 9407.89   1
   0  -7  -2  18795. 8529.52   1
   0  -7  -3  -70.77 7437.71   1
   0  -7  -4  34527. 9393.52   1
   0  -7  -5 104477.  13191.   1
   0  -7  -6  27955. 7790.77   1
   0  -7  -7  38788. 9321.12   1
   0  -7  -8 1748.27 9941.94   1
   0  -7  -9 -7911.5  10287.   1
   0  -7 -10  33240.  11402.   1
   0  -7 -11  16297.  13484.   1
   0  -7 -12  15180.  13557.   1
   0  -7 -13 2058.30  15050.   1
   0  -8  14  519.13  18775.   1
   0  -8  13 -10176.  15416.   1
   0  -8  12 6281.88  14186.   1
   0  -8  11 2440.13  13813.   1
   0  -8  10  11338.  13832.   1
   0  -8   9  31563.  14040.   1
   0  -8   8  32012.  12855.   1
   0  -8   7  33161.  12463.   1
   0  -8   6  16958.  12338.   1
   0  -8   5  23748.  14668.   1
   0  -8   4  22576.  11849.   1
   0  -8   3  25835. 9845.27   1
   0  -8   2 4864.10 8505.60   1
   0  -8   1  10135. 8834.54   1
   0  -8   0  28165. 9470.71   1
   0  -8  -1 8894.02 9908.70   1
   0  -8  -2  11410. 9425.50   1
   0  -8  -3  14713. 9743.74   1
   0  -8  -4  19322. 8598.45   1
   0  -8  -5  10253. 9211.83   1
   0  -8  -6  40079.  10708.   1
   0  -8  -7 4112.94  11285.   1
   0  -8  -8 7203.57  11144.   1
   0  -8  -9 2478.50  11570.   1
   0  -8 -10  538.87  13149.   1
   0  -8 -11 -1227.2  14084.   1
   0  -8 -12  10615.  16413.   1
   0  -9  13 3582.18  15545.   1
   0  -9  12  19566.  14212.   1
   0  -9  11 5614.66  13448.   1
   0  -9  10 7576.76  12636.   1
   0  -9   9 -2575.5  11903.   1
   0  -9   8 -2534.8  12090.   1
   0  -9   7 3112.44  10932.   1
   0  -9   6  26383.  15777.   1
   0  -9   5  22586.  14368.   1
   0  -9   4 5708.75 9813.16   1
   0  -9   3  14433.  10775.   1
   0  -9   2  22663.  10763.   1
   0  -9   1 5360.16  10364.   1
   0  -9   0  33381.  10193.   1
   0  -9  -1 -2653.9  10690.   1
   0  -9  -2  14152.  10783.   1
   0  -9  -3  19789.  10702.   1
   0  -9  -4  50895.  11423.   1
   0  -9  -5 6594.86  10380.   1
   0  -9  -6 -8098.0  10501.   1
   0  -9  -7  21813.  12254.   1
   0  -9  -8  11897.  13824.   1
   0  -9  -9  14483.  14285.   1
   0  -9 -10 8132.84  14674.   1
   0  -9 -11 3181.29  17017.   1
   0 -10  12 8507.90  15924.   1
   0 -10  11  15016.  13990.   1
   0 -10  10 6267.10  12999.   1
   0 -10   9  22737.  13617.   1
   0 -10   8  15048.  12025.   1
   0 -10   7  31501.  18829.   1
   0 -10   6  15692.  12817.   1
   0 -10   5  16653.  13183.   1
   0 -10   4 108501.  19111.   1
   0 -10   3  61468.  13558.   1
   0 -10   2  21874.  11256.   1
   0 -10   1  11197.  10891.   1
   0 -10   0  15201.  10766.   1
   0 -10  -1 -363.44  11782.   1
   0 -10  -2 -586.34  11724.   1
   0 -10  -3  19026.  11845.   1
   0 -10  -4 -3282.2  11437.   1
   0 -10  -5  10737.  12584.   1
   0 -10  -6 -1812.1  13915.   1
   0 -10  -7  17852.  14476.   1
   0 -10  -8 6153.19  16457.   1
   0 -10  -9  13696.  16738.   1
   0 -11  11  16862.  13067.   1
   0 -11  10 1668.73  16157.   1
   0 -11   9 1484.50  13155.   1
   0 -11   8 -3124.6  13680.   1
   0 -11   7 -1956.0  16574.   1
   0 -11   6 9860.03  14064.   1
   0 -11   5 8947.03  13287.   1
   0 -11   4  43710.  13432.   1
   0 -11   3 -834.13  12642.   1
   0 -11   2 3699.11  12851.   1
   0 -11   1 -668.28  10768.   1
   0 -11   0 9879.35  11926.   1
   0 -11  -1 8556.48  13275.   1
   0 -11  -2  34507.  13435.   1
   0 -11  -3 -3367.3  13320.   1
   0 -11  -4  16382.  14370.   1
   0 -11  -5 1788.74  14460.   1
   0 -11  -6 6485.09  15518.   1
   0 -11  -7 -2954.0  17705.   1
   0 -11  -8  11345.  21512.   1
   0 -12   9 2397.20  14976.   1
   0 -12   8 5767.73  18226.   1
   0 -12   7 -6902.5  15590.   1
   0 -12   6  540.10  13885.   1
   0 -12   5 -1743.3  14164.   1
   0 -12   4  16929.  13525.   1
   0 -12   3  13909.  14195.   1
   0 -12   2  10757.  12886.   1
   0 -12   1 2629.14  13098.   1
   0 -12   0  212.13  13640.   1
   0 -12  -1  19374.  15325.   1
   0 -12  -2  27753.  14231.   1
   0 -12  -3  29399.  14559.   1
   0 -12  -4  23085.  14670.   1
   0 -12  -5 7407.83  16288.   1
   0 -13   6 -2090.6  14816.   1
   0 -13   5  17346.  14957.   1
   0 -13   4  31767.  16382.   1
   0 -13   3  23338.  14071.   1
   0 -13   2 7604.46  14486.   1
   0 -13   1  11968.  14629.   1
   0 -13   0 -191.44  15859.   1
   0 -13  -1  19658.  15683.   1
   0 -13  -2 4253.32  16534.   1
  -1  13   3 -4214.2  15943.   1
  -1  13   2 -1115.5  15801.   1
  -1  13   1  15131.  13287.   1
  -1  13   0 5371.92  13274.   1
  -1  13  -1  10863.  13806.   1
  -1  13  -2 4368.89  13428.   1
  -1  13  -3 -8704.2  13172.   1
  -1  13  -4  15059.  10991.   1
  -1  13  -5  19849.  11519.   1
  -1  13  -6 6358.94  13029.   1
  -1  13  -7 -1107.9  14817.   1
  -1  12   6 6676.52  17474.   1
  -1  12   5 -6045.5  15649.   1
  -1  12   4 7097.78  14324.   1
  -1  12   3  13440.  13181.   1
  -1  12   2  28466.  14174.   1
  -1  12   1 1276.82  11498.   1
  -1  12   0 -4041.2  12667.   1
  -1  12  -1 4961.19  11603.   1
  -1  12  -2 -7917.3  12123.   1
  -1  12  -3 9804.67  10453.   1
  -1  12  -4  16701.  10517.   1
  -1  12  -5 5534.29  11875.   1
  -1  12  -6  20146.  12219.   1
  -1  12  -7 -4598.8  14004.   1
  -1  12  -8 -1951.1  14315.   1
  -1  12  -9 6630.63  14282.   1
  -1  11   8  28151.  17167.   1
  -1  11   7  18539.  16721.   1
  -1  11   6 -7144.7  15166.   1
  -1  11   5 5695.47  13363.   1
  -1  11   4 -8940.6  11935.   1
  -1  11   3 -4061.9  13134.   1
  -1  11   2 7419.76  10901.   1
  -1  11   1  25464.  11407.   1
  -1  11   0 1018.05  10474.   1
  -1  11  -1 9824.71 9633.33   1
  -1  11  -2 -3539.4  11428.   1
  -1  11  -3  16263. 9041.36   1
  -1  11  -4  21784. 8255.28   1
  -1  11  -5  13241.  10273.   1
  -1  11  -6 3830.98  10802.   1
  -1  11  -7 -2582.9  14372.   1
  -1  11  -8 -3728.6  14407.   1
  -1  11  -9 1966.39  12374.   1
  -1  11 -10 6187.63  14087.   1
  -1  11 -11  13457.  14496.   1
  -1  10  10  33004.  16534.   1
  -1  10   9  17128.  15839.   1
  -1  10   8 8472.71  14816.   1
  -1  10   7 -3959.5  13498.   1
  -1  10   6 3116.94  11980.   1
  -1  10   5  40666.  12664.   1
  -1  10   4 7639.42  10585.   1
  -1  10   3 4556.49  10935.   1
  -1  10   2  668.52  10401.   1
  -1  10   1  757.52 9521.97   1
  -1  10   0  16487. 9863.91   1
  -1  10  -1 6916.39 9893.92   1
  -1  10  -2  36278. 9760.11   1
  -1  10  -3  12992. 7568.84   1
  -1  10  -4 -10237. 9996.38   1
  -1  10  -5  62463.  10823.   1
  -1  10  -6 -3943.2  11771.   1
  -1  10  -7 3956.95  12226.   1
  -1  10  -8 2593.75  11331.   1
  -1  10  -9 -483.51  12238.   1
  -1  10 -10 9349.34  13136.   1
  -1  10 -11 3837.84  12134.   1
  -1  10 -12  15359.  14189.   1
  -1   9  11  230.20  15909.   1
  -1   9  10 -5116.6  14775.   1
  -1   9   9  46469.  13990.   1
  -1   9   8 7934.16  11742.   1
  -1   9   7  14602.  10505.   1
  -1   9   6  27329.  10251.   1
  -1   9   5 4254.55 9263.41   1
  -1   9   4  11821. 9835.12   1
  -1   9   3  12547. 8618.59   1
  -1   9   2  16888. 9294.96   1
  -1   9   1  12520. 8544.92   1
  -1   9   0  11403. 8988.56   1
  -1   9  -1  19606. 8706.02   1
  -1   9  -2  20003. 7890.80   1
  -1   9  -3  16440. 6081.59   1
  -1   9  -4  16526. 6456.58   1
  -1   9  -5  56295.  10741.   1
  -1   9  -6 7444.23  12093.   1
  -1   9  -7  17123. 9901.26   1
  -1   9  -8  17010.  11395.   1
  -1   9  -9  17369.  11776.   1
  -1   9 -10 1965.28  12113.   1
  -1   9 -11 9988.09  12204.   1
  -1   9 -12 8979.00  12574.   1
  -1   9 -13  17772.  12546.   1
  -1   8  12  17823.  14662.   1
  -1   8  11 -285.17  13920.   1
  -1   8  10  18719.  11972.   1
  -1   8   9 2419.26  10835.   1
  -1   8   8  28632. 9962.87   1
  -1   8   7  25704. 9444.10   1
  -1   8   6  41645.  10029.   1
  -1   8   5  24921. 8411.70   1
  -1   8   4  874.42 7855.13   1
  -1   8   3  14568. 7550.31   1
  -1   8   2 -3706.4 7948.67   1
  -1   8   1  20563. 8808.75   1
  -1   8   0  37893. 9248.71   1
  -1   8  -1  12980. 7582.93   1
  -1   8  -2  53419. 7287.89   1
  -1   8  -3  10612. 5821.25   1
  -1   8  -4  21420. 6277.30   1
  -1   8  -5  14589. 8500.79   1
  -1   8  -6  16838.  10204.   1
  -1   8  -7  35783.  13748.   1
  -1   8  -8  11760.  10938.   1
  -1   8  -9  13392.  12179.   1
  -1   8 -10  14664.  13357.   1
  -1   8 -11  10057.  11188.   1
  -1   8 -12 2861.96  11849.   1
  -1   8 -13  18877.  11514.   1
  -1   8 -14 1555.57  17822.   1
  -1   7  13  16374.  13704.   1
  -1   7  12 5847.26  12688.   1
  -1   7  11  11450.  11050.   1
  -1   7  10  557.81 9994.87   1
  -1   7   9 3424.03 8935.29   1
  -1   7   8  72967.  10980.   1
  -1   7   7 121436.  13968.   1
  -1   7   6 347313.  29750.   1
  -1   7   5  29809. 8480.90   1
  -1   7   4  17688. 7190.50   1
  -1   7   3 7772.96 6597.45   1
  -1   7   2  17488. 7354.33   1
  -1   7   1  30028. 8556.32   1
  -1   7   0  38288. 8213.87   1
  -1   7  -1 224529.  17709.   1
  -1   7  -2  15424. 4577.53   1
  -1   7  -3  16362. 6363.01   1
  -1   7  -4  19974. 7668.32   1
  -1   7  -5  24367.  11681.   1
  -1   7  -6  15955.  12234.   1
  -1   7  -7  18378.  11317.   1
  -1   7  -8  28876.  12950.   1
  -1   7  -9  22384.  13226.   1
  -1   7 -10  26832.  10981.   1
  -1   7 -11 -3963.5  10544.   1
  -1   7 -12 3157.98  11506.   1
  -1   7 -13  14516.  13511.   1
  -1   7 -14 -9344.4  18516.   1
  -1   7 -15 -11553.  21169.   1
  -1   6  14 -1386.3  13954.   1
  -1   6  13 5887.72  13457.   1
  -1   6  12 8625.42  12242.   1
  -1   6  11 -9269.5  10184.   1
  -1   6  10  -21.65 8410.97   1
  -1   6   9  45656. 8721.65   1
  -1   6   8 197292.  16495.   1
  -1   6   7  97244.  10456.   1
  -1   6   6 6974.00 5755.76   1
  -1   6   5 4771.48 6074.50   1
  -1   6   4  72934. 8861.91   1
  -1   6   3 8904.20 6130.58   1
  -1   6   2 5751.59 5304.90   1
  -1   6   1 188530.  18623.   1
  -1   6   0  44528. 7934.43   1
  -1   6  -1 8038.44 4740.82   1
  -1   6  -2  81068. 6795.26   1
  -1   6  -3  19516. 5493.57   1
  -1   6  -4 9173.51 7026.14   1
  -1   6  -5  20263.  10550.   1
  -1   6  -6 6198.36  10880.   1
  -1   6  -7 5611.00  13353.   1
  -1   6  -8 1501.48  14245.   1
  -1   6  -9  91440.  15074.   1
  -1   6 -10  18431.  12939.   1
  -1   6 -11  15233.  12055.   1
  -1   6 -12  20957.  12767.   1
  -1   6 -13  22022.  15125.   1
  -1   6 -14 8949.32  16506.   1
  -1   6 -15 6545.27  20129.   1
  -1   5  14 1046.91  15166.   1
  -1   5  13 6560.60  12334.   1
  -1   5  12  13975.  11721.   1
  -1   5  11  16730. 9039.86   1
  -1   5  10  18810. 8160.85   1
  -1   5   9  17690. 7121.01   1
  -1   5   8  41899. 7239.36   1
  -1   5   7  72899. 8242.76   1
  -1   5   6  10458. 5687.89   1
  -1   5   5  34809. 6223.06   1
  -1   5   4  50245. 6865.79   1
  -1   5   3  65518. 7981.56   1
  -1   5   2 165664.  18151.   1
  -1   5   1 192197.  21399.   1
  -1   5   0 9201.15 5024.30   1
  -1   5  -1 192305.  13586.   1
  -1   5  -2  68120. 5724.01   1
  -1   5  -3  28490. 5225.49   1
  -1   5  -4  19107. 6491.49   1
  -1   5  -5  52591.  12748.   1
  -1   5  -6  75302.  17616.   1
  -1   5  -7  14273. 9364.60   1
  -1   5  -8  18530.  15202.   1
  -1   5  -9  23545.  11782.   1
  -1   5 -10  45490.  11743.   1
  -1   5 -11  10295.  13438.   1
  -1   5 -12  39489.  13726.   1
  -1   5 -13 7664.71  14610.   1
  -1   5 -14 -5253.9  18440.   1
  -1   5 -15  19767.  20631.   1
  -1   5 -16  29423.  22231.   1
  -1   4  15  14156.  14083.   1
  -1   4  14 8753.53  13698.   1
  -1   4  13 1636.08  12325.   1
  -1   4  12  12415.  10353.   1
  -1   4  11 5751.33  10213.   1
  -1   4  10 2647.73 8084.70   1
  -1   4   9  17836. 7388.66   1
  -1   4   8  70334. 8898.17   1
  -1   4   7  45152. 6992.28   1
  -1   4   6  14270. 5342.91   1
  -1   4   5  39287. 5213.58   1
  -1   4   4  22133. 4442.62   1
  -1   4   3  91977. 8825.96   1
  -1   4   2  16126. 5091.99   1
  -1   4   1 7944.94 3982.04   1
  -1   4   0  110.30 3743.42   1
  -1   4  -1 142939.  10080.   1
  -1   4  -2  67258. 5373.64   1
  -1   4  -3  56239. 7333.51   1
  -1   4  -4 4894.54  19364.   1
  -1   4  -5 648451.  93778.   1
  -1   4  -6 1771.47  10193.   1
  -1   4  -7  13167. 7598.44   1
  -1   4  -8  48280. 9825.17   1
  -1   4  -9 6709.79  10234.   1
  -1   4 -10  35310.  10315.   1
  -1   4 -11  31582.  11239.   1
  -1   4 -12  32338.  12951.   1
  -1   4 -13  20397.  11773.   1
  -1   4 -14 1145.65  14945.   1
  -1   4 -15 4366.09  16872.   1
  -1   4 -16  27302.  16803.   1
  -1   3  15  22645.  16269.   1
  -1   3  14 5103.67  14288.   1
  -1   3  13 3640.97  11728.   1
  -1   3  12 1163.24  10626.   1
  -1   3  11 6968.51 8747.34   1
  -1   3  10  11554. 8189.77   1
  -1   3   9  12245. 7564.90   1
  -1   3   8 7902.28 7027.05   1
  -1   3   7  49085. 7706.22   1
  -1   3   6  41888. 5992.96   1
  -1   3   5  20305. 4450.93   1
  -1   3   4  32787. 4437.58   1
  -1   3   3 207079.  17020.   1
  -1   3   2  66203. 6939.22   1
  -1   3   1  35211. 5231.35   1
  -1   3   0  40807. 4383.44   1
  -1   3  -1 118180. 8182.44   1
  -1   3  -2  16954. 3530.28   1
  -1   3  -3  42260. 8383.95   1
  -1   3  -4 491532.  81757.   1
  -1   3  -5  43985.  11977.   1
  -1   3  -6  37959. 7124.63   1
  -1   3  -7 8891.88 6450.07   1
  -1   3  -8  33739. 8546.18   1
  -1   3  -9 4418.34 8438.97   1
  -1   3 -10 212781.  23776.   1
  -1   3 -11 181694.  22669.   1
  -1   3 -12 1859.10  10487.   1
  -1   3 -13 8873.60  11431.   1
  -1   3 -14 2713.08  12749.   1
  -1   3 -15 -13762.  16218.   1
  -1   3 -16  41666.  18059.   1
  -1   2  16  11418.  16807.   1
  -1   2  15 -441.23  16349.   1
  -1   2  14 3781.78  14003.   1
  -1   2  13 5420.86  12906.   1
  -1   2  12  37729.  11361.   1
  -1   2  11  24785. 9882.99   1
  -1   2  10  26558. 8541.05   1
  -1   2   9  58709. 9455.66   1
  -1   2   8  14338. 7213.31   1
  -1   2   7  29785. 7436.99   1
  -1   2   6  33327. 6741.59   1
  -1   2   5  27595. 5794.86   1
  -1   2   4  64388. 6426.14   1
  -1   2   3 331654.  23267.   1
  -1   2   2 279034.  17027.   1
  -1   2   1  59879. 5029.43   1
  -1   2   0 8275.85 1966.63   1
  -1   2  -1  14189. 2598.43   1
  -1   2  -2  30669. 4999.99   1
  -1   2  -3  23120. 7693.63   1
  -1   2  -4  31100. 9673.87   1
  -1   2  -5  22924. 5066.58   1
  -1   2  -6  39516. 7237.77   1
  -1   2  -7  83256.  10649.   1
  -1   2  -8 8353.65 6765.81   1
  -1   2  -9  20009. 7999.91   1
  -1   2 -10 252819.  26818.   1
  -1   2 -11 241523.  27291.   1
  -1   2 -12  36416.  11205.   1
  -1   2 -13  48651.  12869.   1
  -1   2 -14 -2912.3  13395.   1
  -1   2 -15 7760.29  16374.   1
  -1   2 -16  20017.  16542.   1
  -1   1  16  18703.  16491.   1
  -1   1  15 9807.42  17944.   1
  -1   1  14  12006.  13607.   1
  -1   1  13 7587.51  11254.   1
  -1   1  12  18904.  10561.   1
  -1   1  11  10409. 9272.34   1
  -1   1  10  18740. 8249.00   1
  -1   1   9  35061. 8025.67   1
  -1   1   8  47455. 7855.41   1
  -1   1   7  84453. 8605.54   1
  -1   1   6  49636. 6167.02   1
  -1   1   5  18020. 5003.46   1
  -1   1   4 1552.39 4585.20   1
  -1   1   3  18659. 4272.92   1
  -1   1   2  61946. 5945.87   1
  -1   1   1  43924. 4656.54   1
  -1   1   0 256522.  15700.   1
  -1   1  -1  29865. 3430.88   1
  -1   1  -2 102673.  11636.   1
  -1   1  -3 148723.  14409.   1
  -1   1  -4  51215. 7598.78   1
  -1   1  -5 8906.58 5256.37   1
  -1   1  -6  15275. 6253.58   1
  -1   1  -7  75442. 9832.39   1
  -1   1  -8  58890. 8972.75   1
  -1   1  -9 159855.  18091.   1
  -1   1 -10  13087. 8594.50   1
  -1   1 -11  30307.  11513.   1
  -1   1 -12 113841.  16121.   1
  -1   1 -13 -3092.9  12342.   1
  -1   1 -14  33044.  14945.   1
  -1   1 -15 -8121.6  18147.   1
  -1   1 -16  11101.  17042.   1
  -1   0  16  10113.  16522.   1
  -1   0  15  14943.  14554.   1
  -1   0  14  17161.  13045.   1
  -1   0  13  12582.  11261.   1
  -1   0  12 3915.56  10527.   1
  -1   0  11  10878. 9150.00   1
  -1   0  10  14650. 8359.37   1
  -1   0   9  19982. 8394.40   1
  -1   0   8  38306. 7839.59   1
  -1   0   7 217775.  18930.   1
  -1   0   6  65096. 7732.84   1
  -1   0   5  54574. 7027.70   1
  -1   0   4  25832. 5066.11   1
  -1   0   3  13502. 4068.84   1
  -1   0   2 148547.  10007.   1
  -1   0   1 3514.90 4342.04   1
  -1   0   0  32353. 5097.19   1
  -1   0  -1 188176.  12241.   1
  -1   0  -2  67750. 5940.60   1
  -1   0  -3 267441.  21332.   1
  -1   0  -4 392465.  30290.   1
  -1   0  -5 168305.  14683.   1
  -1   0  -6  35576. 6940.28   1
  -1   0  -7  40192. 7889.57   1
  -1   0  -8  18597. 7656.42   1
  -1   0  -9  94478.  12668.   1
  -1   0 -10  39675.  10498.   1
  -1   0 -11  36251.  10751.   1
  -1   0 -12  20991.  11779.   1
  -1   0 -13  18329.  12958.   1
  -1   0 -14 9542.53  14846.   1
  -1   0 -15  17125.  17154.   1
  -1   0 -16  22250.  17826.   1
  -1  -1  16  23870.  14952.   1
  -1  -1  15 9216.88  15111.   1
  -1  -1  14  12422.  13956.   1
  -1  -1  13 8058.09  12073.   1
  -1  -1  12   83.02  11014.   1
  -1  -1  11  14454.  10072.   1
  -1  -1  10  15011. 9149.22   1
  -1  -1   9  11158. 8638.06   1
  -1  -1   8  37916. 9225.35   1
  -1  -1   7  10128. 7384.77   1
  -1  -1   6  29781. 7188.97   1
  -1  -1   5  32147. 6922.24   1
  -1  -1   4  35593. 7714.80   1
  -1  -1   3  55352. 6281.27   1
  -1  -1   2 291150.  17767.   1
  -1  -1   1  19023. 4279.78   1
  -1  -1   0 260765.  16528.   1
  -1  -1  -1 130663. 9817.61   1
  -1  -1  -2 391222.  26323.   1
  -1  -1  -3 257985.  21160.   1
  -1  -1  -4 138766.  11874.   1
  -1  -1  -5  23661. 5051.30   1
  -1  -1  -6 328321.  24181.   1
  -1  -1  -7 9774.98 5879.86   1
  -1  -1  -8 9414.48 6973.58   1
  -1  -1  -9  26070. 8670.38   1
  -1  -1 -10  57252.  11249.   1
  -1  -1 -11 7624.25 9753.07   1
  -1  -1 -12  50782.  11418.   1
  -1  -1 -13 5913.52  12516.   1
  -1  -1 -14 9941.86  13670.   1
  -1  -1 -15 8691.17  18104.   1
  -1  -1 -16 4352.29  20950.   1
  -1  -2  16 -1198.5  16900.   1
  -1  -2  15 8023.40  16566.   1
  -1  -2  14 7974.10  14697.   1
  -1  -2  13 7695.32  12397.   1
  -1  -2  12 -1183.6  11703.   1
  -1  -2  11  24056.  13274.   1
  -1  -2  10  59020.  13440.   1
  -1  -2   9  18806.  10794.   1
  -1  -2   8  35457.  11766.   1
  -1  -2   7  66203.  10923.   1
  -1  -2   6  27835. 8086.48   1
  -1  -2   5  29675. 9052.61   1
  -1  -2   4  24093. 7823.65   1
  -1  -2   3  44658. 5863.60   1
  -1  -2   2  22341.  14709.   1
  -1  -2   1  63536. 6769.80   1
  -1  -2   0  90654.  10449.   1
  -1  -2  -1 280949.  22949.   1
  -1  -2  -2 255079.  18895.   1
  -1  -2  -3  34230. 6113.05   1
  -1  -2  -4  33614. 4923.60   1
  -1  -2  -5 4753.96 4171.44   1
  -1  -2  -6  51469. 6475.70   1
  -1  -2  -7  65561. 7580.82   1
  -1  -2  -8  36752. 6705.57   1
  -1  -2  -9  20084. 7102.69   1
  -1  -2 -10  11583. 7539.21   1
  -1  -2 -11  28022. 8656.23   1
  -1  -2 -12  49980.  10028.   1
  -1  -2 -13 8494.79  10381.   1
  -1  -2 -14 2238.28  12890.   1
  -1  -2 -15 8828.12  14709.   1
  -1  -3  16 6013.70  16980.   1
  -1  -3  15 -6082.8  16102.   1
  -1  -3  14 -6334.3  13781.   1
  -1  -3  13 9889.59  13108.   1
  -1  -3  12  605.94  12655.   1
  -1  -3  11 101062.  18735.   1
  -1  -3  10  63886.  15540.   1
  -1  -3   9  32467.  12545.   1
  -1  -3   8  27635.  11510.   1
  -1  -3   7 9219.29 8967.00   1
  -1  -3   6  21110. 9482.85   1
  -1  -3   5  24594. 9865.28   1
  -1  -3   4  30938. 6342.46   1
  -1  -3   3  18926.  17341.   1
  -1  -3   2  57455. 7261.29   1
  -1  -3   1  35121. 9534.60   1
  -1  -3   0 148795.  17307.   1
  -1  -3  -1  68580. 9088.13   1
  -1  -3  -2 104862.  10297.   1
  -1  -3  -3 703204.  49062.   1
  -1  -3  -4  31728. 5892.53   1
  -1  -3  -5  17808. 4984.20   1
  -1  -3  -6  52591. 7104.08   1
  -1  -3  -7  40395. 7208.66   1
  -1  -3  -8  26029. 7335.06   1
  -1  -3  -9  20658. 6435.34   1
  -1  -3 -10 4950.65 7066.17   1
  -1  -3 -11  17871. 8529.35   1
  -1  -3 -12 4848.62 9146.81   1
  -1  -3 -13 -1958.1  10759.   1
  -1  -3 -14  23082.  13155.   1
  -1  -3 -15 -1634.0  13979.   1
  -1  -4  16  17766.  19953.   1
  -1  -4  15 -5150.5  17728.   1
  -1  -4  14  17556.  15475.   1
  -1  -4  13 7710.89  15723.   1
  -1  -4  12  89568.  19892.   1
  -1  -4  11  63332.  17140.   1
  -1  -4  10 7953.97  13947.   1
  -1  -4   9  28840.  13949.   1
  -1  -4   8  66224.  15861.   1
  -1  -4   7 1202.26 8974.58   1
  -1  -4   6 9146.52  10229.   1
  -1  -4   5  48096.  12329.   1
  -1  -4   4  52685.  14718.   1
  -1  -4   3  24063.  10836.   1
  -1  -4   2 5863.86 9473.48   1
  -1  -4   1 -7312.8 7788.44   1
  -1  -4   0  31530. 6695.04   1
  -1  -4  -1  34651. 6758.20   1
  -1  -4  -2 129392.  11878.   1
  -1  -4  -3 154406.  15281.   1
  -1  -4  -4  83980.  10698.   1
  -1  -4  -5 7322.45 5622.68   1
  -1  -4  -6  19566. 6357.31   1
  -1  -4  -7 9129.82 6583.42   1
  -1  -4  -8  15425. 7186.20   1
  -1  -4  -9  26932. 8194.14   1
  -1  -4 -10 1288.58 8686.92   1
  -1  -4 -11  14443. 9613.80   1
  -1  -4 -12 2469.90 9748.08   1
  -1  -4 -13  13446.  10829.   1
  -1  -4 -14  12252.  12363.   1
  -1  -5  15 -7004.3  21024.   1
  -1  -5  14 7496.62  17241.   1
  -1  -5  13 5761.66  15145.   1
  -1  -5  12 -3696.4  14372.   1
  -1  -5  11  12789.  13478.   1
  -1  -5  10  24293.  14201.   1
  -1  -5   9  46646.  15093.   1
  -1  -5   8  17287.  12467.   1
  -1  -5   7 7736.99  10046.   1
  -1  -5   6  54425.  12508.   1
  -1  -5   5 154964.  16113.   1
  -1  -5   4 -2447.7  14066.   1
  -1  -5   3  57508.  17349.   1
  -1  -5   2  23229.  10142.   1
  -1  -5   1  53896. 9589.74   1
  -1  -5   0  76967.  11169.   1
  -1  -5  -1  79711.  11168.   1
  -1  -5  -2 6754.90 6381.76   1
  -1  -5  -3  30183. 8071.20   1
  -1  -5  -4  46158. 8508.96   1
  -1  -5  -5  78356.  10462.   1
  -1  -5  -6  13080. 6445.29   1
  -1  -5  -7  27761. 7382.71   1
  -1  -5  -8  12581. 7149.78   1
  -1  -5  -9  16256. 8409.21   1
  -1  -5 -10  32177. 9396.92   1
  -1  -5 -11  332.47  10308.   1
  -1  -5 -12  10683.  11687.   1
  -1  -5 -13 4516.25  13120.   1
  -1  -5 -14  20232.  13310.   1
  -1  -6  15  15056.  19783.   1
  -1  -6  14  15831.  20699.   1
  -1  -6  13  23911.  15017.   1
  -1  -6  12 -5956.1  14376.   1
  -1  -6  11  12969.  14209.   1
  -1  -6  10 4768.83  14695.   1
  -1  -6   9 9363.99  13513.   1
  -1  -6   8  11896.  11749.   1
  -1  -6   7  31676.  12294.   1
  -1  -6   6  63747.  23081.   1
  -1  -6   5 -4548.2  11162.   1
  -1  -6   4 4467.89  15294.   1
  -1  -6   3 5640.92  11509.   1
  -1  -6   2  59843.  11834.   1
  -1  -6   1  216.45 7768.50   1
  -1  -6   0  66761.  12655.   1
  -1  -6  -1  76992.  11346.   1
  -1  -6  -2  67520.  11459.   1
  -1  -6  -3 6881.21 8078.53   1
  -1  -6  -4  73579.  11734.   1
  -1  -6  -5  33479. 8556.62   1
  -1  -6  -6  82780.  11601.   1
  -1  -6  -7  31247. 8692.58   1
  -1  -6  -8  23206. 9128.50   1
  -1  -6  -9 9502.87 9210.94   1
  -1  -6 -10 7706.89  10334.   1
  -1  -6 -11 7319.58  11148.   1
  -1  -6 -12 7747.88  13623.   1
  -1  -6 -13 -19210.  14086.   1
  -1  -7  14 8770.24  18041.   1
  -1  -7  13  19480.  15393.   1
  -1  -7  12 6242.76  15016.   1
  -1  -7  11 -4806.1  14705.   1
  -1  -7  10 -3379.9  15433.   1
  -1  -7   9  38071.  13899.   1
  -1  -7   8  14012.  12869.   1
  -1  -7   7 6877.72  11065.   1
  -1  -7   6  10343.  10411.   1
  -1  -7   5  11297.  15460.   1
  -1  -7   4 -645.48  14378.   1
  -1  -7   3 -1068.7  11992.   1
  -1  -7   2  16985. 9799.02   1
  -1  -7   1 -1016.6 9441.34   1
  -1  -7   0 168118.  21407.   1
  -1  -7  -1  70220.  12141.   1
  -1  -7  -2  62256.  11248.   1
  -1  -7  -3  73035.  12587.   1
  -1  -7  -4  17408. 8926.10   1
  -1  -7  -5  11899. 8386.71   1
  -1  -7  -6  53185.  10258.   1
  -1  -7  -7 111843.  15110.   1
  -1  -7  -8  22012.  10060.   1
  -1  -7  -9  18400.  11207.   1
  -1  -7 -10  529.64  12705.   1
  -1  -7 -11 2993.15  13731.   1
  -1  -7 -12 8556.79  14964.   1
  -1  -8  14  20099.  22268.   1
  -1  -8  13  11348.  19124.   1
  -1  -8  12 -2968.3  17373.   1
  -1  -8  11 -406.35  18702.   1
  -1  -8  10  17932.  13430.   1
  -1  -8   9 3839.47  13760.   1
  -1  -8   8  18447.  13816.   1
  -1  -8   7  10666.  11787.   1
  -1  -8   6  28551.  16913.   1
  -1  -8   5  32969.  18867.   1
  -1  -8   4  10355.  13722.   1
  -1  -8   3  20203.  12149.   1
  -1  -8   2  31592.  10478.   1
  -1  -8   1  10575. 9607.84   1
  -1  -8   0 8125.12 9475.91   1
  -1  -8  -1  19218.  10225.   1
  -1  -8  -2  10061. 9126.67   1
  -1  -8  -3 7575.04  11364.   1
  -1  -8  -4  61063.  12111.   1
  -1  -8  -5  45257.  11514.   1
  -1  -8  -6 217784.  22335.   1
  -1  -8  -7  64282.  12157.   1
  -1  -8  -8  13095.  12607.   1
  -1  -8  -9  48592.  14105.   1
  -1  -8 -10 3107.69  13961.   1
  -1  -8 -11 9123.37  16074.   1
  -1  -9  13  21176.  19347.   1
  -1  -9  12 -189.50  15188.   1
  -1  -9  11 7223.58  15643.   1
  -1  -9  10  14300.  14085.   1
  -1  -9   9  24403.  13115.   1
  -1  -9   8  15015.  12200.   1
  -1  -9   7 5986.53  13023.   1
  -1  -9   6  13577.  17097.   1
  -1  -9   5  15468.  13002.   1
  -1  -9   4  12500.  13041.   1
  -1  -9   3  24789.  12096.   1
  -1  -9   2  25012.  10957.   1
  -1  -9   1 7007.85  10423.   1
  -1  -9   0 4517.15 9665.11   1
  -1  -9  -1  15983.  10746.   1
  -1  -9  -2  16845.  11204.   1
  -1  -9  -3 -5455.8  11659.   1
  -1  -9  -4 9007.44  10816.   1
  -1  -9  -5  26658.  11687.   1
  -1  -9  -6  14391.  11860.   1
  -1  -9  -7  11660.  13363.   1
  -1  -9  -8  25900.  15061.   1
  -1  -9  -9  10748.  16458.   1
  -1  -9 -10  11569.  16224.   1
  -1 -10  12  47158.  17450.   1
  -1 -10  11  16087.  15224.   1
  -1 -10  10 9211.05  13915.   1
  -1 -10   9  498.04  13962.   1
  -1 -10   8 7182.79  13012.   1
  -1 -10   7  17575.  19033.   1
  -1 -10   6  31195.  17346.   1
  -1 -10   5  15906.  13523.   1
  -1 -10   4 -12618.  13156.   1
  -1 -10   3  21012.  12061.   1
  -1 -10   2 -11042.  12450.   1
  -1 -10   1 1492.49  12321.   1
  -1 -10   0 2643.72  12104.   1
  -1 -10  -1  21143.  12851.   1
  -1 -10  -2  22411.  11804.   1
  -1 -10  -3 -175.55  12533.   1
  -1 -10  -4 6913.08  11898.   1
  -1 -10  -5 8908.35  13104.   1
  -1 -10  -6  155.53  14487.   1
  -1 -10  -7  25893.  15993.   1
  -1 -10  -8  14133.  15807.   1
  -1 -10  -9  31825.  20194.   1
  -1 -11  10  12536.  15287.   1
  -1 -11   9  16793.  14861.   1
  -1 -11   8  13223.  17249.   1
  -1 -11   7 -2468.6  18815.   1
  -1 -11   6 1182.27  14557.   1
  -1 -11   5  10074.  14225.   1
  -1 -11   4 9303.76  14302.   1
  -1 -11   3 3894.16  13901.   1
  -1 -11   2 -9516.6  13900.   1
  -1 -11   1 7928.66  12312.   1
  -1 -11   0 -5780.6  12858.   1
  -1 -11  -1 -5078.8  14180.   1
  -1 -11  -2  14945.  12950.   1
  -1 -11  -3  18900.  13493.   1
  -1 -11  -4  15919.  14107.   1
  -1 -11  -5  21923.  15229.   1
  -1 -11  -6 1717.34  15840.   1
  -1 -11  -7 -27768.  18669.   1
  -1 -12   8 -8397.6  20328.   1
  -1 -12   7 5248.53  19381.   1
  -1 -12   6 -2152.2  15387.   1
  -1 -12   5 8872.38  17110.   1
  -1 -12   4  20998.  16274.   1
  -1 -12   3 7941.16  14090.   1
  -1 -12   2 -11175.  14227.   1
  -1 -12   1  15828.  13616.   1
  -1 -12   0 3192.75  14086.   1
  -1 -12  -1  12916.  15087.   1
  -1 -12  -2 8062.07  15005.   1
  -1 -12  -3  23149.  15186.   1
  -1 -12  -4  13766.  16324.   1
  -1 -13   4 1236.08  16528.   1
  -1 -13   3  33715.  17757.   1
  -1 -13   2 -5045.5  14281.   1
  -1 -13   1  25024.  14252.   1
  -1 -13   0 5263.26  15643.   1
  -2  13   4 8002.42  16781.   1
  -2  13   3 3063.88  15606.   1
  -2  13   2  20466.  14371.   1
  -2  13   1 5617.18  14650.   1
  -2  13   0  20850.  14396.   1
  -2  13  -1 5377.25  13469.   1
  -2  13  -2  31731.  13079.   1
  -2  13  -3  10416.  10411.   1
  -2  13  -4  10306. 9943.38   1
  -2  13  -5 9589.52 9801.55   1
  -2  13  -6  410.36 9407.92   1
  -2  13  -7 -9482.7  11636.   1
  -2  12   6 6415.93  14621.   1
  -2  12   5 -7218.5  13489.   1
  -2  12   4  411.33  13383.   1
  -2  12   3 -9915.8  13654.   1
  -2  12   2 8719.96  13141.   1
  -2  12   1  399.40  12275.   1
  -2  12   0 7159.27  12706.   1
  -2  12  -1  105.25  11935.   1
  -2  12  -2  13589. 9953.19   1
  -2  12  -3 7636.18 8488.41   1
  -2  12  -4 8561.46 7847.22   1
  -2  12  -5  16628. 9588.06   1
  -2  12  -6 3103.70 9872.79   1
  -2  12  -7 5047.99  12445.   1
  -2  12  -8 -4089.9  13708.   1
  -2  12  -9 2332.24  11744.   1
  -2  11   8  26445.  15767.   1
  -2  11   7 5959.90  15148.   1
  -2  11   6  12595.  13589.   1
  -2  11   5  14215.  13636.   1
  -2  11   4  909.51  12454.   1
  -2  11   3  25944.  11607.   1
  -2  11   2  51134.  13284.   1
  -2  11   1  13257.  11645.   1
  -2  11   0  28595.  11710.   1
  -2  11  -1 4685.19 9490.97   1
  -2  11  -2 2137.25 8190.90   1
  -2  11  -3  48873. 8607.66   1
  -2  11  -4 -3407.0 7187.96   1
  -2  11  -5  11143. 7286.04   1
  -2  11  -6 9692.05 8453.64   1
  -2  11  -7 7970.73 9024.77   1
  -2  11  -8 2442.91  13127.   1
  -2  11  -9  10175.  10163.   1
  -2  11 -10  13694.  14052.   1
  -2  11 -11 -2150.5  14964.   1
  -2  10  10 -17859.  15633.   1
  -2  10   9  12572.  15775.   1
  -2  10   8 2502.77  12918.   1
  -2  10   7 -9514.3  12492.   1
  -2  10   6 -8409.7  13091.   1
  -2  10   5 3053.90  10460.   1
  -2  10   4  26664.  11547.   1
  -2  10   3 5786.01 9833.02   1
  -2  10   2  84534.  14623.   1
  -2  10   1 -3465.7 9882.68   1
  -2  10   0  12900. 9341.12   1
  -2  10  -1  18830. 8221.05   1
  -2  10  -2  25781. 7601.18   1
  -2  10  -3  15396. 7736.64   1
  -2  10  -4 182155.  16345.   1
  -2  10  -5  43160. 7324.39   1
  -2  10  -6 -200.95 7826.87   1
  -2  10  -7 2547.13  10678.   1
  -2  10  -8 -9204.9  10307.   1
  -2  10  -9 8884.35  14199.   1
  -2  10 -10  10129.  12841.   1
  -2  10 -11  390.87  14367.   1
  -2  10 -12  10962.  13185.   1
  -2   9  11 -18400.  13991.   1
  -2   9  10 -3419.0  13129.   1
  -2   9   9 -5501.8  12264.   1
  -2   9   8 9223.07  11519.   1
  -2   9   7  11304.  10108.   1
  -2   9   6   58.76 8740.32   1
  -2   9   5  22676. 9747.34   1
  -2   9   4 1464.24 8667.22   1
  -2   9   3 3321.09 8841.34   1
  -2   9   2  25766. 9076.24   1
  -2   9   1  22135. 9079.36   1
  -2   9   0  16413. 8016.60   1
  -2   9  -1  10235. 7532.86   1
  -2   9  -2 122365.  11170.   1
  -2   9  -3 333309.  22288.   1
  -2   9  -4  73695. 7891.98   1
  -2   9  -5 -2688.7 9079.21   1
  -2   9  -6  27323. 8922.70   1
  -2   9  -7  12384. 9079.84   1
  -2   9  -8 6876.59  11252.   1
  -2   9  -9 -1551.4  12937.   1
  -2   9 -10  11245.  11375.   1
  -2   9 -11 9658.18  16161.   1
  -2   9 -12  15550.  14576.   1
  -2   9 -13  22844.  19312.   1
  -2   8  12 1153.26  13374.   1
  -2   8  11 9179.29  12221.   1
  -2   8  10 -1595.1  10460.   1
  -2   8   9  758.45 9432.63   1
  -2   8   8 5877.15 9265.88   1
  -2   8   7    1.26 8564.19   1
  -2   8   6 4583.05 7755.19   1
  -2   8   5  13341. 7698.75   1
  -2   8   4 -149.00 7592.50   1
  -2   8   3 2728.70 7776.36   1
  -2   8   2 4651.12 8048.32   1
  -2   8   1  23639. 7920.40   1
  -2   8   0  17238. 6686.43   1
  -2   8  -1 7874.40 5520.37   1
  -2   8  -2  43357. 6154.89   1
  -2   8  -3 156314.  11750.   1
  -2   8  -4 2278.49 5215.72   1
  -2   8  -5  13995. 7050.15   1
  -2   8  -6  43861.  10977.   1
  -2   8  -7  10543.  10808.   1
  -2   8  -8 -3066.1  12621.   1
  -2   8  -9  18893.  12055.   1
  -2   8 -10  40294.  12323.   1
  -2   8 -11 -6037.0  16838.   1
  -2   8 -12  665.86  20397.   1
  -2   8 -13 -5367.3  19279.   1
  -2   8 -14  12911.  16421.   1
  -2   7  13  19940.  13344.   1
  -2   7  12  13551.  12381.   1
  -2   7  11 -5456.6  10110.   1
  -2   7  10  10111. 9213.65   1
  -2   7   9  11432. 8269.22   1
  -2   7   8 2251.38 7427.97   1
  -2   7   7  37473. 7527.15   1
  -2   7   6  731.28 6514.41   1
  -2   7   5  84511. 9722.97   1
  -2   7   4  28147. 7343.82   1
  -2   7   3  41722. 8250.59   1
  -2   7   2  21709. 7443.76   1
  -2   7   1  12391. 5682.49   1
  -2   7   0  54040. 7370.21   1
  -2   7  -1  12383. 4672.81   1
  -2   7  -2 122919. 9782.20   1
  -2   7  -3 7836.89 4419.69   1
  -2   7  -4  22366. 5512.07   1
  -2   7  -5 -1525.8 7687.38   1
  -2   7  -6 2226.20  10038.   1
  -2   7  -7 -7071.4  13000.   1
  -2   7  -8  21030.  14564.   1
  -2   7  -9 9638.46  19412.   1
  -2   7 -10  20721.  16141.   1
  -2   7 -11  10694.  16034.   1
  -2   7 -12  17884.  19012.   1
  -2   7 -13  12206.  20000.   1
  -2   7 -14 -1601.4  22991.   1
  -2   7 -15 6752.34  18334.   1
  -2   6  14  13636.  16181.   1
  -2   6  13  13642.  14094.   1
  -2   6  12 3107.49  11662.   1
  -2   6  11 -799.08 9267.77   1
  -2   6  10 7308.40 7741.82   1
  -2   6   9 1123.53 6527.81   1
  -2   6   8  10647. 6176.71   1
  -2   6   7  35703. 6281.02   1
  -2   6   6  15818. 5821.77   1
  -2   6   5 4948.45 5620.75   1
  -2   6   4 3433.73 6140.38   1
  -2   6   3  21000. 6250.83   1
  -2   6   2 116503.  12553.   1
  -2   6   1  11321. 4359.55   1
  -2   6   0 181997.  14588.   1
  -2   6  -1  42307. 5481.66   1
  -2   6  -2 5108.48 3823.04   1
  -2   6  -3 119058. 9384.00   1
  -2   6  -4  49194. 6510.00   1
  -2   6  -5  10138. 7825.35   1
  -2   6  -6  13887. 9178.49   1
  -2   6  -7  28692.  12364.   1
  -2   6  -8 4724.75  12838.   1
  -2   6  -9  20494.  16294.   1
  -2   6 -10 5615.03  18777.   1
  -2   6 -11 -1906.5  18706.   1
  -2   6 -12 -5719.1  15576.   1
  -2   6 -13  24273.  15895.   1
  -2   6 -14 -4974.2  19552.   1
  -2   6 -15  36168.  18261.   1
  -2   5  14 7507.00  14427.   1
  -2   5  13  15574.  13063.   1
  -2   5  12  12306.  10589.   1
  -2   5  11 8345.76 8983.51   1
  -2   5  10 3328.12 9066.00   1
  -2   5   9  15123. 7150.96   1
  -2   5   8 134344.  12313.   1
  -2   5   7 4618.22 5407.22   1
  -2   5   6  23266. 5015.27   1
  -2   5   5 107934. 9636.48   1
  -2   5   4  16194. 5762.09   1
  -2   5   3  57748. 7772.36   1
  -2   5   2  83615. 8606.65   1
  -2   5   1  23520. 4533.95   1
  -2   5   0  24332. 4237.45   1
  -2   5  -1  43315. 5135.21   1
  -2   5  -2 123728. 9175.60   1
  -2   5  -3  34405. 4719.71   1
  -2   5  -4 207870.  19076.   1
  -2   5  -5  11265. 7162.64   1
  -2   5  -6  23865.  10001.   1
  -2   5  -7 8284.83  13249.   1
  -2   5  -8 7029.51  15530.   1
  -2   5  -9 6086.67 8409.80   1
  -2   5 -10  12859. 8575.28   1
  -2   5 -11 9769.62  10821.   1
  -2   5 -12 -6014.8  13904.   1
  -2   5 -13  26845.  14182.   1
  -2   5 -14  22104.  17151.   1
  -2   5 -15  10533.  17396.   1
  -2   4  15 -3112.8  15803.   1
  -2   4  14 -1887.4  17710.   1
  -2   4  13  12349.  15223.   1
  -2   4  12 1385.63  11583.   1
  -2   4  11  26547.  10970.   1
  -2   4  10 4239.20 8908.50   1
  -2   4   9  16494. 8726.10   1
  -2   4   8  65956. 8833.64   1
  -2   4   7  30096. 6537.88   1
  -2   4   6  36291. 5997.22   1
  -2   4   5  29402. 4724.54   1
  -2   4   4  62174. 6075.27   1
  -2   4   3  31368. 5706.70   1
  -2   4   2  22094. 4684.86   1
  -2   4   1  49727. 5586.98   1
  -2   4   0  55251. 6589.39   1
  -2   4  -1 263418.  18603.   1
  -2   4  -2  20859. 3924.45   1
  -2   4  -3 117897.  10827.   1
  -2   4  -4  45403. 7509.84   1
  -2   4  -5  29337.  10850.   1
  -2   4  -6 -1575.4  10936.   1
  -2   4  -7  12198.  10715.   1
  -2   4  -8  14715.  13567.   1
  -2   4  -9  17970. 9870.70   1
  -2   4 -10  19064. 9253.81   1
  -2   4 -11  23733.  10557.   1
  -2   4 -12 7388.88  11735.   1
  -2   4 -13  16320.  13449.   1
  -2   4 -14 8827.21  14177.   1
  -2   4 -15  12740.  13975.   1
  -2   4 -16  19885.  21722.   1
  -2   3  15  30519.  16588.   1
  -2   3  14 -6628.4  15150.   1
  -2   3  13 8927.08  13236.   1
  -2   3  12  11475.  11489.   1
  -2   3  11  30831.  10518.   1
  -2   3  10  11949. 9402.56   1
  -2   3   9 2858.97 9349.63   1
  -2   3   8 7404.43 8281.43   1
  -2   3   7  21484. 7666.88   1
  -2   3   6  42574. 7741.00   1
  -2   3   5  31053. 6303.35   1
  -2   3   4  21279. 5640.52   1
  -2   3   3 110843. 9167.76   1
  -2   3   2 142061.  11402.   1
  -2   3   1 314070.  20954.   1
  -2   3   0 498608.  33477.   1
  -2   3  -1  45213. 5281.35   1
  -2   3  -2 129148.  11453.   1
  -2   3  -3 133852.  13844.   1
  -2   3  -4  22376. 6946.37   1
  -2   3  -5  12633. 8384.86   1
  -2   3  -6  88805.  17758.   1
  -2   3  -7 3160.12 7845.58   1
  -2   3  -8 1978.91 8137.73   1
  -2   3  -9  15956. 9169.81   1
  -2   3 -10  24259. 9805.14   1
  -2   3 -11  85201.  13323.   1
  -2   3 -12 6877.47  11655.   1
  -2   3 -13 4900.54  11845.   1
  -2   3 -14 -1366.7  14230.   1
  -2   3 -15 -8367.3  14590.   1
  -2   3 -16 -17173.  19190.   1
  -2   2  16 -1322.1  17369.   1
  -2   2  15 6508.78  17276.   1
  -2   2  14 8769.48  14416.   1
  -2   2  13  24412.  12008.   1
  -2   2  12  35661.  10756.   1
  -2   2  11  10000. 9862.00   1
  -2   2  10  12708. 8827.57   1
  -2   2   9 4252.38 9560.39   1
  -2   2   8  54611. 9874.02   1
  -2   2   7  12002. 7438.54   1
  -2   2   6  33560. 7020.73   1
  -2   2   5 112282.  10592.   1
  -2   2   4 107138.  10369.   1
  -2   2   3 539864.  33818.   1
  -2   2   2  55499. 5062.68   1
  -2   2   1  74613. 5451.75   1
  -2   2   0 135026. 9113.74   1
  -2   2  -1 391305.  23430.   1
  -2   2  -2 157992.  11137.   1
  -2   2  -3  46200. 5828.56   1
  -2   2  -4  88061.  13155.   1
  -2   2  -5  20379. 7904.64   1
  -2   2  -6  27518. 8172.18   1
  -2   2  -7  35201. 8953.32   1
  -2   2  -8 5391.96 8776.03   1
  -2   2  -9 -2927.8 9327.49   1
  -2   2 -10 7871.08 9761.17   1
  -2   2 -11  19978.  11896.   1
  -2   2 -12  40933.  12586.   1
  -2   2 -13 2309.20  11825.   1
  -2   2 -14 6638.66  14760.   1
  -2   2 -15 4135.08  16531.   1
  -2   2 -16   46.43  18407.   1
  -2   1  16 -7614.8  17956.   1
  -2   1  15 1945.07  16740.   1
  -2   1  14  13499.  13030.   1
  -2   1  13  18344.  11377.   1
  -2   1  12 5992.04  10790.   1
  -2   1  11 4428.82 9097.30   1
  -2   1  10 6611.50 8279.72   1
  -2   1   9  18998. 7784.88   1
  -2   1   8  23119. 7363.81   1
  -2   1   7  97715.  10023.   1
  -2   1   6 205896.  17379.   1
  -2   1   5  42609. 7158.67   1
  -2   1   4  16110. 5343.02   1
  -2   1   3  21200. 4480.82   1
  -2   1   2  49683. 5394.17   1
  -2   1   1 174824.  11021.   1
  -2   1   0  39092. 5370.35   1
  -2   1  -1 165459.  10664.   1
  -2   1  -2 275223.  16250.   1
  -2   1  -3 9439.13 2899.18   1
  -2   1  -4 110654.  10977.   1
  -2   1  -5  48582. 7397.55   1
  -2   1  -6  11546. 6798.79   1
  -2   1  -7  14394. 7405.03   1
  -2   1  -8  68566.  10272.   1
  -2   1  -9  15546. 9118.91   1
  -2   1 -10  16900. 9592.12   1
  -2   1 -11  19773.  11378.   1
  -2   1 -12 7179.59  11445.   1
  -2   1 -13  22758.  12830.   1
  -2   1 -14  18378.  15632.   1
  -2   1 -15  21957.  17278.   1
  -2   1 -16 -11654.  22146.   1
  -2   0  16 2514.36  17939.   1
  -2   0  15  10803.  17371.   1
  -2   0  14  19120.  13876.   1
  -2   0  13  13264.  12046.   1
  -2   0  12  12049.  11027.   1
  -2   0  11 1136.10 9435.52   1
  -2   0  10 8248.57 8582.53   1
  -2   0   9  15759. 8205.68   1
  -2   0   8 -5333.5 8062.27   1
  -2   0   7 197495.  15798.   1
  -2   0   6 261338.  18496.   1
  -2   0   5 112932.  10054.   1
  -2   0   4 338301.  23197.   1
  -2   0   3  27539. 4530.99   1
  -2   0   2 122078. 9517.68   1
  -2   0   1  59698. 6417.28   1
  -2   0   0 594386.  36770.   1
  -2   0  -1 6534.08  16676.   1
  -2   0  -2 236881.  14918.   1
  -2   0  -3  76572. 7727.99   1
  -2   0  -4  12414. 3611.42   1
  -2   0  -5 105193.  10100.   1
  -2   0  -6  79420. 9439.93   1
  -2   0  -7  13576. 7204.58   1
  -2   0  -8  24826. 7762.85   1
  -2   0  -9  13853. 8829.41   1
  -2   0 -10  17871.  10308.   1
  -2   0 -11  32403.  10768.   1
  -2   0 -12  22622.  11399.   1
  -2   0 -13 5495.97  12876.   1
  -2   0 -14 9452.89  13616.   1
  -2   0 -15 1833.72  17735.   1
  -2   0 -16 -850.92  18481.   1
  -2  -1  16 9426.32  17179.   1
  -2  -1  15 -1092.8  15594.   1
  -2  -1  14  16851.  13608.   1
  -2  -1  13 -6090.8  11250.   1
  -2  -1  12 5124.78  10772.   1
  -2  -1  11 5643.07  10124.   1
  -2  -1  10  17391.  10248.   1
  -2  -1   9  19914. 8988.28   1
  -2  -1   8  30518. 8668.26   1
  -2  -1   7  22331. 7950.29   1
  -2  -1   6 100407.  10713.   1
  -2  -1   5  18264. 5953.05   1
  -2  -1   4 177914.  14140.   1
  -2  -1   3  58931. 7431.95   1
  -2  -1   2  48274. 6218.56   1
  -2  -1   1  13793. 8706.17   1
  -2  -1   0 952371.  56083.   1
  -2  -1  -1 371193.  20799.   1
  -2  -1  -2  44875. 6645.85   1
  -2  -1  -3 171230.  14123.   1
  -2  -1  -4  21550. 4451.12   1
  -2  -1  -5  83778. 8788.63   1
  -2  -1  -6 190121.  15388.   1
  -2  -1  -7  51539. 7700.40   1
  -2  -1  -8  47377. 8283.52   1
  -2  -1  -9 6972.32 8208.06   1
  -2  -1 -10  44581. 9645.93   1
  -2  -1 -11  22809. 9891.46   1
  -2  -1 -12  372.14  10570.   1
  -2  -1 -13 6222.09  11307.   1
  -2  -1 -14  10815.  15919.   1
  -2  -1 -15 -126.61  19258.   1
  -2  -2  16  10328.  16762.   1
  -2  -2  15  10376.  15274.   1
  -2  -2  14 6194.15  13402.   1
  -2  -2  13 3746.47  11592.   1
  -2  -2  12 3639.78  10885.   1
  -2  -2  11 9906.60  10516.   1
  -2  -2  10  28105.  11655.   1
  -2  -2   9  17145.  10514.   1
  -2  -2   8  14068. 8933.45   1
  -2  -2   7  11342. 9301.32   1
  -2  -2   6 135098.  12713.   1
  -2  -2   5  71588. 7607.34   1
  -2  -2   4  40541. 6151.19   1
  -2  -2   3  79964. 7386.12   1
  -2  -2   2 -2823.3  17001.   1
  -2  -2   1 911370.  53127.   1
  -2  -2   0  53141. 6324.99   1
  -2  -2  -1 121965.  10954.   1
  -2  -2  -2  10972. 4310.17   1
  -2  -2  -3  75602. 6800.88   1
  -2  -2  -4  59268. 8076.61   1
  -2  -2  -5  67863. 7944.82   1
  -2  -2  -6 204340.  18216.   1
  -2  -2  -7 5011.95 5791.26   1
  -2  -2  -8  22905. 7432.33   1
  -2  -2  -9  25273. 7886.74   1
  -2  -2 -10 -3256.9 8551.73   1
  -2  -2 -11  45741.  10604.   1
  -2  -2 -12  18240.  10238.   1
  -2  -2 -13 -2672.6  11478.   1
  -2  -2 -14 8372.82  13443.   1
  -2  -2 -15  14887.  15305.   1
  -2  -3  16 -2685.2  18060.   1
  -2  -3  15  675.86  18489.   1
  -2  -3  14 -1195.0  14817.   1
  -2  -3  13 -156.76  14365.   1
  -2  -3  12  16378.  13672.   1
  -2  -3  11  25792.  12711.   1
  -2  -3  10  21425.  13265.   1
  -2  -3   9  21665.  11984.   1
  -2  -3   8  14146.  12013.   1
  -2  -3   7  11126. 9985.28   1
  -2  -3   6  15902. 7037.47   1
  -2  -3   5 508797.  40599.   1
  -2  -3   4  36976. 6431.05   1
  -2  -3   3  15358. 5404.20   1
  -2  -3   2  66074. 8717.57   1
  -2  -3   1 113600.  11549.   1
  -2  -3   0  60534.  10887.   1
  -2  -3  -1  22129. 6370.49   1
  -2  -3  -2  48073. 7338.64   1
  -2  -3  -3  90741. 9690.25   1
  -2  -3  -4 164243.  16577.   1
  -2  -3  -5 211339.  19592.   1
  -2  -3  -6 4759.50 5354.92   1
  -2  -3  -7  14115. 6461.28   1
  -2  -3  -8  30245. 7874.57   1
  -2  -3  -9  15197. 7649.21   1
  -2  -3 -10  16219. 8575.71   1
  -2  -3 -11  10450. 8663.33   1
  -2  -3 -12  21764.  10088.   1
  -2  -3 -13  10472.  11170.   1
  -2  -3 -14 6283.78  12865.   1
  -2  -3 -15 7690.51  17352.   1
  -2  -4  15 9278.95  20598.   1
  -2  -4  14  18663.  16502.   1
  -2  -4  13 3783.02  15105.   1
  -2  -4  12 -1298.9  13933.   1
  -2  -4  11 2823.10  12774.   1
  -2  -4  10 3111.55  12473.   1
  -2  -4   9 7931.13  12027.   1
  -2  -4   8 2704.37  11726.   1
  -2  -4   7  11976. 8801.72   1
  -2  -4   6  40449. 7422.76   1
  -2  -4   5  50623. 7017.65   1
  -2  -4   4  66978. 8037.95   1
  -2  -4   3  32550. 7508.58   1
  -2  -4   2  12725. 6495.10   1
  -2  -4   1  53644.  10080.   1
  -2  -4   0  34448. 8403.96   1
  -2  -4  -1  20521. 6784.55   1
  -2  -4  -2  30260. 6689.68   1
  -2  -4  -3 126001.  12309.   1
  -2  -4  -4  26849. 6710.47   1
  -2  -4  -5  59040. 9191.62   1
  -2  -4  -6  43646. 8320.64   1
  -2  -4  -7  20104. 6643.04   1
  -2  -4  -8 8536.98 7343.27   1
  -2  -4  -9  27081. 8493.92   1
  -2  -4 -10 108817.  12859.   1
  -2  -4 -11  70166.  10857.   1
  -2  -4 -12  22817.  11849.   1
  -2  -4 -13 -1561.1  11359.   1
  -2  -4 -14  17550.  12506.   1
  -2  -5  15 5447.10  19265.   1
  -2  -5  14 -15688.  16260.   1
  -2  -5  13 5267.74  15927.   1
  -2  -5  12  19203.  14916.   1
  -2  -5  11  30666.  13734.   1
  -2  -5  10 1209.27  14283.   1
  -2  -5   9  27234.  14021.   1
  -2  -5   8 -2292.6  11377.   1
  -2  -5   7  32476. 8098.01   1
  -2  -5   6  14597. 5996.49   1
  -2  -5   5  54007. 8707.78   1
  -2  -5   4  39630.  11436.   1
  -2  -5   3 126069.  20637.   1
  -2  -5   2  48946. 8274.77   1
  -2  -5   1  23025.  10095.   1
  -2  -5   0 -1232.2 7561.20   1
  -2  -5  -1 125907.  14539.   1
  -2  -5  -2  16204. 6998.11   1
  -2  -5  -3 4720.30 7487.88   1
  -2  -5  -4  15066. 7506.42   1
  -2  -5  -5  33057. 8503.68   1
  -2  -5  -6  34963. 8878.84   1
  -2  -5  -7  12638. 8103.80   1
  -2  -5  -8 9076.25 9852.11   1
  -2  -5  -9 8207.61 9780.25   1
  -2  -5 -10  18481.  10251.   1
  -2  -5 -11  20238.  11634.   1
  -2  -5 -12  12274.  15017.   1
  -2  -5 -13  15597.  13682.   1
  -2  -6  15 -2381.1  19389.   1
  -2  -6  14  222.35  17294.   1
  -2  -6  13 2166.18  16756.   1
  -2  -6  12  20309.  14755.   1
  -2  -6  11 4362.80  13704.   1
  -2  -6  10  21293.  13687.   1
  -2  -6   9 9920.05  13944.   1
  -2  -6   8  28694.  10101.   1
  -2  -6   7  13503. 7368.72   1
  -2  -6   6  98491.  13981.   1
  -2  -6   5  11464. 7334.01   1
  -2  -6   4  19115. 7837.78   1
  -2  -6   3  15995. 8576.00   1
  -2  -6   2 -7695.7  11348.   1
  -2  -6   1  48397.  11900.   1
  -2  -6   0  33099.  10089.   1
  -2  -6  -1 7518.65 9264.03   1
  -2  -6  -2 5697.76 8674.28   1
  -2  -6  -3  22518. 8361.62   1
  -2  -6  -4  52734. 9408.50   1
  -2  -6  -5  23349. 8682.15   1
  -2  -6  -6  15459. 9133.29   1
  -2  -6  -7  20467.  10393.   1
  -2  -6  -8  12726.  10708.   1
  -2  -6  -9 1533.78  11125.   1
  -2  -6 -10 -828.49  11426.   1
  -2  -6 -11 6537.47  13652.   1
  -2  -6 -12  10610.  14724.   1
  -2  -6 -13  20082.  15974.   1
  -2  -7  14  16156.  15933.   1
  -2  -7  13 -2959.0  17638.   1
  -2  -7  12  10811.  15109.   1
  -2  -7  11 -5663.9  16567.   1
  -2  -7  10 -2000.9  14155.   1
  -2  -7   9 5427.30  11563.   1
  -2  -7   8 3748.99 8903.47   1
  -2  -7   7 7031.61 7956.43   1
  -2  -7   6 5330.27 9695.35   1
  -2  -7   5  19068.  12432.   1
  -2  -7   4  14063.  11673.   1
  -2  -7   3 3759.08  12493.   1
  -2  -7   2  11389.  11767.   1
  -2  -7   1  37022.  11217.   1
  -2  -7   0  35892.  10792.   1
  -2  -7  -1  12392.  10932.   1
  -2  -7  -2 7401.96 9251.54   1
  -2  -7  -3  23171.  10095.   1
  -2  -7  -4  24602. 9629.25   1
  -2  -7  -5  16127. 9564.53   1
  -2  -7  -6  45210.  12076.   1
  -2  -7  -7  20676.  11401.   1
  -2  -7  -8  16049.  11914.   1
  -2  -7  -9 9069.98  11754.   1
  -2  -7 -10  18408.  13189.   1
  -2  -7 -11  15438.  16205.   1
  -2  -7 -12 4812.79  16888.   1
  -2  -8  13 7205.19  16333.   1
  -2  -8  12 -360.17  14869.   1
  -2  -8  11 -3666.2  16878.   1
  -2  -8  10 3640.30  13524.   1
  -2  -8   9 5302.08  11020.   1
  -2  -8   8 2220.67  10119.   1
  -2  -8   7  14141. 8938.83   1
  -2  -8   6  14516.  10448.   1
  -2  -8   5  41275.  16477.   1
  -2  -8   4 3679.69  12611.   1
  -2  -8   3  17070.  13706.   1
  -2  -8   2  15006.  11043.   1
  -2  -8   1  13669.  10966.   1
  -2  -8   0  16577.  10075.   1
  -2  -8  -1  50698.  11514.   1
  -2  -8  -2 9135.55 9515.20   1
  -2  -8  -3  15352.  10295.   1
  -2  -8  -4  10961.  10270.   1
  -2  -8  -5  49814.  11902.   1
  -2  -8  -6  17443.  12643.   1
  -2  -8  -7 -2147.5  12816.   1
  -2  -8  -8  16081.  13035.   1
  -2  -8  -9  22732.  14356.   1
  -2  -8 -10  33069.  14910.   1
  -2  -8 -11 3597.80  17424.   1
  -2  -9  12 2435.55  15224.   1
  -2  -9  11 -3324.0  18449.   1
  -2  -9  10  15895.  12184.   1
  -2  -9   9  13274.  11583.   1
  -2  -9   8 -3413.4  10231.   1
  -2  -9   7 8992.39  13293.   1
  -2  -9   6  11479.  16106.   1
  -2  -9   5 2902.68  14695.   1
  -2  -9   4  14712.  12720.   1
  -2  -9   3 8250.65  12092.   1
  -2  -9   2  33437.  11775.   1
  -2  -9   1 1108.43  11041.   1
  -2  -9   0 6195.44  10651.   1
  -2  -9  -1 5603.23  11107.   1
  -2  -9  -2 -8538.8  11105.   1
  -2  -9  -3 2793.91  10920.   1
  -2  -9  -4  46122.  12380.   1
  -2  -9  -5  16615.  12372.   1
  -2  -9  -6 -2109.9  13454.   1
  -2  -9  -7  604.34  15218.   1
  -2  -9  -8  10190.  16488.   1
  -2  -9  -9  33945.  16470.   1
  -2 -10  11  31150.  18651.   1
  -2 -10  10  33549.  13001.   1
  -2 -10   9 -1155.4  12127.   1
  -2 -10   8  13788.  15204.   1
  -2 -10   7 4106.31  17155.   1
  -2 -10   6  19265.  17229.   1
  -2 -10   5  22209.  14464.   1
  -2 -10   4 -1955.4  13325.   1
  -2 -10   3 9970.64  12715.   1
  -2 -10   2  12461.  12488.   1
  -2 -10   1 -5584.6  11934.   1
  -2 -10   0 -728.41  11366.   1
  -2 -10  -1 -10469.  11393.   1
  -2 -10  -2 3662.33  11884.   1
  -2 -10  -3  21079.  12346.   1
  -2 -10  -4 6404.36  12856.   1
  -2 -10  -5 -4702.3  13325.   1
  -2 -10  -6  15635.  16211.   1
  -2 -10  -7  21908.  18302.   1
  -2 -10  -8  13159.  20156.   1
  -2 -11   9 -2726.8  18459.   1
  -2 -11   8 9905.95  17762.   1
  -2 -11   7   72.70  20687.   1
  -2 -11   6  15887.  15968.   1
  -2 -11   5  13661.  14420.   1
  -2 -11   4  15551.  13884.   1
  -2 -11   3 1279.31  14328.   1
  -2 -11   2 -3993.4  14484.   1
  -2 -11   1 -4596.0  13715.   1
  -2 -11   0  15291.  13257.   1
  -2 -11  -1 -2036.2  13732.   1
  -2 -11  -2 1927.85  13315.   1
  -2 -11  -3  12774.  13664.   1
  -2 -11  -4 -2254.1  14430.   1
  -2 -11  -5  21419.  16819.   1
  -2 -11  -6 -11502.  21143.   1
  -2 -12   6 -15686.  17514.   1
  -2 -12   5  24892.  15960.   1
  -2 -12   4 8477.52  15789.   1
  -2 -12   3  27182.  15188.   1
  -2 -12   2 6286.44  14172.   1
  -2 -12   1  20534.  15940.   1
  -2 -12   0 -1816.3  15019.   1
  -2 -12  -1 -10703.  15500.   1
  -2 -12  -2  14940.  15720.   1
  -2 -12  -3 3793.22  16514.   1
  -3  13   4 -1370.9  17585.   1
  -3  13   3 -4832.3  16611.   1
  -3  13   2  14206.  15038.   1
  -3  13   1  10565.  13731.   1
  -3  13   0 2030.44  13201.   1
  -3  13  -1 1672.85  12782.   1
  -3  13  -2  13647.  11841.   1
  -3  13  -3 1705.45  11051.   1
  -3  13  -4 7099.52  10344.   1
  -3  13  -5 -875.73  10220.   1
  -3  13  -6  18739. 9749.66   1
  -3  13  -7 7855.60  10748.   1
  -3  12   6 -18018.  14862.   1
  -3  12   5  12492.  16028.   1
  -3  12   4 9835.11  14709.   1
  -3  12   3  21158.  14780.   1
  -3  12   2  39747.  14285.   1
  -3  12   1 -112.04  11848.   1
  -3  12   0 6799.94  10639.   1
  -3  12  -1  14487. 9821.89   1
  -3  12  -2 -3041.9 9073.68   1
  -3  12  -3 7787.79 9221.81   1
  -3  12  -4 -2283.0 9152.49   1
  -3  12  -5  693.02 8915.87   1
  -3  12  -6 9907.28 8958.85   1
  -3  12  -7 6493.55 9204.80   1
  -3  12  -8 5942.77  10961.   1
  -3  12  -9 -3372.0  11521.   1
  -3  11   8  43147.  16926.   1
  -3  11   7 7071.19  14371.   1
  -3  11   6 2222.47  13353.   1
  -3  11   5 -5111.6  12565.   1
  -3  11   4 -12663.  12819.   1
  -3  11   3  13239.  12257.   1
  -3  11   2  20400.  11929.   1
  -3  11   1  20285.  10812.   1
  -3  11   0 3006.73 9150.53   1
  -3  11  -1  10955. 8766.75   1
  -3  11  -2 2691.19 8237.05   1
  -3  11  -3 9786.56 8024.07   1
  -3  11  -4  36613. 8653.76   1
  -3  11  -5  141.90 7682.26   1
  -3  11  -6 -993.40 7538.19   1
  -3  11  -7  16025. 8594.86   1
  -3  11  -8 6126.64  10575.   1
  -3  11  -9 -3515.3  10074.   1
  -3  11 -10 -790.30  11030.   1
  -3  11 -11  10220.  17479.   1
  -3  10  10  15502.  16398.   1
  -3  10   9 7024.36  14178.   1
  -3  10   8 6270.67  13104.   1
  -3  10   7  10846.  12166.   1
  -3  10   6 -2463.4  11776.   1
  -3  10   5 -16527.  10345.   1
  -3  10   4 -6232.0  10781.   1
  -3  10   3  26454.  12064.   1
  -3  10   2  11665. 9650.59   1
  -3  10   1  11655. 8486.12   1
  -3  10   0 3882.57 8147.83   1
  -3  10  -1 7164.29 7320.28   1
  -3  10  -2  10084. 7460.43   1
  -3  10  -3  38933. 7723.10   1
  -3  10  -4 5186.75 6735.96   1
  -3  10  -5  36380. 7550.05   1
  -3  10  -6 8436.41 7219.46   1
  -3  10  -7 7052.49 9195.55   1
  -3  10  -8 -6216.8 8845.05   1
  -3  10  -9 2674.70  10879.   1
  -3  10 -10  899.17  12987.   1
  -3  10 -11  14422.  13506.   1
  -3  10 -12 -7491.8  18892.   1
  -3   9  11 -1721.4  13256.   1
  -3   9  10 5862.27  12309.   1
  -3   9   9 -11757.  12037.   1
  -3   9   8  11105.  10258.   1
  -3   9   7  11351. 9890.98   1
  -3   9   6 4093.75 9190.83   1
  -3   9   5 8908.34 8985.00   1
  -3   9   4  17327. 9913.07   1
  -3   9   3  23354. 8807.47   1
  -3   9   2 9983.02 7786.27   1
  -3   9   1  10569. 7195.77   1
  -3   9   0 4633.45 7086.56   1
  -3   9  -1  17892. 6537.60   1
  -3   9  -2  41960. 7515.07   1
  -3   9  -3 1276.83 5812.59   1
  -3   9  -4  10235. 5764.76   1
  -3   9  -5  24633. 6031.50   1
  -3   9  -6  11607. 7393.78   1
  -3   9  -7 -505.25 8517.11   1
  -3   9  -8 -1917.9 9904.49   1
  -3   9  -9 5297.36  10912.   1
  -3   9 -10 4949.76  11579.   1
  -3   9 -11 2957.02  13586.   1
  -3   9 -12  11528.  16693.   1
  -3   9 -13  21843.  19301.   1
  -3   8  12  214.13  12570.   1
  -3   8  11 1024.50  12440.   1
  -3   8  10 -3298.5 9522.35   1
  -3   8   9  23941. 9381.91   1
  -3   8   8 9098.71 8813.03   1
  -3   8   7  14267. 7801.00   1
  -3   8   6 1101.52 8222.25   1
  -3   8   5  14653. 7729.00   1
  -3   8   4 2713.82 8529.50   1
  -3   8   3 5129.32 6925.65   1
  -3   8   2 2433.41 6348.72   1
  -3   8   1  11553. 5661.20   1
  -3   8   0  197.02 5427.63   1
  -3   8  -1 5675.43 5463.20   1
  -3   8  -2  22175. 5754.84   1
  -3   8  -3  13298. 5368.07   1
  -3   8  -4 1608.93 4959.10   1
  -3   8  -5  43024. 7199.27   1
  -3   8  -6  22979. 7678.61   1
  -3   8  -7 8955.28 9243.78   1
  -3   8  -8  13178.  10851.   1
  -3   8  -9  13591.  11964.   1
  -3   8 -10 7580.58  16218.   1
  -3   8 -11  27054.  15210.   1
  -3   8 -12  15546.  16957.   1
  -3   8 -13 -1898.3  17508.   1
  -3   8 -14  26488.  21817.   1
  -3   7  13  11124.  13657.   1
  -3   7  12  21413.  13141.   1
  -3   7  11 5596.31  10572.   1
  -3   7  10  11257. 8829.10   1
  -3   7   9  22566. 7827.44   1
  -3   7   8 9151.50 6647.27   1
  -3   7   7  91620. 9786.27   1
  -3   7   6  63216. 7893.02   1
  -3   7   5  25672. 7565.18   1
  -3   7   4 -2410.8 7910.60   1
  -3   7   3 9713.40 6774.12   1
  -3   7   2 4618.96 5172.01   1
  -3   7   1 -4820.2 5021.00   1
  -3   7   0  16220. 4841.30   1
  -3   7  -1  22391. 5239.22   1
  -3   7  -2 9515.21 5165.12   1
  -3   7  -3  -90.46 5110.20   1
  -3   7  -4  82276. 8335.27   1
  -3   7  -5  21037. 6131.48   1
  -3   7  -6  10396. 6839.86   1
  -3   7  -7 4466.73 9235.62   1
  -3   7  -8  21207.  12996.   1
  -3   7  -9  275.74  16075.   1
  -3   7 -10  22379.  17988.   1
  -3   7 -11 -1236.4  18589.   1
  -3   7 -12  12745.  19357.   1
  -3   7 -13 8183.06  21972.   1
  -3   7 -14 8908.98  19472.   1
  -3   6  14  10598.  20275.   1
  -3   6  13  16266.  14093.   1
  -3   6  12 3611.97  11171.   1
  -3   6  11 7148.62  10328.   1
  -3   6  10 2737.79 8160.89   1
  -3   6   9 7081.70 8320.36   1
  -3   6   8 145322.  12586.   1
  -3   6   7 193602.  17424.   1
  -3   6   6  76293. 8159.04   1
  -3   6   5  14150. 6373.81   1
  -3   6   4  18868. 6519.17   1
  -3   6   3 3633.71 6083.79   1
  -3   6   2 -2665.8 5036.49   1
  -3   6   1  14712. 4833.14   1
  -3   6   0 155809.  12765.   1
  -3   6  -1  13443. 4472.75   1
  -3   6  -2 142694.  11637.   1
  -3   6  -3  40811. 6242.75   1
  -3   6  -4  49159. 7281.83   1
  -3   6  -5  58970. 8534.79   1
  -3   6  -6  21908. 9062.63   1
  -3   6  -7  32502.  10548.   1
  -3   6  -8  15776.  15300.   1
  -3   6  -9  12910.  18114.   1
  -3   6 -10  23076.  17680.   1
  -3   6 -11  23716.  16232.   1
  -3   6 -12  20555.  19019.   1
  -3   6 -13 -197.85  17357.   1
  -3   6 -14  13118.  17305.   1
  -3   6 -15 6965.75  19085.   1
  -3   5  14 6296.98  17398.   1
  -3   5  13  14370.  15453.   1
  -3   5  12  10347.  12422.   1
  -3   5  11  12955.  11593.   1
  -3   5  10  24066.  10611.   1
  -3   5   9  55522.  10387.   1
  -3   5   8 109064.  12575.   1
  -3   5   7 9670.99 6080.18   1
  -3   5   6  31604. 7419.16   1
  -3   5   5  16517. 6272.04   1
  -3   5   4  11318. 5963.80   1
  -3   5   3  49662. 7135.84   1
  -3   5   2 109902. 9703.30   1
  -3   5   1 217432.  15923.   1
  -3   5   0 260375.  18749.   1
  -3   5  -1  11711. 3284.62   1
  -3   5  -2  54632. 6811.07   1
  -3   5  -3 9358.68 4817.90   1
  -3   5  -4  35631. 8444.73   1
  -3   5  -5 6189.04 7623.09   1
  -3   5  -6  11264. 9000.24   1
  -3   5  -7 8387.90  13645.   1
  -3   5  -8  21125.  15659.   1
  -3   5  -9 6269.13  14606.   1
  -3   5 -10  34476.  12573.   1
  -3   5 -11  11985.  12823.   1
  -3   5 -12 7985.51  12780.   1
  -3   5 -13 -14610.  14816.   1
  -3   5 -14  23916.  16541.   1
  -3   5 -15  12550.  17170.   1
  -3   4  15  14702.  16900.   1
  -3   4  14  557.58  17163.   1
  -3   4  13 6965.30  14669.   1
  -3   4  12 5121.18  12975.   1
  -3   4  11  21865.  11607.   1
  -3   4  10  20617.  10640.   1
  -3   4   9  19665. 8791.93   1
  -3   4   8 5533.42 8188.29   1
  -3   4   7  41591. 8278.59   1
  -3   4   6  57189. 8668.55   1
  -3   4   5  16279. 5674.32   1
  -3   4   4  17196. 4851.14   1
  -3   4   3 122480.  10095.   1
  -3   4   2 692592.  46364.   1
  -3   4   1 180252.  14139.   1
  -3   4   0  45618. 5998.11   1
  -3   4  -1  41491. 6099.97   1
  -3   4  -2  14334. 6929.50   1
  -3   4  -3  28130. 6660.84   1
  -3   4  -4  21677. 6720.19   1
  -3   4  -5  20062. 8174.27   1
  -3   4  -6  754.36  10825.   1
  -3   4  -7  66359.  16022.   1
  -3   4  -8 3766.11  11396.   1
  -3   4  -9  23561.  11883.   1
  -3   4 -10  23880.  12356.   1
  -3   4 -11 9231.37  12535.   1
  -3   4 -12  23460.  13512.   1
  -3   4 -13  648.57  14928.   1
  -3   4 -14 9735.12  16381.   1
  -3   4 -15  19912.  17953.   1
  -3   3  15  17312.  15294.   1
  -3   3  14  10392.  16060.   1
  -3   3  13 -3337.9  13179.   1
  -3   3  12 9097.34  11300.   1
  -3   3  11 -5384.7  11741.   1
  -3   3  10  28714.  10375.   1
  -3   3   9  11813. 8928.19   1
  -3   3   8  19158. 8547.13   1
  -3   3   7  12359. 7669.55   1
  -3   3   6  17833. 8086.22   1
  -3   3   5  27265. 6144.37   1
  -3   3   4  15620. 4716.06   1
  -3   3   3  17681. 3683.41   1
  -3   3   2  13214. 3065.64   1
  -3   3   1  33663. 4939.90   1
  -3   3   0  28115. 5622.91   1
  -3   3  -1  66191. 6828.82   1
  -3   3  -2  54252. 6545.97   1
  -3   3  -3  23200. 4041.27   1
  -3   3  -4 999999.  55623.   1
  -3   3  -5  84248. 9741.20   1
  -3   3  -6  58699.  12834.   1
  -3   3  -7 4702.05 9713.50   1
  -3   3  -8  42937.  11918.   1
  -3   3  -9 101600.  16691.   1
  -3   3 -10  20058.  11873.   1
  -3   3 -11  67141.  15605.   1
  -3   3 -12  28888.  12975.   1
  -3   3 -13  14477.  15477.   1
  -3   3 -14 -8850.5  15138.   1
  -3   3 -15  20067.  15902.   1
  -3   2  15 5371.18  14911.   1
  -3   2  14 3781.70  13145.   1
  -3   2  13 6444.73  12675.   1
  -3   2  12  10283.  10522.   1
  -3   2  11  23650.  10969.   1
  -3   2  10  12639. 9902.56   1
  -3   2   9 8840.46 9146.16   1
  -3   2   8 9084.89 8428.58   1
  -3   2   7  14857. 7760.15   1
  -3   2   6  17552. 6994.22   1
  -3   2   5  22656. 6132.56   1
  -3   2   4  34914. 5506.53   1
  -3   2   3  20862. 4805.17   1
  -3   2   2  25560. 4119.35   1
  -3   2   1  67720. 6812.66   1
  -3   2   0 7969.67 4805.04   1
  -3   2  -1  29667. 4387.68   1
  -3   2  -2  18834. 3674.18   1
  -3   2  -3 334897.  20232.   1
  -3   2  -4 151578.  10627.   1
  -3   2  -5 9884.94 5038.10   1
  -3   2  -6  12173. 6437.81   1
  -3   2  -7 129044.  14947.   1
  -3   2  -8  35190.  10038.   1
  -3   2  -9 7152.27  10389.   1
  -3   2 -10 152532.  16428.   1
  -3   2 -11  63991.  12329.   1
  -3   2 -12 6379.63  10940.   1
  -3   2 -13 3003.20  13763.   1
  -3   2 -14   89.32  14858.   1
  -3   2 -15  15924.  16181.   1
  -3   1  16 6660.36  15617.   1
  -3   1  15 9026.94  14601.   1
  -3   1  14 6115.91  13159.   1
  -3   1  13  19628.  11297.   1
  -3   1  12 -3841.7  11776.   1
  -3   1  11  14549. 9689.64   1
  -3   1  10  10447. 9262.27   1
  -3   1   9 8291.40 8854.43   1
  -3   1   8 2063.60 8102.30   1
  -3   1   7  61013. 8753.58   1
  -3   1   6  11872. 6474.27   1
  -3   1   5  34252. 9627.75   1
  -3   1   4  38515. 5892.31   1
  -3   1   3  15537. 4841.98   1
  -3   1   2 106511. 8587.23   1
  -3   1   1  43518. 6288.54   1
  -3   1   0  57231. 7547.33   1
  -3   1  -1  26342. 4920.75   1
  -3   1  -2 245857.  14568.   1
  -3   1  -3  25942. 3938.91   1
  -3   1  -4  24299. 4160.22   1
  -3   1  -5  31909. 5553.19   1
  -3   1  -6 104268.  11767.   1
  -3   1  -7  36961. 8321.69   1
  -3   1  -8 105921.  12906.   1
  -3   1  -9 252466.  21415.   1
  -3   1 -10 192841.  19419.   1
  -3   1 -11 8869.44  11638.   1
  -3   1 -12  10356.  11811.   1
  -3   1 -13 1913.99  12958.   1
  -3   1 -14  15043.  15202.   1
  -3   1 -15  22569.  16693.   1
  -3   0  16 6659.20  16411.   1
  -3   0  15 6554.39  14582.   1
  -3   0  14  11578.  12573.   1
  -3   0  13  18563.  11412.   1
  -3   0  12  18394.  12514.   1
  -3   0  11  31376.  10146.   1
  -3   0  10  19828. 9536.02   1
  -3   0   9 6145.50 8911.28   1
  -3   0   8  64477. 9331.57   1
  -3   0   7  42820. 7850.76   1
  -3   0   6  72605. 8291.47   1
  -3   0   5 5575.19 5205.60   1
  -3   0   4  52665. 7283.13   1
  -3   0   3  42901. 6602.36   1
  -3   0   2  359.77 5214.86   1
  -3   0   1  35635. 6786.35   1
  -3   0   0  61399. 7303.98   1
  -3   0  -1  37535. 5437.28   1
  -3   0  -2  17097. 4435.89   1
  -3   0  -3 115371. 8837.21   1
  -3   0  -4  16898. 4548.33   1
  -3   0  -5 128328.  11264.   1
  -3   0  -6 8214.63 5102.37   1
  -3   0  -7  11258. 6614.51   1
  -3   0  -8  11400. 7607.46   1
  -3   0  -9 198722.  18565.   1
  -3   0 -10  13914. 9197.77   1
  -3   0 -11 4036.89 9774.42   1
  -3   0 -12  13750.  10150.   1
  -3   0 -13  24052.  12930.   1
  -3   0 -14 1825.90  13714.   1
  -3   0 -15  10028.  16412.   1
  -3  -1  16 5452.11  15621.   1
  -3  -1  15 7653.10  12797.   1
  -3  -1  14  17894.  11209.   1
  -3  -1  13  12478.  12542.   1
  -3  -1  12 -4748.9  12026.   1
  -3  -1  11 7702.25  10932.   1
  -3  -1  10  12199.  11940.   1
  -3  -1   9  19218.  10586.   1
  -3  -1   8 6765.01 8520.65   1
  -3  -1   7 126113.  11834.   1
  -3  -1   6  23438. 6296.13   1
  -3  -1   5  26133. 5781.62   1
  -3  -1   4 134513.  10360.   1
  -3  -1   3  23325. 5493.73   1
  -3  -1   2 5413.09 6108.06   1
  -3  -1   1  56686. 7417.14   1
  -3  -1   0  68146. 7562.70   1
  -3  -1  -1  64708. 7156.46   1
  -3  -1  -2  23602. 5114.95   1
  -3  -1  -3  32160. 6370.94   1
  -3  -1  -4  14379. 4873.94   1
  -3  -1  -5  37197. 6473.87   1
  -3  -1  -6  42223. 7053.40   1
  -3  -1  -7  88604.  10204.   1
  -3  -1  -8  11502. 7034.09   1
  -3  -1  -9 6975.04 8539.04   1
  -3  -1 -10 8667.46 9091.55   1
  -3  -1 -11  44682.  10394.   1
  -3  -1 -12 1112.66  10111.   1
  -3  -1 -13 9248.36  12157.   1
  -3  -1 -14 -3410.9  13451.   1
  -3  -1 -15  23970.  15911.   1
  -3  -2  16 -2542.0  16122.   1
  -3  -2  15 2883.80  16249.   1
  -3  -2  14 -561.65  14498.   1
  -3  -2  13 -2480.7  13950.   1
  -3  -2  12 1721.88  13079.   1
  -3  -2  11 4421.96  13163.   1
  -3  -2  10  13876.  12526.   1
  -3  -2   9  38356.  12606.   1
  -3  -2   8  59225.  10220.   1
  -3  -2   7  20710. 7362.04   1
  -3  -2   6  15692. 6697.06   1
  -3  -2   5  27105. 6150.46   1
  -3  -2   4  36992. 6306.02   1
  -3  -2   3 128809.  10160.   1
  -3  -2   2 278287.  20040.   1
  -3  -2   1 453924.  30181.   1
  -3  -2   0  24888. 6035.63   1
  -3  -2  -1  42192. 5541.10   1
  -3  -2  -2  22146. 5563.51   1
  -3  -2  -3  38315. 6714.77   1
  -3  -2  -4 7923.33 6832.37   1
  -3  -2  -5  39540. 7836.67   1
  -3  -2  -6  24993. 6370.77   1
  -3  -2  -7 144425.  14192.   1
  -3  -2  -8  322.06 6992.26   1
  -3  -2  -9 3187.60 8269.51   1
  -3  -2 -10  15712. 8758.01   1
  -3  -2 -11 -2817.4 9443.29   1
  -3  -2 -12 -1384.8  10646.   1
  -3  -2 -13 -1607.2  13087.   1
  -3  -2 -14 1045.50  15846.   1
  -3  -2 -15  18309.  16674.   1
  -3  -3  15  571.49  21306.   1
  -3  -3  14  20392.  17404.   1
  -3  -3  13  13585.  15109.   1
  -3  -3  12  22004.  13739.   1
  -3  -3  11  15533.  13861.   1
  -3  -3  10  13585.  12508.   1
  -3  -3   9 8245.80  10428.   1
  -3  -3   8  25348. 8611.76   1
  -3  -3   7 6579.31 7001.53   1
  -3  -3   6  27191. 6961.94   1
  -3  -3   5  19189. 6565.58   1
  -3  -3   4  21666. 5811.36   1
  -3  -3   3  51984. 8391.74   1
  -3  -3   2  62486. 8213.67   1
  -3  -3   1  24207. 6760.35   1
  -3  -3   0 -3727.4 6398.08   1
  -3  -3  -1  15865. 6293.38   1
  -3  -3  -2 9658.07 5191.35   1
  -3  -3  -3  10138. 5391.42   1
  -3  -3  -4 145638.  11740.   1
  -3  -3  -5 4833.71 6517.03   1
  -3  -3  -6 9704.98 8639.82   1
  -3  -3  -7  22001. 7285.04   1
  -3  -3  -8  603.56 7694.17   1
  -3  -3  -9 8750.95 8146.89   1
  -3  -3 -10  11267. 9452.32   1
  -3  -3 -11  33040.  10094.   1
  -3  -3 -12 4767.79  11880.   1
  -3  -3 -13 -10830.  13427.   1
  -3  -3 -14 -22039.  15232.   1
  -3  -4  15 -8846.4  18685.   1
  -3  -4  14 6680.36  16665.   1
  -3  -4  13 5241.72  15446.   1
  -3  -4  12  15727.  16903.   1
  -3  -4  11  60771.  18746.   1
  -3  -4  10 -13439.  13373.   1
  -3  -4   9  15371.  10667.   1
  -3  -4   8  31209. 9257.50   1
  -3  -4   7  14287. 7810.02   1
  -3  -4   6  13038. 7147.18   1
  -3  -4   5  41060. 7175.77   1
  -3  -4   4  17960. 7364.79   1
  -3  -4   3 1512.07 7444.53   1
  -3  -4   2  55764. 9806.04   1
  -3  -4   1 -3511.2 6802.23   1
  -3  -4   0  16860. 6921.70   1
  -3  -4  -1  38613. 8517.69   1
  -3  -4  -2  50722. 7936.70   1
  -3  -4  -3 6257.71 5905.43   1
  -3  -4  -4  933.91 6398.78   1
  -3  -4  -5  11408. 6532.75   1
  -3  -4  -6  23320. 7088.42   1
  -3  -4  -7  10160. 8221.15   1
  -3  -4  -8 5980.16 7991.73   1
  -3  -4  -9 3984.73 9479.53   1
  -3  -4 -10 -2769.4 9919.36   1
  -3  -4 -11 3064.78  11218.   1
  -3  -4 -12 -4114.8  12418.   1
  -3  -4 -13 9739.16  14009.   1
  -3  -4 -14  10378.  17676.   1
  -3  -5  15 3854.71  19346.   1
  -3  -5  14  20763.  17755.   1
  -3  -5  13 -4832.3  16615.   1
  -3  -5  12  20974.  17269.   1
  -3  -5  11 -8260.0  14469.   1
  -3  -5  10 6549.39  12709.   1
  -3  -5   9  16766.  10879.   1
  -3  -5   8 9816.04 9646.78   1
  -3  -5   7  32909. 8860.22   1
  -3  -5   6  13412. 7275.53   1
  -3  -5   5  35717. 7616.16   1
  -3  -5   4  40474. 9550.15   1
  -3  -5   3  10274. 8609.12   1
  -3  -5   2  17000. 8965.23   1
  -3  -5   1  26197. 8972.42   1
  -3  -5   0  15221. 9403.83   1
  -3  -5  -1  10094. 9692.40   1
  -3  -5  -2 3366.74 8943.19   1
  -3  -5  -3  13943. 8361.82   1
  -3  -5  -4  11882. 9451.88   1
  -3  -5  -5  21213. 8450.09   1
  -3  -5  -6  23491. 8933.74   1
  -3  -5  -7 7955.01 8941.11   1
  -3  -5  -8  15158.  10480.   1
  -3  -5  -9 -2210.2  11145.   1
  -3  -5 -10 2068.63  10760.   1
  -3  -5 -11  22959.  12497.   1
  -3  -5 -12 1751.09  13063.   1
  -3  -5 -13 5353.86  17252.   1
  -3  -6  14 2590.75  16836.   1
  -3  -6  13 3677.90  18207.   1
  -3  -6  12  13826.  19213.   1
  -3  -6  11  17741.  15008.   1
  -3  -6  10 2134.99  13075.   1
  -3  -6   9  17934.  10995.   1
  -3  -6   8 6212.54 9907.66   1
  -3  -6   7  13366. 8754.15   1
  -3  -6   6  95698.  11521.   1
  -3  -6   5  38012. 9397.97   1
  -3  -6   4  19720. 9602.39   1
  -3  -6   3 4615.49  10727.   1
  -3  -6   2  19891.  10179.   1
  -3  -6   1  13772.  11132.   1
  -3  -6   0 8549.98  10113.   1
  -3  -6  -1 8478.41 9838.99   1
  -3  -6  -2 1982.11 9713.39   1
  -3  -6  -3  28273. 9684.73   1
  -3  -6  -4  12490. 8802.97   1
  -3  -6  -5  11138. 8918.65   1
  -3  -6  -6 6931.56 9541.75   1
  -3  -6  -7  11806.  10309.   1
  -3  -6  -8  23963.  11640.   1
  -3  -6  -9 8873.04  11859.   1
  -3  -6 -10  12603.  12820.   1
  -3  -6 -11 -5700.1  14532.   1
  -3  -6 -12  13299.  16220.   1
  -3  -7  13  10283.  17522.   1
  -3  -7  12 1465.79  17035.   1
  -3  -7  11  506.89  14644.   1
  -3  -7  10 3098.26  12447.   1
  -3  -7   9  10662.  10046.   1
  -3  -7   8 -6419.9 9373.96   1
  -3  -7   7 7246.54 8430.78   1
  -3  -7   6  21061. 8940.37   1
  -3  -7   5  25975. 9712.94   1
  -3  -7   4  20901.  11736.   1
  -3  -7   3 8911.90  11225.   1
  -3  -7   2 2031.57  12490.   1
  -3  -7   1  12844.  10802.   1
  -3  -7   0  39081.  10422.   1
  -3  -7  -1  28445. 9761.67   1
  -3  -7  -2 9203.11  10585.   1
  -3  -7  -3 4454.00 9547.21   1
  -3  -7  -4 7098.42 9774.88   1
  -3  -7  -5 -1832.9 9785.56   1
  -3  -7  -6  13706.  11185.   1
  -3  -7  -7  18588.  12186.   1
  -3  -7  -8  12838.  12429.   1
  -3  -7  -9  16191.  13554.   1
  -3  -7 -10  19981.  14569.   1
  -3  -7 -11 9796.36  17276.   1
  -3  -8  12 -9321.1  16334.   1
  -3  -8  11  567.45  16943.   1
  -3  -8  10 -792.65  12320.   1
  -3  -8   9 5957.51  10236.   1
  -3  -8   8  605.83  10823.   1
  -3  -8   7  904.44  12533.   1
  -3  -8   6 8309.28  11007.   1
  -3  -8   5  16045.  13533.   1
  -3  -8   4 4814.51  10966.   1
  -3  -8   3 7606.50  13181.   1
  -3  -8   2  27909.  12573.   1
  -3  -8   1  23983.  11203.   1
  -3  -8   0  44187.  11396.   1
  -3  -8  -1  14709. 9810.16   1
  -3  -8  -2  42518.  11893.   1
  -3  -8  -3 3980.03 9913.96   1
  -3  -8  -4 7529.24  10586.   1
  -3  -8  -5  17300.  12026.   1
  -3  -8  -6  45551.  13182.   1
  -3  -8  -7  30705.  13897.   1
  -3  -8  -8  22058.  15673.   1
  -3  -8  -9  22365.  16204.   1
  -3  -8 -10  32030.  16720.   1
  -3  -9  11  22107.  13937.   1
  -3  -9  10  15436.  13657.   1
  -3  -9   9 5281.36  12971.   1
  -3  -9   8 3171.10  13336.   1
  -3  -9   7 -1097.4  14064.   1
  -3  -9   6  12649.  11667.   1
  -3  -9   5 7229.08  13335.   1
  -3  -9   4 -4966.1  11138.   1
  -3  -9   3  10276.  12701.   1
  -3  -9   2 3044.93  12546.   1
  -3  -9   1 -2769.5  11852.   1
  -3  -9   0 4742.67  11062.   1
  -3  -9  -1 4003.74  11094.   1
  -3  -9  -2 -16823.  12184.   1
  -3  -9  -3 3084.35  11750.   1
  -3  -9  -4  21038.  12638.   1
  -3  -9  -5  47091.  13570.   1
  -3  -9  -6  70453.  16047.   1
  -3  -9  -7  12869.  16056.   1
  -3  -9  -8 4929.82  18165.   1
  -3 -10  10 2198.19  14985.   1
  -3 -10   9  20533.  13492.   1
  -3 -10   8 3748.09  14046.   1
  -3 -10   7 4796.25  12933.   1
  -3 -10   6 -3477.0  14009.   1
  -3 -10   5  19929.  12554.   1
  -3 -10   4 9931.40  14149.   1
  -3 -10   3 -6813.7  14398.   1
  -3 -10   2 -12405.  13417.   1
  -3 -10   1 4092.85  13290.   1
  -3 -10   0 -8967.4  12952.   1
  -3 -10  -1 -20512.  12926.   1
  -3 -10  -2  10320.  12719.   1
  -3 -10  -3  18499.  12975.   1
  -3 -10  -4  11891.  14718.   1
  -3 -10  -5  25056.  15104.   1
  -3 -10  -6 5770.54  17823.   1
  -3 -10  -7 -818.48  22225.   1
  -3 -11   8  16546.  19099.   1
  -3 -11   7 8137.66  18034.   1
  -3 -11   6  12061.  16213.   1
  -3 -11   5 2698.68  15528.   1
  -3 -11   4 5875.90  15086.   1
  -3 -11   3  15613.  14166.   1
  -3 -11   2 -4192.4  14540.   1
  -3 -11   1 2745.11  14687.   1
  -3 -11   0 -5214.8  14186.   1
  -3 -11  -1  10510.  14024.   1
  -3 -11  -2 -5131.1  14300.   1
  -3 -11  -3  21867.  15446.   1
  -3 -11  -4 2577.85  16799.   1
  -3 -12   3  24295.  17256.   1
  -3 -12   2  38042.  16210.   1
  -3 -12   1  13766.  15785.   1
  -3 -12   0  13745.  17547.   1
  -4  13   4 -9742.7  17969.   1
  -4  13   3 3635.58  16115.   1
  -4  13   2  11558.  15139.   1
  -4  13   1  19479.  14527.   1
  -4  13   0 -7215.5  13635.   1
  -4  13  -1  11390.  12841.   1
  -4  13  -2  18921.  11886.   1
  -4  13  -3 -2823.6  11045.   1
  -4  13  -4  17045.  10025.   1
  -4  13  -5  19109.  10198.   1
  -4  13  -6 5592.21 9741.72   1
  -4  13  -7 5113.97  10157.   1
  -4  12   6 7938.58  18274.   1
  -4  12   5 -1074.1  16938.   1
  -4  12   4 3728.12  16386.   1
  -4  12   3 9205.49  12882.   1
  -4  12   2 9223.23  11950.   1
  -4  12   1  13947.  11134.   1
  -4  12   0  12126.  10470.   1
  -4  12  -1 5758.09  10395.   1
  -4  12  -2  18358.  10059.   1
  -4  12  -3  10803. 9366.97   1
  -4  12  -4 -2890.7 9027.41   1
  -4  12  -5  16699. 9311.92   1
  -4  12  -6  12566. 9082.38   1
  -4  12  -7 5412.17 8759.24   1
  -4  12  -8 -3957.5  10059.   1
  -4  12  -9 3234.32  11454.   1
  -4  11   8  54393.  15520.   1
  -4  11   7 8506.33  12437.   1
  -4  11   6 3644.90  12578.   1
  -4  11   5 9391.18  13871.   1
  -4  11   4  14152.  12435.   1
  -4  11   3  16358.  11332.   1
  -4  11   2 -2989.1 9147.03   1
  -4  11   1 6572.06 9426.85   1
  -4  11   0 4914.24 8896.42   1
  -4  11  -1 -9177.5 9089.38   1
  -4  11  -2  19557. 8470.02   1
  -4  11  -3 9809.40 7895.41   1
  -4  11  -4  10867. 8205.31   1
  -4  11  -5 7618.40 7817.44   1
  -4  11  -6  11858. 7503.92   1
  -4  11  -7 -3620.5 8150.35   1
  -4  11  -8 5274.73  10329.   1
  -4  11  -9  10186.  10218.   1
  -4  11 -10  542.32  10877.   1
  -4  11 -11 1592.08  11976.   1
  -4  10  10 7556.28  14041.   1
  -4  10   9  16398.  13275.   1
  -4  10   8 5381.23  14528.   1
  -4  10   7  22613.  11296.   1
  -4  10   6 5622.75  12088.   1
  -4  10   5  239.70  12818.   1
  -4  10   4  23681.  10438.   1
  -4  10   3  34159.  10056.   1
  -4  10   2  62937.  10815.   1
  -4  10   1 6898.67 8221.60   1
  -4  10   0 7822.67 7575.98   1
  -4  10  -1 9460.82 7883.63   1
  -4  10  -2 5838.64 7457.36   1
  -4  10  -3 8840.94 6632.90   1
  -4  10  -4  39002. 7743.63   1
  -4  10  -5  13228. 6734.07   1
  -4  10  -6 -6529.2 6876.67   1
  -4  10  -7 7225.82 7461.46   1
  -4  10  -8 8674.67 9211.05   1
  -4  10  -9 -3095.6  10457.   1
  -4  10 -10 -3706.2  11076.   1
  -4  10 -11  27564.  11984.   1
  -4  10 -12  28445.  17533.   1
  -4   9  11 9844.67  13396.   1
  -4   9  10  11535.  10945.   1
  -4   9   9 9826.97  10505.   1
  -4   9   8  17574.  12092.   1
  -4   9   7 6210.45  11936.   1
  -4   9   6 9210.04  10071.   1
  -4   9   5 6447.51  10214.   1
  -4   9   4  23605. 9736.49   1
  -4   9   3  59657.  10260.   1
  -4   9   2  16398. 7474.92   1
  -4   9   1  12381. 6822.27   1
  -4   9   0  22022. 6642.99   1
  -4   9  -1 9593.84 6277.54   1
  -4   9  -2  21426. 6877.50   1
  -4   9  -3 133029.  12132.   1
  -4   9  -4 184066.  14738.   1
  -4   9  -5  31811. 6643.81   1
  -4   9  -6 6555.28 6524.81   1
  -4   9  -7 8190.92 9272.32   1
  -4   9  -8 -6764.4 9854.98   1
  -4   9  -9 -5055.4  10414.   1
  -4   9 -10 -157.79  11426.   1
  -4   9 -11  12828.  14056.   1
  -4   9 -12 -5921.8  18234.   1
  -4   9 -13 7417.96  15335.   1
  -4   8  12 6952.32  13959.   1
  -4   8  11 4481.95  12518.   1
  -4   8  10  10548.  10987.   1
  -4   8   9 8800.50  11420.   1
  -4   8   8  18724. 9787.90   1
  -4   8   7 4271.33 8814.08   1
  -4   8   6  32245. 9167.36   1
  -4   8   5  16156. 9611.04   1
  -4   8   4  20221. 8330.60   1
  -4   8   3  17267. 7922.31   1
  -4   8   2  13629. 6982.41   1
  -4   8   1  17284. 6359.62   1
  -4   8   0 6411.85 5639.82   1
  -4   8  -1  11402. 5793.63   1
  -4   8  -2 271009.  19959.   1
  -4   8  -3 278541.  21871.   1
  -4   8  -4  42339. 6723.75   1
  -4   8  -5 8566.89 6434.94   1
  -4   8  -6  12692. 8910.55   1
  -4   8  -7 5725.05 8649.60   1
  -4   8  -8  10576. 9831.06   1
  -4   8  -9 7966.13  10306.   1
  -4   8 -10 1125.28  14987.   1
  -4   8 -11  20085.  15650.   1
  -4   8 -12 -4909.9  24567.   1
  -4   8 -13  25911.  21257.   1
  -4   7  13  14952.  18161.   1
  -4   7  12  21999.  15504.   1
  -4   7  11  20793.  12155.   1
  -4   7  10 5548.45 9972.77   1
  -4   7   9  484.63 9228.34   1
  -4   7   8 6556.38 6816.93   1
  -4   7   7  16570. 8421.09   1
  -4   7   6 2213.70 7766.59   1
  -4   7   5  14359. 7674.64   1
  -4   7   4  19848. 7431.21   1
  -4   7   3 7794.11 7020.89   1
  -4   7   2  12141. 6567.09   1
  -4   7   1 8080.84 5707.79   1
  -4   7   0 9386.76 5521.82   1
  -4   7  -1 186462.  14774.   1
  -4   7  -2  86009. 9043.41   1
  -4   7  -3  18517. 5539.27   1
  -4   7  -4  40996. 7719.76   1
  -4   7  -5 2293.18 8038.75   1
  -4   7  -6 6990.43 9522.33   1
  -4   7  -7  12707.  10547.   1
  -4   7  -8  11811.  10300.   1
  -4   7  -9  39796.  15174.   1
  -4   7 -10  26231.  21679.   1
  -4   7 -11 5163.27  18197.   1
  -4   7 -12 2991.98  24191.   1
  -4   7 -13  11976.  19204.   1
  -4   7 -14 9636.22  16773.   1
  -4   6  13  10165.  17730.   1
  -4   6  12  12287.  15047.   1
  -4   6  11 1553.68  13231.   1
  -4   6  10 5380.35  11087.   1
  -4   6   9 5558.57  10267.   1
  -4   6   8  14871.  10473.   1
  -4   6   7  23970. 8535.56   1
  -4   6   6  73770. 9374.67   1
  -4   6   5  54305. 8373.70   1
  -4   6   4  42280. 8281.84   1
  -4   6   3  12424. 6396.23   1
  -4   6   2  40260. 7179.84   1
  -4   6   1 2312.13 6083.46   1
  -4   6   0  21831. 6390.96   1
  -4   6  -1  31963. 6062.25   1
  -4   6  -2 6004.03 4146.89   1
  -4   6  -3 5795.40 5618.86   1
  -4   6  -4  43285. 9053.62   1
  -4   6  -5 1108.51 8038.37   1
  -4   6  -6  15643. 8855.62   1
  -4   6  -7 8859.36  10451.   1
  -4   6  -8 -3232.5  13321.   1
  -4   6  -9  22543.  16883.   1
  -4   6 -10 6477.30  17686.   1
  -4   6 -11 7995.75  14398.   1
  -4   6 -12 2952.32  17590.   1
  -4   6 -13  21895.  16770.   1
  -4   6 -14  18107.  16668.   1
  -4   5  14  12712.  17733.   1
  -4   5  13 1718.16  16175.   1
  -4   5  12  13159.  13115.   1
  -4   5  11 8179.13  12091.   1
  -4   5  10 6678.53  10863.   1
  -4   5   9  20399. 9916.90   1
  -4   5   8 113397.  13537.   1
  -4   5   7  42917. 8162.30   1
  -4   5   6  42202. 7388.37   1
  -4   5   5  20739. 5878.85   1
  -4   5   4  57124. 7385.78   1
  -4   5   3 120223.  10987.   1
  -4   5   2  83641. 9037.77   1
  -4   5   1  62056. 7545.45   1
  -4   5   0  33031. 6801.25   1
  -4   5  -1  50860. 8032.36   1
  -4   5  -2  18938. 8249.86   1
  -4   5  -3  26468. 7578.57   1
  -4   5  -4  10410. 7681.56   1
  -4   5  -5  23487. 7367.04   1
  -4   5  -6 5904.25 8857.30   1
  -4   5  -7 6827.62  10955.   1
  -4   5  -8  19109.  13784.   1
  -4   5  -9  11590.  13675.   1
  -4   5 -10 6595.59  12394.   1
  -4   5 -11  249.04  12991.   1
  -4   5 -12  10409.  14006.   1
  -4   5 -13  17580.  15406.   1
  -4   5 -14 -5670.3  17251.   1
  -4   5 -15 6691.40  17298.   1
  -4   4  14 -7962.2  19052.   1
  -4   4  13 -10301.  14854.   1
  -4   4  12 2454.10  12173.   1
  -4   4  11 -8355.7  11522.   1
  -4   4  10 5443.72  10667.   1
  -4   4   9  72276.  10855.   1
  -4   4   8  42142.  10466.   1
  -4   4   7  22099. 8023.18   1
  -4   4   6  37756. 7192.39   1
  -4   4   5  16146. 5636.28   1
  -4   4   4  65994. 6954.44   1
  -4   4   3  27041. 4575.49   1
  -4   4   2  61637. 5806.00   1
  -4   4   1  99809. 8449.80   1
  -4   4   0  35400. 6590.12   1
  -4   4  -1  11370. 7116.13   1
  -4   4  -2  35225. 6643.24   1
  -4   4  -3  13112. 6036.83   1
  -4   4  -4  19701. 4624.21   1
  -4   4  -5 5067.01 5468.67   1
  -4   4  -6  13260. 7293.71   1
  -4   4  -7 8822.49  10365.   1
  -4   4  -8  15172.  12169.   1
  -4   4  -9 6675.98  12026.   1
  -4   4 -10 1754.90  12759.   1
  -4   4 -11 -1595.4  13333.   1
  -4   4 -12 8267.61  14512.   1
  -4   4 -13  16960.  15416.   1
  -4   4 -14  18263.  16223.   1
  -4   4 -15 6265.33  19427.   1
  -4   3  15 7650.47  14599.   1
  -4   3  14  14686.  15512.   1
  -4   3  13 3967.11  12643.   1
  -4   3  12 1728.29  11745.   1
  -4   3  11  14720.  10672.   1
  -4   3  10  12077.  10037.   1
  -4   3   9  39240. 9995.33   1
  -4   3   8  18738. 8656.60   1
  -4   3   7  20477. 7976.31   1
  -4   3   6  27268. 7042.65   1
  -4   3   5  23185. 5894.36   1
  -4   3   4  14576. 4855.11   1
  -4   3   3 117438. 9219.94   1
  -4   3   2 267527.  17385.   1
  -4   3   1 111787. 9285.98   1
  -4   3   0 175624.  12216.   1
  -4   3  -1  66774. 6847.69   1
  -4   3  -2  12567. 4632.19   1
  -4   3  -3  23616. 5282.81   1
  -4   3  -4 3759.21 3045.87   1
  -4   3  -5 8632.66 4224.86   1
  -4   3  -6  27734. 6798.86   1
  -4   3  -7  15621. 7820.81   1
  -4   3  -8  10848.  10857.   1
  -4   3  -9  16119.  10359.   1
  -4   3 -10  24489.  12126.   1
  -4   3 -11 6634.03  12135.   1
  -4   3 -12 5777.41  12089.   1
  -4   3 -13 8294.86  14875.   1
  -4   3 -14 -3731.2  14928.   1
  -4   3 -15 -10622.  17876.   1
  -4   2  15 5018.98  15664.   1
  -4   2  14 -554.70  13488.   1
  -4   2  13  917.25  12464.   1
  -4   2  12 4371.88  11607.   1
  -4   2  11  14462.  10815.   1
  -4   2  10 7435.43  10786.   1
  -4   2   9  19547. 9744.53   1
  -4   2   8 8319.31 8428.29   1
  -4   2   7  25024. 7494.76   1
  -4   2   6  21101. 6688.00   1
  -4   2   5  17481. 6114.82   1
  -4   2   4  36901. 5876.74   1
  -4   2   3  73902. 7006.14   1
  -4   2   2 237322.  14956.   1
  -4   2   1  25647. 5799.49   1
  -4   2   0  17225. 6795.10   1
  -4   2  -1 160597.  11898.   1
  -4   2  -2  51008. 5581.25   1
  -4   2  -3  25420. 4365.30   1
  -4   2  -4  33172. 4793.85   1
  -4   2  -5 5045.33 3855.40   1
  -4   2  -6  29344. 6624.58   1
  -4   2  -7  27553. 8124.64   1
  -4   2  -8  11156. 8151.67   1
  -4   2  -9  14933. 9073.41   1
  -4   2 -10  55928.  11285.   1
  -4   2 -11  123.98  10809.   1
  -4   2 -12 -2767.9  12299.   1
  -4   2 -13 4360.28  14272.   1
  -4   2 -14 1273.99  15255.   1
  -4   2 -15 9900.12  16885.   1
  -4   1  15 5228.19  17136.   1
  -4   1  14 8565.10  13010.   1
  -4   1  13  30768.  13678.   1
  -4   1  12  17922.  10353.   1
  -4   1  11 3458.44  10127.   1
  -4   1  10 9353.88 9649.16   1
  -4   1   9  22402. 9399.95   1
  -4   1   8  40260. 8963.93   1
  -4   1   7  18519. 7556.08   1
  -4   1   6  41229. 7700.02   1
  -4   1   5  37699. 7281.62   1
  -4   1   4  24258. 6061.39   1
  -4   1   3  12118. 5591.06   1
  -4   1   2 287689.  20413.   1
  -4   1   1 349776.  23772.   1
  -4   1   0  50007. 7586.96   1
  -4   1  -1  14391. 5368.67   1
  -4   1  -2  99832. 9161.34   1
  -4   1  -3  51374. 5804.75   1
  -4   1  -4 6908.28 4136.26   1
  -4   1  -5 7303.43 4725.20   1
  -4   1  -6  305.15 4883.16   1
  -4   1  -7  19970. 6622.71   1
  -4   1  -8  15768. 7199.55   1
  -4   1  -9  22490. 8816.83   1
  -4   1 -10  18942.  10035.   1
  -4   1 -11  18048.  10814.   1
  -4   1 -12  21192.  10799.   1
  -4   1 -13  10350.  12120.   1
  -4   1 -14 2746.28  15042.   1
  -4   1 -15  35463.  16486.   1
  -4   0  15 1250.89  14007.   1
  -4   0  14  15041.  14827.   1
  -4   0  13 2464.14  14471.   1
  -4   0  12 -2487.1  12341.   1
  -4   0  11 2081.05  11146.   1
  -4   0  10  26282.  10623.   1
  -4   0   9  10038. 9368.00   1
  -4   0   8  29174. 8398.49   1
  -4   0   7  33634. 8073.61   1
  -4   0   6  83112. 9598.64   1
  -4   0   5  32669. 7012.48   1
  -4   0   4 104981.  10344.   1
  -4   0   3  20985. 6801.53   1
  -4   0   2  10065. 7752.97   1
  -4   0   1 104911.  10638.   1
  -4   0   0 130644.  12115.   1
  -4   0  -1  19145. 6044.58   1
  -4   0  -2 274570.  19526.   1
  -4   0  -3 9373.51 5071.39   1
  -4   0  -4  28185. 5391.42   1
  -4   0  -5  17095. 5273.26   1
  -4   0  -6  13107. 5668.45   1
  -4   0  -7  27669. 6724.20   1
  -4   0  -8  10177. 7011.17   1
  -4   0  -9 -3570.6 7548.25   1
  -4   0 -10 6293.74 9251.13   1
  -4   0 -11  22847.  11273.   1
  -4   0 -12  22959.  12091.   1
  -4   0 -13  19293.  12785.   1
  -4   0 -14 7568.42  14645.   1
  -4   0 -15 -6426.2  16225.   1
  -4  -1  15 6715.75  15109.   1
  -4  -1  14  18644.  15444.   1
  -4  -1  13  10683.  14001.   1
  -4  -1  12  17447.  13296.   1
  -4  -1  11  34577.  12441.   1
  -4  -1  10 1808.75  11146.   1
  -4  -1   9  20932. 9881.21   1
  -4  -1   8 142704.  13488.   1
  -4  -1   7 114427.  11510.   1
  -4  -1   6 7289.14 6938.33   1
  -4  -1   5  34505. 7605.16   1
  -4  -1   4 216963.  15774.   1
  -4  -1   3 154426.  12528.   1
  -4  -1   2  91910.  10348.   1
  -4  -1   1 471193.  29975.   1
  -4  -1   0 355209.  26868.   1
  -4  -1  -1  73281. 8337.97   1
  -4  -1  -2  28370. 6277.35   1
  -4  -1  -3 5103.27 6562.21   1
  -4  -1  -4 9628.47 6883.82   1
  -4  -1  -5  13206. 6696.89   1
  -4  -1  -6 3523.79 6772.65   1
  -4  -1  -7  13604. 7387.57   1
  -4  -1  -8  13604. 7582.04   1
  -4  -1  -9 -4936.2 7635.69   1
  -4  -1 -10  12180. 8674.20   1
  -4  -1 -11  13730. 9620.40   1
  -4  -1 -12  15739.  11042.   1
  -4  -1 -13 7857.95  13460.   1
  -4  -1 -14  23209.  15354.   1
  -4  -2  15 -3001.7  17086.   1
  -4  -2  14  20329.  18220.   1
  -4  -2  13 -8739.2  16718.   1
  -4  -2  12 -351.45  14418.   1
  -4  -2  11  10173.  12286.   1
  -4  -2  10  30563.  11595.   1
  -4  -2   9  19915.  10228.   1
  -4  -2   8  10359.  10932.   1
  -4  -2   7  18917. 9611.33   1
  -4  -2   6  34019. 9507.86   1
  -4  -2   5  21077. 8544.48   1
  -4  -2   4 8005.04 7972.13   1
  -4  -2   3  22116. 8879.64   1
  -4  -2   2 315272.  22346.   1
  -4  -2   1 762371.  44234.   1
  -4  -2   0 162258.  13152.   1
  -4  -2  -1  21573. 7043.59   1
  -4  -2  -2  25341. 6534.81   1
  -4  -2  -3  26119. 7185.86   1
  -4  -2  -4  21834. 7122.21   1
  -4  -2  -5  907.62 7394.87   1
  -4  -2  -6  79516.  10514.   1
  -4  -2  -7 5716.27 7034.88   1
  -4  -2  -8 1275.46 7557.89   1
  -4  -2  -9 2137.59 8274.15   1
  -4  -2 -10 8929.34 9550.37   1
  -4  -2 -11  10125. 9921.42   1
  -4  -2 -12 -5326.5  11804.   1
  -4  -2 -13 -6483.0  14203.   1
  -4  -2 -14 9956.48  15792.   1
  -4  -3  15 4725.40  20156.   1
  -4  -3  14 9261.40  18836.   1
  -4  -3  13 -553.37  19713.   1
  -4  -3  12 7879.36  13788.   1
  -4  -3  11  11449.  12333.   1
  -4  -3  10  21524.  11149.   1
  -4  -3   9  17034.  10182.   1
  -4  -3   8  19094. 9455.65   1
  -4  -3   7  24414. 8460.18   1
  -4  -3   6  12033. 7853.11   1
  -4  -3   5  18420. 7391.86   1
  -4  -3   4  15346. 7953.57   1
  -4  -3   3  91023.  10442.   1
  -4  -3   2 577634.  38157.   1
  -4  -3   1  13356. 9684.67   1
  -4  -3   0 118122.  11296.   1
  -4  -3  -1  11030. 7532.29   1
  -4  -3  -2  23239. 6976.22   1
  -4  -3  -3  23653. 6903.63   1
  -4  -3  -4  43474. 8546.83   1
  -4  -3  -5 116458.  13734.   1
  -4  -3  -6  56504. 9870.99   1
  -4  -3  -7 4235.70 8576.68   1
  -4  -3  -8 2866.14 8418.66   1
  -4  -3  -9 3911.98 9075.05   1
  -4  -3 -10  20769.  10139.   1
  -4  -3 -11  14757.  10971.   1
  -4  -3 -12 8148.55  12921.   1
  -4  -3 -13  17392.  15600.   1
  -4  -4  14  13562.  18480.   1
  -4  -4  13 8943.17  16616.   1
  -4  -4  12  26470.  14056.   1
  -4  -4  11 7015.02  12749.   1
  -4  -4  10  12263.  11175.   1
  -4  -4   9 3446.92  10740.   1
  -4  -4   8 4782.58  10104.   1
  -4  -4   7  29608. 9088.27   1
  -4  -4   6 6739.64 7962.18   1
  -4  -4   5  14215. 7974.30   1
  -4  -4   4 123644.  13433.   1
  -4  -4   3 9442.65 8735.07   1
  -4  -4   2  76483.  11588.   1
  -4  -4   1  58064. 9153.08   1
  -4  -4   0 -4625.0 8161.39   1
  -4  -4  -1  14328. 7616.16   1
  -4  -4  -2  11356. 7836.43   1
  -4  -4  -3 -4119.4 7130.24   1
  -4  -4  -4 103283.  10545.   1
  -4  -4  -5  19420. 7734.48   1
  -4  -4  -6 5915.58 7835.42   1
  -4  -4  -7  17360. 9549.00   1
  -4  -4  -8 -8878.9  10714.   1
  -4  -4  -9 -4718.4 9700.45   1
  -4  -4 -10 4117.20  10494.   1
  -4  -4 -11  22938.  12743.   1
  -4  -4 -12 5159.59  15489.   1
  -4  -4 -13 -5146.8  14861.   1
  -4  -5  14 4692.22  17675.   1
  -4  -5  13  12539.  17592.   1
  -4  -5  12 1811.25  14853.   1
  -4  -5  11  51192.  13531.   1
  -4  -5  10 -199.22  12120.   1
  -4  -5   9  18082.  11295.   1
  -4  -5   8 3947.22  10359.   1
  -4  -5   7  10142. 8887.98   1
  -4  -5   6 9758.98 8045.19   1
  -4  -5   5 -736.61 9249.51   1
  -4  -5   4  30886. 9837.39   1
  -4  -5   3 -1304.0 9120.98   1
  -4  -5   2 6057.75 8999.07   1
  -4  -5   1  15540. 8915.91   1
  -4  -5   0  24191. 8351.71   1
  -4  -5  -1  23587. 9056.62   1
  -4  -5  -2  10809. 8368.39   1
  -4  -5  -3 4845.29 7981.25   1
  -4  -5  -4  21117. 8377.53   1
  -4  -5  -5 7753.55 8308.58   1
  -4  -5  -6 9542.43 8661.38   1
  -4  -5  -7 -9550.2 9005.89   1
  -4  -5  -8  14015.  11817.   1
  -4  -5  -9 3214.63  12002.   1
  -4  -5 -10  38639.  14671.   1
  -4  -5 -11  390.34  14218.   1
  -4  -5 -12  11722.  16054.   1
  -4  -6  13  23740.  17950.   1
  -4  -6  12 5437.33  15926.   1
  -4  -6  11 4951.24  15352.   1
  -4  -6  10  15946.  12871.   1
  -4  -6   9 -3518.7  12618.   1
  -4  -6   8  26898.  11233.   1
  -4  -6   7 1128.53 8607.27   1
  -4  -6   6 9098.21 9195.25   1
  -4  -6   5 5617.87 9946.57   1
  -4  -6   4 9974.81  10812.   1
  -4  -6   3  37772.  11972.   1
  -4  -6   2  30430.  11054.   1
  -4  -6   1  24735.  10245.   1
  -4  -6   0  15680.  11311.   1
  -4  -6  -1  27100.  10167.   1
  -4  -6  -2  49751.  11372.   1
  -4  -6  -3  16344. 9753.88   1
  -4  -6  -4 3737.92  10267.   1
  -4  -6  -5 3892.73 9932.26   1
  -4  -6  -6 2947.29  10715.   1
  -4  -6  -7 -7185.2  11227.   1
  -4  -6  -8 -6038.1  12770.   1
  -4  -6  -9  24918.  13598.   1
  -4  -6 -10  23047.  14054.   1
  -4  -6 -11 2572.03  17118.   1
  -4  -7  13  24222.  18493.   1
  -4  -7  12  18413.  17383.   1
  -4  -7  11  22357.  16006.   1
  -4  -7  10 8872.77  13656.   1
  -4  -7   9 8598.64  12705.   1
  -4  -7   8  21997.  10776.   1
  -4  -7   7  24698.  10348.   1
  -4  -7   6  10413.  10033.   1
  -4  -7   5  515.97  10217.   1
  -4  -7   4  48540.  14813.   1
  -4  -7   3  15842.  11724.   1
  -4  -7   2 5325.02  11991.   1
  -4  -7   1 -790.70  12556.   1
  -4  -7   0 8359.06  11709.   1
  -4  -7  -1  13598.  10662.   1
  -4  -7  -2 2557.65  11212.   1
  -4  -7  -3 4419.63  10781.   1
  -4  -7  -4 -1473.8  11041.   1
  -4  -7  -5  12291.  11051.   1
  -4  -7  -6 4427.36  12045.   1
  -4  -7  -7 9083.16  14575.   1
  -4  -7  -8 -13613.  14998.   1
  -4  -7  -9  20274.  15202.   1
  -4  -7 -10  27689.  16118.   1
  -4  -8  11 4669.16  15336.   1
  -4  -8  10  16231.  14760.   1
  -4  -8   9 -8664.3  14532.   1
  -4  -8   8  15544.  11240.   1
  -4  -8   7 6099.26  12782.   1
  -4  -8   6 -313.73  12558.   1
  -4  -8   5  16399.  14176.   1
  -4  -8   4 4891.72  13322.   1
  -4  -8   3  15900.  12271.   1
  -4  -8   2  15138.  13118.   1
  -4  -8   1 9235.62  12573.   1
  -4  -8   0  16934.  11887.   1
  -4  -8  -1 6704.79  11446.   1
  -4  -8  -2  12590.  11213.   1
  -4  -8  -3 9651.07  11585.   1
  -4  -8  -4 -11028.  12282.   1
  -4  -8  -5  14943.  13217.   1
  -4  -8  -6 6857.69  14186.   1
  -4  -8  -7 -3617.1  17237.   1
  -4  -8  -8 -3658.3  18291.   1
  -4  -8  -9 -16550.  19458.   1
  -4  -9  10 1275.64  15001.   1
  -4  -9   9 3825.12  14785.   1
  -4  -9   8 3520.67  13537.   1
  -4  -9   7  25427.  14397.   1
  -4  -9   6 -6747.8  13606.   1
  -4  -9   5  16024.  13420.   1
  -4  -9   4 9398.54  11979.   1
  -4  -9   3 -1769.8  12763.   1
  -4  -9   2  20981.  13996.   1
  -4  -9   1  12754.  12839.   1
  -4  -9   0 4184.45  12544.   1
  -4  -9  -1 8060.95  13782.   1
  -4  -9  -2 9639.17  12140.   1
  -4  -9  -3  19622.  13284.   1
  -4  -9  -4 -899.92  13431.   1
  -4  -9  -5  19881.  15064.   1
  -4  -9  -6 5662.59  15722.   1
  -4  -9  -7  23048.  20194.   1
  -4 -10   8  21402.  16790.   1
  -4 -10   7 4333.71  15400.   1
  -4 -10   6 8051.29  16208.   1
  -4 -10   5 3949.90  13484.   1
  -4 -10   4  14288.  12294.   1
  -4 -10   3  12595.  14075.   1
  -4 -10   2 -22290.  14492.   1
  -4 -10   1  11292.  14144.   1
  -4 -10   0 -4519.0  13879.   1
  -4 -10  -1 6332.78  14063.   1
  -4 -10  -2 6325.60  13884.   1
  -4 -10  -3  23110.  15020.   1
  -4 -10  -4  37510.  17063.   1
  -4 -10  -5 3818.33  20383.   1
  -4 -11   5  26455.  13716.   1
  -4 -11   4  14966.  15118.   1
  -4 -11   3  37464.  17128.   1
  -4 -11   2  22714.  15683.   1
  -4 -11   1 5848.51  16872.   1
  -4 -11   0 4810.97  16436.   1
  -4 -11  -1 5627.60  15290.   1
  -4 -11  -2  10671.  17724.   1
  -5  13   3 -1088.9  16284.   1
  -5  13   2 9618.80  14963.   1
  -5  13   1 1648.11  15862.   1
  -5  13   0 8444.26  14374.   1
  -5  13  -1 -5332.1  13433.   1
  -5  13  -2 4459.52  12649.   1
  -5  13  -3 -6622.5  12139.   1
  -5  13  -4 -1375.3  10304.   1
  -5  13  -5  19399.  10149.   1
  -5  13  -6 6200.33  10188.   1
  -5  12   6 -1668.0  18914.   1
  -5  12   5 -14395.  16621.   1
  -5  12   4 8257.12  14176.   1
  -5  12   3 4379.36  12912.   1
  -5  12   2 -2102.4  13347.   1
  -5  12   1  17504.  11560.   1
  -5  12   0  17252.  10628.   1
  -5  12  -1 5994.62  10797.   1
  -5  12  -2 -1737.6  10830.   1
  -5  12  -3  13649.  10321.   1
  -5  12  -4 -1475.6 9630.18   1
  -5  12  -5  15425. 9400.98   1
  -5  12  -6 4571.30 9003.98   1
  -5  12  -7  25716. 9864.09   1
  -5  12  -8 -2296.5  10340.   1
  -5  11   8  50206.  17924.   1
  -5  11   7  12286.  12954.   1
  -5  11   6 -12530.  15213.   1
  -5  11   5 1852.77  13730.   1
  -5  11   4 -3024.3  12262.   1
  -5  11   3  10941.  10683.   1
  -5  11   2 -2630.8  10840.   1
  -5  11   1  10979. 9490.52   1
  -5  11   0  15210. 8870.27   1
  -5  11  -1 -629.29 8777.28   1
  -5  11  -2 -254.53 8739.34   1
  -5  11  -3  14462. 9235.71   1
  -5  11  -4 5301.08 8481.06   1
  -5  11  -5 4206.96 8600.93   1
  -5  11  -6  17305. 8535.18   1
  -5  11  -7 -5208.1 8639.35   1
  -5  11  -8  18778.  10083.   1
  -5  11  -9 -3255.1  10863.   1
  -5  11 -10 9446.39  12020.   1
  -5  10   9 4029.04  14115.   1
  -5  10   8  33454.  14597.   1
  -5  10   7  19340.  12374.   1
  -5  10   6 -10652.  13326.   1
  -5  10   5 -3213.1  12113.   1
  -5  10   4 9787.87  11258.   1
  -5  10   3  29923.  10406.   1
  -5  10   2 6208.18 9197.71   1
  -5  10   1  34300. 8842.97   1
  -5  10   0 8160.13 8492.21   1
  -5  10  -1  20620. 8662.48   1
  -5  10  -2 2296.48 8029.01   1
  -5  10  -3 7445.23 7790.85   1
  -5  10  -4 4510.09 7146.46   1
  -5  10  -5 4948.11 7830.67   1
  -5  10  -6 9016.05 8153.59   1
  -5  10  -7  215.26 8602.87   1
  -5  10  -8  14253.  10157.   1
  -5  10  -9 5053.32  10581.   1
  -5  10 -10 -20606.  12690.   1
  -5  10 -11  14907.  13247.   1
  -5   9  10 8104.24  17538.   1
  -5   9   9  10491.  11660.   1
  -5   9   8 7733.55  11567.   1
  -5   9   7 9677.26  11506.   1
  -5   9   6  19561.  11480.   1
  -5   9   5 -14254.  10477.   1
  -5   9   4 8152.56 9755.38   1
  -5   9   3 3388.22 9530.98   1
  -5   9   2  827.52 8255.82   1
  -5   9   1  19702. 8325.40   1
  -5   9   0  29819. 8166.62   1
  -5   9  -1 2743.06 6739.38   1
  -5   9  -2  71158. 8901.00   1
  -5   9  -3  12189. 6402.41   1
  -5   9  -4  11295. 7023.57   1
  -5   9  -5  12245. 7340.72   1
  -5   9  -6 -4347.2 7918.74   1
  -5   9  -7 1519.19  10783.   1
  -5   9  -8 6573.70 9081.94   1
  -5   9  -9 4934.13 9760.57   1
  -5   9 -10 6530.46  11768.   1
  -5   9 -11  13446.  13320.   1
  -5   9 -12  11226.  19710.   1
  -5   8  11 -3048.6  15863.   1
  -5   8  10 1214.47  14555.   1
  -5   8   9 3033.51  11702.   1
  -5   8   8 -481.71  11248.   1
  -5   8   7  10446.  10239.   1
  -5   8   6 -2971.7 9887.21   1
  -5   8   5 -2103.1  10221.   1
  -5   8   4  34706. 9304.02   1
  -5   8   3  20349. 8562.76   1
  -5   8   2 2815.52 7672.78   1
  -5   8   1  76482.  10385.   1
  -5   8   0  15511. 6755.33   1
  -5   8  -1  10010. 6170.39   1
  -5   8  -2  28184. 7200.26   1
  -5   8  -3  32811. 7328.63   1
  -5   8  -4  17933. 5932.48   1
  -5   8  -5 9875.68 7061.59   1
  -5   8  -6 -3120.1 7682.44   1
  -5   8  -7 6670.31 8154.15   1
  -5   8  -8 5583.93 9269.83   1
  -5   8  -9  10593.  10023.   1
  -5   8 -10  25194.  15265.   1
  -5   8 -11 7530.72  18115.   1
  -5   8 -12 -8661.7  28513.   1
  -5   8 -13 -5088.2  19712.   1
  -5   7  12  12890.  16848.   1
  -5   7  11 4827.06  16074.   1
  -5   7  10 4167.59  12504.   1
  -5   7   9 7630.81  11977.   1
  -5   7   8 8640.79  10069.   1
  -5   7   7  30292.  10372.   1
  -5   7   6  42560. 9429.80   1
  -5   7   5  10505. 8775.26   1
  -5   7   4  21178. 9530.71   1
  -5   7   3  12256. 8963.96   1
  -5   7   2  23899. 7859.33   1
  -5   7   1 8885.25 7561.46   1
  -5   7   0  20043. 7308.43   1
  -5   7  -1  18256. 7158.75   1
  -5   7  -2  98767.  10611.   1
  -5   7  -3 5985.56 9907.28   1
  -5   7  -4  70484.  10554.   1
  -5   7  -5  38050.  10839.   1
  -5   7  -6 -3153.9  10588.   1
  -5   7  -7 6299.86 9421.10   1
  -5   7  -8  12346.  10095.   1
  -5   7  -9 8832.79  15596.   1
  -5   7 -10  18499.  16065.   1
  -5   7 -11  28383.  18351.   1
  -5   7 -12  13145.  17715.   1
  -5   7 -13  14528.  17517.   1
  -5   6  13 -1334.1  15550.   1
  -5   6  12  20068.  14920.   1
  -5   6  11 6154.68  13516.   1
  -5   6  10  24782.  12017.   1
  -5   6   9  13885.  10164.   1
  -5   6   8 2012.59 9430.38   1
  -5   6   7  90785.  11939.   1
  -5   6   6  16898. 7630.48   1
  -5   6   5 7869.20 7020.20   1
  -5   6   4 3552.83 6817.15   1
  -5   6   3  12501. 6916.92   1
  -5   6   2  10119. 7020.29   1
  -5   6   1  20278. 7367.40   1
  -5   6   0  30007. 7697.72   1
  -5   6  -1 -579.83 8279.14   1
  -5   6  -2  11127. 8602.20   1
  -5   6  -3 9156.75 8584.26   1
  -5   6  -4  24405. 9586.49   1
  -5   6  -5  51419.  10663.   1
  -5   6  -6  20028. 7416.63   1
  -5   6  -7  17502.  11729.   1
  -5   6  -8  41483.  14229.   1
  -5   6  -9 5702.17  13203.   1
  -5   6 -10  23873.  17848.   1
  -5   6 -11 8767.00  16309.   1
  -5   6 -12 -1292.1  15133.   1
  -5   6 -13  17294.  16309.   1
  -5   6 -14 1449.12  17206.   1
  -5   5  13  15862.  16598.   1
  -5   5  12  14266.  13865.   1
  -5   5  11  21321.  12600.   1
  -5   5  10  17276.  11782.   1
  -5   5   9  40811.  10785.   1
  -5   5   8 120062.  13380.   1
  -5   5   7  65056. 9767.95   1
  -5   5   6  17706. 7026.80   1
  -5   5   5  17869. 6665.54   1
  -5   5   4  49159. 6371.08   1
  -5   5   3 1049.94 5272.03   1
  -5   5   2 5175.48 5535.99   1
  -5   5   1 6612.58 6087.64   1
  -5   5   0  37809. 7862.19   1
  -5   5  -1  28945. 7569.71   1
  -5   5  -2  13065. 6994.57   1
  -5   5  -3  81744.  10238.   1
  -5   5  -4  61055. 8857.16   1
  -5   5  -5  39124. 6940.77   1
  -5   5  -6  12665. 6845.74   1
  -5   5  -7 9063.00 8913.06   1
  -5   5  -8  10722. 9528.49   1
  -5   5  -9  10193.  11947.   1
  -5   5 -10  13898.  13572.   1
  -5   5 -11 5210.24  12097.   1
  -5   5 -12 1724.82  14682.   1
  -5   5 -13  13988.  16767.   1
  -5   5 -14 8195.95  18194.   1
  -5   4  14 3545.77  16140.   1
  -5   4  13 -2960.9  14103.   1
  -5   4  12 -8015.0  13198.   1
  -5   4  11  14359.  11436.   1
  -5   4  10  11480.  11098.   1
  -5   4   9  81335.  11548.   1
  -5   4   8  97791.  12901.   1
  -5   4   7  27604. 8337.07   1
  -5   4   6  13131. 6742.24   1
  -5   4   5  15062. 5992.75   1
  -5   4   4  10207. 5104.16   1
  -5   4   3  20610. 5307.23   1
  -5   4   2 288620.  20434.   1
  -5   4   1  77258. 8292.04   1
  -5   4   0 9200.83 5735.67   1
  -5   4  -1  14475. 6249.00   1
  -5   4  -2  14385. 6112.04   1
  -5   4  -3  12800. 6393.86   1
  -5   4  -4  22915. 5639.79   1
  -5   4  -5  10932. 4950.44   1
  -5   4  -6  42492. 6734.78   1
  -5   4  -7  15204. 7384.99   1
  -5   4  -8 3378.59 7844.19   1
  -5   4  -9  29214.  11598.   1
  -5   4 -10  23572.  13493.   1
  -5   4 -11 9100.61  11691.   1
  -5   4 -12 7560.34  14326.   1
  -5   4 -13 2164.27  15361.   1
  -5   4 -14 5417.26  17448.   1
  -5   3  14  10109.  13495.   1
  -5   3  13 5511.03  13043.   1
  -5   3  12  777.97  13215.   1
  -5   3  11  23076.  10861.   1
  -5   3  10  16831.  11062.   1
  -5   3   9  37254.  10037.   1
  -5   3   8  41920. 9672.11   1
  -5   3   7   63.52 7540.05   1
  -5   3   6 7772.54 6697.57   1
  -5   3   5  12595. 5990.81   1
  -5   3   4 9304.72 6097.63   1
  -5   3   3 145122.  11078.   1
  -5   3   2 261078.  17742.   1
  -5   3   1  17945. 6891.45   1
  -5   3   0 7281.53 7083.69   1
  -5   3  -1  16836. 7036.81   1
  -5   3  -2  13114. 5154.58   1
  -5   3  -3 4499.65 4828.51   1
  -5   3  -4  33023. 5605.32   1
  -5   3  -5 216206.  14881.   1
  -5   3  -6 7191.94 5221.64   1
  -5   3  -7  30737. 6891.84   1
  -5   3  -8  25165. 8485.67   1
  -5   3  -9 -9407.7 9340.96   1
  -5   3 -10  25721.  10288.   1
  -5   3 -11 7775.91  10607.   1
  -5   3 -12 8101.29  12741.   1
  -5   3 -13  13874.  15852.   1
  -5   3 -14 -744.11  14892.   1
  -5   2  14 8915.06  12673.   1
  -5   2  13 7633.16  11991.   1
  -5   2  12 -1651.4  11059.   1
  -5   2  11  13110.  11582.   1
  -5   2  10  19842.  10819.   1
  -5   2   9 4634.61 9920.72   1
  -5   2   8  14139. 8753.17   1
  -5   2   7  27194. 7928.07   1
  -5   2   6  700.80 7008.81   1
  -5   2   5 8665.51 6642.82   1
  -5   2   4 8219.43 6415.79   1
  -5   2   3  51281. 6932.24   1
  -5   2   2  47473. 6742.98   1
  -5   2   1  18990. 7396.80   1
  -5   2   0  61617. 8606.95   1
  -5   2  -1  71122. 8489.54   1
  -5   2  -2  17733. 5309.42   1
  -5   2  -3  87569. 8125.22   1
  -5   2  -4 193688.  12933.   1
  -5   2  -5 9111.31 5019.49   1
  -5   2  -6 8518.54 5492.93   1
  -5   2  -7  32759. 7145.31   1
  -5   2  -8  14377. 7590.64   1
  -5   2  -9  25687. 8860.28   1
  -5   2 -10  54856.  11181.   1
  -5   2 -11  10150.  10932.   1
  -5   2 -12 4013.53  11766.   1
  -5   2 -13 -2203.0  13355.   1
  -5   2 -14 4139.02  15328.   1
  -5   1  15 -3069.1  16449.   1
  -5   1  14 5734.99  13759.   1
  -5   1  13 -5448.2  13539.   1
  -5   1  12  13039.  10603.   1
  -5   1  11 -521.44  10222.   1
  -5   1  10  14146.  10130.   1
  -5   1   9  27610.  10175.   1
  -5   1   8  11127.  10235.   1
  -5   1   7  69879.  10140.   1
  -5   1   6  10163. 7699.37   1
  -5   1   5 7028.04 7662.07   1
  -5   1   4  22701. 7149.77   1
  -5   1   3 8834.75 7017.67   1
  -5   1   2  12891. 8549.14   1
  -5   1   1  35705. 8890.10   1
  -5   1   0  78887. 9965.15   1
  -5   1  -1  437.23 6621.60   1
  -5   1  -2 5374.09 6781.08   1
  -5   1  -3 334761.  22009.   1
  -5   1  -4  17082. 5275.35   1
  -5   1  -5  20406. 5789.68   1
  -5   1  -6  12265. 6027.06   1
  -5   1  -7  16444. 6167.54   1
  -5   1  -8  37726. 8544.73   1
  -5   1  -9  38299. 9217.77   1
  -5   1 -10 118322.  16416.   1
  -5   1 -11  23211.  10854.   1
  -5   1 -12 4619.08  11619.   1
  -5   1 -13  10335.  14641.   1
  -5   1 -14  18981.  16029.   1
  -5   0  15  16889.  16199.   1
  -5   0  14  23586.  14884.   1
  -5   0  13 1541.93  14230.   1
  -5   0  12  18970.  12315.   1
  -5   0  11 8303.48  11831.   1
  -5   0  10 8147.13  10657.   1
  -5   0   9  29525.  10677.   1
  -5   0   8  47579.  10439.   1
  -5   0   7  22790. 8435.39   1
  -5   0   6  23824. 8391.92   1
  -5   0   5  16669. 8342.63   1
  -5   0   4  23864. 8027.63   1
  -5   0   3 -742.46 8533.60   1
  -5   0   2  69265.  10522.   1
  -5   0   1 2912.11 9244.60   1
  -5   0   0  29712. 8722.56   1
  -5   0  -1 117476.  12042.   1
  -5   0  -2  64008. 7972.01   1
  -5   0  -3  61089. 7678.96   1
  -5   0  -4  58270. 8372.88   1
  -5   0  -5  17692. 5940.69   1
  -5   0  -6 9301.87 7021.45   1
  -5   0  -7 6523.17 7164.65   1
  -5   0  -8 116505.  12917.   1
  -5   0  -9  95186.  11952.   1
  -5   0 -10  24033. 9338.19   1
  -5   0 -11 -12892.  10519.   1
  -5   0 -12 1401.04  11960.   1
  -5   0 -13 -6883.8  13955.   1
  -5   0 -14  798.77  15869.   1
  -5  -1  15 -6381.4  17689.   1
  -5  -1  14  22993.  16101.   1
  -5  -1  13  12959.  15139.   1
  -5  -1  12  17597.  13004.   1
  -5  -1  11  14274.  12110.   1
  -5  -1  10  21920.  10957.   1
  -5  -1   9  879.26  10667.   1
  -5  -1   8  82258.  11469.   1
  -5  -1   7  593.89 8476.62   1
  -5  -1   6  25432. 8852.38   1
  -5  -1   5  83698.  10970.   1
  -5  -1   4  29435. 8328.14   1
  -5  -1   3 3749.85  10205.   1
  -5  -1   2  11733.  10923.   1
  -5  -1   1  20439. 9914.18   1
  -5  -1   0  78191.  10597.   1
  -5  -1  -1  25007. 8280.03   1
  -5  -1  -2  13942. 7808.40   1
  -5  -1  -3  18366. 8266.04   1
  -5  -1  -4  12420. 7769.04   1
  -5  -1  -5  12636. 8348.53   1
  -5  -1  -6 2408.67 7381.32   1
  -5  -1  -7  13713. 7617.84   1
  -5  -1  -8  56117.  10330.   1
  -5  -1  -9  22092.  10317.   1
  -5  -1 -10  19387.  10230.   1
  -5  -1 -11 -855.04  10572.   1
  -5  -1 -12 8831.99  12427.   1
  -5  -1 -13  14789.  14689.   1
  -5  -1 -14  10097.  16595.   1
  -5  -2  14  12512.  17385.   1
  -5  -2  13  12482.  15372.   1
  -5  -2  12  12550.  13279.   1
  -5  -2  11  13242.  12896.   1
  -5  -2  10 -2803.3  11229.   1
  -5  -2   9 3195.54  10890.   1
  -5  -2   8  19455. 9686.69   1
  -5  -2   7  92038.  12237.   1
  -5  -2   6 1588.32 8525.81   1
  -5  -2   5  40315. 8897.84   1
  -5  -2   4 2549.00 9475.89   1
  -5  -2   3  57997. 9589.88   1
  -5  -2   2  10034. 9876.58   1
  -5  -2   1 150645.  13922.   1
  -5  -2   0  40457. 9250.41   1
  -5  -2  -1  40678. 8891.97   1
  -5  -2  -2  52091. 9062.96   1
  -5  -2  -3 5718.24 7643.09   1
  -5  -2  -4  11601. 8262.42   1
  -5  -2  -5 3889.23 8101.98   1
  -5  -2  -6  19231. 8928.06   1
  -5  -2  -7 2295.84 8505.97   1
  -5  -2  -8  24359. 8968.99   1
  -5  -2  -9  13207. 9164.56   1
  -5  -2 -10  20003.  10239.   1
  -5  -2 -11  12899.  11534.   1
  -5  -2 -12 -8685.4  13842.   1
  -5  -2 -13 5489.50  14831.   1
  -5  -3  14 3853.37  16305.   1
  -5  -3  13 9708.50  18079.   1
  -5  -3  12 4764.97  14051.   1
  -5  -3  11 8161.42  12322.   1
  -5  -3  10  37496.  11824.   1
  -5  -3   9  34062.  11492.   1
  -5  -3   8  10597.  10293.   1
  -5  -3   7  18300. 9375.77   1
  -5  -3   6  16058. 9060.70   1
  -5  -3   5  29086. 9674.26   1
  -5  -3   4  14292. 9970.47   1
  -5  -3   3 152725.  14618.   1
  -5  -3   2 126341.  15035.   1
  -5  -3   1  66737.  10386.   1
  -5  -3   0 7465.95 8955.58   1
  -5  -3  -1 4186.02 8416.29   1
  -5  -3  -2  65561. 9825.08   1
  -5  -3  -3  23194. 8891.02   1
  -5  -3  -4  13554. 9068.76   1
  -5  -3  -5 1755.69 9224.96   1
  -5  -3  -6 5220.40 9756.67   1
  -5  -3  -7  19487.  10340.   1
  -5  -3  -8  10365.  10603.   1
  -5  -3  -9 3602.08  10415.   1
  -5  -3 -10 5390.32  11324.   1
  -5  -3 -11 -4421.2  12797.   1
  -5  -3 -12 5309.52  14427.   1
  -5  -3 -13  16163.  15472.   1
  -5  -4  14  13612.  16581.   1
  -5  -4  13  13844.  15545.   1
  -5  -4  12 9040.28  14568.   1
  -5  -4  11  23128.  12990.   1
  -5  -4  10 4695.44  13886.   1
  -5  -4   9  24391.  11590.   1
  -5  -4   8  13480.  10882.   1
  -5  -4   7  10514. 9470.86   1
  -5  -4   6  19899. 9342.57   1
  -5  -4   5 1613.64 9849.31   1
  -5  -4   4 9366.42 9934.76   1
  -5  -4   3  23564.  10411.   1
  -5  -4   2  73725.  11287.   1
  -5  -4   1 -4817.6  10601.   1
  -5  -4   0  12165. 9699.84   1
  -5  -4  -1  28425. 8931.92   1
  -5  -4  -2 2772.51 8140.37   1
  -5  -4  -3  36932. 9123.46   1
  -5  -4  -4  21520. 9090.83   1
  -5  -4  -5  17060. 9719.92   1
  -5  -4  -6  11344.  10629.   1
  -5  -4  -7 2182.83  10824.   1
  -5  -4  -8 1708.05  10874.   1
  -5  -4  -9 8636.56  12298.   1
  -5  -4 -10 4897.82  12381.   1
  -5  -4 -11 -6239.3  14027.   1
  -5  -4 -12 9649.98  16120.   1
  -5  -5  13 -2887.1  15739.   1
  -5  -5  12  11708.  15206.   1
  -5  -5  11 -6555.4  15436.   1
  -5  -5  10  10848.  13855.   1
  -5  -5   9 -6469.0  12497.   1
  -5  -5   8  44105.  11235.   1
  -5  -5   7 8657.01 9574.69   1
  -5  -5   6  826.69 9478.61   1
  -5  -5   5  12905. 9716.35   1
  -5  -5   4 9401.12 9970.66   1
  -5  -5   3  29702.  10290.   1
  -5  -5   2 3601.24  10848.   1
  -5  -5   1  612.33  10077.   1
  -5  -5   0 -8373.7 9705.81   1
  -5  -5  -1  10131. 9191.33   1
  -5  -5  -2  27487. 9515.27   1
  -5  -5  -3  14392. 9983.43   1
  -5  -5  -4  69714.  11738.   1
  -5  -5  -5  13383. 9295.44   1
  -5  -5  -6  13825. 9997.27   1
  -5  -5  -7 6641.79  10134.   1
  -5  -5  -8  10296.  11023.   1
  -5  -5  -9  10566.  14045.   1
  -5  -5 -10 6508.42  15664.   1
  -5  -5 -11 1317.09  17142.   1
  -5  -6  12  11419.  19083.   1
  -5  -6  11  12395.  17341.   1
  -5  -6  10 6512.65  14424.   1
  -5  -6   9 6549.75  14218.   1
  -5  -6   8 6832.17  11433.   1
  -5  -6   7 1666.74  10767.   1
  -5  -6   6  11820.  10480.   1
  -5  -6   5  35127.  10443.   1
  -5  -6   4  12722.  10335.   1
  -5  -6   3 2878.76  11309.   1
  -5  -6   2  11378.  10293.   1
  -5  -6   1 -9832.0  10507.   1
  -5  -6   0  14203. 9538.71   1
  -5  -6  -1  10741. 9841.70   1
  -5  -6  -2  35634.  10265.   1
  -5  -6  -3  18654.  10903.   1
  -5  -6  -4 8063.60  10634.   1
  -5  -6  -5 5971.69  10610.   1
  -5  -6  -6  13946.  11500.   1
  -5  -6  -7  19302.  11771.   1
  -5  -6  -8  12572.  12107.   1
  -5  -6  -9  29627.  15110.   1
  -5  -6 -10  20691.  13997.   1
  -5  -7  11  12780.  16090.   1
  -5  -7  10  26635.  15994.   1
  -5  -7   9 5590.41  13067.   1
  -5  -7   8  10878.  13272.   1
  -5  -7   7  20253.  13078.   1
  -5  -7   6 7231.74  12404.   1
  -5  -7   5 -5398.1  11467.   1
  -5  -7   4  11092.  13644.   1
  -5  -7   3 4154.60  12381.   1
  -5  -7   2 4075.88  11391.   1
  -5  -7   1 1572.93  10459.   1
  -5  -7   0 6930.77  11530.   1
  -5  -7  -1 1984.46  11143.   1
  -5  -7  -2 9100.11  11308.   1
  -5  -7  -3 -1135.5  12214.   1
  -5  -7  -4 -2165.7  12857.   1
  -5  -7  -5 2830.87  13011.   1
  -5  -7  -6 8523.72  13072.   1
  -5  -7  -7  12110.  15341.   1
  -5  -7  -8 -12198.  15515.   1
  -5  -7  -9  22956.  18049.   1
  -5  -8  10 8682.43  14860.   1
  -5  -8   9  10814.  14185.   1
  -5  -8   8 -6654.0  15397.   1
  -5  -8   7  23235.  14906.   1
  -5  -8   6 -5247.0  13424.   1
  -5  -8   5   61.27  14397.   1
  -5  -8   4  18985.  15783.   1
  -5  -8   3  11660.  13707.   1
  -5  -8   2 1463.60  12454.   1
  -5  -8   1  16320.  13537.   1
  -5  -8   0 5330.70  13814.   1
  -5  -8  -1  22423.  14401.   1
  -5  -8  -2 9137.06  13228.   1
  -5  -8  -3 -1118.4  14440.   1
  -5  -8  -4  27858.  14795.   1
  -5  -8  -5  18436.  15021.   1
  -5  -8  -6 -960.81  15952.   1
  -5  -8  -7  21240.  19905.   1
  -5  -9   8  930.03  18443.   1
  -5  -9   7 8762.06  19164.   1
  -5  -9   6  20910.  15339.   1
  -5  -9   5 1477.02  17524.   1
  -5  -9   4 8099.56  13455.   1
  -5  -9   3 9089.10  13787.   1
  -5  -9   2 2833.20  14507.   1
  -5  -9   1  10106.  14846.   1
  -5  -9   0  12052.  14964.   1
  -5  -9  -1  18533.  14505.   1
  -5  -9  -2 3254.96  14388.   1
  -5  -9  -3  26598.  15256.   1
  -5  -9  -4  20537.  15865.   1
  -5  -9  -5 -14369.  19163.   1
  -5 -10   6 8733.41  21295.   1
  -5 -10   5  10160.  16196.   1
  -5 -10   4  22187.  13533.   1
  -5 -10   3  45177.  14252.   1
  -5 -10   2 9033.95  14361.   1
  -5 -10   1  16013.  15661.   1
  -5 -10   0 -4266.3  14899.   1
  -5 -10  -1  15217.  16607.   1
  -5 -10  -2  22278.  17884.   1
  -6  13   2  10141.  15631.   1
  -6  13   1  16046.  15357.   1
  -6  13   0 -678.38  13898.   1
  -6  13  -1  12515.  14467.   1
  -6  13  -2 9364.45  13218.   1
  -6  13  -3  20841.  13251.   1
  -6  13  -4 1823.83  11787.   1
  -6  12   5 7715.04  18194.   1
  -6  12   4 -8462.5  16686.   1
  -6  12   3 4048.28  15819.   1
  -6  12   2  13586.  13030.   1
  -6  12   1  19340.  11821.   1
  -6  12   0 8446.21  11360.   1
  -6  12  -1 4093.94  11122.   1
  -6  12  -2  874.66  12291.   1
  -6  12  -3 -3026.9  11280.   1
  -6  12  -4  24201.  11010.   1
  -6  12  -5  15736. 9705.04   1
  -6  12  -6 8306.69 9639.42   1
  -6  12  -7 1300.73  10059.   1
  -6  11   7  27122.  17255.   1
  -6  11   6  17212.  15283.   1
  -6  11   5 9801.19  15812.   1
  -6  11   4 -2695.3  14668.   1
  -6  11   3 -7131.3  12902.   1
  -6  11   2 4812.62  10954.   1
  -6  11   1  31172.  10586.   1
  -6  11   0  21498.  10400.   1
  -6  11  -1 -529.40  10304.   1
  -6  11  -2  11588. 9891.89   1
  -6  11  -3  14912. 9514.33   1
  -6  11  -4  12856. 9651.05   1
  -6  11  -5  11631. 8901.71   1
  -6  11  -6 5672.40 8712.94   1
  -6  11  -7 3419.42 9432.09   1
  -6  11  -8 -10437. 9429.01   1
  -6  11  -9  195.43  10850.   1
  -6  10   8  10609.  14375.   1
  -6  10   7  20455.  14929.   1
  -6  10   6 8490.80  13985.   1
  -6  10   5 -12783.  13477.   1
  -6  10   4 8980.86  11713.   1
  -6  10   3  35175.  11851.   1
  -6  10   2 5098.90 9893.08   1
  -6  10   1  501.18 9402.14   1
  -6  10   0  15357. 9541.60   1
  -6  10  -1  20049. 9229.56   1
  -6  10  -2  16359. 8662.45   1
  -6  10  -3 9329.96 8348.96   1
  -6  10  -4 8459.86 7977.86   1
  -6  10  -5  12842. 8109.91   1
  -6  10  -6 -3795.5 7920.44   1
  -6  10  -7 5498.40 9055.77   1
  -6  10  -8 6818.50  12961.   1
  -6  10  -9 4931.44  10191.   1
  -6  10 -10  240.63  13480.   1
  -6   9  10 -7973.7  17555.   1
  -6   9   9 -766.36  17278.   1
  -6   9   8 -8990.8  14138.   1
  -6   9   7 9953.11  12546.   1
  -6   9   6  22600.  14197.   1
  -6   9   5 4103.10  11495.   1
  -6   9   4 6779.84  10505.   1
  -6   9   3  48753.  10662.   1
  -6   9   2  28313.  10215.   1
  -6   9   1 5210.19 8860.97   1
  -6   9   0  70856.  10348.   1
  -6   9  -1  37223. 8524.87   1
  -6   9  -2  33031. 8727.79   1
  -6   9  -3  13056. 7246.70   1
  -6   9  -4  25942. 9167.82   1
  -6   9  -5 7878.56 8234.07   1
  -6   9  -6 8471.24  11892.   1
  -6   9  -7 1932.78  11997.   1
  -6   9  -8 -9610.5 9721.86   1
  -6   9  -9  250.55  10450.   1
  -6   9 -10 -305.70  12229.   1
  -6   9 -11 -11453.  19820.   1
  -6   8  11 -15549.  17738.   1
  -6   8  10 4912.28  16064.   1
  -6   8   9  16113.  15421.   1
  -6   8   8 -3567.2  11476.   1
  -6   8   7  18811.  10864.   1
  -6   8   6  12909. 9864.89   1
  -6   8   5  23044.  11607.   1
  -6   8   4  32777.  10009.   1
  -6   8   3  15057.  11303.   1
  -6   8   2  37898.  11456.   1
  -6   8   1 -1205.8 8821.65   1
  -6   8   0  27273. 8370.20   1
  -6   8  -1 2634.53 7908.95   1
  -6   8  -2  53701. 9818.05   1
  -6   8  -3  74126.  10662.   1
  -6   8  -4  86913.  12247.   1
  -6   8  -5 6042.89  11706.   1
  -6   8  -6  11623.  13165.   1
  -6   8  -7 5152.32 8737.52   1
  -6   8  -8 -1876.8 8660.47   1
  -6   8  -9 7465.62  11004.   1
  -6   8 -10 -5803.8  18572.   1
  -6   8 -11 2463.70  17497.   1
  -6   8 -12  10974.  18079.   1
  -6   7  12 2343.54  17521.   1
  -6   7  11 6815.74  15956.   1
  -6   7  10 6278.98  12833.   1
  -6   7   9  10291.  12132.   1
  -6   7   8  10239.  10693.   1
  -6   7   7  14250. 9298.78   1
  -6   7   6  13228. 8919.54   1
  -6   7   5  19461. 9227.58   1
  -6   7   4  22008. 6869.26   1
  -6   7   3  22676. 7584.23   1
  -6   7   2  34713. 9275.21   1
  -6   7   1  31188. 8704.64   1
  -6   7   0  32300. 9094.75   1
  -6   7  -1  18667. 9286.14   1
  -6   7  -2 474021.  30229.   1
  -6   7  -3 109738.  11801.   1
  -6   7  -4 1290.30  10386.   1
  -6   7  -5 7025.07  10174.   1
  -6   7  -6 6622.53  12847.   1
  -6   7  -7  12288. 6871.33   1
  -6   7  -8 -7129.0  12242.   1
  -6   7  -9  23415.  15037.   1
  -6   7 -10 7468.15  14857.   1
  -6   7 -11 2578.96  15341.   1
  -6   7 -12  19231.  18400.   1
  -6   7 -13 -4090.7  18680.   1
  -6   6  12  28935.  14767.   1
  -6   6  11  13607.  13942.   1
  -6   6  10 7308.40  12460.   1
  -6   6   9  19502.  10536.   1
  -6   6   8 6286.44  10077.   1
  -6   6   7  59309.  10571.   1
  -6   6   6  29110. 8250.07   1
  -6   6   5  15296. 8199.75   1
  -6   6   4 7861.95 5752.71   1
  -6   6   3  13439. 6325.05   1
  -6   6   2  38439. 7257.87   1
  -6   6   1  40232. 7545.10   1
  -6   6   0  82288. 9788.62   1
  -6   6  -1 4465.84 9292.85   1
  -6   6  -2  13950. 8366.97   1
  -6   6  -3  11788. 9517.28   1
  -6   6  -4 4592.24 9729.02   1
  -6   6  -5 5809.74 9239.84   1
  -6   6  -6  13252. 7769.50   1
  -6   6  -7 4552.71 9736.79   1
  -6   6  -8 100138.  13428.   1
  -6   6  -9 7911.36  11466.   1
  -6   6 -10 4576.86  12698.   1
  -6   6 -11 5092.48  15144.   1
  -6   6 -12  21163.  16225.   1
  -6   6 -13  13678.  19378.   1
  -6   5  13  13025.  15948.   1
  -6   5  12  13709.  15188.   1
  -6   5  11  26158.  12670.   1
  -6   5  10  13273.  11964.   1
  -6   5   9 9164.39  10543.   1
  -6   5   8 2435.40 9400.34   1
  -6   5   7  12999. 8112.28   1
  -6   5   6  10764. 8409.69   1
  -6   5   5 5687.15 6384.60   1
  -6   5   4  17233. 5918.18   1
  -6   5   3  31410. 6081.22   1
  -6   5   2  11845. 5817.54   1
  -6   5   1  14079. 6555.36   1
  -6   5   0  11589. 6876.45   1
  -6   5  -1  21325. 7727.36   1
  -6   5  -2  65251. 9065.09   1
  -6   5  -3 2922.06 8280.61   1
  -6   5  -4  69681. 9752.86   1
  -6   5  -5  10515. 8013.58   1
  -6   5  -6 2324.39 7418.95   1
  -6   5  -7  15056. 6540.33   1
  -6   5  -8 1571.15 8109.44   1
  -6   5  -9  17878. 9113.18   1
  -6   5 -10 5508.30  12718.   1
  -6   5 -11  13990.  15158.   1
  -6   5 -12  253.34  16841.   1
  -6   5 -13 -6616.6  17836.   1
  -6   4  13 -1420.7  14908.   1
  -6   4  12 8362.28  14454.   1
  -6   4  11 4257.37  12472.   1
  -6   4  10  13174.  11267.   1
  -6   4   9 141807.  18122.   1
  -6   4   8  16283. 9659.21   1
  -6   4   7  48792. 9059.24   1
  -6   4   6 3054.24 7754.58   1
  -6   4   5  11668. 7207.56   1
  -6   4   4  11779. 6286.41   1
  -6   4   3  39338. 6304.78   1
  -6   4   2  41388. 7667.52   1
  -6   4   1  10779. 7501.96   1
  -6   4   0  19254. 8008.06   1
  -6   4  -1  72726. 9485.51   1
  -6   4  -2  12795. 6450.30   1
  -6   4  -3  16541. 6812.90   1
  -6   4  -4  10599. 5609.13   1
  -6   4  -5 5303.02 5374.31   1
  -6   4  -6  12076. 5896.31   1
  -6   4  -7  19614. 6438.37   1
  -6   4  -8 -1646.8 7261.53   1
  -6   4  -9 1601.07 9056.80   1
  -6   4 -10  13109.  10868.   1
  -6   4 -11 -3670.9  12188.   1
  -6   4 -12 1807.62  13304.   1
  -6   4 -13 9593.22  16339.   1
  -6   3  14  11605.  13315.   1
  -6   3  13 -5716.8  14909.   1
  -6   3  12  13493.  12845.   1
  -6   3  11 2881.56  11112.   1
  -6   3  10 -6287.0  10442.   1
  -6   3   9 100876.  12806.   1
  -6   3   8  27279. 9124.59   1
  -6   3   7  31157. 9561.61   1
  -6   3   6 6121.13 7479.79   1
  -6   3   5  18099. 7144.21   1
  -6   3   4  17401. 6860.28   1
  -6   3   3  23377. 6620.11   1
  -6   3   2  21295. 6738.28   1
  -6   3   1 4430.20 8830.32   1
  -6   3   0  18754. 8314.33   1
  -6   3  -1  11385. 7600.16   1
  -6   3  -2  16507. 6064.95   1
  -6   3  -3 3315.33 5963.07   1
  -6   3  -4  51874. 7224.69   1
  -6   3  -5 3809.57 5551.54   1
  -6   3  -6  34633. 6950.63   1
  -6   3  -7 3789.53 6254.70   1
  -6   3  -8 -1011.8 7246.06   1
  -6   3  -9  29918. 9453.89   1
  -6   3 -10 8988.03  10297.   1
  -6   3 -11  18697.  11609.   1
  -6   3 -12 5456.09  13327.   1
  -6   3 -13  22517.  15476.   1
  -6   3 -14  13604.  17989.   1
  -6   2  14  12055.  13661.   1
  -6   2  13  748.94  13082.   1
  -6   2  12  14713.  11181.   1
  -6   2  11  10665.  11476.   1
  -6   2  10  12371.  10896.   1
  -6   2   9  27436.  10817.   1
  -6   2   8 8057.46 9831.84   1
  -6   2   7 116100.  13517.   1
  -6   2   6  33217. 9004.16   1
  -6   2   5  40121. 8437.74   1
  -6   2   4  44331. 7971.76   1
  -6   2   3  78085. 9399.61   1
  -6   2   2  12324. 8565.62   1
  -6   2   1  12181. 9118.63   1
  -6   2   0 -2391.6 8805.57   1
  -6   2  -1 -3463.9 7771.93   1
  -6   2  -2 4257.56 7807.94   1
  -6   2  -3  28240. 6174.42   1
  -6   2  -4 3954.19 5954.20   1
  -6   2  -5  31267. 6508.83   1
  -6   2  -6  22956. 6427.91   1
  -6   2  -7  20866. 6514.45   1
  -6   2  -8 -2204.3 7231.01   1
  -6   2  -9 -335.52 8366.57   1
  -6   2 -10  16809. 9964.83   1
  -6   2 -11  19409.  11846.   1
  -6   2 -12  16454.  13171.   1
  -6   2 -13  13271.  15203.   1
  -6   1  14 8425.94  13385.   1
  -6   1  13  11079.  13998.   1
  -6   1  12 5936.83  12549.   1
  -6   1  11  16910.  12486.   1
  -6   1  10 4700.07  12347.   1
  -6   1   9  23203.  11238.   1
  -6   1   8  56404.  11488.   1
  -6   1   7  16563.  10158.   1
  -6   1   6  70790.  10322.   1
  -6   1   5 4836.38 8025.69   1
  -6   1   4  24262. 8327.92   1
  -6   1   3  15482. 8684.04   1
  -6   1   2 8556.29  10753.   1
  -6   1   1  45050.  10473.   1
  -6   1   0 1197.20 9960.08   1
  -6   1  -1 5433.18 8393.43   1
  -6   1  -2  10634. 8126.54   1
  -6   1  -3 118942.  10978.   1
  -6   1  -4  25110. 7613.92   1
  -6   1  -5 8992.95 6724.69   1
  -6   1  -6  11613. 6539.88   1
  -6   1  -7 8368.77 7003.46   1
  -6   1  -8  44958. 8798.98   1
  -6   1  -9 2710.62 8573.58   1
  -6   1 -10 -494.72 9692.38   1
  -6   1 -11 2141.11  11632.   1
  -6   1 -12 1837.80  14474.   1
  -6   1 -13  12571.  15264.   1
  -6   0  14  14067.  15566.   1
  -6   0  13  16675.  15215.   1
  -6   0  12 5872.27  13656.   1
  -6   0  11 3403.28  13199.   1
  -6   0  10 9774.95  11769.   1
  -6   0   9  40416.  11199.   1
  -6   0   8 4124.20  10919.   1
  -6   0   7 103560.  13154.   1
  -6   0   6  67138.  10992.   1
  -6   0   5  86621.  11297.   1
  -6   0   4  57092. 9396.45   1
  -6   0   3  16481.  10852.   1
  -6   0   2  48804.  12539.   1
  -6   0   1  22503. 9995.71   1
  -6   0   0  40777. 9571.92   1
  -6   0  -1  44371. 9709.06   1
  -6   0  -2 6555.38 8158.79   1
  -6   0  -3  24087. 7924.97   1
  -6   0  -4  11931. 7347.21   1
  -6   0  -5 6859.65 7405.25   1
  -6   0  -6 6054.52 7079.19   1
  -6   0  -7  10707. 7826.44   1
  -6   0  -8  52551.  10194.   1
  -6   0  -9 9473.61 8977.71   1
  -6   0 -10  11163.  11400.   1
  -6   0 -11 2767.12  11341.   1
  -6   0 -12 2622.45  13584.   1
  -6   0 -13 -1588.4  15272.   1
  -6  -1  14  10185.  16257.   1
  -6  -1  13  13325.  15347.   1
  -6  -1  12 2865.20  14284.   1
  -6  -1  11 -3177.2  13271.   1
  -6  -1  10  13711.  11597.   1
  -6  -1   9 7187.27  11080.   1
  -6  -1   8  57656.  11502.   1
  -6  -1   7 130507.  14210.   1
  -6  -1   6  61673.  10622.   1
  -6  -1   5 4506.77 8831.24   1
  -6  -1   4  22638.  11342.   1
  -6  -1   3  78361.  12483.   1
  -6  -1   2  36889.  11722.   1
  -6  -1   1  18506.  10514.   1
  -6  -1   0  10908. 9331.26   1
  -6  -1  -1  19083. 8951.13   1
  -6  -1  -2 8787.81 9058.10   1
  -6  -1  -3  31480. 9925.83   1
  -6  -1  -4  14196. 8468.70   1
  -6  -1  -5  24803. 9295.10   1
  -6  -1  -6  15465. 9562.41   1
  -6  -1  -7 4522.09 8209.87   1
  -6  -1  -8  65413.  10960.   1
  -6  -1  -9  28200.  10950.   1
  -6  -1 -10  26884.  11783.   1
  -6  -1 -11 -1901.7  14314.   1
  -6  -1 -12 6423.29  14920.   1
  -6  -1 -13 5592.93  15638.   1
  -6  -2  13  16822.  16708.   1
  -6  -2  12 1024.88  14876.   1
  -6  -2  11 9230.47  13232.   1
  -6  -2  10  19216.  11336.   1
  -6  -2   9  20150.  10704.   1
  -6  -2   8 -7146.5  11109.   1
  -6  -2   7  23891.  10469.   1
  -6  -2   6 7393.52 9497.22   1
  -6  -2   5  26904.  10118.   1
  -6  -2   4  11818.  11462.   1
  -6  -2   3  12549.  10796.   1
  -6  -2   2  38518.  11750.   1
  -6  -2   1  23612.  10664.   1
  -6  -2   0  54765.  11616.   1
  -6  -2  -1 -8398.8 9983.18   1
  -6  -2  -2  28950. 8887.42   1
  -6  -2  -3  24241. 9364.59   1
  -6  -2  -4  14065. 9372.47   1
  -6  -2  -5 2347.14 9873.55   1
  -6  -2  -6  19409.  10141.   1
  -6  -2  -7  31359.  11308.   1
  -6  -2  -8 -1464.7 9283.21   1
  -6  -2  -9 1136.19  10673.   1
  -6  -2 -10 6949.06  12234.   1
  -6  -2 -11  14383.  13767.   1
  -6  -2 -12 -1096.6  14773.   1
  -6  -3  13 5473.19  16270.   1
  -6  -3  12 -12396.  15557.   1
  -6  -3  11 2041.95  16778.   1
  -6  -3  10 1352.30  13085.   1
  -6  -3   9 7378.67  11166.   1
  -6  -3   8 6342.36  10595.   1
  -6  -3   7  20136. 9821.98   1
  -6  -3   6  24290. 9639.20   1
  -6  -3   5 8695.91  10972.   1
  -6  -3   4  61884.  11342.   1
  -6  -3   3  54944.  11719.   1
  -6  -3   2 219268.  19038.   1
  -6  -3   1 169692.  15867.   1
  -6  -3   0  52765.  10258.   1
  -6  -3  -1  25190.  10062.   1
  -6  -3  -2  26083.  10000.   1
  -6  -3  -3  30983.  10421.   1
  -6  -3  -4 -2111.3  10481.   1
  -6  -3  -5  26976.  11190.   1
  -6  -3  -6  11236.  11079.   1
  -6  -3  -7 2797.83  11886.   1
  -6  -3  -8 -1704.1  11796.   1
  -6  -3  -9 -2446.9  12814.   1
  -6  -3 -10 7946.43  13499.   1
  -6  -3 -11  11848.  14420.   1
  -6  -4  13 -9571.0  16108.   1
  -6  -4  12 9767.28  15495.   1
  -6  -4  11 -436.98  16796.   1
  -6  -4  10  14688.  12769.   1
  -6  -4   9 8564.63  12428.   1
  -6  -4   8 2603.02  12190.   1
  -6  -4   7 4501.91  11119.   1
  -6  -4   6 2329.00  11261.   1
  -6  -4   5 9016.54  10312.   1
  -6  -4   4  20147.  10590.   1
  -6  -4   3  16968.  10807.   1
  -6  -4   2  49743.  12200.   1
  -6  -4   1  13508.  10902.   1
  -6  -4   0  22265. 9848.82   1
  -6  -4  -1  15024.  10031.   1
  -6  -4  -2  13876. 9259.23   1
  -6  -4  -3 5145.78  10336.   1
  -6  -4  -4  71584.  13421.   1
  -6  -4  -5  11060.  11887.   1
  -6  -4  -6 4024.23  12219.   1
  -6  -4  -7 6767.33  13129.   1
  -6  -4  -8 -907.50  13615.   1
  -6  -4  -9  18389.  14917.   1
  -6  -4 -10  15466.  16154.   1
  -6  -4 -11  15751.  16211.   1
  -6  -5  12  11047.  17649.   1
  -6  -5  11 -2360.2  15754.   1
  -6  -5  10 4846.03  13223.   1
  -6  -5   9 1636.84  14617.   1
  -6  -5   8 -9312.7  13083.   1
  -6  -5   7 -4848.5  12538.   1
  -6  -5   6 6201.14  11174.   1
  -6  -5   5 -609.59  10390.   1
  -6  -5   4 5150.03  10054.   1
  -6  -5   3  14826.  10532.   1
  -6  -5   2  55494.  12448.   1
  -6  -5   1 4017.77  10319.   1
  -6  -5   0  15648.  10180.   1
  -6  -5  -1 8110.99  10125.   1
  -6  -5  -2  10322. 9627.93   1
  -6  -5  -3 5335.29  11182.   1
  -6  -5  -4  44922.  11307.   1
  -6  -5  -5 2328.66  11676.   1
  -6  -5  -6  10208.  12309.   1
  -6  -5  -7 4562.91  13368.   1
  -6  -5  -8  17220.  16156.   1
  -6  -5  -9  18657.  16008.   1
  -6  -5 -10  20065.  17790.   1
  -6  -6  11  17738.  14957.   1
  -6  -6  10  12595.  16201.   1
  -6  -6   9 3910.12  16329.   1
  -6  -6   8 1061.41  13506.   1
  -6  -6   7 -5341.5  13045.   1
  -6  -6   6 8840.30  11876.   1
  -6  -6   5  163.99  11063.   1
  -6  -6   4  23087.  11839.   1
  -6  -6   3  17400.  13898.   1
  -6  -6   2 4304.20  10955.   1
  -6  -6   1  20708.  10992.   1
  -6  -6   0 -10026.  11988.   1
  -6  -6  -1 -770.61  10736.   1
  -6  -6  -2 2586.15  11508.   1
  -6  -6  -3 -15458.  12060.   1
  -6  -6  -4 4395.56  12473.   1
  -6  -6  -5 3298.33  12913.   1
  -6  -6  -6 -6894.3  14671.   1
  -6  -6  -7  20341.  15546.   1
  -6  -6  -8 5224.16  15725.   1
  -6  -6  -9  32455.  16549.   1
  -6  -7  10 1078.36  18178.   1
  -6  -7   9 2623.54  15034.   1
  -6  -7   8 -3916.6  15073.   1
  -6  -7   7 -3686.3  15109.   1
  -6  -7   6 8544.96  13167.   1
  -6  -7   5  15860.  13752.   1
  -6  -7   4 3818.59  15062.   1
  -6  -7   3 4392.48  14450.   1
  -6  -7   2 4546.99  11943.   1
  -6  -7   1  17768.  12507.   1
  -6  -7   0  13033.  11666.   1
  -6  -7  -1  18257.  12793.   1
  -6  -7  -2 7107.28  13470.   1
  -6  -7  -3  29641.  14104.   1
  -6  -7  -4  16839.  12945.   1
  -6  -7  -5 1839.18  13802.   1
  -6  -7  -6 7735.95  16136.   1
  -6  -7  -7  20722.  17061.   1
  -6  -8   8 8156.55  17219.   1
  -6  -8   7 -6217.7  20141.   1
  -6  -8   6  25688.  17085.   1
  -6  -8   5 -12499.  16582.   1
  -6  -8   4 2677.41  17094.   1
  -6  -8   3  15972.  13479.   1
  -6  -8   2 6752.70  13062.   1
  -6  -8   1 -10729.  12220.   1
  -6  -8   0 -1222.0  13026.   1
  -6  -8  -1 5331.39  13601.   1
  -6  -8  -2  14153.  14298.   1
  -6  -8  -3 -3118.9  14742.   1
  -6  -8  -4 6595.34  15923.   1
  -6  -8  -5 1999.04  18935.   1
  -6  -9   6 -2034.3  21910.   1
  -6  -9   5 -209.07  21370.   1
  -6  -9   4 -7554.5  20446.   1
  -6  -9   3 -3410.4  15102.   1
  -6  -9   2 -4026.4  14368.   1
  -6  -9   1 2307.23  14027.   1
  -6  -9   0 6958.41  16164.   1
  -6  -9  -1 7892.63  16833.   1
  -6  -9  -2 -2745.0  18093.   1
  -7  12   3  15851.  16207.   1
  -7  12   2  16940.  15518.   1
  -7  12   1  16834.  14527.   1
  -7  12   0 -1247.1  13661.   1
  -7  12  -1  11491.  13380.   1
  -7  12  -2 -351.56  13220.   1
  -7  12  -3 -211.98  12475.   1
  -7  12  -4 4054.75  11218.   1
  -7  12  -5 4642.98  10952.   1
  -7  12  -6  12585.  12538.   1
  -7  11   6  30766.  19915.   1
  -7  11   5 3168.71  16062.   1
  -7  11   4 1413.08  14897.   1
  -7  11   3 7136.48  13816.   1
  -7  11   2  13811.  12224.   1
  -7  11   1 2792.95  11365.   1
  -7  11   0  19742.  11367.   1
  -7  11  -1 -1489.9  10875.   1
  -7  11  -2 5636.49  11245.   1
  -7  11  -3 7870.13  10947.   1
  -7  11  -4  10882.  10700.   1
  -7  11  -5 -2647.7 9437.01   1
  -7  11  -6 4688.61  11068.   1
  -7  11  -7  15993.  10284.   1
  -7  11  -8  15672. 9121.92   1
  -7  10   7  34664.  17261.   1
  -7  10   6  25014.  18848.   1
  -7  10   5  10799.  17571.   1
  -7  10   4 -4010.9  14472.   1
  -7  10   3 6139.10  12586.   1
  -7  10   2 -1404.9  11091.   1
  -7  10   1 1309.21  10836.   1
  -7  10   0  35404.  10575.   1
  -7  10  -1 6620.22 9919.82   1
  -7  10  -2  548.95 9492.84   1
  -7  10  -3   72.34 8746.56   1
  -7  10  -4 -2136.1  13357.   1
  -7  10  -5  19836.  13510.   1
  -7  10  -6  24043.  12923.   1
  -7  10  -7  16196.  13734.   1
  -7  10  -8  18012.  14436.   1
  -7  10  -9  17216.  11474.   1
  -7   9   9 3543.70  16977.   1
  -7   9   8  12977.  14202.   1
  -7   9   7  29632.  14048.   1
  -7   9   6  33878.  12917.   1
  -7   9   5  12175.  12074.   1
  -7   9   4  19026.  12671.   1
  -7   9   3  23879.  12589.   1
  -7   9   2  21606.  12986.   1
  -7   9   1  10777.  12203.   1
  -7   9   0  589.95 9942.33   1
  -7   9  -1  910.91 8864.36   1
  -7   9  -2 -4681.3 9059.86   1
  -7   9  -3 6348.31  10173.   1
  -7   9  -4  22297. 9934.02   1
  -7   9  -5 8626.54  13931.   1
  -7   9  -6  410.35  14700.   1
  -7   9  -7 7532.30  14132.   1
  -7   9  -8 2387.11  11403.   1
  -7   9  -9 -6862.5  12859.   1
  -7   9 -10 4584.18  19921.   1
  -7   8  10 -1060.1  16691.   1
  -7   8   9 -6267.8  15674.   1
  -7   8   8 3564.85  13800.   1
  -7   8   7 4354.53  11190.   1
  -7   8   6 6467.81 9988.05   1
  -7   8   5  39928.  10117.   1
  -7   8   4 6055.68 8726.98   1
  -7   8   3 9186.50 9700.47   1
  -7   8   2 2021.40 9669.85   1
  -7   8   1  11072. 9331.07   1
  -7   8   0 -7311.7  10267.   1
  -7   8  -1  20961. 9840.92   1
  -7   8  -2  53619. 9869.84   1
  -7   8  -3  13252. 9931.73   1
  -7   8  -4  16267.  11146.   1
  -7   8  -5 5543.22  12206.   1
  -7   8  -6 -332.88  10781.   1
  -7   8  -7 6629.02  12312.   1
  -7   8  -8  10190.  10485.   1
  -7   8  -9 1899.37  15270.   1
  -7   8 -10 3242.59  16041.   1
  -7   8 -11 3587.56  17658.   1
  -7   7  11 -6252.3  16180.   1
  -7   7  10 1850.02  15674.   1
  -7   7   9 9120.86  11013.   1
  -7   7   8 7133.26  11726.   1
  -7   7   7  13931. 9628.05   1
  -7   7   6  17761.  10545.   1
  -7   7   5  73156.  10004.   1
  -7   7   4  25025. 8963.31   1
  -7   7   3 8161.99 7560.98   1
  -7   7   2 8251.12 7386.62   1
  -7   7   1 5367.57 8130.96   1
  -7   7   0  29500. 9505.41   1
  -7   7  -1  11970.  10196.   1
  -7   7  -2  41959.  10019.   1
  -7   7  -3  25477.  10194.   1
  -7   7  -4 8835.21  11232.   1
  -7   7  -5  13974.  10871.   1
  -7   7  -6 7984.79  10050.   1
  -7   7  -7 4175.43 8567.23   1
  -7   7  -8 8014.21  10431.   1
  -7   7  -9 -165.82  12889.   1
  -7   7 -10  18553.  14067.   1
  -7   7 -11  12337.  15467.   1
  -7   7 -12  26764.  16396.   1
  -7   6  11  22858.  15513.   1
  -7   6  10 4393.75  14351.   1
  -7   6   9 9938.47 9942.43   1
  -7   6   8 4926.67 9949.89   1
  -7   6   7 -1437.7 9484.69   1
  -7   6   6  12034. 8649.74   1
  -7   6   5 7913.12 7747.84   1
  -7   6   4  11092. 7414.55   1
  -7   6   3 6941.78 7079.09   1
  -7   6   2  17229. 7091.04   1
  -7   6   1  11242. 7291.09   1
  -7   6   0  18837. 7884.66   1
  -7   6  -1  65034. 9780.26   1
  -7   6  -2 163987.  14671.   1
  -7   6  -3  38328. 9515.88   1
  -7   6  -4 114579.  13287.   1
  -7   6  -5  30039. 9668.91   1
  -7   6  -6  17958. 9045.90   1
  -7   6  -7  18824. 7724.38   1
  -7   6  -8 -1638.4 8138.35   1
  -7   6  -9 -5729.7 9516.07   1
  -7   6 -10 -11448.  10497.   1
  -7   6 -11 -6783.2  11548.   1
  -7   6 -12  21859.  17595.   1
  -7   5  12 8098.22  16426.   1
  -7   5  11 6127.51  16007.   1
  -7   5  10  11795.  12768.   1
  -7   5   9  14301.  10370.   1
  -7   5   8  11386. 9539.88   1
  -7   5   7 -3371.6 9356.53   1
  -7   5   6 3303.65 8073.16   1
  -7   5   5  25764. 7860.67   1
  -7   5   4  11159. 7246.49   1
  -7   5   3  14581. 6833.24   1
  -7   5   2  15168. 8056.91   1
  -7   5   1  18746. 8229.62   1
  -7   5   0  47304. 8631.68   1
  -7   5  -1 9563.55 8258.50   1
  -7   5  -2  30465. 6943.72   1
  -7   5  -3  31139. 7766.22   1
  -7   5  -4 3007.36 8136.43   1
  -7   5  -5  37952. 7487.32   1
  -7   5  -6 6877.37 6151.77   1
  -7   5  -7  484.74 6642.53   1
  -7   5  -8  15268. 8081.40   1
  -7   5  -9  14124. 8983.47   1
  -7   5 -10 -496.91  10592.   1
  -7   5 -11 -932.97  12257.   1
  -7   5 -12 8119.73  13769.   1
  -7   4  12 4598.65  15635.   1
  -7   4  11  12339.  12988.   1
  -7   4  10 -3461.3  11071.   1
  -7   4   9  52402.  11128.   1
  -7   4   8  56978.  10367.   1
  -7   4   7  29677. 9374.73   1
  -7   4   6  18238. 8738.78   1
  -7   4   5  10918. 8529.24   1
  -7   4   4 1792.33 7324.14   1
  -7   4   3  12243. 7267.23   1
  -7   4   2 8338.15 8607.24   1
  -7   4   1  41663. 9499.76   1
  -7   4   0 1815.34 8806.83   1
  -7   4  -1 3730.68 7007.54   1
  -7   4  -2  97149.  10612.   1
  -7   4  -3  58518. 8528.78   1
  -7   4  -4  66807. 8763.69   1
  -7   4  -5  38835. 7085.20   1
  -7   4  -6  11303. 6572.72   1
  -7   4  -7  10338. 6899.53   1
  -7   4  -8  13122. 7823.90   1
  -7   4  -9  14361. 8561.84   1
  -7   4 -10 -5284.4  11243.   1
  -7   4 -11 2938.24  13605.   1
  -7   4 -12  10077.  16096.   1
  -7   3  13 -1078.0  15054.   1
  -7   3  12 -2060.7  13308.   1
  -7   3  11 7797.04  12475.   1
  -7   3  10  29605.  10061.   1
  -7   3   9  14085.  10479.   1
  -7   3   8 9846.82 9925.88   1
  -7   3   7 2752.46 9577.77   1
  -7   3   6  29448.  10305.   1
  -7   3   5 -1115.4 8847.01   1
  -7   3   4 5255.89 8051.67   1
  -7   3   3  43724. 8441.06   1
  -7   3   2  47626. 9705.26   1
  -7   3   1  10944. 9314.46   1
  -7   3   0 2163.84 9887.85   1
  -7   3  -1  12011. 8899.23   1
  -7   3  -2  10017. 8839.54   1
  -7   3  -3  54515. 8273.88   1
  -7   3  -4  18602. 6822.39   1
  -7   3  -5  86392. 9651.29   1
  -7   3  -6 3727.92 6873.56   1
  -7   3  -7  33284. 8223.72   1
  -7   3  -8 7955.36 8054.14   1
  -7   3  -9  955.86 9468.07   1
  -7   3 -10 7079.22  10827.   1
  -7   3 -11  13208.  13107.   1
  -7   3 -12 6769.99  15369.   1
  -7   2  13  23575.  14029.   1
  -7   2  12 3914.98  13752.   1
  -7   2  11  19213.  13927.   1
  -7   2  10 -124.09  11061.   1
  -7   2   9  14860.  11176.   1
  -7   2   8  22579.  11255.   1
  -7   2   7  26132.  10957.   1
  -7   2   6  16800. 9940.30   1
  -7   2   5  10419. 9117.75   1
  -7   2   4  27584. 8798.64   1
  -7   2   3  63114.  10182.   1
  -7   2   2  43444.  10679.   1
  -7   2   1  21028. 9950.13   1
  -7   2   0  18094.  10311.   1
  -7   2  -1  14566. 9185.41   1
  -7   2  -2  21259. 8444.20   1
  -7   2  -3  48013. 9333.99   1
  -7   2  -4  92931. 9772.38   1
  -7   2  -5  14480. 7211.20   1
  -7   2  -6  48674. 8513.67   1
  -7   2  -7 5163.91 7401.02   1
  -7   2  -8 5727.13 8578.64   1
  -7   2  -9  10477. 9855.16   1
  -7   2 -10 -3995.1  11124.   1
  -7   2 -11  10474.  13346.   1
  -7   2 -12  16790.  15578.   1
  -7   1  13 5857.69  15124.   1
  -7   1  12  11661.  16671.   1
  -7   1  11 7292.83  13931.   1
  -7   1  10  14289.  11989.   1
  -7   1   9 7632.43  12757.   1
  -7   1   8 2939.77  12314.   1
  -7   1   7 5168.16  10737.   1
  -7   1   6 1401.21  10159.   1
  -7   1   5 9231.19 9519.97   1
  -7   1   4  51793. 9843.56   1
  -7   1   3  17801.  10389.   1
  -7   1   2 2978.00  11228.   1
  -7   1   1  16772.  10130.   1
  -7   1   0  11641.  10270.   1
  -7   1  -1 3626.49 9639.27   1
  -7   1  -2 9267.79 9437.53   1
  -7   1  -3  17712. 8654.24   1
  -7   1  -4  68159. 9874.12   1
  -7   1  -5  22677. 7655.65   1
  -7   1  -6  18217. 8306.85   1
  -7   1  -7  53261. 9616.96   1
  -7   1  -8 1539.76 9184.56   1
  -7   1  -9  601.22  10256.   1
  -7   1 -10  13813.  12403.   1
  -7   1 -11 9612.62  14291.   1
  -7   1 -12 5479.81  16500.   1
  -7   0  13 -794.93  16054.   1
  -7   0  12  11820.  15255.   1
  -7   0  11 -2756.7  13833.   1
  -7   0  10 4555.76  12549.   1
  -7   0   9 7184.24  11934.   1
  -7   0   8 -9764.2  11566.   1
  -7   0   7  32611.  11026.   1
  -7   0   6 3292.41  10198.   1
  -7   0   5  39381.  10109.   1
  -7   0   4 3455.71  10908.   1
  -7   0   3  15293.  12330.   1
  -7   0   2  14876.  11649.   1
  -7   0   1 3257.12  10251.   1
  -7   0   0  23539.  10863.   1
  -7   0  -1 5610.04 9712.44   1
  -7   0  -2  75180.  10905.   1
  -7   0  -3  10002. 8859.48   1
  -7   0  -4  50615. 9529.95   1
  -7   0  -5  22535. 8507.25   1
  -7   0  -6 -6799.1 8975.62   1
  -7   0  -7 -165.77 8596.79   1
  -7   0  -8  33749. 9906.38   1
  -7   0  -9 109134.  15438.   1
  -7   0 -10  19004.  13140.   1
  -7   0 -11  577.53  16035.   1
  -7   0 -12 -20569.  15363.   1
  -7  -1  13  12212.  16464.   1
  -7  -1  12  19904.  15030.   1
  -7  -1  11 -7002.9  13751.   1
  -7  -1  10 3734.08  12200.   1
  -7  -1   9  12199.  11826.   1
  -7  -1   8 -1805.8  11716.   1
  -7  -1   7 1836.93  11264.   1
  -7  -1   6 5583.00 9905.54   1
  -7  -1   5 -3318.1  10494.   1
  -7  -1   4  29096.  11244.   1
  -7  -1   3 5957.12  11589.   1
  -7  -1   2  21680.  11371.   1
  -7  -1   1  19549.  10734.   1
  -7  -1   0  25009.  11266.   1
  -7  -1  -1  15647.  10960.   1
  -7  -1  -2  11476. 9883.09   1
  -7  -1  -3 6029.69  10426.   1
  -7  -1  -4  13982.  10151.   1
  -7  -1  -5  18438. 9544.85   1
  -7  -1  -6  18957.  10080.   1
  -7  -1  -7 4564.38  10459.   1
  -7  -1  -8  61359.  12765.   1
  -7  -1  -9  72348.  13658.   1
  -7  -1 -10 5149.33  14597.   1
  -7  -1 -11 5821.47  14981.   1
  -7  -2  12  16815.  15671.   1
  -7  -2  11 3974.93  14375.   1
  -7  -2  10  994.24  12789.   1
  -7  -2   9  47521.  13227.   1
  -7  -2   8 -8955.7  13070.   1
  -7  -2   7 6672.00  10699.   1
  -7  -2   6 3676.09  10287.   1
  -7  -2   5  45941.  11185.   1
  -7  -2   4  22333.  11701.   1
  -7  -2   3  13435.  10495.   1
  -7  -2   2  314.59  10777.   1
  -7  -2   1  24219.  10769.   1
  -7  -2   0  24346.  12344.   1
  -7  -2  -1  16585.  10458.   1
  -7  -2  -2  13250. 9601.53   1
  -7  -2  -3 7411.15  10689.   1
  -7  -2  -4 1461.24  11094.   1
  -7  -2  -5 3172.09  11141.   1
  -7  -2  -6 -3724.4  10677.   1
  -7  -2  -7 9788.02  11448.   1
  -7  -2  -8  13869.  13797.   1
  -7  -2  -9 1682.50  13298.   1
  -7  -2 -10  16512.  14774.   1
  -7  -2 -11 -2210.8  15333.   1
  -7  -3  12  22628.  15332.   1
  -7  -3  11  10754.  15211.   1
  -7  -3  10 7784.90  14034.   1
  -7  -3   9  48550.  13557.   1
  -7  -3   8  13866.  12623.   1
  -7  -3   7  11766.  11433.   1
  -7  -3   6  14750.  11904.   1
  -7  -3   5 6778.87  11194.   1
  -7  -3   4  15727.  10561.   1
  -7  -3   3  16545.  10692.   1
  -7  -3   2  12597.  10471.   1
  -7  -3   1  55848.  12721.   1
  -7  -3   0 -7056.8  10550.   1
  -7  -3  -1 5504.42  10477.   1
  -7  -3  -2 -3187.5  10801.   1
  -7  -3  -3  22162.  11844.   1
  -7  -3  -4  16373.  11812.   1
  -7  -3  -5 -940.76  13107.   1
  -7  -3  -6  25910.  13943.   1
  -7  -3  -7  23522.  14318.   1
  -7  -3  -8 9852.67  16526.   1
  -7  -3  -9  27110.  16582.   1
  -7  -3 -10  11938.  16859.   1
  -7  -4  11  24441.  15540.   1
  -7  -4  10  13168.  14213.   1
  -7  -4   9  14178.  13189.   1
  -7  -4   8 3380.87  13234.   1
  -7  -4   7  10448.  14182.   1
  -7  -4   6 -6348.2  13987.   1
  -7  -4   5 -4465.5  11064.   1
  -7  -4   4 7230.49  11091.   1
  -7  -4   3  80301.  12058.   1
  -7  -4   2  57186.  11857.   1
  -7  -4   1 -2094.4  11825.   1
  -7  -4   0  28054.  10850.   1
  -7  -4  -1 4073.75  10842.   1
  -7  -4  -2  11093.  11370.   1
  -7  -4  -3 8737.66  11502.   1
  -7  -4  -4 -5293.9  12294.   1
  -7  -4  -5 2406.57  13816.   1
  -7  -4  -6 1397.41  14820.   1
  -7  -4  -7 -2859.9  16397.   1
  -7  -4  -8 -2785.7  16534.   1
  -7  -4  -9  16920.  17140.   1
  -7  -5  10 7490.03  14538.   1
  -7  -5   9 7562.06  13883.   1
  -7  -5   8  21209.  15317.   1
  -7  -5   7 -2909.2  15919.   1
  -7  -5   6  13265.  13696.   1
  -7  -5   5 9398.92  12028.   1
  -7  -5   4 -3513.4  11837.   1
  -7  -5   3  32500.  12036.   1
  -7  -5   2  13864.  14120.   1
  -7  -5   1 9973.87  11765.   1
  -7  -5   0  18849.  11797.   1
  -7  -5  -1 5202.15  11475.   1
  -7  -5  -2 -250.59  11434.   1
  -7  -5  -3  19248.  12114.   1
  -7  -5  -4 6627.17  14049.   1
  -7  -5  -5  21284.  16158.   1
  -7  -5  -6 -4331.4  15805.   1
  -7  -5  -7 -6678.6  17792.   1
  -7  -5  -8 3591.08  18875.   1
  -7  -6   9 8087.85  15305.   1
  -7  -6   8  29055.  19691.   1
  -7  -6   7 9821.16  17016.   1
  -7  -6   6 -8670.5  15239.   1
  -7  -6   5 5964.05  12518.   1
  -7  -6   4  19062.  14275.   1
  -7  -6   3  30350.  15188.   1
  -7  -6   2 7943.32  13822.   1
  -7  -6   1 7534.10  12328.   1
  -7  -6   0 9169.94  12496.   1
  -7  -6  -1 2872.51  12930.   1
  -7  -6  -2  14448.  12144.   1
  -7  -6  -3  12091.  13797.   1
  -7  -6  -4 -2455.5  14961.   1
  -7  -6  -5 -7282.8  13592.   1
  -7  -6  -6 -8906.0  15946.   1
  -7  -6  -7  10999.  18348.   1
  -7  -7   8 -1985.6  17106.   1
  -7  -7   7 -4302.0  17584.   1
  -7  -7   6  19213.  16253.   1
  -7  -7   5  23813.  16717.   1
  -7  -7   4 7726.13  16304.   1
  -7  -7   3 1417.93  16476.   1
  -7  -7   2  11649.  13309.   1
  -7  -7   1 3443.02  12744.   1
  -7  -7   0 -2609.2  14250.   1
  -7  -7  -1 4651.09  13027.   1
  -7  -7  -2 9348.78  13856.   1
  -7  -7  -3 -15504.  16295.   1
  -7  -7  -4 9074.73  16372.   1
  -7  -7  -5 2674.90  18381.   1
  -7  -8   5 -8857.0  23429.   1
  -7  -8   4 -12455.  21367.   1
  -7  -8   3 -17198.  17136.   1
  -7  -8   2  31170.  15933.   1
  -7  -8   1 -5350.7  13912.   1
  -7  -8   0  15238.  14516.   1
  -7  -8  -1 -12242.  15594.   1
  -7  -8  -2 7251.95  18429.   1
  -8  12   0 9376.26  15188.   1
  -8  12  -1 8980.36  14125.   1
  -8  12  -2 -3926.1  12821.   1
  -8  11   4  14236.  21115.   1
  -8  11   3 -3287.6  16643.   1
  -8  11   2 -8097.2  16610.   1
  -8  11   1  17360.  16521.   1
  -8  11   0 -4384.1  13373.   1
  -8  11  -1 -4195.7  12030.   1
  -8  11  -2 -12300.  12486.   1
  -8  11  -3  10616.  10561.   1
  -8  11  -4  11992.  11548.   1
  -8  11  -5 -2068.9  14816.   1
  -8  11  -6 3360.50  15589.   1
  -8  10   6 4593.25  17121.   1
  -8  10   5 1007.57  16199.   1
  -8  10   4  798.77  16539.   1
  -8  10   3 -3316.2  14903.   1
  -8  10   2  14288.  14376.   1
  -8  10   1  11231.  13070.   1
  -8  10   0 8085.91  12542.   1
  -8  10  -1  12964.  11757.   1
  -8  10  -2 -1772.3  10388.   1
  -8  10  -3 -8911.3 9935.69   1
  -8  10  -4 1107.32  14167.   1
  -8  10  -5  10983.  16405.   1
  -8  10  -6  20129.  14381.   1
  -8  10  -7  32397.  14633.   1
  -8  10  -8  38443.  16503.   1
  -8   9   8 2256.88  15748.   1
  -8   9   7  29944.  14519.   1
  -8   9   6  38183.  15941.   1
  -8   9   5  19257.  13613.   1
  -8   9   4 -2642.6  12000.   1
  -8   9   3 6791.94  11833.   1
  -8   9   2 -14312.  12632.   1
  -8   9   1  10146.  10926.   1
  -8   9   0 -8621.7  12605.   1
  -8   9  -1  28954.  12129.   1
  -8   9  -2  685.11  10411.   1
  -8   9  -3  205.95  11281.   1
  -8   9  -4 3938.90  12381.   1
  -8   9  -5  15017.  13677.   1
  -8   9  -6 7295.60  14410.   1
  -8   9  -7  33246.  12368.   1
  -8   9  -8  28196.  14479.   1
  -8   9  -9 -2574.6  17950.   1
  -8   8   9 -11093.  17897.   1
  -8   8   8  13030.  15956.   1
  -8   8   7  19812.  16354.   1
  -8   8   6  13170.  12457.   1
  -8   8   5  10057.  10031.   1
  -8   8   4  34113.  11184.   1
  -8   8   3 2653.22  11342.   1
  -8   8   2  372.84  10664.   1
  -8   8   1 6527.84  11371.   1
  -8   8   0  27335.  10478.   1
  -8   8  -1  21786.  10225.   1
  -8   8  -2  10087.  11626.   1
  -8   8  -3  24895.  12047.   1
  -8   8  -4 -591.38  13210.   1
  -8   8  -5  529.39  13559.   1
  -8   8  -6 7071.10  11377.   1
  -8   8  -7  11881.  12364.   1
  -8   8  -8 8406.04  12514.   1
  -8   8  -9 4826.70  14051.   1
  -8   8 -10 -6126.8  13899.   1
  -8   7  10 -10311.  21113.   1
  -8   7   9  16890.  14333.   1
  -8   7   8 -1260.3  13557.   1
  -8   7   7  23074.  10958.   1
  -8   7   6 9438.47  10196.   1
  -8   7   5  14883. 9692.94   1
  -8   7   4  32560. 9288.49   1
  -8   7   3  15966. 9368.25   1
  -8   7   2  30960.  10720.   1
  -8   7   1  388.63 9196.78   1
  -8   7   0 2342.96 9679.29   1
  -8   7  -1 2460.42 9492.42   1
  -8   7  -2  71447.  10568.   1
  -8   7  -3  59801.  11951.   1
  -8   7  -4 6240.53  11478.   1
  -8   7  -5 5946.52  11250.   1
  -8   7  -6 8134.60  10777.   1
  -8   7  -7 3600.08 8345.87   1
  -8   7  -8 -2661.0 9607.67   1
  -8   7  -9  27916.  13043.   1
  -8   7 -10 8445.16  11216.   1
  -8   6  10 5156.57  14385.   1
  -8   6   9  12466.  12501.   1
  -8   6   8 1529.27  11213.   1
  -8   6   7  831.22  10150.   1
  -8   6   6  12167. 9357.66   1
  -8   6   5  14635.  10006.   1
  -8   6   4  18677. 9030.90   1
  -8   6   3  11649. 9794.57   1
  -8   6   2 1446.61  10230.   1
  -8   6   1 1294.51  10797.   1
  -8   6   0 -2128.6 9172.78   1
  -8   6  -1  97159.  12293.   1
  -8   6  -2 141682.  14247.   1
  -8   6  -3 4435.67 8969.06   1
  -8   6  -4 1535.45 8991.49   1
  -8   6  -5  10609. 9745.29   1
  -8   6  -6 1791.87 8598.79   1
  -8   6  -7  15352. 7835.14   1
  -8   6  -8  24362. 9680.73   1
  -8   6  -9 4020.62  10746.   1
  -8   6 -10 -6522.1  12484.   1
  -8   6 -11  10281.  13422.   1
  -8   5  11 2524.66  14527.   1
  -8   5  10  13256.  11972.   1
  -8   5   9 -4520.7  11977.   1
  -8   5   8  20171.  10086.   1
  -8   5   7 4165.03  10180.   1
  -8   5   6 3878.55 9826.91   1
  -8   5   5  20629. 9382.02   1
  -8   5   4  20956. 8931.51   1
  -8   5   3  11141.  10141.   1
  -8   5   2 -3695.9  10324.   1
  -8   5   1  13045. 9719.41   1
  -8   5   0  25361.  10236.   1
  -8   5  -1  53581.  10667.   1
  -8   5  -2 7760.35 8248.58   1
  -8   5  -3 -1556.9 7878.29   1
  -8   5  -4 9004.11 8583.02   1
  -8   5  -5 -1576.8 6628.46   1
  -8   5  -6 5940.91 7675.59   1
  -8   5  -7  16989. 7975.09   1
  -8   5  -8  28963.  10242.   1
  -8   5  -9 -4547.3  11217.   1
  -8   5 -10 9847.55  11726.   1
  -8   5 -11 -10466.  13521.   1
  -8   4  11 2492.62  12935.   1
  -8   4  10 9865.12  12658.   1
  -8   4   9 8517.99  12206.   1
  -8   4   8  40950.  11418.   1
  -8   4   7  437.69  10540.   1
  -8   4   6  14589.  10718.   1
  -8   4   5 9061.30  10330.   1
  -8   4   4  221.14 9976.50   1
  -8   4   3  14378. 9104.92   1
  -8   4   2 3529.87  10563.   1
  -8   4   1  13560.  10779.   1
  -8   4   0 4515.09  10275.   1
  -8   4  -1  549.41 9681.82   1
  -8   4  -2 -823.04 8995.15   1
  -8   4  -3  322.86 8484.29   1
  -8   4  -4 2147.25 6952.63   1
  -8   4  -5 7531.68 8638.64   1
  -8   4  -6  14392. 8184.45   1
  -8   4  -7  11644. 8001.92   1
  -8   4  -8  10357. 9407.24   1
  -8   4  -9 -2930.9  10765.   1
  -8   4 -10  452.89  11862.   1
  -8   4 -11 3163.21  13359.   1
  -8   3  11 -7316.8  13882.   1
  -8   3  10  16089.  13019.   1
  -8   3   9  32004.  12308.   1
  -8   3   8 -8621.5  12432.   1
  -8   3   7  16498.  12106.   1
  -8   3   6 -6664.6  11510.   1
  -8   3   5 9842.25  10484.   1
  -8   3   4 4228.05 9415.31   1
  -8   3   3  13862. 9941.00   1
  -8   3   2  12922.  10654.   1
  -8   3   1  14294. 9801.39   1
  -8   3   0 7931.48 9715.22   1
  -8   3  -1  428.03 9411.57   1
  -8   3  -2  12345. 9752.80   1
  -8   3  -3 -5781.6 9091.34   1
  -8   3  -4  13380. 8963.19   1
  -8   3  -5  17135. 8719.27   1
  -8   3  -6 -8313.2 8464.47   1
  -8   3  -7  23508. 8570.34   1
  -8   3  -8 4303.58 9147.29   1
  -8   3  -9 7609.37  10888.   1
  -8   3 -10 4217.63  12687.   1
  -8   3 -11  25441.  16048.   1
  -8   2  12  10103.  15032.   1
  -8   2  11 -198.92  14262.   1
  -8   2  10  48928.  14138.   1
  -8   2   9 6378.14  12576.   1
  -8   2   8  16372.  12998.   1
  -8   2   7  11297.  12966.   1
  -8   2   6 8594.14  11932.   1
  -8   2   5 8163.20  10503.   1
  -8   2   4 4729.20 9952.94   1
  -8   2   3  45491.  11359.   1
  -8   2   2  25114.  11298.   1
  -8   2   1  10557. 9986.06   1
  -8   2   0 9712.44  10649.   1
  -8   2  -1  13345.  10533.   1
  -8   2  -2 3845.60 9132.13   1
  -8   2  -3 7310.90  10563.   1
  -8   2  -4 4612.53 9246.14   1
  -8   2  -5  14805. 8859.95   1
  -8   2  -6 3655.90 8068.81   1
  -8   2  -7  11541. 8915.03   1
  -8   2  -8 -1898.0 9683.68   1
  -8   2  -9 4728.60  11308.   1
  -8   2 -10  684.25  13504.   1
  -8   2 -11 -248.61  15199.   1
  -8   1  12  772.28  15128.   1
  -8   1  11 6137.80  15316.   1
  -8   1  10 3953.26  14453.   1
  -8   1   9  13582.  13390.   1
  -8   1   8 -7896.9  13912.   1
  -8   1   7 9340.86  12718.   1
  -8   1   6  25874.  12058.   1
  -8   1   5 -1902.3  10974.   1
  -8   1   4  44386.  11421.   1
  -8   1   3 2525.03  11561.   1
  -8   1   2  15575.  11467.   1
  -8   1   1  11504.  10432.   1
  -8   1   0 -1036.6  10542.   1
  -8   1  -1  11236. 9944.34   1
  -8   1  -2 -6311.5  10332.   1
  -8   1  -3 8325.28 9634.41   1
  -8   1  -4  21347. 9538.66   1
  -8   1  -5 2023.64 9364.08   1
  -8   1  -6  538.40 8763.69   1
  -8   1  -7 9431.59 9591.46   1
  -8   1  -8 9292.25  10909.   1
  -8   1  -9 -8185.6  12916.   1
  -8   1 -10 -732.87  14509.   1
  -8   1 -11  14869.  16697.   1
  -8   0  11  711.03  14747.   1
  -8   0  10 -5811.2  13984.   1
  -8   0   9 1388.14  13689.   1
  -8   0   8  16136.  13727.   1
  -8   0   7 -2755.1  12572.   1
  -8   0   6  16339.  12201.   1
  -8   0   5 -1937.4  11509.   1
  -8   0   4  35874.  11997.   1
  -8   0   3 -1410.1  11481.   1
  -8   0   2 6588.35  11526.   1
  -8   0   1 -2539.9  11832.   1
  -8   0   0 7383.78  12023.   1
  -8   0  -1 3289.24 9917.13   1
  -8   0  -2  18308.  11169.   1
  -8   0  -3 -5345.4  10735.   1
  -8   0  -4 7376.95  10305.   1
  -8   0  -5 5789.33 9853.07   1
  -8   0  -6  22926.  10345.   1
  -8   0  -7  280.58  11439.   1
  -8   0  -8  31325.  12211.   1
  -8   0  -9 5594.44  13753.   1
  -8   0 -10 -12486.  15211.   1
  -8  -1  11 -10996.  16191.   1
  -8  -1  10 3421.23  14338.   1
  -8  -1   9   85.27  13290.   1
  -8  -1   8 9133.27  14056.   1
  -8  -1   7 -1004.9  13211.   1
  -8  -1   6 8542.82  12327.   1
  -8  -1   5 4120.29  14353.   1
  -8  -1   4  20973.  13129.   1
  -8  -1   3 9933.35  12731.   1
  -8  -1   2 -3881.9  10349.   1
  -8  -1   1 5154.19  10412.   1
  -8  -1   0 -5722.0  10642.   1
  -8  -1  -1  18978.  13083.   1
  -8  -1  -2  22439.  11773.   1
  -8  -1  -3 6416.22  11417.   1
  -8  -1  -4 2067.84  11708.   1
  -8  -1  -5  16278.  10922.   1
  -8  -1  -6 3418.40  11644.   1
  -8  -1  -7  22600.  12843.   1
  -8  -1  -8  16754.  14957.   1
  -8  -1  -9 -8949.4  14468.   1
  -8  -1 -10 8242.58  17295.   1
  -8  -2  11 6281.08  17658.   1
  -8  -2  10  30582.  14543.   1
  -8  -2   9 1206.12  14656.   1
  -8  -2   8  17831.  13437.   1
  -8  -2   7  11818.  13869.   1
  -8  -2   6 -5329.7  12945.   1
  -8  -2   5 -5398.0  14025.   1
  -8  -2   4  27157.  13240.   1
  -8  -2   3  10721.  12118.   1
  -8  -2   2 1311.23  11764.   1
  -8  -2   1 -397.02  11585.   1
  -8  -2   0  31450.  13228.   1
  -8  -2  -1 7294.52  10945.   1
  -8  -2  -2 5278.55  10986.   1
  -8  -2  -3 5147.87  10871.   1
  -8  -2  -4  18311.  12198.   1
  -8  -2  -5 -2790.6  12586.   1
  -8  -2  -6  10439.  13139.   1
  -8  -2  -7  34188.  16390.   1
  -8  -2  -8  18176.  17185.   1
  -8  -2  -9  18070.  18136.   1
  -8  -3  10  20955.  15105.   1
  -8  -3   9  21958.  15516.   1
  -8  -3   8  17860.  14142.   1
  -8  -3   7 3731.32  12824.   1
  -8  -3   6  274.21  13365.   1
  -8  -3   5  11667.  14209.   1
  -8  -3   4 2382.78  12009.   1
  -8  -3   3  13223.  13483.   1
  -8  -3   2  28733.  12218.   1
  -8  -3   1 6772.04  12229.   1
  -8  -3   0  -15.80  14079.   1
  -8  -3  -1 -14519.  12660.   1
  -8  -3  -2  17197.  12560.   1
  -8  -3  -3  13047.  12152.   1
  -8  -3  -4  14618.  12768.   1
  -8  -3  -5 -1447.2  14484.   1
  -8  -3  -6 5157.33  15978.   1
  -8  -3  -7  18871.  17556.   1
  -8  -3  -8 3563.30  19120.   1
  -8  -4   9  16891.  15929.   1
  -8  -4   8  24358.  14151.   1
  -8  -4   7 -5036.2  14646.   1
  -8  -4   6  10961.  15235.   1
  -8  -4   5  446.86  12703.   1
  -8  -4   4 7170.28  13418.   1
  -8  -4   3  19079.  11984.   1
  -8  -4   2  37542.  13143.   1
  -8  -4   1 -2285.5  14300.   1
  -8  -4   0 4702.97  12605.   1
  -8  -4  -1  20982.  12771.   1
  -8  -4  -2 5976.09  13008.   1
  -8  -4  -3 3933.82  13100.   1
  -8  -4  -4  18632.  14055.   1
  -8  -4  -5 2374.76  15385.   1
  -8  -4  -6  15654.  17154.   1
  -8  -4  -7  39214.  20606.   1
  -8  -5   8 -6511.2  15582.   1
  -8  -5   7  12110.  17744.   1
  -8  -5   6 9739.18  15280.   1
  -8  -5   5  11965.  14549.   1
  -8  -5   4 -8636.2  15406.   1
  -8  -5   3 1555.99  14002.   1
  -8  -5   2  13559.  16062.   1
  -8  -5   1  11982.  14508.   1
  -8  -5   0 3407.18  13282.   1
  -8  -5  -1 -3060.0  13664.   1
  -8  -5  -2 -3202.6  12729.   1
  -8  -5  -3 8855.13  13529.   1
  -8  -5  -4 9393.74  15402.   1
  -8  -5  -5  19651.  19056.   1
  -8  -5  -6  10936.  19367.   1
  -8  -6   7 6579.35  18361.   1
  -8  -6   6 4532.07  15845.   1
  -8  -6   5 6064.17  18366.   1
  -8  -6   4  22539.  15994.   1
  -8  -6   3 6915.12  16881.   1
  -8  -6   2  33041.  18631.   1
  -8  -6   1 7329.26  14164.   1
  -8  -6   0 9735.20  13878.   1
  -8  -6  -1  12743.  13902.   1
  -8  -6  -2 4365.22  14326.   1
  -8  -6  -3  13705.  14574.   1
  -8  -6  -4 -5785.1  17664.   1
  -8  -7   3 -8541.9  22587.   1
  -8  -7   2 -1881.7  18229.   1
  -8  -7   1 -6011.3  16068.   1
  -8  -7   0 -1624.3  15614.   1
  -9  11   0  22164.  15557.   1
  -9  11  -1 -339.71  15778.   1
  -9  11  -2 1512.90  12856.   1
  -9  10   4 -8371.9  15412.   1
  -9  10   3 -11365.  15738.   1
  -9  10   2  16096.  16044.   1
  -9  10   1 8479.31  14306.   1
  -9  10   0  14408.  14934.   1
  -9  10  -1 8957.23  14997.   1
  -9  10  -2 9418.50  13370.   1
  -9  10  -3 5939.30  13024.   1
  -9  10  -4 -6501.2  13385.   1
  -9  10  -5 -275.83  14488.   1
  -9   9   6 4610.34  16587.   1
  -9   9   5 6538.19  15365.   1
  -9   9   4 5557.48  15325.   1
  -9   9   3 5459.11  15008.   1
  -9   9   2  12017.  13253.   1
  -9   9   1 8369.04  14537.   1
  -9   9   0  20411.  12928.   1
  -9   9  -1  25523.  13439.   1
  -9   9  -2 5966.23  10990.   1
  -9   9  -3 5071.56  12917.   1
  -9   9  -4  25320.  15926.   1
  -9   9  -5  13003.  15673.   1
  -9   9  -6  32450.  15661.   1
  -9   9  -7  10386.  14340.   1
  -9   8   7 2944.28  15913.   1
  -9   8   6  19457.  13261.   1
  -9   8   5  13172.  12303.   1
  -9   8   4 8339.86  12209.   1
  -9   8   3 2545.41  12629.   1
  -9   8   2 -3540.5  13235.   1
  -9   8   1  11008.  12534.   1
  -9   8   0  13371.  12298.   1
  -9   8  -1  11061.  12227.   1
  -9   8  -2  16861.  12491.   1
  -9   8  -3  592.44  14718.   1
  -9   8  -4 3849.77  13686.   1
  -9   8  -5 9159.70  13850.   1
  -9   8  -6 7012.19  13938.   1
  -9   8  -7  11762.  11871.   1
  -9   8  -8  11930.  12181.   1
  -9   7   8 -477.81  15278.   1
  -9   7   7 -859.30  13703.   1
  -9   7   6  22790.  12074.   1
  -9   7   5  47329.  12109.   1
  -9   7   4  16461.  10853.   1
  -9   7   3  12113.  14759.   1
  -9   7   2 2937.34  12140.   1
  -9   7   1  17156.  13321.   1
  -9   7   0 8854.07  12152.   1
  -9   7  -1  769.70  12875.   1
  -9   7  -2 7503.64  12835.   1
  -9   7  -3  17854.  11147.   1
  -9   7  -4  18888.  11684.   1
  -9   7  -5 6002.13  11542.   1
  -9   7  -6  18049.  11742.   1
  -9   7  -7  15605.  10563.   1
  -9   7  -8 -5101.1  10492.   1
  -9   7  -9 4231.70  10789.   1
  -9   6   9 -1962.2  14830.   1
  -9   6   8 3922.16  12886.   1
  -9   6   7  10407.  13528.   1
  -9   6   6  12093.  11710.   1
  -9   6   5  46742.  12351.   1
  -9   6   4  11047.  10783.   1
  -9   6   3 3319.34  13099.   1
  -9   6   2 6280.29  13629.   1
  -9   6   1 4660.72  12525.   1
  -9   6   0 7552.34  13034.   1
  -9   6  -1  14732.  12167.   1
  -9   6  -2  50276.  11817.   1
  -9   6  -3 -210.20  10494.   1
  -9   6  -4 5162.86 9920.60   1
  -9   6  -5  13666.  10745.   1
  -9   6  -6 -7562.3 8855.84   1
  -9   6  -7 7125.71 9145.03   1
  -9   6  -8  16460.  10975.   1
  -9   6  -9  411.62  10816.   1
  -9   5   9  12709.  13759.   1
  -9   5   8 3899.54  12933.   1
  -9   5   7  11539.  13717.   1
  -9   5   6 3029.45  12814.   1
  -9   5   5 -7728.4  12930.   1
  -9   5   4 8665.57  12168.   1
  -9   5   3  23025.  12182.   1
  -9   5   2 4429.79  13040.   1
  -9   5   1  11693.  12933.   1
  -9   5   0  30298.  12474.   1
  -9   5  -1  68629.  13629.   1
  -9   5  -2  12758. 9344.59   1
  -9   5  -3  12303. 9401.58   1
  -9   5  -4 3055.04  10250.   1
  -9   5  -5 -3885.5 9030.31   1
  -9   5  -6 -1574.9 8912.38   1
  -9   5  -7  14776.  10336.   1
  -9   5  -8 2510.14  10464.   1
  -9   5  -9 -5221.7  11629.   1
  -9   4  10 9082.89  13414.   1
  -9   4   9 4308.37  13805.   1
  -9   4   8 -7531.4  14974.   1
  -9   4   7 5547.89  15306.   1
  -9   4   6 -2230.3  13931.   1
  -9   4   5 9404.66  12681.   1
  -9   4   4  11665.  11973.   1
  -9   4   3 1923.92  12543.   1
  -9   4   2 9134.51  13270.   1
  -9   4   1  11533.  11349.   1
  -9   4   0  56620.  13337.   1
  -9   4  -1  12022.  11305.   1
  -9   4  -2 -674.38  11013.   1
  -9   4  -3 3147.30 9522.41   1
  -9   4  -4 -622.89 9345.36   1
  -9   4  -5 -162.05 9070.77   1
  -9   4  -6 1997.42 9568.98   1
  -9   4  -7 -7648.5  10250.   1
  -9   4  -8  10335.  10906.   1
  -9   4  -9 -1925.3  12461.   1
  -9   3  10 -395.54  15184.   1
  -9   3   9  22153.  16807.   1
  -9   3   8 4401.51  14598.   1
  -9   3   7 -4415.9  13077.   1
  -9   3   6   -0.19  12966.   1
  -9   3   5 -3334.3  12892.   1
  -9   3   4 7229.89  13258.   1
  -9   3   3 -2118.0  13548.   1
  -9   3   2  27385.  13639.   1
  -9   3   1  27238.  12365.   1
  -9   3   0  21778.  12232.   1
  -9   3  -1 -4080.6  11329.   1
  -9   3  -2 2652.92  11134.   1
  -9   3  -3 -893.37 9236.24   1
  -9   3  -4  29977.  11263.   1
  -9   3  -5 -3615.9 9738.48   1
  -9   3  -6 9729.96  10693.   1
  -9   3  -7 -2338.1  10066.   1
  -9   3  -8 1345.40  11302.   1
  -9   3  -9  10309.  12385.   1
  -9   2  10 -11608.  16617.   1
  -9   2   9 6331.01  16219.   1
  -9   2   8 -523.67  15447.   1
  -9   2   7  11458.  13588.   1
  -9   2   6 2436.81  13523.   1
  -9   2   5 3041.08  13048.   1
  -9   2   4  16361.  15059.   1
  -9   2   3 9498.30  13508.   1
  -9   2   2 -5626.6  13791.   1
  -9   2   1  13572.  12746.   1
  -9   2   0 -5188.5  13046.   1
  -9   2  -1 4034.94  12317.   1
  -9   2  -2 9736.69  10134.   1
  -9   2  -3  10832.  11923.   1
  -9   2  -4 -7270.0  11249.   1
  -9   2  -5 3268.52  10722.   1
  -9   2  -6  18061.  10807.   1
  -9   2  -7 -348.80  10188.   1
  -9   2  -8  14033.  12297.   1
  -9   2  -9 7735.67  13492.   1
  -9   1  10  492.20  16125.   1
  -9   1   9  10624.  16665.   1
  -9   1   8  12611.  14658.   1
  -9   1   7  10761.  14831.   1
  -9   1   6 5846.21  14255.   1
  -9   1   5  506.39  13522.   1
  -9   1   4  44928.  15217.   1
  -9   1   3  28640.  14523.   1
  -9   1   2 6829.34  14596.   1
  -9   1   1  13323.  12177.   1
  -9   1   0 6318.58  11480.   1
  -9   1  -1 -5412.2  10301.   1
  -9   1  -2 6072.51  10775.   1
  -9   1  -3 9279.05  11262.   1
  -9   1  -4 8830.16  10653.   1
  -9   1  -5 3759.44  11013.   1
  -9   1  -6 -9134.4  11072.   1
  -9   1  -7 2785.56  11463.   1
  -9   1  -8 6901.00  12369.   1
  -9   1  -9 -3358.7  15131.   1
  -9   0  10 -762.30  16187.   1
  -9   0   9 -18661.  16543.   1
  -9   0   8 -10366.  15021.   1
  -9   0   7  13519.  14124.   1
  -9   0   6 5503.35  14679.   1
  -9   0   5  27520.  14594.   1
  -9   0   4 -2674.0  16296.   1
  -9   0   3  23236.  15658.   1
  -9   0   2 8624.13  14140.   1
  -9   0   1  30842.  12582.   1
  -9   0   0  21971.  12828.   1
  -9   0  -1 1716.41  11743.   1
  -9   0  -2  12265.  14145.   1
  -9   0  -3  23072.  11563.   1
  -9   0  -4 2510.34  10942.   1
  -9   0  -5 4185.14  11890.   1
  -9   0  -6 6562.61  11552.   1
  -9   0  -7  28271.  13782.   1
  -9   0  -8 7625.20  14814.   1
  -9  -1   9 -10389.  15190.   1
  -9  -1   8 5713.86  15698.   1
  -9  -1   7  28382.  13802.   1
  -9  -1   6 -1522.4  15919.   1
  -9  -1   5 4768.54  14782.   1
  -9  -1   4  13581.  16938.   1
  -9  -1   3 1255.59  17057.   1
  -9  -1   2 4749.59  12059.   1
  -9  -1   1 -1283.8  12364.   1
  -9  -1   0 -5400.1  13594.   1
  -9  -1  -1 -3850.8  15216.   1
  -9  -1  -2  23289.  13304.   1
  -9  -1  -3  13770.  13058.   1
  -9  -1  -4  19693.  12141.   1
  -9  -1  -5  20393.  12301.   1
  -9  -1  -6  17762.  12484.   1
  -9  -1  -7  12678.  15714.   1
  -9  -1  -8  28273.  17327.   1
  -9  -2   9  22309.  15516.   1
  -9  -2   8 8128.57  16620.   1
  -9  -2   7  20474.  14405.   1
  -9  -2   6 -5737.8  17084.   1
  -9  -2   5 4593.19  15854.   1
  -9  -2   4 -8446.8  16912.   1
  -9  -2   3 -1779.8  13728.   1
  -9  -2   2  15554.  13557.   1
  -9  -2   1  13905.  14041.   1
  -9  -2   0 7843.58  14573.   1
  -9  -2  -1 3716.22  13905.   1
  -9  -2  -2 -3797.6  12005.   1
  -9  -2  -3  14860.  11940.   1
  -9  -2  -4  10392.  12832.   1
  -9  -2  -5 1338.13  15033.   1
  -9  -2  -6  11974.  15289.   1
  -9  -2  -7  13467.  17156.   1
  -9  -3   8 1103.59  15117.   1
  -9  -3   7 5580.90  16283.   1
  -9  -3   6  14840.  17725.   1
  -9  -3   5 9908.90  15842.   1
  -9  -3   4  16604.  13533.   1
  -9  -3   3 8339.98  14095.   1
  -9  -3   2  12248.  13757.   1
  -9  -3   1 -9147.0  14523.   1
  -9  -3   0 6146.22  17323.   1
  -9  -3  -1 -3852.4  13913.   1
  -9  -3  -2 9499.60  14270.   1
  -9  -3  -3 4561.62  13261.   1
  -9  -3  -4  16483.  13860.   1
  -9  -3  -5  17036.  15910.   1
  -9  -3  -6 -6722.5  17008.   1
  -9  -4   7  33997.  18359.   1
  -9  -4   6 -3807.5  17887.   1
  -9  -4   5  14684.  17034.   1
  -9  -4   4 7782.82  13797.   1
  -9  -4   3 -13780.  14164.   1
  -9  -4   2 -8082.9  16820.   1
  -9  -4   1 4580.02  17610.   1
  -9  -4   0 -9027.2  14898.   1
  -9  -4  -1 -8766.6  14728.   1
  -9  -4  -2  11768.  14667.   1
  -9  -4  -3  10746.  14987.   1
  -9  -4  -4  13470.  15533.   1
  -9  -5   4  26667.  15780.   1
  -9  -5   3  14941.  16905.   1
  -9  -5   2  14990.  20477.   1
  -9  -5   1 -3683.5  19108.   1
  -9  -5   0 5409.16  15841.   1
  -9  -5  -1 9625.81  16273.   1
  -9  -5  -2 -949.29  15739.   1
 -10   9   2  -57.93  16633.   1
 -10   9   1 -1461.7  15086.   1
 -10   9   0 -1113.8  15967.   1
 -10   9  -1  19290.  15822.   1
 -10   9  -2  11302.  14903.   1
 -10   9  -3 6309.67  14176.   1
 -10   8   4 -3381.3  15695.   1
 -10   8   3 -6158.0  16373.   1
 -10   8   2 1136.44  15938.   1
 -10   8   1 -1005.8  16073.   1
 -10   8   0  10060.  16159.   1
 -10   8  -1  24076.  15770.   1
 -10   8  -2  16691.  15448.   1
 -10   8  -3 -2302.0  14660.   1
 -10   8  -4 -2243.4  14869.   1
 -10   8  -5  31753.  14125.   1
 -10   7   6 -16111.  17027.   1
 -10   7   5  17297.  15852.   1
 -10   7   4  11621.  15709.   1
 -10   7   3  15110.  16117.   1
 -10   7   2  19944.  16457.   1
 -10   7   1  11874.  15915.   1
 -10   7   0  14641.  15567.   1
 -10   7  -1 7500.97  16085.   1
 -10   7  -2 -4846.2  16217.   1
 -10   7  -3  12157.  14343.   1
 -10   7  -4 -3551.6  12682.   1
 -10   7  -5 3628.80  12744.   1
 -10   7  -6  487.10  15158.   1
 -10   6   7 8462.76  17793.   1
 -10   6   6  18045.  12991.   1
 -10   6   5  37307.  13658.   1
 -10   6   4  25337.  14496.   1
 -10   6   3  13809.  16876.   1
 -10   6   2  29271.  16262.   1
 -10   6   1  15421.  16114.   1
 -10   6   0 1346.99  15277.   1
 -10   6  -1 -228.06  12971.   1
 -10   6  -2  49473.  14516.   1
 -10   6  -3  11130.  12243.   1
 -10   6  -4 -2553.7  12334.   1
 -10   6  -5 3494.66  12843.   1
 -10   6  -6  17238.  11738.   1
 -10   6  -7 5430.61 9898.47   1
 -10   5   7 -7491.8  17086.   1
 -10   5   6  12103.  16406.   1
 -10   5   5 4326.42  15773.   1
 -10   5   4 4198.42  16783.   1
 -10   5   3  18264.  12821.   1
 -10   5   2  13549.  16482.   1
 -10   5   1 4965.26  15690.   1
 -10   5   0 -9182.8  14704.   1
 -10   5  -1  66767.  14767.   1
 -10   5  -2  34646.  14739.   1
 -10   5  -3 5390.86  11170.   1
 -10   5  -4  14511.  11983.   1
 -10   5  -5 9749.26  10255.   1
 -10   5  -6  11774.  10679.   1
 -10   5  -7 3116.51  10397.   1
 -10   4   8  14812.  19022.   1
 -10   4   7 7890.81  17218.   1
 -10   4   6  19622.  16860.   1
 -10   4   5 3473.01  15613.   1
 -10   4   4 4704.09  14909.   1
 -10   4   3 8349.61  16974.   1
 -10   4   2  17684.  17496.   1
 -10   4   1 5695.73  13981.   1
 -10   4   0  31779.  14064.   1
 -10   4  -1  10972.  13363.   1
 -10   4  -2 4311.89  12857.   1
 -10   4  -3 8511.62  12962.   1
 -10   4  -4 1075.54  11179.   1
 -10   4  -5 -6784.2  11775.   1
 -10   4  -6 9079.62  10548.   1
 -10   4  -7  13359.  11024.   1
 -10   3   8 -5560.2  16627.   1
 -10   3   7 2013.07  15985.   1
 -10   3   6 -1865.6  15508.   1
 -10   3   5  10956.  15930.   1
 -10   3   4 -1042.0  17617.   1
 -10   3   3  10422.  17654.   1
 -10   3   2 -3140.9  17074.   1
 -10   3   1  12480.  15246.   1
 -10   3   0 -2029.3  14459.   1
 -10   3  -1 1885.31  13645.   1
 -10   3  -2 3576.56  12956.   1
 -10   3  -3 3127.22  11083.   1
 -10   3  -4  14217.  14011.   1
 -10   3  -5 -6094.2  11994.   1
 -10   3  -6  10796.  11669.   1
 -10   3  -7  10909.  12032.   1
 -10   2   8  13005.  16079.   1
 -10   2   7 5494.65  17163.   1
 -10   2   6  420.23  15123.   1
 -10   2   5  11351.  18023.   1
 -10   2   4 -1433.8  16314.   1
 -10   2   3  17693.  17163.   1
 -10   2   2 3413.91  18269.   1
 -10   2   1 -4859.1  15929.   1
 -10   2   0  12688.  14578.   1
 -10   2  -1  17547.  14292.   1
 -10   2  -2  11695.  11879.   1
 -10   2  -3 8901.01  12590.   1
 -10   2  -4 2979.46  12163.   1
 -10   2  -5  12601.  13133.   1
 -10   2  -6 6260.06  11891.   1
 -10   2  -7 4609.53  12389.   1
 -10   1   8 7640.02  15633.   1
 -10   1   7  16367.  17490.   1
 -10   1   6 6470.32  19879.   1
 -10   1   5 -6215.0  18845.   1
 -10   1   4  12033.  17021.   1
 -10   1   3  15989.  16098.   1
 -10   1   2  24979.  17482.   1
 -10   1   1 4770.99  13705.   1
 -10   1   0  22582.  15018.   1
 -10   1  -1 3310.31  12669.   1
 -10   1  -2 -3988.9  12405.   1
 -10   1  -3  10241.  14100.   1
 -10   1  -4 -365.88  13041.   1
 -10   1  -5  11051.  12152.   1
 -10   1  -6 -7081.4  13124.   1
 -10   1  -7  11227.  15721.   1
 -10   0   7 -10742.  17199.   1
 -10   0   6  24472.  19931.   1
 -10   0   5  14689.  17983.   1
 -10   0   4  45407.  17789.   1
 -10   0   3  13874.  17009.   1
 -10   0   2  45485.  19279.   1
 -10   0   1  20950.  13652.   1
 -10   0   0 3532.95  14524.   1
 -10   0  -1  10507.  14040.   1
 -10   0  -2 3949.29  17262.   1
 -10   0  -3 2232.90  13355.   1
 -10   0  -4 1618.23  12921.   1
 -10   0  -5 1608.64  13638.   1
 -10   0  -6 2613.41  13883.   1
 -10  -1   7 -1417.0  17686.   1
 -10  -1   6  26499.  19352.   1
 -10  -1   5  27942.  17668.   1
 -10  -1   4  21321.  21957.   1
 -10  -1   3  24588.  18646.   1
 -10  -1   2 5107.95  14883.   1
 -10  -1   1  22833.  12838.   1
 -10  -1   0 3137.41  14425.   1
 -10  -1  -1 9731.68  17164.   1
 -10  -1  -2 -13193.  15934.   1
 -10  -1  -3 -6080.6  15341.   1
 -10  -1  -4  20628.  15123.   1
 -10  -1  -5 -14895.  15647.   1
 -10  -2   6  25576.  20490.   1
 -10  -2   5  18686.  18232.   1
 -10  -2   4  10561.  22525.   1
 -10  -2   3  15809.  14688.   1
 -10  -2   2 1851.44  16075.   1
 -10  -2   1 1991.87  16426.   1
 -10  -2   0 9080.00  16684.   1
 -10  -2  -1 8402.29  17514.   1
 -10  -2  -2  15366.  14092.   1
 -10  -2  -3  19860.  15610.   1
 -10  -2  -4 9231.65  17515.   1
 -10  -3   4  349.10  19388.   1
 -10  -3   3  21792.  15170.   1
 -10  -3   2 3341.77  13918.   1
 -10  -3   1  16050.  16819.   1
 -10  -3   0  13045.  20521.   1
 -10  -3  -1  26198.  16862.   1
 -11   7   0  35213.  20892.   1
 -11   6   3  41974.  22488.   1
 -11   6   2  24397.  22495.   1
 -11   6   1  23580.  20017.   1
 -11   6   0 -2916.7  18221.   1
 -11   6  -1 -6991.7  18586.   1
 -11   6  -2 -14952.  16917.   1
 -11   6  -3  415.60  13304.   1
 -11   5   4  12319.  19722.   1
 -11   5   3  649.04  23564.   1
 -11   5   2  12170.  20435.   1
 -11   5   1  12426.  19002.   1
 -11   5   0 -5759.1  20499.   1
 -11   5  -1  41696.  17587.   1
 -11   5  -2  46788.  16416.   1
 -11   5  -3  10465.  14972.   1
 -11   4   4  10440.  20330.   1
 -11   4   3 9871.55  22844.   1
 -11   4   2 3511.52  21258.   1
 -11   4   1 9132.88  18429.   1
 -11   4   0  26765.  17085.   1
 -11   4  -1  42304.  18697.   1
 -11   4  -2  11185.  15919.   1
 -11   4  -3 3491.92  16134.   1
 -11   4  -4  27088.  15652.   1
 -11   3   4 1706.36  21942.   1
 -11   3   3 -11900.  22252.   1
 -11   3   2 -6601.2  21189.   1
 -11   3   1 3783.43  18152.   1
 -11   3   0  24099.  17886.   1
 -11   3  -1  12319.  16808.   1
 -11   3  -2  23693.  16282.   1
 -11   3  -3 6321.94  13888.   1
 -11   3  -4 1427.13  14425.   1
 -11   2   4  12961.  19148.   1
 -11   2   3 5237.50  18682.   1
 -11   2   2  35940.  18998.   1
 -11   2   1  18687.  19892.   1
 -11   2   0 -1389.7  18650.   1
 -11   2  -1  13412.  17153.   1
 -11   2  -2  16293.  14301.   1
 -11   2  -3 -4635.0  15486.   1
 -11   1   4  11694.  19029.   1
 -11   1   3  11807.  21248.   1
 -11   1   2  24231.  18415.   1
 -11   1   1  12484.  15889.   1
 -11   1   0  18176.  14574.   1
 -11   1  -1  16598.  14775.   1
 -11   1  -2  24372.  15599.   1
 -11   0   2  21249.  18445.   1
 -11   0   1 -1239.6  14346.   1
 -11   0   0  35114.  16489.   1
   0   0   0      0.    0.00   0
;
_shelx_hkl_checksum   69575
