# Supplementary material for: Structural resolution of a small organic molecule by serial X-ray free-electron laser and electron crystallography
Source: Nat Chem. 2023 Mar 20;15(4):491–7. doi: 10.1038/s41557-023-01162-9 (PMC10719108; doi:10.1038/s41557-023-01162-9)
Supplement: Supplementary file 8 — Structure factors for triclinic-cryoED. [file 41557_2023_1162_MOESM8_ESM.fcf]

#
# h,k,l, Fo-squared, sigma(Fo-squared), Fc and phi(calc)
#
data_0
_shelx_title ' '
_shelx_refln_list_code          6
_shelx_F_calc_maximum       64.51
_exptl_crystal_F_000       207.53
_reflns_d_resolution_high  0.9000

loop_
 _space_group_symop_operation_xyz
 'x, y, z'
 '-x, -y, -z'

_cell_length_a     9.1400
_cell_length_b    11.1600
_cell_length_c    13.3200
_cell_angle_alpha  95.928
_cell_angle_beta   91.111
_cell_angle_gamma 104.649

loop_
 _refln_index_h
 _refln_index_k
 _refln_index_l
 _refln_F_squared_meas
 _refln_F_squared_sigma
 _refln_F_calc
 _refln_phase_calc
1 0 0 28.98 4.57 5.08 180.0
2 0 0 2633.61 162.92 35.49 180.0
3 0 0 78.15 9.30 12.43 0.0
4 0 0 44.74 4.15 3.84 180.0
5 0 0 7.16 2.10 2.99 180.0
6 0 0 7.63 1.79 2.51 180.0
7 0 0 1.73 0.80 1.03 180.0
8 0 0 0.18 0.30 0.26 0.0
9 0 0 1.30 0.76 0.89 180.0
-9 1 0 0.26 0.48 0.59 180.0
-8 1 0 0.00 0.26 0.26 180.0
-7 1 0 0.94 0.83 1.12 180.0
-6 1 0 0.02 0.19 0.10 0.0
-5 1 0 40.86 5.16 6.36 180.0
-4 1 0 8.87 1.35 1.95 0.0
-3 1 0 35.69 4.71 5.99 180.0
-2 1 0 14.23 1.96 2.88 180.0
-1 1 0 899.81 55.07 21.08 0.0
0 1 0 1315.95 109.86 19.48 180.0
1 1 0 688.61 43.65 18.03 180.0
2 1 0 6318.04 372.05 57.53 0.0
3 1 0 37.56 4.17 5.64 0.0
4 1 0 648.30 49.04 21.15 180.0
5 1 0 43.49 5.89 7.09 0.0
6 1 0 0.53 0.46 0.63 180.0
7 1 0 1.88 0.85 1.07 0.0
8 1 0 0.00 0.20 0.11 180.0
9 1 0 0.00 0.69 0.76 180.0
-10 2 0 0.30 0.34 0.25 0.0
-9 2 0 0.00 0.23 0.03 0.0
-8 2 0 0.49 0.54 0.71 180.0
-7 2 0 2.08 1.19 1.62 180.0
-6 2 0 0.00 0.21 0.21 180.0
-5 2 0 27.86 3.89 5.54 0.0
-4 2 0 1.53 0.60 0.97 180.0
-3 2 0 0.32 0.20 0.36 180.0
-2 2 0 42.89 2.89 2.69 180.0
-1 2 0 1.31 0.31 1.16 0.0
0 2 0 1191.30 131.91 34.11 180.0
1 2 0 107.66 12.41 9.82 0.0
2 2 0 4.41 0.52 0.78 0.0
3 2 0 6.54 1.59 2.86 180.0
4 2 0 129.97 10.53 9.69 0.0
5 2 0 10.01 2.29 3.24 0.0
6 2 0 11.34 2.41 2.90 180.0
7 2 0 2.07 1.05 1.24 180.0
8 2 0 3.76 1.58 1.84 180.0
9 2 0 0.19 0.35 0.26 0.0
-10 3 0 0.00 0.31 0.19 180.0
-9 3 0 0.97 0.54 0.64 0.0
-8 3 0 0.28 0.34 0.45 0.0
-7 3 0 0.04 0.19 0.12 180.0
-6 3 0 2.01 0.89 1.42 180.0
-5 3 0 0.60 0.58 0.99 0.0
-4 3 0 153.81 10.70 9.97 180.0
-3 3 0 8.44 1.69 3.09 180.0
-2 3 0 1180.71 79.27 22.18 180.0
-1 3 0 23.70 2.55 5.10 180.0
0 3 0 202.80 27.09 17.39 0.0
1 3 0 177.05 20.59 11.42 0.0
2 3 0 31.58 5.68 5.53 0.0
3 3 0 0.00 0.72 1.30 180.0
4 3 0 67.09 6.42 7.20 0.0
5 3 0 0.17 0.21 0.21 180.0
6 3 0 4.60 0.90 1.23 180.0
7 3 0 0.00 0.35 0.42 0.0
8 3 0 0.00 0.32 0.23 180.0
-10 4 0 3.39 1.50 1.70 0.0
-9 4 0 10.13 2.39 2.79 180.0
-8 4 0 0.17 0.40 0.52 180.0
-7 4 0 0.10 0.49 0.76 180.0
-6 4 0 4.16 1.73 2.92 180.0
-5 4 0 0.42 0.26 0.53 180.0
-4 4 0 9.52 1.77 3.18 180.0
-3 4 0 21.74 2.86 5.24 0.0
-2 4 0 27.90 3.33 5.23 180.0
-1 4 0 0.01 0.20 0.50 180.0
0 4 0 313.87 37.93 20.19 0.0
1 4 0 10.71 2.27 3.66 0.0
2 4 0 4.42 1.08 1.47 180.0
3 4 0 1.32 0.54 0.95 180.0
4 4 0 0.00 0.17 0.16 180.0
5 4 0 0.50 0.40 0.52 0.0
6 4 0 2.98 1.32 1.97 0.0
7 4 0 2.94 1.14 1.60 0.0
8 4 0 0.16 0.43 0.46 180.0
-10 5 0 0.00 0.69 0.71 180.0
-9 5 0 3.90 1.61 2.01 0.0
-8 5 0 2.90 1.17 1.71 0.0
-7 5 0 11.04 2.01 3.38 180.0
-6 5 0 1.74 1.03 2.06 180.0
-5 5 0 13.26 2.76 4.59 180.0
-4 5 0 10.80 2.22 4.04 180.0
-3 5 0 261.27 18.81 11.80 0.0
-2 5 0 3.64 0.63 1.69 0.0
-1 5 0 1.34 0.73 1.62 180.0
0 5 0 34.41 4.09 2.52 0.0
1 5 0 40.01 5.81 6.14 180.0
2 5 0 0.00 0.58 0.93 0.0
3 5 0 3.73 2.31 3.22 0.0
4 5 0 3.58 1.24 2.04 180.0
5 5 0 0.00 0.27 0.31 180.0
6 5 0 1.70 1.11 1.64 0.0
7 5 0 0.52 0.33 0.34 0.0
-9 6 0 0.37 0.64 0.72 0.0
-8 6 0 0.00 0.26 0.33 0.0
-7 6 0 1.74 0.73 1.34 0.0
-6 6 0 29.68 3.53 5.11 0.0
-5 6 0 1.62 0.42 0.69 0.0
-4 6 0 1.88 0.55 1.09 0.0
-3 6 0 116.81 9.57 9.39 180.0
-2 6 0 145.32 11.65 9.78 180.0
-1 6 0 18.71 3.33 5.12 0.0
0 6 0 17.32 2.48 2.39 180.0
1 6 0 34.96 6.63 6.68 180.0
2 6 0 9.05 2.76 3.62 0.0
3 6 0 0.38 0.45 0.57 180.0
4 6 0 0.81 0.58 0.70 180.0
5 6 0 0.67 0.45 0.66 0.0
6 6 0 0.00 0.21 0.02 0.0
7 6 0 0.28 0.38 0.40 180.0
-9 7 0 0.19 0.27 0.21 180.0
-8 7 0 0.09 0.37 0.53 0.0
-7 7 0 1.89 0.61 0.93 180.0
-6 7 0 5.55 1.56 2.49 0.0
-5 7 0 3.35 1.22 2.33 180.0
-4 7 0 0.85 0.50 1.21 0.0
-3 7 0 2.04 0.61 1.65 0.0
-2 7 0 17.78 2.43 4.30 180.0
-1 7 0 10.99 2.36 3.75 180.0
0 7 0 3.62 0.88 1.18 180.0
1 7 0 110.71 14.10 8.95 0.0
2 7 0 6.94 2.09 2.70 0.0
3 7 0 9.29 2.48 3.44 180.0
4 7 0 0.24 0.34 0.34 0.0
5 7 0 0.30 0.49 0.60 180.0
6 7 0 0.83 0.74 0.97 180.0
-9 8 0 0.44 0.41 0.45 180.0
-8 8 0 3.77 1.45 2.16 180.0
-7 8 0 0.00 0.19 0.10 0.0
-6 8 0 3.00 0.92 1.62 180.0
-5 8 0 1.74 0.76 1.61 180.0
-4 8 0 0.20 0.17 0.35 0.0
-3 8 0 0.01 0.17 0.35 0.0
-2 8 0 2.48 0.96 1.98 180.0
-1 8 0 9.22 2.25 3.37 0.0
0 8 0 2.85 0.96 1.40 0.0
1 8 0 0.16 0.18 0.10 0.0
2 8 0 1.05 0.64 0.89 180.0
3 8 0 7.25 1.87 2.46 0.0
4 8 0 0.90 0.63 0.78 0.0
5 8 0 0.33 0.84 0.93 180.0
-8 9 0 0.00 0.26 0.17 0.0
-7 9 0 0.03 0.54 0.81 0.0
-6 9 0 15.87 2.32 3.43 180.0
-5 9 0 1.81 0.49 0.87 0.0
-4 9 0 1.84 0.55 1.21 0.0
-3 9 0 0.13 0.20 0.31 0.0
-2 9 0 1.80 0.88 1.57 0.0
-1 9 0 1.00 0.79 1.26 180.0
0 9 0 2.57 0.79 1.11 180.0
1 9 0 0.41 0.89 1.35 180.0
2 9 0 0.11 0.19 0.07 0.0
3 9 0 0.32 0.75 1.02 0.0
4 9 0 0.17 0.52 0.60 180.0
-7 10 0 2.67 0.80 1.17 180.0
-6 10 0 1.00 0.62 0.98 0.0
-5 10 0 0.15 0.16 0.08 180.0
-4 10 0 0.49 0.47 0.91 180.0
-3 10 0 0.16 0.33 0.55 180.0
-2 10 0 0.23 0.16 0.01 0.0
-1 10 0 1.23 0.73 1.10 180.0
0 10 0 0.51 0.36 0.44 0.0
1 10 0 0.06 0.29 0.24 180.0
2 10 0 0.00 0.21 0.09 0.0
3 10 0 0.00 0.34 0.31 180.0
-6 11 0 1.15 0.56 0.81 0.0
-5 11 0 1.46 0.85 1.50 180.0
-4 11 0 0.21 0.39 0.63 180.0
-3 11 0 0.10 0.31 0.45 180.0
-2 11 0 2.06 0.84 1.09 180.0
-1 11 0 0.04 0.41 0.55 0.0
0 11 0 0.22 0.26 0.21 0.0
1 11 0 0.00 0.23 0.06 0.0
2 11 0 0.50 0.44 0.45 0.0
-4 12 0 0.33 0.28 0.33 180.0
-3 12 0 0.13 0.20 0.10 0.0
-2 12 0 0.25 0.44 0.49 180.0
-1 12 0 0.00 0.36 0.35 180.0
1 -12 1 0.09 0.22 0.10 0.0
2 -12 1 0.00 0.33 0.35 180.0
3 -12 1 0.53 0.36 0.52 180.0
4 -12 1 0.11 0.21 0.15 0.0
-2 -11 1 0.00 0.37 0.34 0.0
-1 -11 1 0.17 0.27 0.20 0.0
0 -11 1 0.00 0.29 0.32 180.0
1 -11 1 0.76 0.75 1.19 180.0
2 -11 1 0.23 0.46 0.70 180.0
3 -11 1 0.20 0.16 0.08 0.0
4 -11 1 0.00 0.22 0.26 0.0
5 -11 1 0.00 0.20 0.24 180.0
6 -11 1 0.00 0.41 0.57 0.0
-3 -10 1 0.09 0.29 0.21 180.0
-2 -10 1 0.00 0.43 0.50 180.0
-1 -10 1 0.03 0.28 0.22 180.0
0 -10 1 0.23 0.22 0.16 180.0
1 -10 1 0.19 0.27 0.31 180.0
2 -10 1 2.22 0.97 1.76 0.0
3 -10 1 0.19 0.19 0.29 180.0
4 -10 1 0.27 0.23 0.35 180.0
5 -10 1 1.84 0.77 1.35 0.0
6 -10 1 0.90 0.41 0.64 180.0
7 -10 1 0.23 0.34 0.47 0.0
-4 -9 1 1.07 1.08 1.31 180.0
-3 -9 1 0.00 0.54 0.65 180.0
-2 -9 1 0.02 0.22 0.15 0.0
-1 -9 1 0.41 0.61 0.83 0.0
0 -9 1 0.43 0.84 1.16 0.0
1 -9 1 2.33 1.03 1.71 0.0
2 -9 1 1.08 0.80 1.52 0.0
3 -9 1 1.88 0.69 1.51 0.0
4 -9 1 0.57 0.37 0.83 180.0
5 -9 1 0.12 0.28 0.57 180.0
6 -9 1 5.41 1.24 2.21 180.0
7 -9 1 0.02 0.22 0.27 0.0
8 -9 1 0.60 0.25 0.17 180.0
-5 -8 1 1.20 0.99 1.14 180.0
-4 -8 1 0.32 0.44 0.46 0.0
-3 -8 1 2.81 1.31 1.74 0.0
-2 -8 1 1.86 1.50 1.98 180.0
-1 -8 1 1.25 1.13 1.67 180.0
0 -8 1 0.57 0.50 0.75 0.0
1 -8 1 1.45 0.84 1.52 0.0
2 -8 1 0.73 0.51 1.26 0.0
3 -8 1 0.23 0.22 0.51 180.0
4 -8 1 0.72 0.36 0.86 180.0
5 -8 1 0.32 0.20 0.39 0.0
6 -8 1 0.09 0.28 0.46 0.0
7 -8 1 1.98 0.93 1.43 180.0
8 -8 1 1.94 0.91 1.38 0.0
9 -8 1 0.34 0.37 0.41 180.0
-6 -7 1 0.54 0.38 0.39 180.0
-5 -7 1 0.03 0.19 0.04 0.0
-4 -7 1 0.00 0.22 0.04 0.0
-3 -7 1 0.79 0.66 0.85 180.0
-2 -7 1 7.37 2.23 2.78 0.0
-1 -7 1 0.00 0.77 1.08 0.0
0 -7 1 120.14 15.26 8.88 180.0
1 -7 1 189.01 14.91 10.99 180.0
2 -7 1 1.13 0.43 1.17 0.0
3 -7 1 3.87 0.90 2.28 180.0
4 -7 1 116.88 9.26 8.52 0.0
5 -7 1 3.45 1.35 2.64 0.0
6 -7 1 2.19 1.09 1.69 180.0
7 -7 1 0.45 0.38 0.50 180.0
8 -7 1 0.11 0.44 0.67 0.0
9 -7 1 0.02 0.39 0.39 180.0
-7 -6 1 0.43 0.70 0.87 180.0
-6 -6 1 1.02 0.54 0.71 0.0
-5 -6 1 0.00 0.19 0.02 180.0
-4 -6 1 1.81 0.75 1.02 180.0
-3 -6 1 1.43 1.16 1.42 180.0
-2 -6 1 18.49 4.55 5.06 180.0
-1 -6 1 0.02 0.55 0.87 0.0
0 -6 1 1.89 1.28 2.30 0.0
1 -6 1 0.49 0.29 0.72 0.0
2 -6 1 15.07 1.95 4.35 0.0
3 -6 1 1.94 0.65 1.80 180.0
4 -6 1 6.94 1.32 2.81 0.0
5 -6 1 0.00 0.15 0.05 0.0
6 -6 1 0.68 1.41 2.14 0.0
7 -6 1 19.32 2.90 4.38 0.0
8 -6 1 31.92 4.04 5.04 180.0
9 -6 1 1.12 0.92 1.17 180.0
-7 -5 1 0.42 0.50 0.61 0.0
-6 -5 1 0.15 0.39 0.50 180.0
-5 -5 1 0.06 0.96 1.36 180.0
-4 -5 1 2.05 1.18 1.82 180.0
-3 -5 1 6.97 2.39 3.49 180.0
-2 -5 1 6.89 3.02 3.71 180.0
-1 -5 1 19.39 3.45 4.24 0.0
0 -5 1 9.99 1.65 2.64 180.0
1 -5 1 201.50 14.24 11.70 0.0
2 -5 1 15.31 1.81 4.00 0.0
3 -5 1 0.70 0.20 0.67 0.0
4 -5 1 20.06 3.17 4.88 0.0
5 -5 1 5.03 1.31 2.27 0.0
6 -5 1 3.69 1.34 2.38 180.0
7 -5 1 0.37 0.32 0.50 180.0
8 -5 1 11.19 2.23 3.16 0.0
9 -5 1 14.12 2.80 3.23 0.0
10 -5 1 10.49 2.32 2.54 180.0
-8 -4 1 0.00 0.39 0.33 0.0
-7 -4 1 0.00 0.38 0.42 180.0
-6 -4 1 1.44 1.16 1.55 0.0
-5 -4 1 0.00 0.19 0.05 0.0
-4 -4 1 20.22 3.19 4.62 180.0
-3 -4 1 0.00 0.31 0.53 0.0
-2 -4 1 31.50 5.92 6.77 0.0
-1 -4 1 0.00 1.00 1.37 0.0
0 -4 1 131.75 15.35 10.22 180.0
1 -4 1 147.14 10.38 10.36 180.0
2 -4 1 364.49 25.74 14.36 180.0
3 -4 1 12.40 1.82 3.29 180.0
4 -4 1 0.69 0.43 0.69 0.0
5 -4 1 0.65 0.28 0.53 0.0
6 -4 1 23.17 3.02 4.32 0.0
7 -4 1 0.26 0.48 0.96 0.0
8 -4 1 0.02 0.37 0.52 0.0
9 -4 1 0.66 0.62 0.81 180.0
10 -4 1 0.30 0.37 0.34 0.0
-8 -3 1 0.38 0.68 0.83 180.0
-7 -3 1 7.47 1.70 2.01 0.0
-6 -3 1 86.85 8.12 7.38 0.0
-5 -3 1 18.00 2.80 3.66 180.0
-4 -3 1 0.69 0.50 0.61 180.0
-3 -3 1 3.04 0.85 1.45 0.0
-2 -3 1 113.04 11.49 10.54 180.0
-1 -3 1 5.13 1.39 1.39 180.0
0 -3 1 1879.37 201.22 29.15 180.0
1 -3 1 123.85 8.57 9.26 180.0
2 -3 1 22.82 2.67 4.76 180.0
3 -3 1 47.27 4.88 7.41 180.0
4 -3 1 30.09 3.09 5.15 0.0
5 -3 1 0.71 0.30 0.48 0.0
6 -3 1 0.72 0.48 0.81 0.0
7 -3 1 0.96 0.71 1.11 0.0
8 -3 1 0.02 0.44 0.66 180.0
9 -3 1 0.00 0.21 0.10 0.0
10 -3 1 0.04 0.30 0.20 0.0
-9 -2 1 0.34 0.35 0.28 180.0
-8 -2 1 0.00 0.67 0.85 0.0
-7 -2 1 1.49 0.66 0.88 0.0
-6 -2 1 6.67 3.01 3.96 180.0
-5 -2 1 95.96 8.87 8.37 0.0
-4 -2 1 1620.48 94.02 25.69 0.0
-3 -2 1 804.14 53.47 19.33 180.0
-2 -2 1 3694.26 215.35 39.03 180.0
-1 -2 1 65.42 6.97 8.58 0.0
0 -2 1 0.47 1.40 1.82 0.0
1 -2 1 2.95 0.54 1.56 0.0
2 -2 1 1008.37 60.38 22.17 180.0
3 -2 1 13.40 1.98 4.48 180.0
4 -2 1 145.73 10.80 10.14 0.0
5 -2 1 34.46 4.11 5.97 180.0
6 -2 1 0.00 0.15 0.12 180.0
7 -2 1 0.62 0.39 0.56 180.0
8 -2 1 0.53 0.42 0.53 0.0
9 -2 1 0.43 1.33 1.67 0.0
10 -2 1 0.37 0.30 0.19 0.0
-9 -1 1 0.00 0.22 0.06 180.0
-8 -1 1 0.31 0.62 0.88 180.0
-7 -1 1 1.24 0.68 0.89 180.0
-6 -1 1 2.30 1.30 1.69 0.0
-5 -1 1 0.98 0.48 0.57 180.0
-4 -1 1 742.04 47.21 18.26 180.0
-3 -1 1 23.31 3.05 4.22 0.0
-2 -1 1 101.72 64.21 64.51 0.0
-1 -1 1 17.46 3.93 6.45 180.0
0 -1 1 0.00 23.35 17.94 180.0
1 -1 1 22.48 2.58 4.83 0.0
2 -1 1 257.05 16.57 12.66 0.0
3 -1 1 9.44 1.76 3.49 180.0
4 -1 1 2.69 1.00 2.07 180.0
5 -1 1 0.04 0.55 1.00 180.0
6 -1 1 0.25 0.39 0.57 0.0
7 -1 1 0.18 0.48 0.67 180.0
8 -1 1 1.13 1.00 1.49 0.0
9 -1 1 0.00 0.24 0.23 0.0
-9 0 1 0.94 0.38 0.39 0.0
-8 0 1 0.00 0.22 0.07 180.0
-7 0 1 0.13 0.41 0.52 180.0
-6 0 1 3.63 1.61 2.17 0.0
-5 0 1 0.28 0.88 1.16 180.0
-4 0 1 70.08 7.11 7.51 0.0
-3 0 1 27.57 5.25 7.61 180.0
-2 0 1 47.10 5.06 6.44 0.0
-1 0 1 3.44 4.25 6.03 0.0
0 0 1 1397.27 95.29 18.40 0.0
1 0 1 523.10 34.03 17.49 180.0
2 0 1 32.48 82.89 41.15 180.0
3 0 1 14.33 2.08 3.79 180.0
4 0 1 4.25 1.34 2.50 180.0
5 0 1 80.63 8.27 8.60 0.0
6 0 1 14.67 3.21 4.48 0.0
7 0 1 0.13 0.22 0.21 0.0
8 0 1 0.36 1.08 1.63 180.0
9 0 1 0.06 0.39 0.44 180.0
-9 1 1 0.64 0.59 0.71 0.0
-8 1 1 0.28 0.26 0.26 0.0
-7 1 1 1.70 1.03 1.42 0.0
-6 1 1 12.13 2.82 3.59 0.0
-5 1 1 13.40 3.34 4.61 0.0
-4 1 1 482.84 32.82 15.32 0.0
-3 1 1 23.10 3.34 5.15 0.0
-2 1 1 311.72 19.65 14.52 180.0
-1 1 1 61.75 6.55 9.19 0.0
0 1 1 288.94 21.63 8.11 180.0
1 1 1 235.65 17.71 13.15 0.0
2 1 1 937.02 52.50 22.54 180.0
3 1 1 45.96 5.08 7.39 180.0
4 1 1 34.32 3.90 5.48 180.0
5 1 1 5.42 1.79 2.77 180.0
6 1 1 4.23 1.99 3.06 180.0
7 1 1 0.42 0.29 0.29 0.0
8 1 1 2.15 1.48 1.72 0.0
9 1 1 0.00 0.32 0.19 180.0
-10 2 1 0.00 0.31 0.13 0.0
-9 2 1 0.37 0.35 0.32 0.0
-8 2 1 0.98 0.92 1.36 180.0
-7 2 1 2.96 1.40 1.98 0.0
-6 2 1 1.70 1.27 1.84 180.0
-5 2 1 4.95 1.93 3.20 0.0
-4 2 1 5.76 1.30 2.50 180.0
-3 2 1 52.31 5.26 7.68 180.0
-2 2 1 62.12 4.54 7.24 180.0
-1 2 1 60.75 5.10 7.86 0.0
0 2 1 28.48 3.81 6.41 0.0
1 2 1 610.58 49.87 18.67 0.0
2 2 1 127.97 11.49 10.31 0.0
3 2 1 15.17 1.99 3.98 180.0
4 2 1 4.03 1.32 2.27 0.0
5 2 1 12.59 2.75 4.09 180.0
6 2 1 0.00 0.40 0.50 180.0
7 2 1 1.32 0.83 1.16 180.0
8 2 1 0.13 0.20 0.09 180.0
9 2 1 0.14 0.54 0.55 0.0
-10 3 1 0.27 0.33 0.20 180.0
-9 3 1 1.63 0.74 0.89 180.0
-8 3 1 0.26 0.18 0.07 180.0
-7 3 1 0.39 0.33 0.44 0.0
-6 3 1 0.39 0.79 1.17 180.0
-5 3 1 0.91 0.35 0.60 180.0
-4 3 1 72.65 6.03 7.45 180.0
-3 3 1 12.35 1.81 3.83 180.0
-2 3 1 525.59 35.07 16.01 0.0
-1 3 1 27.61 4.10 7.10 180.0
0 3 1 686.66 54.40 17.80 0.0
1 3 1 59.37 7.87 8.51 180.0
2 3 1 5.42 1.56 2.63 0.0
3 3 1 1.33 0.53 0.97 0.0
4 3 1 0.56 0.38 0.61 180.0
5 3 1 0.08 0.16 0.09 0.0
6 3 1 2.95 1.18 1.68 0.0
7 3 1 0.32 0.60 0.84 0.0
8 3 1 0.00 0.32 0.29 0.0
-10 4 1 0.10 0.25 0.03 0.0
-9 4 1 0.48 0.48 0.60 180.0
-8 4 1 0.84 0.66 0.89 180.0
-7 4 1 8.35 1.90 2.87 180.0
-6 4 1 0.50 0.35 0.59 0.0
-5 4 1 45.58 4.89 7.53 0.0
-4 4 1 58.56 4.96 6.99 0.0
-3 4 1 152.95 12.00 9.45 180.0
-2 4 1 19.40 2.18 4.10 0.0
-1 4 1 1.55 0.78 2.00 0.0
0 4 1 3.28 1.15 1.81 180.0
1 4 1 7.00 1.36 2.21 180.0
2 4 1 2.72 0.90 1.54 180.0
3 4 1 12.64 2.79 4.10 180.0
4 4 1 0.96 0.51 0.86 180.0
5 4 1 6.33 1.99 3.15 0.0
6 4 1 0.28 0.19 0.10 0.0
7 4 1 0.17 0.46 0.60 180.0
8 4 1 0.82 0.50 0.56 180.0
-10 5 1 0.10 0.31 0.13 0.0
-9 5 1 0.85 0.94 1.12 0.0
-8 5 1 0.89 0.66 1.00 0.0
-7 5 1 2.08 0.91 1.60 0.0
-6 5 1 0.86 0.40 0.82 0.0
-5 5 1 0.37 0.34 0.69 0.0
-4 5 1 26.23 3.19 5.27 0.0
-3 5 1 223.22 16.35 12.20 0.0
-2 5 1 5.95 1.15 2.90 180.0
-1 5 1 313.21 34.87 18.50 180.0
0 5 1 65.55 7.44 6.75 180.0
1 5 1 37.83 5.30 5.68 0.0
2 5 1 67.72 7.82 6.77 180.0
3 5 1 1.17 1.13 1.53 180.0
4 5 1 3.73 1.43 2.20 0.0
5 5 1 0.38 0.35 0.49 180.0
6 5 1 0.23 0.28 0.33 180.0
7 5 1 0.13 0.28 0.27 180.0
-9 6 1 0.12 0.31 0.27 0.0
-8 6 1 0.03 0.26 0.26 180.0
-7 6 1 0.74 0.48 0.94 180.0
-6 6 1 6.64 1.25 2.34 0.0
-5 6 1 2.20 0.80 1.46 0.0
-4 6 1 0.11 0.29 0.58 180.0
-3 6 1 2.28 0.75 1.95 180.0
-2 6 1 1.36 0.52 1.47 180.0
-1 6 1 199.93 19.75 13.07 0.0
0 6 1 4.54 2.25 3.32 0.0
1 6 1 33.32 4.91 5.57 180.0
2 6 1 0.23 0.29 0.34 180.0
3 6 1 0.63 0.73 1.01 180.0
4 6 1 3.62 1.36 1.93 180.0
5 6 1 0.58 0.53 0.77 180.0
6 6 1 0.00 0.21 0.13 0.0
7 6 1 0.14 0.63 0.73 0.0
-9 7 1 0.41 0.32 0.26 180.0
-8 7 1 0.01 0.16 0.01 180.0
-7 7 1 0.12 0.18 0.19 0.0
-6 7 1 4.38 1.22 2.04 180.0
-5 7 1 0.96 0.82 1.51 180.0
-4 7 1 0.34 0.24 0.52 180.0
-3 7 1 0.00 0.11 0.19 0.0
-2 7 1 1.56 0.72 1.65 0.0
-1 7 1 9.01 2.57 3.96 0.0
0 7 1 2.05 0.93 1.30 180.0
1 7 1 25.30 4.37 4.93 0.0
2 7 1 1.44 1.27 1.62 0.0
3 7 1 5.40 1.85 2.76 180.0
4 7 1 0.95 0.75 1.03 180.0
5 7 1 0.04 0.20 0.05 180.0
6 7 1 0.91 0.64 0.75 0.0
-9 8 1 0.19 0.22 0.01 0.0
-8 8 1 0.40 0.69 0.92 180.0
-7 8 1 0.37 0.31 0.44 0.0
-6 8 1 0.00 0.29 0.42 180.0
-5 8 1 18.71 2.54 3.57 0.0
-4 8 1 1.81 0.67 1.48 0.0
-3 8 1 0.46 0.23 0.50 0.0
-2 8 1 3.98 1.33 2.33 0.0
-1 8 1 3.17 1.36 2.14 180.0
0 8 1 0.25 0.28 0.31 0.0
1 8 1 2.08 1.10 1.54 0.0
2 8 1 9.26 2.10 2.69 180.0
3 8 1 0.27 0.18 0.07 0.0
4 8 1 0.24 0.41 0.48 0.0
5 8 1 0.70 0.45 0.41 180.0
-8 9 1 0.26 0.28 0.29 180.0
-7 9 1 0.48 0.54 0.64 180.0
-6 9 1 0.34 0.57 0.95 0.0
-5 9 1 1.50 0.63 1.12 0.0
-4 9 1 1.45 0.80 1.72 0.0
-3 9 1 0.22 0.15 0.16 0.0
-2 9 1 2.18 0.89 1.42 0.0
-1 9 1 0.96 0.65 1.09 180.0
0 9 1 0.00 0.33 0.37 0.0
1 9 1 0.41 0.28 0.28 180.0
2 9 1 0.24 0.47 0.60 0.0
3 9 1 0.16 0.44 0.55 0.0
4 9 1 0.37 0.63 0.68 180.0
-7 10 1 0.07 0.57 0.79 180.0
-6 10 1 0.01 0.19 0.15 0.0
-5 10 1 3.80 0.98 1.70 180.0
-4 10 1 0.42 0.50 0.89 0.0
-3 10 1 0.71 0.52 0.89 0.0
-2 10 1 0.00 0.31 0.39 180.0
-1 10 1 0.01 0.17 0.00 180.0
0 10 1 0.00 0.24 0.16 0.0
1 10 1 1.47 0.89 1.05 0.0
2 10 1 0.00 0.24 0.19 0.0
3 10 1 0.00 0.50 0.55 180.0
-6 11 1 2.90 0.98 1.47 180.0
-5 11 1 0.34 0.30 0.41 180.0
-4 11 1 0.25 0.36 0.54 180.0
-3 11 1 0.57 0.30 0.34 180.0
-2 11 1 1.19 1.05 1.38 0.0
-1 11 1 2.36 1.06 1.44 0.0
0 11 1 0.34 0.52 0.56 180.0
1 11 1 0.00 0.27 0.11 180.0
-4 12 1 0.31 0.25 0.22 180.0
-3 12 1 0.00 0.43 0.51 180.0
-2 12 1 0.01 0.24 0.12 0.0
-1 12 1 0.04 0.35 0.39 180.0
1 -12 2 0.00 0.31 0.29 180.0
2 -12 2 0.27 0.19 0.14 0.0
3 -12 2 0.00 0.28 0.41 180.0
4 -12 2 0.41 0.22 0.21 180.0
-2 -11 2 0.00 0.28 0.13 0.0
-1 -11 2 0.00 0.34 0.27 180.0
0 -11 2 0.21 0.75 0.88 180.0
1 -11 2 0.00 0.27 0.24 180.0
2 -11 2 0.06 0.22 0.32 0.0
3 -11 2 0.09 0.28 0.44 0.0
4 -11 2 1.15 0.50 0.88 0.0
5 -11 2 0.00 0.19 0.19 0.0
6 -11 2 0.56 0.48 0.72 180.0
-3 -10 2 0.00 0.40 0.39 0.0
-2 -10 2 0.46 0.46 0.51 0.0
-1 -10 2 0.00 0.23 0.08 180.0
0 -10 2 1.72 0.88 1.17 0.0
1 -10 2 5.21 1.40 2.16 0.0
2 -10 2 2.26 0.67 1.30 180.0
3 -10 2 0.38 0.28 0.51 180.0
4 -10 2 0.16 0.20 0.31 0.0
5 -10 2 0.09 0.33 0.57 180.0
6 -10 2 0.96 0.51 0.88 180.0
7 -10 2 0.03 0.57 0.91 0.0
-4 -9 2 1.21 0.80 0.87 180.0
-3 -9 2 0.11 0.45 0.48 180.0
-2 -9 2 5.47 1.93 2.48 0.0
-1 -9 2 2.53 1.11 1.49 0.0
0 -9 2 3.53 1.68 2.28 0.0
1 -9 2 0.65 0.26 0.40 180.0
2 -9 2 45.55 4.16 5.40 180.0
3 -9 2 6.13 1.10 2.12 0.0
4 -9 2 2.29 0.74 1.56 180.0
5 -9 2 16.37 2.05 3.45 180.0
6 -9 2 5.25 1.39 2.43 0.0
7 -9 2 0.00 0.17 0.07 0.0
8 -9 2 0.02 0.31 0.39 180.0
-5 -8 2 0.05 0.44 0.49 0.0
-4 -8 2 1.24 1.08 1.24 0.0
-3 -8 2 1.37 0.62 0.69 0.0
-2 -8 2 0.77 0.56 0.70 180.0
-1 -8 2 3.80 1.26 1.70 180.0
0 -8 2 0.24 0.43 0.66 0.0
1 -8 2 14.00 1.91 3.63 180.0
2 -8 2 13.20 1.87 4.21 0.0
3 -8 2 2.49 0.64 1.55 0.0
4 -8 2 174.60 12.86 9.17 180.0
5 -8 2 2.14 0.55 1.08 180.0
6 -8 2 15.28 2.79 4.25 0.0
7 -8 2 11.34 2.09 3.25 180.0
8 -8 2 0.29 0.33 0.35 0.0
9 -8 2 0.41 0.30 0.27 0.0
-6 -7 2 0.11 0.29 0.27 0.0
-5 -7 2 0.17 0.47 0.58 180.0
-4 -7 2 0.27 0.61 0.72 180.0
-3 -7 2 0.16 1.01 1.14 0.0
-2 -7 2 0.73 0.76 0.87 180.0
-1 -7 2 0.67 0.39 0.48 180.0
0 -7 2 2.13 0.83 1.37 0.0
1 -7 2 1.54 0.46 1.29 0.0
2 -7 2 63.16 5.03 6.74 0.0
3 -7 2 1.47 0.80 2.05 180.0
4 -7 2 41.24 4.34 6.54 0.0
5 -7 2 37.45 4.02 5.34 0.0
6 -7 2 448.56 28.61 13.81 180.0
7 -7 2 8.00 1.91 2.87 180.0
8 -7 2 17.55 2.60 3.82 0.0
9 -7 2 0.36 0.62 0.72 0.0
-7 -6 2 0.14 0.25 0.04 0.0
-6 -6 2 0.08 0.20 0.07 180.0
-5 -6 2 1.15 1.04 1.50 180.0
-4 -6 2 4.99 1.81 2.36 180.0
-3 -6 2 0.47 0.24 0.22 180.0
-2 -6 2 0.00 1.04 1.19 0.0
-1 -6 2 19.69 3.89 4.20 0.0
0 -6 2 13.92 2.45 3.51 0.0
1 -6 2 41.74 3.50 6.30 0.0
2 -6 2 0.34 0.25 0.78 0.0
3 -6 2 84.44 6.89 7.46 0.0
4 -6 2 0.34 0.23 0.70 0.0
5 -6 2 2.27 1.76 2.77 180.0
6 -6 2 2.46 1.48 2.50 0.0
7 -6 2 64.94 5.81 5.87 0.0
8 -6 2 54.94 5.52 5.97 180.0
9 -6 2 6.75 1.59 2.12 180.0
-7 -5 2 0.93 0.94 1.02 0.0
-6 -5 2 9.97 2.24 2.72 180.0
-5 -5 2 0.24 0.71 0.93 180.0
-4 -5 2 0.24 0.35 0.49 0.0
-3 -5 2 3.43 1.81 2.65 0.0
-2 -5 2 22.20 3.75 5.66 0.0
-1 -5 2 4.42 1.93 2.25 0.0
0 -5 2 11.71 2.00 2.81 0.0
1 -5 2 31.86 2.68 5.28 180.0
2 -5 2 79.21 5.87 7.33 180.0
3 -5 2 24.25 3.02 5.28 0.0
4 -5 2 4.90 2.13 3.23 180.0
5 -5 2 2.44 1.30 2.45 180.0
6 -5 2 20.22 2.81 4.31 0.0
7 -5 2 3.80 0.87 1.80 180.0
8 -5 2 0.59 0.63 1.12 0.0
9 -5 2 0.24 0.18 0.12 180.0
-8 -4 2 5.78 2.03 2.45 0.0
-7 -4 2 8.20 1.70 2.20 180.0
-6 -4 2 11.98 2.94 3.57 180.0
-5 -4 2 22.44 3.44 4.29 0.0
-4 -4 2 12.20 1.85 2.11 0.0
-3 -4 2 24.99 4.39 5.59 180.0
-2 -4 2 0.65 0.33 0.56 180.0
-1 -4 2 0.68 1.10 1.25 0.0
0 -4 2 15.87 3.80 4.73 0.0
1 -4 2 47.02 3.76 7.18 180.0
2 -4 2 5.66 1.06 2.86 0.0
3 -4 2 1.63 0.79 1.26 180.0
4 -4 2 12.10 2.28 4.12 0.0
5 -4 2 2.66 1.13 2.37 0.0
6 -4 2 1.12 0.56 1.17 180.0
7 -4 2 30.35 3.32 4.51 180.0
8 -4 2 0.00 0.24 0.29 180.0
9 -4 2 0.00 0.20 0.09 0.0
10 -4 2 0.08 0.23 0.06 0.0
-8 -3 2 2.00 0.85 1.06 180.0
-7 -3 2 1.17 0.97 1.39 0.0
-6 -3 2 138.13 11.99 9.11 0.0
-5 -3 2 73.99 8.80 7.99 180.0
-4 -3 2 952.84 62.94 21.01 180.0
-3 -3 2 32.21 4.23 6.06 0.0
-2 -3 2 32.36 4.27 5.27 0.0
-1 -3 2 41.14 5.20 7.05 180.0
0 -3 2 3.73 2.09 1.85 0.0
1 -3 2 5.10 1.06 2.76 180.0
2 -3 2 149.61 13.27 11.28 0.0
3 -3 2 23.22 2.80 4.54 0.0
4 -3 2 0.87 0.32 0.78 0.0
5 -3 2 1.59 0.63 1.51 0.0
6 -3 2 3.27 1.20 2.67 180.0
7 -3 2 0.20 0.17 0.12 180.0
8 -3 2 0.76 0.60 0.89 0.0
9 -3 2 0.17 0.71 0.97 0.0
10 -3 2 0.06 0.23 0.04 0.0
-9 -2 2 0.41 0.35 0.31 180.0
-8 -2 2 0.08 0.71 0.89 180.0
-7 -2 2 0.01 0.35 0.41 0.0
-6 -2 2 8.99 2.74 3.29 180.0
-5 -2 2 1.62 1.60 2.13 180.0
-4 -2 2 150.14 10.64 5.80 0.0
-3 -2 2 351.19 25.29 13.97 180.0
-2 -2 2 0.00 49.79 28.94 180.0
-1 -2 2 68.77 45.28 26.93 0.0
0 -2 2 9.95 37.04 23.32 0.0
1 -2 2 4.60 0.75 1.21 0.0
2 -2 2 256.39 18.07 14.68 0.0
3 -2 2 3.01 0.59 1.62 180.0
4 -2 2 18.25 2.00 4.07 180.0
5 -2 2 2.07 0.62 1.44 0.0
6 -2 2 0.22 0.41 0.66 0.0
7 -2 2 3.72 1.48 2.50 0.0
8 -2 2 0.15 0.36 0.54 0.0
9 -2 2 0.65 0.68 1.01 180.0
-9 -1 2 0.24 0.60 0.74 180.0
-8 -1 2 0.00 0.59 0.83 0.0
-7 -1 2 1.99 1.04 1.32 0.0
-6 -1 2 9.00 2.86 3.36 180.0
-5 -1 2 0.49 0.46 0.49 0.0
-4 -1 2 51.16 5.76 6.53 0.0
-3 -1 2 0.63 0.71 1.21 180.0
-2 -1 2 22.19 2.86 4.19 0.0
-1 -1 2 678.01 41.37 18.06 180.0
0 -1 2 607.20 52.06 15.50 180.0
1 -1 2 91.71 10.39 6.62 180.0
2 -1 2 554.65 32.75 17.55 180.0
3 -1 2 339.80 20.13 13.96 0.0
4 -1 2 86.88 7.97 9.90 0.0
5 -1 2 1.02 1.29 2.37 180.0
6 -1 2 1.61 1.23 2.03 180.0
7 -1 2 0.94 0.96 1.44 0.0
8 -1 2 0.00 0.66 0.93 180.0
9 -1 2 0.34 0.60 0.83 180.0
-9 0 2 0.21 0.35 0.27 0.0
-8 0 2 0.13 0.24 0.16 180.0
-7 0 2 0.38 0.30 0.27 180.0
-6 0 2 12.59 3.23 3.49 0.0
-5 0 2 33.58 5.10 6.09 0.0
-4 0 2 2.31 1.78 2.61 0.0
-3 0 2 0.01 0.21 0.37 0.0
-2 0 2 157.96 12.32 11.22 0.0
-1 0 2 397.97 26.81 19.39 0.0
0 0 2 691.75 47.02 21.30 180.0
1 0 2 63.73 5.59 6.96 180.0
2 0 2 434.54 27.37 16.26 180.0
3 0 2 2.80 0.73 1.67 180.0
4 0 2 96.06 6.83 4.04 180.0
5 0 2 30.38 3.78 6.03 0.0
6 0 2 0.50 0.62 1.02 0.0
7 0 2 28.93 4.20 5.60 180.0
8 0 2 2.97 1.81 2.47 180.0
9 0 2 1.11 1.28 1.42 0.0
-9 1 2 0.13 0.27 0.09 180.0
-8 1 2 0.58 0.43 0.49 180.0
-7 1 2 0.05 0.21 0.07 180.0
-6 1 2 0.89 1.12 1.39 180.0
-5 1 2 1.61 1.07 1.54 0.0
-4 1 2 418.00 29.66 16.42 180.0
-3 1 2 88.80 7.16 8.37 180.0
-2 1 2 31.18 3.39 5.46 0.0
-1 1 2 84.59 8.12 10.32 0.0
0 1 2 159.81 12.47 9.55 0.0
1 1 2 1143.48 76.94 23.77 0.0
2 1 2 18.09 2.68 3.80 0.0
3 1 2 5.62 1.22 2.55 0.0
4 1 2 7.31 1.62 3.07 0.0
5 1 2 3.10 1.74 2.88 180.0
6 1 2 0.35 0.36 0.50 180.0
7 1 2 0.42 0.36 0.47 0.0
8 1 2 2.37 1.25 1.61 0.0
9 1 2 0.89 0.51 0.54 180.0
-10 2 2 0.10 0.56 0.40 0.0
-9 2 2 0.00 0.31 0.22 0.0
-8 2 2 0.46 0.21 0.07 180.0
-7 2 2 9.62 2.37 3.16 180.0
-6 2 2 1.33 0.92 1.43 180.0
-5 2 2 13.04 1.85 3.42 180.0
-4 2 2 243.46 15.34 11.69 180.0
-3 2 2 8.74 1.41 3.51 0.0
-2 2 2 31.01 2.83 5.14 180.0
-1 2 2 574.02 35.03 17.42 180.0
0 2 2 2279.01 194.99 44.69 0.0
1 2 2 433.24 32.09 15.58 180.0
2 2 2 2.45 0.96 2.28 0.0
3 2 2 4.46 1.12 2.28 0.0
4 2 2 4.67 1.20 2.28 180.0
5 2 2 16.07 2.80 4.13 0.0
6 2 2 6.39 1.96 3.14 0.0
7 2 2 1.37 0.99 1.53 0.0
8 2 2 0.20 0.41 0.51 0.0
9 2 2 0.00 0.42 0.48 180.0
-10 3 2 0.00 0.37 0.20 0.0
-9 3 2 2.08 1.03 1.16 180.0
-8 3 2 0.88 0.73 0.99 0.0
-7 3 2 14.22 2.90 4.27 0.0
-6 3 2 2.84 0.90 1.79 180.0
-5 3 2 269.20 18.29 13.02 180.0
-4 3 2 278.12 18.07 12.15 0.0
-3 3 2 2.06 0.48 1.67 180.0
-2 3 2 157.41 12.63 11.06 180.0
-1 3 2 62.28 6.53 8.99 0.0
0 3 2 250.86 24.20 15.73 0.0
1 3 2 100.60 9.88 9.84 180.0
2 3 2 19.83 3.03 4.58 0.0
3 3 2 0.51 0.27 0.60 0.0
4 3 2 4.41 1.32 2.45 180.0
5 3 2 19.81 2.97 4.18 0.0
6 3 2 3.90 1.49 2.17 180.0
7 3 2 0.00 0.37 0.45 180.0
8 3 2 0.87 0.63 0.75 180.0
-10 4 2 0.66 0.66 0.54 0.0
-9 4 2 0.32 0.47 0.49 0.0
-8 4 2 0.06 0.19 0.03 0.0
-7 4 2 0.51 0.53 0.86 180.0
-6 4 2 11.33 2.10 3.75 0.0
-5 4 2 302.61 21.42 13.55 0.0
-4 4 2 22.29 2.10 4.38 180.0
-3 4 2 1388.64 92.96 22.86 180.0
-2 4 2 1.10 0.23 0.51 180.0
-1 4 2 5.24 1.65 3.45 0.0
0 4 2 476.07 37.74 16.83 180.0
1 4 2 110.43 10.14 9.63 0.0
2 4 2 7.42 1.64 2.93 0.0
3 4 2 15.54 2.43 3.91 0.0
4 4 2 1.54 1.06 1.82 0.0
5 4 2 0.11 0.33 0.53 180.0
6 4 2 1.30 0.87 1.39 180.0
7 4 2 0.42 0.43 0.52 180.0
8 4 2 0.29 0.63 0.73 180.0
-9 5 2 0.08 0.24 0.07 180.0
-8 5 2 0.00 0.18 0.03 0.0
-7 5 2 0.39 0.21 0.27 0.0
-6 5 2 0.26 0.13 0.18 180.0
-5 5 2 0.21 0.23 0.50 180.0
-4 5 2 48.99 5.29 7.41 180.0
-3 5 2 74.00 6.53 8.16 0.0
-2 5 2 37.75 3.89 5.30 180.0
-1 5 2 178.95 19.61 12.57 180.0
0 5 2 1.38 0.66 1.39 0.0
1 5 2 0.87 0.82 1.56 0.0
2 5 2 3.41 1.47 2.69 0.0
3 5 2 0.11 0.29 0.36 180.0
4 5 2 0.37 0.29 0.42 180.0
5 5 2 2.64 0.91 1.40 0.0
6 5 2 0.91 0.85 1.33 0.0
7 5 2 0.00 0.22 0.11 0.0
-9 6 2 0.18 0.40 0.37 180.0
-8 6 2 0.07 0.46 0.64 0.0
-7 6 2 1.54 0.63 1.31 180.0
-6 6 2 5.56 1.05 2.06 180.0
-5 6 2 1.12 0.78 1.51 180.0
-4 6 2 10.55 1.88 3.46 180.0
-3 6 2 0.00 0.12 0.19 180.0
-2 6 2 71.76 7.73 7.75 180.0
-1 6 2 0.34 0.31 0.71 180.0
0 6 2 54.81 6.70 6.77 0.0
1 6 2 31.27 5.31 6.06 180.0
2 6 2 0.17 0.25 0.32 180.0
3 6 2 0.11 0.54 0.74 180.0
4 6 2 8.39 1.92 2.47 0.0
5 6 2 4.99 1.44 2.12 0.0
6 6 2 0.12 0.52 0.66 0.0
7 6 2 1.11 0.94 1.22 0.0
-9 7 2 0.10 0.40 0.44 0.0
-8 7 2 2.82 0.98 1.40 0.0
-7 7 2 0.29 0.26 0.46 0.0
-6 7 2 3.08 0.82 1.28 0.0
-5 7 2 2.25 0.74 1.32 0.0
-4 7 2 1.09 0.59 1.21 0.0
-3 7 2 0.24 0.27 0.67 0.0
-2 7 2 3.25 1.12 1.99 180.0
-1 7 2 0.48 0.20 0.28 0.0
0 7 2 3.17 1.44 2.28 180.0
1 7 2 20.75 3.75 4.62 180.0
2 7 2 0.55 0.69 1.04 0.0
3 7 2 0.19 0.22 0.17 0.0
4 7 2 0.05 0.20 0.01 0.0
5 7 2 0.40 0.50 0.63 0.0
6 7 2 0.20 0.39 0.37 0.0
-8 8 2 0.01 0.34 0.42 0.0
-7 8 2 0.13 0.62 0.96 0.0
-6 8 2 5.23 1.58 2.06 0.0
-5 8 2 0.14 0.37 0.67 0.0
-4 8 2 1.17 0.60 1.21 0.0
-3 8 2 0.10 0.26 0.51 0.0
-2 8 2 0.24 0.42 0.69 180.0
-1 8 2 0.00 0.18 0.20 180.0
0 8 2 0.28 0.24 0.25 180.0
1 8 2 0.48 0.44 0.65 0.0
2 8 2 0.47 0.49 0.72 0.0
3 8 2 5.12 1.43 1.82 180.0
4 8 2 0.76 0.68 0.91 180.0
5 8 2 0.26 0.38 0.36 180.0
-8 9 2 0.00 0.29 0.24 0.0
-7 9 2 1.15 0.69 0.79 180.0
-6 9 2 4.72 1.70 2.57 0.0
-5 9 2 0.02 0.20 0.24 180.0
-4 9 2 1.15 0.53 1.02 180.0
-3 9 2 0.37 0.29 0.48 180.0
-2 9 2 3.29 1.16 1.86 180.0
-1 9 2 0.57 0.31 0.43 0.0
0 9 2 0.56 0.43 0.53 180.0
1 9 2 0.30 0.20 0.05 0.0
2 9 2 0.00 0.20 0.00 0.0
3 9 2 0.00 0.53 0.63 180.0
4 9 2 0.17 0.22 0.05 0.0
-7 10 2 0.00 0.21 0.11 180.0
-6 10 2 0.27 0.51 0.77 180.0
-5 10 2 0.13 0.19 0.16 180.0
-4 10 2 10.95 1.88 2.67 0.0
-3 10 2 0.46 0.38 0.54 0.0
-2 10 2 18.55 3.21 3.35 180.0
-1 10 2 0.03 0.48 0.65 0.0
0 10 2 0.00 0.33 0.33 180.0
1 10 2 0.88 0.46 0.55 180.0
2 10 2 0.09 0.29 0.27 180.0
3 10 2 0.19 0.24 0.11 0.0
-6 11 2 0.22 0.49 0.67 180.0
-5 11 2 0.00 0.28 0.30 0.0
-4 11 2 0.00 0.35 0.54 180.0
-3 11 2 0.58 0.34 0.35 0.0
-2 11 2 7.72 2.01 2.37 0.0
-1 11 2 0.14 0.21 0.10 180.0
0 11 2 3.97 1.55 1.82 180.0
1 11 2 0.39 0.34 0.31 0.0
-3 12 2 0.75 0.27 0.11 0.0
-2 12 2 0.21 0.32 0.27 180.0
1 -12 3 0.32 0.34 0.43 0.0
2 -12 3 0.22 0.24 0.35 0.0
3 -12 3 0.26 0.31 0.46 0.0
4 -12 3 0.34 0.29 0.42 0.0
-2 -11 3 0.03 0.36 0.29 180.0
-1 -11 3 0.16 0.58 0.60 0.0
0 -11 3 0.00 0.26 0.17 180.0
1 -11 3 1.06 0.59 0.99 180.0
2 -11 3 5.54 0.98 1.76 0.0
3 -11 3 0.44 0.36 0.64 0.0
4 -11 3 0.44 0.35 0.65 180.0
5 -11 3 0.44 0.28 0.40 0.0
6 -11 3 0.42 0.27 0.35 0.0
-3 -10 3 0.00 0.36 0.28 0.0
-2 -10 3 0.77 0.98 1.19 0.0
-1 -10 3 0.69 0.40 0.43 180.0
0 -10 3 12.06 2.66 3.00 180.0
1 -10 3 0.96 0.56 1.09 0.0
2 -10 3 0.59 0.30 0.52 0.0
3 -10 3 6.23 1.24 2.42 180.0
4 -10 3 0.41 0.30 0.65 0.0
5 -10 3 0.38 0.40 0.74 0.0
6 -10 3 0.17 0.15 0.09 0.0
7 -10 3 0.00 0.31 0.50 0.0
-4 -9 3 0.00 0.32 0.28 0.0
-3 -9 3 0.59 0.73 0.86 0.0
-2 -9 3 0.26 0.38 0.40 0.0
-1 -9 3 2.19 1.07 1.30 180.0
0 -9 3 0.85 0.64 0.83 0.0
1 -9 3 1.26 0.46 1.09 180.0
2 -9 3 187.42 12.53 8.21 180.0
3 -9 3 0.03 0.13 0.19 180.0
4 -9 3 52.69 4.80 5.88 0.0
5 -9 3 0.77 0.40 0.91 180.0
6 -9 3 0.72 0.40 0.81 180.0
7 -9 3 0.31 0.49 0.71 180.0
8 -9 3 0.01 0.42 0.53 0.0
-5 -8 3 0.26 0.31 0.22 0.0
-4 -8 3 0.49 0.38 0.40 180.0
-3 -8 3 0.28 0.48 0.49 180.0
-2 -8 3 1.11 0.90 0.93 180.0
-1 -8 3 1.21 0.73 0.82 0.0
0 -8 3 2.09 0.80 1.12 180.0
1 -8 3 1.51 0.83 1.97 180.0
2 -8 3 79.37 5.97 7.08 0.0
3 -8 3 1.10 0.45 1.14 0.0
4 -8 3 179.23 14.07 9.22 180.0
5 -8 3 4.01 0.90 1.77 180.0
6 -8 3 24.73 3.56 5.02 0.0
7 -8 3 1.56 1.17 1.80 0.0
8 -8 3 2.59 1.25 1.63 180.0
-6 -7 3 0.09 0.31 0.19 180.0
-5 -7 3 0.17 0.51 0.58 180.0
-4 -7 3 1.01 0.75 0.92 180.0
-3 -7 3 0.24 0.30 0.30 0.0
-2 -7 3 0.10 0.35 0.30 180.0
-1 -7 3 0.00 0.87 0.96 0.0
0 -7 3 0.55 0.46 0.64 180.0
1 -7 3 2.45 0.95 1.97 0.0
2 -7 3 0.35 0.20 0.54 0.0
3 -7 3 0.00 0.10 0.10 0.0
4 -7 3 2.48 0.74 1.83 0.0
5 -7 3 0.62 1.03 1.45 0.0
6 -7 3 47.14 5.07 6.31 180.0
7 -7 3 2.88 1.15 1.70 0.0
8 -7 3 13.61 2.72 3.56 0.0
9 -7 3 1.39 0.87 1.22 0.0
-7 -6 3 0.54 0.27 0.04 0.0
-6 -6 3 0.71 0.57 0.58 180.0
-5 -6 3 0.19 0.76 0.99 0.0
-4 -6 3 6.36 2.01 2.44 0.0
-3 -6 3 0.35 0.81 1.02 0.0
-2 -6 3 1.76 0.94 1.45 0.0
-1 -6 3 0.73 1.48 1.65 0.0
0 -6 3 2.23 1.25 1.76 180.0
1 -6 3 0.75 0.21 0.42 0.0
2 -6 3 74.12 5.84 7.78 180.0
3 -6 3 13.43 2.05 4.20 180.0
4 -6 3 0.15 0.15 0.25 180.0
5 -6 3 0.95 0.89 1.41 0.0
6 -6 3 1.20 0.97 1.43 0.0
7 -6 3 5.21 1.29 2.01 180.0
8 -6 3 0.27 0.54 0.89 180.0
9 -6 3 0.00 0.43 0.59 180.0
-7 -5 3 3.19 1.18 1.53 0.0
-6 -5 3 1.36 0.97 1.38 0.0
-5 -5 3 0.76 0.26 0.27 0.0
-4 -5 3 0.00 0.21 0.21 0.0
-3 -5 3 0.82 0.69 1.04 0.0
-2 -5 3 78.80 12.90 7.91 0.0
-1 -5 3 16.32 4.92 3.42 180.0
0 -5 3 17.40 5.98 5.58 180.0
1 -5 3 7.81 1.43 3.16 180.0
2 -5 3 11.37 1.56 3.87 0.0
3 -5 3 1.20 0.62 1.54 0.0
4 -5 3 6.14 1.76 2.94 0.0
5 -5 3 27.84 3.49 4.55 180.0
6 -5 3 0.12 0.35 0.53 180.0
7 -5 3 4.31 1.07 2.02 180.0
8 -5 3 0.00 0.17 0.18 180.0
9 -5 3 0.86 0.66 1.07 180.0
-8 -4 3 2.19 1.38 1.82 0.0
-7 -4 3 18.20 2.73 3.51 180.0
-6 -4 3 1.13 0.72 0.95 180.0
-5 -4 3 3.91 1.73 2.34 0.0
-4 -4 3 0.23 0.21 0.23 180.0
-3 -4 3 0.05 0.26 0.38 0.0
-2 -4 3 8.08 1.86 2.94 180.0
-1 -4 3 8.49 3.82 3.95 180.0
0 -4 3 0.00 0.54 0.73 180.0
1 -4 3 43.65 5.69 8.26 180.0
2 -4 3 107.13 9.84 9.94 0.0
3 -4 3 6.04 1.43 2.46 0.0
4 -4 3 1.09 0.50 1.00 0.0
5 -4 3 0.62 0.31 0.59 180.0
6 -4 3 1.79 0.74 1.48 180.0
7 -4 3 13.52 1.97 3.36 0.0
8 -4 3 0.01 0.18 0.17 180.0
9 -4 3 0.19 0.59 0.94 0.0
-8 -3 3 0.27 0.27 0.16 0.0
-7 -3 3 0.86 0.55 0.74 0.0
-6 -3 3 1.97 0.42 0.46 180.0
-5 -3 3 91.22 8.73 8.22 180.0
-4 -3 3 30.68 3.52 4.34 180.0
-3 -3 3 23.41 3.78 5.39 0.0
-2 -3 3 4.74 1.67 3.41 180.0
-1 -3 3 33.36 30.56 18.11 0.0
0 -3 3 14.11 4.73 3.37 0.0
1 -3 3 37.40 7.42 8.63 180.0
2 -3 3 133.17 13.77 10.17 180.0
3 -3 3 1.25 0.22 0.56 180.0
4 -3 3 4.90 1.10 2.46 0.0
5 -3 3 0.55 0.59 1.54 0.0
6 -3 3 0.12 0.21 0.41 0.0
7 -3 3 12.28 1.86 3.25 0.0
8 -3 3 0.00 0.22 0.25 0.0
9 -3 3 0.00 0.77 1.28 0.0
-9 -2 3 0.00 0.37 0.32 0.0
-8 -2 3 0.39 0.44 0.49 180.0
-7 -2 3 0.56 0.44 0.56 0.0
-6 -2 3 1.81 1.56 2.04 0.0
-5 -2 3 16.55 2.74 3.80 0.0
-4 -2 3 5.21 2.09 2.91 180.0
-3 -2 3 75.22 5.93 6.64 180.0
-2 -2 3 44.52 4.11 5.74 0.0
-1 -2 3 25.09 3.29 5.27 0.0
0 -2 3 110.66 21.99 12.78 180.0
1 -2 3 5.40 1.80 2.09 0.0
2 -2 3 22.88 2.89 4.79 180.0
3 -2 3 541.85 32.73 17.28 180.0
4 -2 3 4.69 0.81 2.16 180.0
5 -2 3 47.23 4.38 6.87 0.0
6 -2 3 5.85 1.28 2.82 0.0
7 -2 3 9.71 1.89 2.92 180.0
8 -2 3 0.19 0.27 0.28 180.0
9 -2 3 0.34 0.37 0.41 180.0
-9 -1 3 0.03 0.38 0.22 0.0
-8 -1 3 0.28 0.35 0.33 180.0
-7 -1 3 0.45 0.88 1.08 0.0
-6 -1 3 27.94 4.45 4.96 0.0
-5 -1 3 0.62 1.69 2.14 0.0
-4 -1 3 102.19 8.29 7.93 0.0
-3 -1 3 3.07 0.72 1.42 0.0
-2 -1 3 23.94 3.02 3.94 0.0
-1 -1 3 65.84 7.47 10.33 0.0
0 -1 3 887.90 75.47 23.14 180.0
1 -1 3 189.04 18.32 10.80 180.0
2 -1 3 2.00 0.61 2.00 180.0
3 -1 3 3.21 0.49 1.30 180.0
4 -1 3 21.48 2.43 4.90 0.0
5 -1 3 345.41 22.71 13.19 180.0
6 -1 3 53.67 4.95 6.19 180.0
7 -1 3 2.17 1.06 1.77 0.0
8 -1 3 0.28 0.33 0.44 0.0
9 -1 3 0.25 0.31 0.33 180.0
-9 0 3 0.43 0.29 0.10 0.0
-8 0 3 0.00 0.28 0.27 0.0
-7 0 3 0.33 0.27 0.19 180.0
-6 0 3 0.81 0.53 0.63 180.0
-5 0 3 0.00 1.21 1.80 180.0
-4 0 3 1.95 0.63 1.07 0.0
-3 0 3 16.88 2.60 4.15 180.0
-2 0 3 4.01 0.66 1.36 180.0
-1 0 3 7.15 2.15 4.44 0.0
0 0 3 61.73 5.31 4.85 180.0
1 0 3 571.93 45.62 18.27 0.0
2 0 3 70.87 7.15 8.89 180.0
3 0 3 44.62 3.42 4.17 180.0
4 0 3 2.40 1.30 3.04 0.0
5 0 3 26.09 3.28 5.53 180.0
6 0 3 3.12 1.03 1.79 0.0
7 0 3 0.88 0.78 1.26 180.0
8 0 3 0.00 0.34 0.41 180.0
9 0 3 2.99 1.50 2.05 0.0
-9 1 3 2.28 1.16 1.23 180.0
-8 1 3 0.08 0.38 0.42 0.0
-7 1 3 0.60 0.35 0.42 0.0
-6 1 3 1.27 0.71 1.09 180.0
-5 1 3 0.67 0.53 0.93 180.0
-4 1 3 1.04 0.48 0.98 0.0
-3 1 3 3.57 1.11 2.41 0.0
-2 1 3 4.08 0.86 1.81 180.0
-1 1 3 2.08 0.48 0.95 0.0
0 1 3 148.51 10.87 11.35 0.0
1 1 3 519.09 42.58 18.27 180.0
2 1 3 206.15 17.00 12.15 180.0
3 1 3 8.62 1.71 3.00 180.0
4 1 3 0.26 0.33 0.57 0.0
5 1 3 2.20 0.99 1.57 0.0
6 1 3 7.56 2.38 3.39 0.0
7 1 3 0.16 0.28 0.30 180.0
8 1 3 0.46 0.81 1.07 0.0
9 1 3 0.26 0.25 0.10 0.0
-9 2 3 0.66 0.94 1.06 0.0
-8 2 3 9.92 2.48 3.29 180.0
-7 2 3 19.94 3.22 4.55 180.0
-6 2 3 29.72 3.58 5.17 0.0
-5 2 3 19.47 2.63 4.81 0.0
-4 2 3 38.49 3.65 6.10 0.0
-3 2 3 3.56 0.82 1.82 180.0
-2 2 3 1422.63 89.12 26.01 0.0
-1 2 3 746.22 52.35 20.98 0.0
0 2 3 6.41 1.14 2.83 180.0
1 2 3 13.21 2.36 3.81 180.0
2 2 3 37.51 3.37 5.34 180.0
3 2 3 10.49 1.84 3.21 180.0
4 2 3 5.17 1.42 2.51 180.0
5 2 3 0.13 0.17 0.19 180.0
6 2 3 3.20 1.23 1.89 180.0
7 2 3 0.58 0.83 1.15 180.0
8 2 3 0.37 0.77 1.09 180.0
-9 3 3 0.00 0.40 0.38 0.0
-8 3 3 0.26 0.19 0.10 180.0
-7 3 3 9.82 1.90 3.24 0.0
-6 3 3 2.15 0.61 1.23 180.0
-5 3 3 85.37 6.52 7.56 180.0
-4 3 3 81.16 6.37 8.30 0.0
-3 3 3 2.41 0.50 1.51 0.0
-2 3 3 100.05 8.27 9.51 0.0
-1 3 3 275.03 22.60 13.55 0.0
0 3 3 103.87 10.61 9.45 180.0
1 3 3 1548.02 108.00 23.79 0.0
2 3 3 47.96 5.12 6.10 180.0
3 3 3 1.03 0.55 1.23 180.0
4 3 3 4.61 1.35 2.57 180.0
5 3 3 3.18 1.22 1.91 180.0
6 3 3 2.69 0.91 1.26 180.0
7 3 3 2.73 1.46 1.88 180.0
8 3 3 0.54 0.50 0.60 180.0
-9 4 3 0.08 0.49 0.56 0.0
-8 4 3 1.65 1.04 1.73 180.0
-7 4 3 0.84 0.50 0.96 0.0
-6 4 3 10.77 1.73 3.79 180.0
-5 4 3 3.93 1.01 2.50 0.0
-4 4 3 5.70 0.96 2.61 180.0
-3 4 3 91.90 7.57 8.83 180.0
-2 4 3 5.53 1.01 1.98 0.0
-1 4 3 58.49 5.61 7.07 0.0
0 4 3 23.92 3.69 6.51 0.0
1 4 3 147.74 14.62 11.20 0.0
2 4 3 83.32 8.14 8.16 180.0
3 4 3 0.47 0.45 0.96 180.0
4 4 3 0.00 0.29 0.50 180.0
5 4 3 8.79 2.17 3.44 180.0
6 4 3 0.21 0.43 0.57 0.0
7 4 3 0.16 0.21 0.06 0.0
8 4 3 0.21 0.71 0.84 0.0
-9 5 3 1.65 0.87 1.10 180.0
-8 5 3 0.33 0.30 0.37 180.0
-7 5 3 0.89 0.42 0.86 180.0
-6 5 3 4.77 0.92 2.14 180.0
-5 5 3 0.07 0.37 0.92 0.0
-4 5 3 69.96 6.39 7.52 180.0
-3 5 3 20.22 2.91 5.06 180.0
-2 5 3 22.11 2.98 4.63 0.0
-1 5 3 40.12 4.89 7.36 180.0
0 5 3 120.84 11.94 10.04 0.0
1 5 3 1.95 0.52 0.78 180.0
2 5 3 0.62 0.98 1.70 0.0
3 5 3 2.63 1.58 2.57 0.0
4 5 3 0.19 0.31 0.50 0.0
5 5 3 1.19 0.83 1.21 0.0
6 5 3 0.13 0.27 0.26 180.0
7 5 3 1.30 0.82 1.05 180.0
-9 6 3 0.07 0.27 0.18 180.0
-8 6 3 0.50 0.42 0.60 180.0
-7 6 3 0.27 0.27 0.52 180.0
-6 6 3 1.28 0.60 1.36 0.0
-5 6 3 0.31 0.17 0.24 180.0
-4 6 3 2.15 1.11 2.32 0.0
-3 6 3 0.27 0.45 0.94 180.0
-2 6 3 2.97 0.88 1.81 0.0
-1 6 3 1.66 1.14 2.39 180.0
0 6 3 6.66 1.72 3.25 0.0
1 6 3 0.61 0.72 1.16 180.0
2 6 3 5.03 1.87 3.08 0.0
3 6 3 4.58 1.57 2.31 0.0
4 6 3 1.53 0.91 1.36 180.0
5 6 3 1.58 0.92 1.28 0.0
6 6 3 0.00 0.44 0.51 0.0
-9 7 3 0.41 0.50 0.46 0.0
-8 7 3 0.77 0.45 0.71 180.0
-7 7 3 0.16 0.15 0.12 180.0
-6 7 3 1.90 0.64 1.22 180.0
-5 7 3 1.23 0.90 1.43 0.0
-4 7 3 0.78 0.70 1.38 0.0
-3 7 3 0.99 0.69 1.38 180.0
-2 7 3 13.10 2.59 4.27 0.0
-1 7 3 0.98 0.83 1.70 0.0
0 7 3 0.00 0.19 0.26 180.0
1 7 3 18.24 3.14 3.51 0.0
2 7 3 0.93 0.41 0.52 180.0
3 7 3 0.16 0.33 0.45 180.0
4 7 3 0.18 0.43 0.55 0.0
5 7 3 0.00 0.22 0.05 0.0
6 7 3 1.55 0.74 0.80 180.0
-8 8 3 0.17 0.74 1.00 0.0
-7 8 3 0.50 0.52 0.80 180.0
-6 8 3 1.65 1.24 1.64 180.0
-5 8 3 1.08 0.45 0.74 0.0
-4 8 3 1.48 0.68 1.22 180.0
-3 8 3 0.18 0.24 0.42 180.0
-2 8 3 0.09 0.25 0.39 180.0
-1 8 3 1.46 0.76 1.41 180.0
0 8 3 1.04 0.69 0.99 0.0
1 8 3 0.27 0.41 0.46 0.0
2 8 3 1.02 0.69 0.97 180.0
3 8 3 0.08 0.21 0.17 0.0
4 8 3 0.26 0.32 0.33 0.0
5 8 3 0.00 0.34 0.24 0.0
-8 9 3 0.28 0.49 0.61 180.0
-7 9 3 1.77 0.93 1.15 0.0
-6 9 3 6.22 1.36 1.97 0.0
-5 9 3 0.26 0.74 1.15 180.0
-4 9 3 14.83 2.55 3.74 180.0
-3 9 3 1.39 0.53 0.85 0.0
-2 9 3 0.12 0.31 0.45 0.0
-1 9 3 0.59 0.40 0.65 180.0
0 9 3 0.76 0.41 0.52 0.0
1 9 3 0.00 0.21 0.03 180.0
2 9 3 0.08 0.33 0.38 180.0
3 9 3 0.11 0.43 0.51 180.0
4 9 3 0.35 0.24 0.02 180.0
-7 10 3 0.15 0.30 0.27 180.0
-6 10 3 4.13 1.39 1.85 180.0
-5 10 3 3.37 1.17 1.75 0.0
-4 10 3 4.19 1.23 1.89 0.0
-3 10 3 1.84 0.84 1.04 180.0
-2 10 3 0.75 1.28 1.99 180.0
-1 10 3 0.25 0.60 0.81 0.0
0 10 3 2.10 1.31 1.70 0.0
1 10 3 0.00 0.22 0.04 0.0
2 10 3 1.18 0.69 0.85 0.0
-5 11 3 0.32 0.32 0.38 0.0
-4 11 3 0.47 0.32 0.36 180.0
-3 11 3 0.43 0.40 0.43 0.0
-2 11 3 2.72 1.22 1.65 0.0
-1 11 3 0.00 0.52 0.57 180.0
0 11 3 0.00 0.73 0.84 180.0
1 11 3 0.46 0.33 0.27 0.0
1 -12 4 0.92 0.58 0.85 0.0
2 -12 4 0.26 0.24 0.40 180.0
3 -12 4 0.00 0.18 0.12 0.0
4 -12 4 0.00 0.16 0.06 180.0
-1 -11 4 0.50 0.77 0.82 0.0
0 -11 4 5.95 1.83 2.14 0.0
1 -11 4 1.96 0.74 1.40 180.0
2 -11 4 0.00 0.17 0.24 180.0
3 -11 4 1.91 0.45 0.77 0.0
4 -11 4 0.32 0.24 0.38 180.0
5 -11 4 0.09 0.15 0.02 180.0
6 -11 4 0.24 0.18 0.12 180.0
-3 -10 4 0.26 0.38 0.32 180.0
-2 -10 4 0.00 0.59 0.65 0.0
-1 -10 4 0.00 0.32 0.25 0.0
0 -10 4 34.18 6.02 4.85 180.0
1 -10 4 0.00 0.45 0.63 0.0
2 -10 4 63.70 5.72 5.33 0.0
3 -10 4 0.17 0.22 0.42 180.0
4 -10 4 5.19 1.03 2.04 180.0
5 -10 4 0.08 0.13 0.04 180.0
6 -10 4 0.29 0.28 0.48 0.0
7 -10 4 0.00 0.24 0.04 180.0
-4 -9 4 0.17 0.22 0.06 0.0
-3 -9 4 0.00 0.21 0.11 180.0
-2 -9 4 0.39 0.33 0.30 180.0
-1 -9 4 0.85 0.88 0.99 180.0
0 -9 4 0.28 0.48 0.68 0.0
1 -9 4 1.23 0.48 1.06 0.0
2 -9 4 20.17 2.16 4.02 180.0
3 -9 4 0.74 0.42 1.04 0.0
4 -9 4 82.65 6.62 6.71 0.0
5 -9 4 0.67 0.42 0.86 180.0
6 -9 4 4.07 1.44 2.42 180.0
7 -9 4 0.63 0.28 0.35 180.0
8 -9 4 0.08 0.25 0.15 0.0
-5 -8 4 0.73 0.61 0.55 180.0
-4 -8 4 0.15 0.40 0.38 180.0
-3 -8 4 0.24 0.54 0.70 0.0
-2 -8 4 0.17 0.58 0.63 180.0
-1 -8 4 1.16 1.53 1.60 180.0
0 -8 4 4.55 2.39 2.87 0.0
1 -8 4 2.11 0.62 1.37 0.0
2 -8 4 0.12 0.28 0.71 180.0
3 -8 4 0.09 0.27 0.75 180.0
4 -8 4 10.68 1.70 3.64 180.0
5 -8 4 1.99 0.66 1.62 0.0
6 -8 4 25.55 3.60 4.45 0.0
7 -8 4 0.90 0.62 0.81 0.0
8 -8 4 0.00 0.31 0.25 180.0
-6 -7 4 0.07 0.27 0.02 0.0
-5 -7 4 0.48 0.59 0.62 180.0
-4 -7 4 0.92 0.28 0.11 0.0
-3 -7 4 1.20 0.67 0.80 0.0
-2 -7 4 2.41 2.00 2.43 0.0
-1 -7 4 0.00 2.23 2.14 0.0
0 -7 4 0.23 0.21 0.12 180.0
1 -7 4 4.28 1.64 2.87 180.0
2 -7 4 4.38 1.08 2.62 180.0
3 -7 4 28.27 2.86 4.68 0.0
4 -7 4 7.75 1.46 2.63 180.0
5 -7 4 17.84 2.67 3.63 180.0
6 -7 4 0.07 0.56 0.75 0.0
7 -7 4 0.29 0.37 0.43 0.0
8 -7 4 0.35 0.65 0.85 0.0
9 -7 4 1.14 0.70 0.93 180.0
-7 -6 4 0.37 0.28 0.13 0.0
-6 -6 4 0.95 0.49 0.59 180.0
-5 -6 4 0.65 0.53 0.73 0.0
-4 -6 4 0.94 1.01 1.35 0.0
-3 -6 4 1.79 0.87 1.25 180.0
-2 -6 4 2.57 1.05 1.81 0.0
-1 -6 4 0.12 0.41 0.26 180.0
0 -6 4 0.81 1.11 1.12 0.0
1 -6 4 0.30 0.23 0.34 0.0
2 -6 4 18.59 2.46 4.82 0.0
3 -6 4 18.25 2.70 4.84 0.0
4 -6 4 9.95 2.08 3.08 180.0
5 -6 4 3.19 1.25 1.81 180.0
6 -6 4 0.18 0.38 0.50 0.0
7 -6 4 38.89 4.51 5.11 180.0
8 -6 4 0.04 0.26 0.36 0.0
9 -6 4 0.09 0.18 0.08 180.0
-7 -5 4 0.00 0.73 0.93 0.0
-6 -5 4 0.12 0.23 0.22 0.0
-5 -5 4 0.64 0.68 0.98 180.0
-4 -5 4 2.40 0.76 1.07 180.0
-3 -5 4 8.66 2.04 2.88 180.0
-2 -5 4 11.17 3.22 3.63 180.0
-1 -5 4 0.00 0.73 0.61 180.0
0 -5 4 1.30 1.19 1.37 0.0
1 -5 4 2.11 0.72 1.30 0.0
2 -5 4 173.18 15.89 10.05 0.0
3 -5 4 9.03 2.14 3.15 180.0
4 -5 4 0.56 0.41 0.66 0.0
5 -5 4 20.60 2.99 4.58 0.0
6 -5 4 18.50 2.59 3.78 180.0
7 -5 4 0.10 0.26 0.40 0.0
8 -5 4 0.84 0.80 1.42 0.0
9 -5 4 0.09 0.30 0.38 0.0
-8 -4 4 0.44 0.83 0.96 180.0
-7 -4 4 0.61 0.94 1.29 180.0
-6 -4 4 0.62 0.33 0.38 180.0
-5 -4 4 0.30 0.32 0.39 0.0
-4 -4 4 34.01 3.69 3.74 180.0
-3 -4 4 3.32 1.36 2.37 0.0
-2 -4 4 8.68 1.04 1.57 0.0
-1 -4 4 36.91 10.31 8.12 180.0
0 -4 4 2.61 1.09 1.13 180.0
1 -4 4 6.18 24.47 14.08 0.0
2 -4 4 14.52 2.40 3.64 180.0
3 -4 4 5.66 1.76 3.10 0.0
4 -4 4 3.47 0.82 2.21 0.0
5 -4 4 4.26 1.05 2.47 0.0
6 -4 4 0.90 0.48 1.17 180.0
7 -4 4 19.69 2.58 4.34 0.0
8 -4 4 0.12 0.38 0.79 180.0
9 -4 4 0.00 0.18 0.12 180.0
-8 -3 4 0.06 0.28 0.24 180.0
-7 -3 4 1.64 1.10 1.58 0.0
-6 -3 4 13.05 2.39 3.09 180.0
-5 -3 4 0.38 0.26 0.27 180.0
-4 -3 4 2.22 1.15 1.89 180.0
-3 -3 4 7.22 1.94 4.09 0.0
-2 -3 4 11.05 1.92 3.43 0.0
-1 -3 4 10.84 2.22 3.79 0.0
0 -3 4 12.49 4.94 4.10 0.0
1 -3 4 1170.80 194.74 24.81 180.0
2 -3 4 4.98 1.54 2.40 180.0
3 -3 4 2847.88 158.41 32.72 0.0
4 -3 4 0.14 0.11 0.38 0.0
5 -3 4 6.63 1.13 2.63 180.0
6 -3 4 13.01 1.81 3.49 0.0
7 -3 4 2.19 0.80 1.71 180.0
8 -3 4 1.11 0.75 1.25 180.0
9 -3 4 2.93 1.10 1.53 180.0
-9 -2 4 0.00 0.31 0.09 180.0
-8 -2 4 2.73 1.33 1.56 0.0
-7 -2 4 1.57 0.82 1.02 0.0
-6 -2 4 1.31 1.27 1.57 180.0
-5 -2 4 0.09 0.32 0.38 180.0
-4 -2 4 0.64 0.64 1.00 180.0
-3 -2 4 1.35 0.23 0.38 0.0
-2 -2 4 10.22 1.55 2.74 0.0
-1 -2 4 7.70 2.50 3.23 180.0
0 -2 4 20.06 4.40 6.06 0.0
1 -2 4 17.98 5.59 5.69 180.0
2 -2 4 94.06 14.05 11.11 0.0
3 -2 4 114.04 8.00 8.45 180.0
4 -2 4 5.72 0.83 2.08 180.0
5 -2 4 121.92 8.14 8.21 0.0
6 -2 4 0.16 0.23 0.49 0.0
7 -2 4 24.90 2.62 3.92 180.0
8 -2 4 0.17 0.34 0.50 0.0
9 -2 4 0.00 0.27 0.26 180.0
-9 -1 4 0.27 0.33 0.14 0.0
-8 -1 4 2.33 1.46 1.70 0.0
-7 -1 4 2.77 1.07 1.39 180.0
-6 -1 4 3.20 1.61 1.98 0.0
-5 -1 4 6.01 1.70 2.70 180.0
-4 -1 4 185.26 13.47 10.52 180.0
-3 -1 4 91.10 7.02 7.68 180.0
-2 -1 4 172.84 13.74 10.10 180.0
-1 -1 4 20.99 4.55 5.68 180.0
0 -1 4 34.67 5.12 6.76 0.0
1 -1 4 33.25 4.93 6.19 180.0
2 -1 4 83.52 8.29 7.74 0.0
3 -1 4 4.23 0.72 1.94 180.0
4 -1 4 0.74 0.44 1.28 0.0
5 -1 4 2.47 0.76 1.88 0.0
6 -1 4 3.19 0.97 1.76 180.0
7 -1 4 16.28 2.36 3.51 0.0
8 -1 4 2.05 0.92 1.45 0.0
9 -1 4 0.44 0.53 0.74 0.0
-9 0 4 0.00 0.34 0.17 0.0
-8 0 4 2.22 0.74 0.91 180.0
-7 0 4 0.22 0.70 0.91 0.0
-6 0 4 15.52 2.55 3.78 0.0
-5 0 4 1.04 0.35 0.52 180.0
-4 0 4 67.03 6.60 7.72 180.0
-3 0 4 17.40 2.41 3.66 180.0
-2 0 4 578.67 39.68 17.40 180.0
-1 0 4 5.65 1.11 2.06 180.0
0 0 4 87.71 11.26 11.41 180.0
1 0 4 998.17 77.04 24.42 180.0
2 0 4 2.57 0.75 2.15 0.0
3 0 4 1.70 0.46 1.13 0.0
4 0 4 7.49 1.43 3.27 0.0
5 0 4 18.52 2.66 4.21 0.0
6 0 4 1.07 0.66 1.24 0.0
7 0 4 11.65 2.19 3.42 0.0
8 0 4 0.42 0.59 0.85 0.0
9 0 4 0.04 0.19 0.02 180.0
-9 1 4 6.51 2.21 2.29 180.0
-8 1 4 7.70 1.98 2.64 0.0
-7 1 4 12.12 2.30 3.41 0.0
-6 1 4 2.86 0.98 1.61 180.0
-5 1 4 3.71 1.17 2.10 0.0
-4 1 4 5.14 1.29 2.54 0.0
-3 1 4 17.04 2.61 4.90 0.0
-2 1 4 2.37 0.79 1.50 0.0
-1 1 4 0.10 0.30 0.61 0.0
0 1 4 12.69 1.62 3.88 180.0
1 1 4 131.02 11.21 9.46 180.0
2 1 4 7.15 1.48 3.58 0.0
3 1 4 0.44 0.15 0.30 180.0
4 1 4 0.69 0.49 0.88 0.0
5 1 4 1.53 0.96 1.66 0.0
6 1 4 0.62 0.37 0.57 180.0
7 1 4 0.63 0.46 0.62 180.0
8 1 4 0.17 0.95 1.25 180.0
9 1 4 0.45 0.28 0.24 0.0
-9 2 4 0.91 0.83 0.83 0.0
-8 2 4 0.08 0.18 0.04 0.0
-7 2 4 3.86 1.23 2.03 180.0
-6 2 4 12.11 2.18 3.77 0.0
-5 2 4 0.92 0.72 1.44 0.0
-4 2 4 11.85 1.89 3.89 0.0
-3 2 4 11.90 1.88 3.85 0.0
-2 2 4 83.64 8.09 8.27 180.0
-1 2 4 43.35 4.33 6.86 0.0
0 2 4 40.76 3.96 5.58 180.0
1 2 4 12.87 1.89 4.08 180.0
2 2 4 7.22 0.98 1.37 180.0
3 2 4 0.61 0.53 0.91 0.0
4 2 4 3.94 1.29 2.35 0.0
5 2 4 0.57 0.41 0.64 0.0
6 2 4 1.35 0.90 1.39 180.0
7 2 4 0.04 0.30 0.32 180.0
8 2 4 0.53 0.35 0.37 180.0
-9 3 4 0.15 0.27 0.15 0.0
-8 3 4 0.23 0.52 0.80 180.0
-7 3 4 0.10 0.15 0.09 0.0
-6 3 4 2.18 0.86 1.73 0.0
-5 3 4 0.99 0.65 1.38 0.0
-4 3 4 2.09 0.70 1.77 180.0
-3 3 4 2.58 0.78 1.92 0.0
-2 3 4 2.63 0.70 1.36 180.0
-1 3 4 16.78 2.27 5.57 0.0
0 3 4 172.56 13.64 11.53 180.0
1 3 4 5.19 0.96 1.86 180.0
2 3 4 176.89 17.85 12.98 180.0
3 3 4 98.04 7.90 8.61 180.0
4 3 4 13.00 2.56 4.05 0.0
5 3 4 0.61 0.41 0.59 180.0
6 3 4 0.00 0.54 0.73 0.0
7 3 4 1.20 0.87 1.11 0.0
8 3 4 0.74 0.65 0.77 0.0
-9 4 4 0.38 0.39 0.44 180.0
-8 4 4 0.01 0.52 0.76 0.0
-7 4 4 0.03 0.13 0.02 180.0
-6 4 4 0.85 0.45 0.98 0.0
-5 4 4 1.16 0.58 1.51 180.0
-4 4 4 29.10 3.07 5.63 180.0
-3 4 4 2.01 0.57 1.41 0.0
-2 4 4 15.22 1.49 2.89 180.0
-1 4 4 4.01 0.81 2.11 180.0
0 4 4 52.50 5.48 5.92 0.0
1 4 4 62.69 7.99 9.10 180.0
2 4 4 6.83 1.71 3.24 0.0
3 4 4 0.02 0.13 0.13 0.0
4 4 4 43.04 4.39 5.86 180.0
5 4 4 2.22 0.94 1.50 180.0
6 4 4 17.14 3.21 3.66 0.0
7 4 4 0.00 0.26 0.19 0.0
-9 5 4 0.26 0.37 0.39 180.0
-8 5 4 1.51 0.65 1.08 0.0
-7 5 4 0.64 0.41 0.81 0.0
-6 5 4 1.86 0.64 1.53 0.0
-5 5 4 13.83 1.79 3.87 180.0
-4 5 4 17.21 2.22 3.98 0.0
-3 5 4 1.80 0.95 2.02 180.0
-2 5 4 2.55 0.91 1.96 180.0
-1 5 4 18.80 2.57 4.66 0.0
0 5 4 4.63 1.41 3.11 0.0
1 5 4 15.22 2.81 4.27 180.0
2 5 4 1.80 0.89 1.58 0.0
3 5 4 1.07 0.85 1.23 180.0
4 5 4 1.86 0.74 1.25 0.0
5 5 4 12.13 2.04 2.62 0.0
6 5 4 7.45 1.88 2.59 180.0
7 5 4 0.42 0.89 0.98 180.0
-9 6 4 0.20 0.20 0.07 0.0
-8 6 4 1.11 0.54 0.89 180.0
-7 6 4 0.31 0.21 0.33 180.0
-6 6 4 0.22 0.16 0.31 0.0
-5 6 4 0.13 0.24 0.43 0.0
-4 6 4 10.74 2.10 3.49 0.0
-3 6 4 3.87 1.34 2.75 180.0
-2 6 4 0.19 0.34 0.69 0.0
-1 6 4 30.05 3.65 5.44 0.0
0 6 4 11.57 2.17 3.61 180.0
1 6 4 24.98 3.98 4.64 0.0
2 6 4 6.71 1.20 1.78 180.0
3 6 4 0.93 0.66 1.05 180.0
4 6 4 0.10 0.27 0.30 180.0
5 6 4 0.50 0.66 0.92 180.0
6 6 4 0.14 0.41 0.44 180.0
-9 7 4 0.68 0.45 0.60 180.0
-8 7 4 3.50 1.00 1.68 180.0
-7 7 4 2.92 1.05 1.78 0.0
-6 7 4 2.78 0.87 1.88 0.0
-5 7 4 1.23 0.55 0.81 0.0
-4 7 4 1.26 0.47 0.87 180.0
-3 7 4 0.00 0.32 0.50 180.0
-2 7 4 6.67 1.74 3.29 180.0
-1 7 4 2.90 1.18 2.27 180.0
0 7 4 5.00 1.36 2.02 180.0
1 7 4 0.92 0.47 0.71 0.0
2 7 4 1.34 0.52 0.75 180.0
3 7 4 0.13 0.17 0.04 0.0
4 7 4 0.00 0.22 0.15 180.0
5 7 4 0.00 0.25 0.14 180.0
-8 8 4 4.64 1.52 2.17 0.0
-7 8 4 0.42 0.60 1.05 180.0
-6 8 4 4.51 1.38 2.10 180.0
-5 8 4 6.37 1.71 2.75 0.0
-4 8 4 2.07 0.85 1.49 0.0
-3 8 4 0.24 0.75 1.26 180.0
-2 8 4 0.00 0.14 0.07 0.0
-1 8 4 0.04 0.39 0.67 180.0
0 8 4 2.53 1.13 1.91 180.0
1 8 4 10.56 2.09 2.57 180.0
2 8 4 0.30 0.28 0.33 0.0
3 8 4 0.21 0.30 0.34 180.0
4 8 4 0.00 0.23 0.08 180.0
-7 9 4 0.51 0.34 0.33 0.0
-6 9 4 0.67 1.03 1.52 0.0
-5 9 4 0.83 0.99 1.55 180.0
-4 9 4 3.45 1.42 2.22 180.0
-3 9 4 2.26 1.29 1.96 0.0
-2 9 4 0.18 1.07 1.84 0.0
-1 9 4 0.26 0.22 0.20 0.0
0 9 4 8.33 1.87 2.49 0.0
1 9 4 0.49 0.59 0.79 180.0
2 9 4 4.81 1.29 1.62 180.0
3 9 4 0.45 0.27 0.19 0.0
-6 10 4 0.36 0.47 0.58 0.0
-5 10 4 0.31 0.35 0.41 0.0
-4 10 4 3.02 1.33 1.98 0.0
-3 10 4 0.00 0.24 0.22 180.0
-2 10 4 2.62 1.13 1.51 180.0
-1 10 4 0.28 0.39 0.51 0.0
0 10 4 0.00 0.40 0.47 0.0
1 10 4 0.13 0.22 0.09 0.0
2 10 4 0.39 0.79 0.95 0.0
-5 11 4 0.00 0.25 0.17 0.0
-4 11 4 0.85 0.74 0.92 0.0
-3 11 4 0.00 0.23 0.03 180.0
-2 11 4 0.02 0.23 0.09 180.0
-1 11 4 0.00 0.36 0.39 0.0
0 11 4 0.85 0.75 0.79 180.0
2 -12 5 0.33 0.19 0.14 0.0
3 -12 5 0.01 0.16 0.04 0.0
-1 -11 5 0.74 1.05 1.15 0.0
0 -11 5 0.87 1.29 1.53 0.0
1 -11 5 0.77 0.60 0.88 180.0
2 -11 5 0.80 0.53 1.11 180.0
3 -11 5 0.00 0.19 0.27 180.0
4 -11 5 0.26 0.26 0.46 0.0
5 -11 5 0.25 0.50 0.90 0.0
-3 -10 5 0.48 0.30 0.26 180.0
-2 -10 5 0.70 0.46 0.42 180.0
-1 -10 5 0.82 0.70 0.77 180.0
0 -10 5 1.89 1.50 1.75 180.0
1 -10 5 10.62 1.84 2.61 0.0
2 -10 5 8.29 1.41 2.94 0.0
3 -10 5 4.93 1.02 2.07 180.0
4 -10 5 1.09 0.55 1.25 180.0
5 -10 5 0.20 0.32 0.59 180.0
6 -10 5 0.43 0.27 0.45 180.0
7 -10 5 1.62 1.11 1.29 0.0
-4 -9 5 0.61 0.51 0.54 180.0
-3 -9 5 0.23 0.43 0.42 180.0
-2 -9 5 0.06 0.32 0.20 0.0
-1 -9 5 0.32 0.27 0.17 180.0
0 -9 5 0.87 0.55 0.51 180.0
1 -9 5 8.75 1.67 2.30 180.0
2 -9 5 0.00 0.16 0.06 180.0
3 -9 5 2.64 0.65 1.58 0.0
4 -9 5 4.18 0.87 1.97 0.0
5 -9 5 1.05 0.63 1.29 180.0
6 -9 5 0.14 0.15 0.06 180.0
7 -9 5 0.44 0.72 0.77 0.0
-5 -8 5 0.00 0.44 0.40 0.0
-4 -8 5 1.04 0.90 0.96 0.0
-3 -8 5 1.11 0.94 1.02 0.0
-2 -8 5 2.88 1.15 1.01 0.0
-1 -8 5 1.46 0.84 0.60 180.0
0 -8 5 2.31 1.43 1.38 180.0
1 -8 5 0.34 0.20 0.22 0.0
2 -8 5 1.43 0.72 1.44 180.0
3 -8 5 7.86 1.32 2.62 180.0
4 -8 5 0.69 0.52 1.14 0.0
5 -8 5 0.82 0.58 1.21 0.0
6 -8 5 0.30 0.58 0.71 0.0
7 -8 5 0.10 0.22 0.04 0.0
8 -8 5 0.03 0.76 0.85 180.0
-6 -7 5 0.41 0.35 0.30 0.0
-5 -7 5 0.00 0.20 0.03 180.0
-4 -7 5 0.03 0.52 0.72 0.0
-3 -7 5 2.74 1.02 1.54 0.0
-2 -7 5 1.35 0.88 0.99 0.0
-1 -7 5 0.67 0.92 0.80 180.0
0 -7 5 0.08 0.32 0.32 180.0
1 -7 5 4.87 2.34 2.73 0.0
2 -7 5 0.00 0.64 1.11 180.0
3 -7 5 2.82 0.82 1.85 180.0
4 -7 5 0.09 0.32 0.52 180.0
5 -7 5 5.52 1.57 2.10 180.0
6 -7 5 0.28 0.40 0.53 0.0
7 -7 5 1.14 0.89 1.23 180.0
8 -7 5 0.13 0.25 0.21 180.0
-6 -6 5 0.01 0.53 0.70 0.0
-5 -6 5 3.67 1.09 1.58 180.0
-4 -6 5 0.17 0.30 0.36 0.0
-3 -6 5 5.98 1.48 2.24 0.0
-2 -6 5 1.20 0.77 1.43 180.0
-1 -6 5 0.00 0.26 0.19 0.0
0 -6 5 0.00 1.64 2.07 180.0
1 -6 5 3.09 1.61 1.97 180.0
2 -6 5 0.34 0.27 0.38 0.0
3 -6 5 19.52 2.83 4.41 180.0
4 -6 5 0.04 0.30 0.45 180.0
5 -6 5 9.50 1.97 2.61 180.0
6 -6 5 0.40 0.64 0.98 180.0
7 -6 5 2.99 0.96 1.49 0.0
8 -6 5 0.97 0.89 1.41 0.0
9 -6 5 0.80 0.63 0.90 0.0
-7 -5 5 0.18 0.23 0.11 180.0
-6 -5 5 0.00 0.20 0.14 180.0
-5 -5 5 0.23 0.18 0.06 0.0
-4 -5 5 0.00 0.21 0.22 180.0
-3 -5 5 6.82 1.45 2.62 180.0
-2 -5 5 12.70 2.05 3.10 0.0
-1 -5 5 119.03 12.38 9.79 0.0
0 -5 5 15.54 4.74 4.35 180.0
1 -5 5 18.95 4.59 4.45 180.0
2 -5 5 1.78 1.13 1.96 180.0
3 -5 5 0.21 0.26 0.37 180.0
4 -5 5 3.92 1.23 2.21 180.0
5 -5 5 8.55 1.52 3.03 180.0
6 -5 5 0.19 0.14 0.02 180.0
7 -5 5 7.39 1.46 2.92 0.0
8 -5 5 0.00 0.36 0.81 180.0
9 -5 5 0.00 0.38 0.62 0.0
-8 -4 5 0.02 0.48 0.54 180.0
-7 -4 5 0.00 0.80 1.10 0.0
-6 -4 5 0.50 0.57 0.80 180.0
-5 -4 5 0.03 0.21 0.16 180.0
-4 -4 5 2.20 1.23 2.13 0.0
-3 -4 5 12.83 2.24 4.12 0.0
-2 -4 5 14.21 1.97 3.53 0.0
-1 -4 5 20.47 5.25 5.13 180.0
0 -4 5 0.75 1.28 1.36 0.0
1 -4 5 1197.34 173.16 21.60 0.0
2 -4 5 4.49 1.66 1.81 180.0
3 -4 5 3.26 1.33 2.00 180.0
4 -4 5 0.12 0.12 0.19 180.0
5 -4 5 0.91 0.41 1.11 180.0
6 -4 5 0.13 0.13 0.23 0.0
7 -4 5 7.01 1.28 2.69 180.0
8 -4 5 0.34 0.39 0.64 180.0
9 -4 5 0.00 0.40 0.65 180.0
-8 -3 5 0.45 0.55 0.55 180.0
-7 -3 5 0.26 0.43 0.52 180.0
-6 -3 5 0.55 0.69 0.90 180.0
-5 -3 5 4.95 1.65 2.40 0.0
-4 -3 5 2.82 1.13 2.04 0.0
-3 -3 5 1.76 0.60 1.14 180.0
-2 -3 5 571.12 45.57 13.46 0.0
-1 -3 5 4.68 1.88 2.17 0.0
0 -3 5 2.24 0.79 0.97 0.0
1 -3 5 13.41 3.65 3.39 0.0
2 -3 5 1.82 1.21 1.64 0.0
3 -3 5 51.87 6.00 7.40 0.0
4 -3 5 0.82 0.40 1.19 0.0
5 -3 5 113.79 7.83 7.09 180.0
6 -3 5 0.17 0.25 0.58 180.0
7 -3 5 23.16 2.59 3.98 180.0
8 -3 5 1.11 0.56 0.96 0.0
9 -3 5 0.00 0.20 0.18 180.0
-8 -2 5 0.00 0.33 0.25 180.0
-7 -2 5 8.45 2.06 2.79 180.0
-6 -2 5 2.74 1.03 1.46 0.0
-5 -2 5 8.91 1.97 3.05 180.0
-4 -2 5 4.03 1.63 2.48 180.0
-3 -2 5 5.35 1.21 2.40 0.0
-2 -2 5 29.77 3.16 4.77 0.0
-1 -2 5 2.41 0.74 0.86 180.0
0 -2 5 4.87 1.65 2.78 0.0
1 -2 5 8.10 1.79 3.77 180.0
2 -2 5 7.34 2.85 4.01 0.0
3 -2 5 0.32 0.16 0.32 0.0
4 -2 5 0.17 0.13 0.36 0.0
5 -2 5 0.49 0.27 0.67 180.0
6 -2 5 5.33 1.11 2.40 180.0
7 -2 5 0.49 0.24 0.43 0.0
8 -2 5 0.53 0.31 0.48 0.0
9 -2 5 0.06 0.19 0.05 0.0
-9 -1 5 0.09 0.29 0.15 180.0
-8 -1 5 0.10 0.36 0.28 0.0
-7 -1 5 0.00 1.19 1.68 0.0
-6 -1 5 0.22 0.43 0.65 180.0
-5 -1 5 33.72 4.42 5.46 180.0
-4 -1 5 6.04 1.33 2.22 180.0
-3 -1 5 2.71 0.60 1.21 0.0
-2 -1 5 1.14 0.37 0.67 180.0
-1 -1 5 10.33 2.22 3.38 0.0
0 -1 5 126.39 13.52 10.79 180.0
1 -1 5 1.16 0.68 1.35 0.0
2 -1 5 16.89 2.57 3.84 180.0
3 -1 5 6.75 1.18 2.49 0.0
4 -1 5 0.77 0.50 1.31 0.0
5 -1 5 3.58 1.02 2.35 0.0
6 -1 5 0.53 0.39 0.80 0.0
7 -1 5 3.02 1.02 1.97 0.0
8 -1 5 0.16 0.72 1.17 180.0
9 -1 5 0.10 0.30 0.34 180.0
-9 0 5 0.76 0.40 0.34 0.0
-8 0 5 0.00 0.36 0.40 180.0
-7 0 5 2.84 0.73 1.04 0.0
-6 0 5 26.69 3.48 4.36 180.0
-5 0 5 1.04 0.52 0.80 0.0
-4 0 5 9.14 1.96 3.50 180.0
-3 0 5 0.24 0.22 0.45 180.0
-2 0 5 87.31 7.77 8.47 0.0
-1 0 5 28.55 3.68 5.46 0.0
0 0 5 206.01 23.00 15.12 0.0
1 0 5 134.56 11.74 8.45 0.0
2 0 5 71.10 6.83 7.55 180.0
3 0 5 78.59 6.90 7.32 0.0
4 0 5 1.05 0.32 0.75 0.0
5 0 5 1.82 0.61 1.38 180.0
6 0 5 0.27 0.29 0.51 0.0
7 0 5 1.91 0.72 1.25 180.0
8 0 5 0.13 0.22 0.20 180.0
9 0 5 0.15 0.43 0.52 180.0
-9 1 5 0.02 0.57 0.61 0.0
-8 1 5 0.00 0.31 0.34 180.0
-7 1 5 0.55 0.56 0.84 180.0
-6 1 5 0.14 0.23 0.31 0.0
-5 1 5 0.14 0.15 0.11 180.0
-4 1 5 11.03 2.13 3.65 180.0
-3 1 5 11.00 3.09 3.76 180.0
-2 1 5 10.45 1.76 2.70 0.0
-1 1 5 0.57 0.16 0.28 0.0
0 1 5 85.28 6.79 8.70 0.0
1 1 5 4.92 1.05 2.26 0.0
2 1 5 47.47 4.98 6.52 0.0
3 1 5 10.06 1.75 3.31 0.0
4 1 5 1.11 0.56 1.07 0.0
5 1 5 0.29 0.19 0.20 180.0
6 1 5 3.04 1.14 1.77 180.0
7 1 5 1.70 0.88 1.38 180.0
8 1 5 0.62 0.42 0.54 0.0
-9 2 5 0.07 0.31 0.26 180.0
-8 2 5 0.16 0.20 0.12 180.0
-7 2 5 0.38 0.33 0.47 0.0
-6 2 5 9.23 1.94 3.23 0.0
-5 2 5 0.43 0.33 0.63 0.0
-4 2 5 2.19 0.76 1.56 180.0
-3 2 5 1.38 0.37 0.69 180.0
-2 2 5 74.25 7.00 7.50 0.0
-1 2 5 7.87 1.65 3.14 180.0
0 2 5 1025.22 74.62 21.45 180.0
1 2 5 0.13 0.12 0.25 180.0
2 2 5 37.22 4.36 6.58 0.0
3 2 5 10.80 2.14 3.47 180.0
4 2 5 0.08 0.69 1.23 180.0
5 2 5 0.17 0.36 0.58 180.0
6 2 5 0.11 0.45 0.62 0.0
7 2 5 0.17 0.59 0.77 0.0
8 2 5 0.00 0.29 0.24 0.0
-9 3 5 0.00 0.37 0.37 180.0
-8 3 5 0.35 0.37 0.47 0.0
-7 3 5 0.00 0.56 0.90 0.0
-6 3 5 1.01 0.40 0.75 0.0
-5 3 5 1.85 0.88 1.97 180.0
-4 3 5 4.79 1.22 2.65 180.0
-3 3 5 6.01 1.36 2.69 0.0
-2 3 5 13.26 2.69 5.04 180.0
-1 3 5 3.29 0.72 1.87 180.0
0 3 5 581.52 39.83 15.66 0.0
1 3 5 2.68 0.75 1.80 180.0
2 3 5 216.41 20.06 12.88 180.0
3 3 5 0.12 0.16 0.23 0.0
4 3 5 69.88 8.24 8.34 0.0
5 3 5 0.03 0.17 0.05 180.0
6 3 5 2.68 1.11 1.48 180.0
7 3 5 0.00 0.29 0.21 180.0
8 3 5 0.00 0.26 0.05 0.0
-9 4 5 0.17 0.22 0.02 0.0
-8 4 5 0.26 0.29 0.34 180.0
-7 4 5 0.77 0.60 1.03 180.0
-6 4 5 1.78 1.10 2.17 180.0
-5 4 5 1.74 0.69 1.57 180.0
-4 4 5 2.00 0.70 1.61 0.0
-3 4 5 2.05 0.71 1.58 180.0
-2 4 5 7.00 1.13 2.94 0.0
-1 4 5 12.23 1.62 3.81 0.0
0 4 5 10.08 1.75 3.17 0.0
1 4 5 0.55 0.42 0.92 180.0
2 4 5 24.83 3.87 5.55 0.0
3 4 5 2.12 1.21 2.55 0.0
4 4 5 2.57 1.02 1.88 180.0
5 4 5 0.45 0.26 0.30 0.0
6 4 5 1.31 1.41 1.81 0.0
7 4 5 0.05 0.26 0.11 0.0
-9 5 5 0.00 0.23 0.05 180.0
-8 5 5 1.93 0.88 1.44 180.0
-7 5 5 3.03 0.92 1.76 180.0
-6 5 5 0.24 0.27 0.57 180.0
-5 5 5 2.13 0.79 1.66 180.0
-4 5 5 1.81 0.51 1.16 180.0
-3 5 5 0.69 0.26 0.50 0.0
-2 5 5 59.77 5.34 7.19 0.0
-1 5 5 10.11 1.81 3.75 0.0
0 5 5 7.60 1.68 3.23 180.0
1 5 5 32.88 4.39 5.61 0.0
2 5 5 5.11 1.31 2.12 180.0
3 5 5 1.22 0.49 0.79 0.0
4 5 5 0.24 0.26 0.38 180.0
5 5 5 0.43 0.30 0.41 180.0
6 5 5 0.09 0.43 0.52 180.0
-9 6 5 4.56 1.21 1.55 0.0
-8 6 5 0.47 0.32 0.42 180.0
-7 6 5 0.31 0.31 0.54 0.0
-6 6 5 0.65 0.35 0.58 0.0
-5 6 5 0.33 0.30 0.56 180.0
-4 6 5 18.08 2.79 4.68 180.0
-3 6 5 1.49 0.67 1.43 180.0
-2 6 5 0.26 0.29 0.66 180.0
-1 6 5 0.22 0.28 0.58 0.0
0 6 5 0.54 0.39 0.77 180.0
1 6 5 6.18 1.58 2.58 0.0
2 6 5 3.42 1.27 2.09 180.0
3 6 5 0.38 0.30 0.43 0.0
4 6 5 0.18 0.45 0.63 0.0
5 6 5 0.15 0.27 0.29 180.0
6 6 5 0.07 0.29 0.22 0.0
-8 7 5 0.47 0.31 0.42 180.0
-7 7 5 13.52 1.85 2.87 0.0
-6 7 5 0.84 0.40 0.60 0.0
-5 7 5 0.87 0.73 1.20 180.0
-4 7 5 1.45 0.77 1.44 180.0
-3 7 5 4.74 1.40 2.64 180.0
-2 7 5 27.25 3.14 4.58 180.0
-1 7 5 2.31 0.66 1.07 180.0
0 7 5 34.74 4.39 4.78 0.0
1 7 5 0.47 0.33 0.52 180.0
2 7 5 0.99 0.58 0.87 180.0
3 7 5 0.00 0.17 0.02 0.0
4 7 5 0.66 0.59 0.80 0.0
5 7 5 0.09 0.42 0.44 0.0
-8 8 5 0.30 0.30 0.40 0.0
-7 8 5 5.48 1.39 2.16 180.0
-6 8 5 2.99 1.51 2.00 180.0
-5 8 5 0.00 0.19 0.08 0.0
-4 8 5 0.85 0.50 0.74 0.0
-3 8 5 1.51 0.80 1.51 180.0
-2 8 5 1.29 0.74 1.40 0.0
-1 8 5 4.12 1.39 2.44 180.0
0 8 5 0.60 0.54 0.83 180.0
1 8 5 6.64 1.69 2.21 0.0
2 8 5 7.70 1.84 2.37 0.0
3 8 5 0.73 0.50 0.60 0.0
4 8 5 0.28 0.25 0.09 0.0
-7 9 5 0.22 0.22 0.08 0.0
-6 9 5 0.07 0.20 0.02 180.0
-5 9 5 0.00 0.25 0.25 180.0
-4 9 5 0.44 0.69 1.01 180.0
-3 9 5 0.62 0.62 1.03 180.0
-2 9 5 2.22 0.95 1.47 0.0
-1 9 5 0.15 0.32 0.46 0.0
0 9 5 0.23 0.36 0.46 180.0
1 9 5 3.27 1.43 1.90 180.0
2 9 5 1.63 1.21 1.53 180.0
3 9 5 6.67 1.92 2.27 0.0
-6 10 5 0.00 0.68 0.76 0.0
-5 10 5 0.00 0.61 0.75 0.0
-4 10 5 0.01 0.58 0.66 180.0
-3 10 5 0.00 0.20 0.13 0.0
-2 10 5 0.18 0.60 0.86 180.0
-1 10 5 4.25 1.32 1.63 180.0
0 10 5 0.35 0.41 0.44 0.0
1 10 5 0.51 0.76 0.89 0.0
-4 11 5 0.37 0.54 0.57 180.0
-3 11 5 0.00 0.25 0.15 180.0
-2 11 5 0.75 0.72 0.81 180.0
-1 11 5 0.11 0.26 0.15 180.0
-1 -11 6 0.08 1.03 1.11 0.0
0 -11 6 0.21 0.30 0.20 0.0
1 -11 6 0.23 0.66 0.93 180.0
2 -11 6 0.36 0.31 0.52 180.0
3 -11 6 0.00 0.18 0.26 0.0
4 -11 6 0.59 0.37 0.74 180.0
5 -11 6 0.93 0.46 0.82 0.0
-2 -10 6 0.54 0.48 0.34 180.0
-1 -10 6 2.36 1.31 1.16 180.0
0 -10 6 1.21 0.99 1.18 0.0
1 -10 6 0.00 0.68 0.85 0.0
2 -10 6 0.00 0.18 0.24 0.0
3 -10 6 0.59 0.51 1.06 180.0
4 -10 6 0.00 0.26 0.51 180.0
5 -10 6 0.20 0.18 0.23 0.0
6 -10 6 0.00 0.15 0.10 180.0
-4 -9 6 0.00 0.24 0.02 0.0
-3 -9 6 0.23 0.21 0.06 0.0
-2 -9 6 0.63 0.89 0.82 180.0
-1 -9 6 0.64 0.81 0.67 180.0
0 -9 6 2.62 1.56 1.48 0.0
1 -9 6 0.19 0.31 0.29 180.0
2 -9 6 3.47 1.13 1.90 0.0
3 -9 6 1.07 0.68 1.37 0.0
4 -9 6 0.24 0.24 0.48 180.0
5 -9 6 0.00 0.40 0.72 0.0
6 -9 6 0.17 0.24 0.15 180.0
7 -9 6 0.02 0.62 0.62 180.0
-5 -8 6 0.00 0.25 0.09 0.0
-4 -8 6 0.00 0.52 0.59 0.0
-3 -8 6 0.44 0.58 0.76 180.0
-2 -8 6 0.93 0.67 0.93 180.0
-1 -8 6 1.85 1.09 0.93 0.0
0 -8 6 1.52 1.10 1.29 180.0
1 -8 6 0.54 0.33 0.39 0.0
2 -8 6 6.53 1.63 2.15 0.0
3 -8 6 2.26 0.75 1.42 0.0
4 -8 6 0.59 0.42 0.65 0.0
5 -8 6 0.00 0.43 0.80 0.0
6 -8 6 0.87 0.99 1.13 180.0
7 -8 6 0.00 0.22 0.16 180.0
8 -8 6 0.31 0.51 0.66 180.0
-6 -7 6 0.16 0.25 0.11 0.0
-5 -7 6 0.56 0.96 1.19 0.0
-4 -7 6 0.40 0.38 0.52 180.0
-3 -7 6 1.98 0.84 1.39 180.0
-2 -7 6 0.10 0.17 0.04 0.0
-1 -7 6 1.02 1.02 1.38 180.0
0 -7 6 17.02 4.95 4.53 180.0
1 -7 6 1.77 1.35 1.53 180.0
2 -7 6 0.05 0.21 0.15 180.0
3 -7 6 0.57 0.38 0.74 180.0
4 -7 6 0.15 0.20 0.18 0.0
5 -7 6 0.00 0.19 0.06 0.0
6 -7 6 0.38 0.74 0.84 0.0
7 -7 6 0.59 0.74 1.11 0.0
8 -7 6 0.22 0.29 0.32 0.0
-6 -6 6 0.22 0.29 0.27 180.0
-5 -6 6 0.78 0.69 0.99 180.0
-4 -6 6 0.44 0.44 0.67 0.0
-3 -6 6 27.37 3.30 4.15 0.0
-2 -6 6 21.83 3.10 3.12 180.0
-1 -6 6 34.15 12.36 7.36 180.0
0 -6 6 0.60 1.10 1.31 0.0
1 -6 6 0.73 1.28 1.56 180.0
2 -6 6 1.36 0.90 1.30 180.0
3 -6 6 4.82 1.99 3.00 180.0
4 -6 6 1.06 0.60 0.92 180.0
5 -6 6 2.76 1.02 1.98 0.0
6 -6 6 0.89 0.52 0.97 0.0
7 -6 6 1.64 0.83 1.38 0.0
8 -6 6 0.04 0.19 0.21 0.0
-7 -5 6 0.29 0.30 0.20 0.0
-6 -5 6 0.12 0.21 0.11 180.0
-5 -5 6 0.01 0.17 0.03 180.0
-4 -5 6 0.22 0.18 0.20 180.0
-3 -5 6 1.45 0.79 1.50 180.0
-2 -5 6 0.62 0.26 0.53 0.0
-1 -5 6 21.62 4.97 5.22 0.0
0 -5 6 1.99 1.00 0.92 180.0
1 -5 6 25.63 6.00 4.36 180.0
2 -5 6 3.94 1.65 2.13 0.0
3 -5 6 1.89 1.51 2.21 0.0
4 -5 6 0.13 0.19 0.17 180.0
5 -5 6 1.34 0.72 1.48 0.0
6 -5 6 0.13 0.42 0.79 0.0
7 -5 6 0.14 0.13 0.17 180.0
8 -5 6 0.20 0.26 0.46 180.0
9 -5 6 0.00 0.20 0.23 180.0
-7 -4 6 0.00 0.54 0.54 0.0
-6 -4 6 0.12 0.59 0.76 180.0
-5 -4 6 0.50 0.23 0.26 0.0
-4 -4 6 0.66 0.78 1.37 0.0
-3 -4 6 0.38 0.21 0.32 180.0
-2 -4 6 11.13 2.04 3.57 0.0
-1 -4 6 0.22 0.24 0.20 0.0
0 -4 6 0.00 0.19 0.12 0.0
1 -4 6 0.07 0.42 0.46 0.0
2 -4 6 0.00 0.20 0.05 0.0
3 -4 6 0.01 0.19 0.02 0.0
4 -4 6 1.78 0.98 1.79 180.0
5 -4 6 8.86 1.40 2.90 180.0
6 -4 6 1.01 0.49 1.19 0.0
7 -4 6 0.95 0.55 1.25 180.0
8 -4 6 1.35 0.77 1.45 0.0
9 -4 6 0.06 0.27 0.36 0.0
-8 -3 6 0.01 0.48 0.50 0.0
-7 -3 6 0.27 0.22 0.08 180.0
-6 -3 6 3.20 1.27 1.96 0.0
-5 -3 6 0.36 0.20 0.20 180.0
-4 -3 6 0.40 0.26 0.38 0.0
-3 -3 6 3.47 0.89 1.66 0.0
-2 -3 6 1.41 0.62 1.09 180.0
-1 -3 6 5.77 2.59 3.29 180.0
0 -3 6 12.27 3.84 4.94 180.0
1 -3 6 10.58 1.99 3.29 180.0
2 -3 6 61.13 12.22 8.33 0.0
3 -3 6 31.46 6.88 6.74 180.0
4 -3 6 6.35 1.56 3.01 180.0
5 -3 6 0.27 0.20 0.46 180.0
6 -3 6 2.93 0.59 1.20 180.0
7 -3 6 0.18 0.34 0.70 0.0
8 -3 6 0.00 0.42 0.72 0.0
9 -3 6 0.17 0.19 0.02 0.0
-8 -2 6 0.00 0.49 0.53 0.0
-7 -2 6 0.11 0.30 0.36 0.0
-6 -2 6 0.24 0.31 0.41 0.0
-5 -2 6 0.10 0.55 0.88 0.0
-4 -2 6 8.63 2.41 3.40 0.0
-3 -2 6 1.07 0.46 0.84 0.0
-2 -2 6 81.66 7.68 7.32 180.0
-1 -2 6 5.39 1.57 2.24 180.0
0 -2 6 99.36 12.19 8.13 180.0
1 -2 6 4.41 0.81 1.27 0.0
2 -2 6 6.56 1.95 2.82 180.0
3 -2 6 0.39 0.21 0.34 0.0
4 -2 6 5.80 1.31 2.58 0.0
5 -2 6 0.61 0.39 0.96 0.0
6 -2 6 2.26 0.63 1.41 180.0
7 -2 6 7.64 1.34 2.36 0.0
8 -2 6 0.18 0.39 0.71 180.0
9 -2 6 0.68 0.41 0.54 0.0
-8 -1 6 0.52 0.75 0.92 180.0
-7 -1 6 0.21 0.37 0.50 0.0
-6 -1 6 14.92 2.57 3.52 180.0
-5 -1 6 3.46 1.20 1.87 0.0
-4 -1 6 1.15 1.10 2.07 180.0
-3 -1 6 2.76 0.74 1.45 0.0
-2 -1 6 73.17 7.81 8.62 0.0
-1 -1 6 11.96 2.89 4.57 0.0
0 -1 6 2.70 0.88 1.57 180.0
1 -1 6 0.64 0.26 0.43 0.0
2 -1 6 2.62 1.55 2.68 180.0
3 -1 6 75.57 8.53 9.00 0.0
4 -1 6 0.02 0.28 0.71 180.0
5 -1 6 1.09 0.54 1.21 0.0
6 -1 6 0.77 0.43 0.93 0.0
7 -1 6 2.44 1.11 2.02 180.0
8 -1 6 0.01 0.16 0.09 0.0
-9 0 6 0.16 0.42 0.36 180.0
-8 0 6 0.29 0.22 0.05 180.0
-7 0 6 0.11 0.35 0.44 0.0
-6 0 6 11.26 1.84 2.41 180.0
-5 0 6 2.18 0.77 1.23 180.0
-4 0 6 38.26 4.42 5.99 180.0
-3 0 6 16.51 1.89 2.79 0.0
-2 0 6 328.48 23.25 14.73 0.0
-1 0 6 37.67 4.48 6.55 180.0
0 0 6 47.45 5.65 3.89 180.0
1 0 6 12.51 2.44 4.02 180.0
2 0 6 37.90 4.50 5.69 0.0
3 0 6 0.45 0.28 0.66 0.0
4 0 6 1.29 0.56 1.29 180.0
5 0 6 0.49 0.37 0.69 0.0
6 0 6 0.27 0.31 0.60 0.0
7 0 6 0.00 0.46 0.74 180.0
8 0 6 1.20 0.54 0.78 0.0
-9 1 6 0.11 0.28 0.13 180.0
-8 1 6 3.39 1.58 2.03 0.0
-7 1 6 0.04 0.28 0.32 180.0
-6 1 6 15.56 2.27 3.15 0.0
-5 1 6 0.44 0.33 0.54 0.0
-4 1 6 13.69 2.56 4.31 0.0
-3 1 6 1.79 0.97 1.84 0.0
-2 1 6 257.27 21.72 14.74 180.0
-1 1 6 13.70 1.70 3.16 180.0
0 1 6 319.64 20.10 14.50 0.0
1 1 6 400.89 29.53 14.30 180.0
2 1 6 175.62 14.21 11.28 180.0
3 1 6 9.33 1.56 2.83 180.0
4 1 6 0.06 0.12 0.02 0.0
5 1 6 0.05 0.17 0.20 0.0
6 1 6 0.70 0.43 0.62 180.0
7 1 6 1.77 0.94 1.42 0.0
8 1 6 0.14 0.46 0.57 0.0
-9 2 6 0.06 0.36 0.32 0.0
-8 2 6 0.74 1.03 1.32 0.0
-7 2 6 1.37 0.81 1.20 0.0
-6 2 6 5.16 1.40 2.22 0.0
-5 2 6 0.03 0.28 0.49 180.0
-4 2 6 1.95 0.62 1.19 180.0
-3 2 6 1.76 0.70 1.23 0.0
-2 2 6 7.99 1.67 2.86 180.0
-1 2 6 7.68 1.55 2.72 0.0
0 2 6 290.28 17.92 12.59 180.0
1 2 6 17.19 2.16 4.05 180.0
2 2 6 213.16 19.00 13.17 0.0
3 2 6 5.05 1.29 2.67 180.0
4 2 6 31.00 4.10 5.41 180.0
5 2 6 2.13 0.99 1.59 0.0
6 2 6 1.70 0.89 1.30 180.0
7 2 6 0.00 0.26 0.26 0.0
8 2 6 0.37 0.47 0.50 0.0
-9 3 6 0.00 0.84 1.01 180.0
-8 3 6 0.00 0.29 0.29 0.0
-7 3 6 2.54 0.89 1.28 0.0
-6 3 6 0.41 0.50 0.94 180.0
-5 3 6 0.93 0.80 1.64 0.0
-4 3 6 6.15 1.59 2.99 180.0
-3 3 6 0.60 0.27 0.37 180.0
-2 3 6 16.61 3.02 4.85 0.0
-1 3 6 13.93 1.99 4.08 0.0
0 3 6 9.70 1.65 3.53 180.0
1 3 6 14.85 2.01 3.57 180.0
2 3 6 0.15 0.16 0.33 180.0
3 3 6 0.38 0.34 0.48 180.0
4 3 6 19.29 3.37 4.87 0.0
5 3 6 0.51 0.95 1.42 0.0
6 3 6 0.83 0.82 1.10 180.0
7 3 6 0.62 0.33 0.26 0.0
-9 4 6 0.00 0.65 0.69 180.0
-8 4 6 0.56 0.41 0.53 180.0
-7 4 6 1.67 0.80 1.37 180.0
-6 4 6 0.12 0.30 0.51 0.0
-5 4 6 1.81 0.93 1.93 0.0
-4 4 6 7.20 1.37 2.59 0.0
-3 4 6 19.29 2.92 4.45 0.0
-2 4 6 10.69 1.77 3.81 0.0
-1 4 6 1.81 0.68 1.61 0.0
0 4 6 0.01 0.09 0.04 0.0
1 4 6 1.67 0.54 1.11 180.0
2 4 6 11.76 2.24 3.67 180.0
3 4 6 4.67 1.42 2.82 180.0
4 4 6 0.31 0.41 0.73 180.0
5 4 6 0.52 0.49 0.65 180.0
6 4 6 0.09 0.26 0.19 180.0
7 4 6 0.05 0.55 0.52 0.0
-9 5 6 0.13 0.55 0.64 180.0
-8 5 6 0.12 0.30 0.40 0.0
-7 5 6 0.08 0.20 0.26 0.0
-6 5 6 0.58 0.45 0.76 0.0
-5 5 6 2.91 1.15 2.35 0.0
-4 5 6 10.39 1.82 3.44 0.0
-3 5 6 8.25 1.94 3.56 0.0
-2 5 6 4.34 0.94 2.50 180.0
-1 5 6 0.35 0.19 0.39 0.0
0 5 6 0.65 0.37 0.76 180.0
1 5 6 0.41 0.20 0.35 0.0
2 5 6 6.10 1.55 2.46 180.0
3 5 6 3.52 1.34 2.18 180.0
4 5 6 0.33 0.30 0.46 0.0
5 5 6 0.76 0.55 0.81 180.0
6 5 6 0.48 0.58 0.71 180.0
-8 6 6 0.91 0.70 1.15 0.0
-7 6 6 0.69 0.49 0.84 180.0
-6 6 6 3.34 0.95 1.72 0.0
-5 6 6 2.06 0.93 1.78 180.0
-4 6 6 19.54 2.48 3.81 180.0
-3 6 6 32.56 3.48 6.04 0.0
-2 6 6 1.91 0.70 1.68 0.0
-1 6 6 0.40 0.33 0.77 0.0
0 6 6 2.16 0.82 1.49 0.0
1 6 6 24.34 3.41 4.22 180.0
2 6 6 0.56 0.33 0.46 0.0
3 6 6 0.15 0.20 0.18 180.0
4 6 6 0.20 0.72 1.01 180.0
5 6 6 0.97 0.80 1.08 180.0
-8 7 6 0.39 0.43 0.61 180.0
-7 7 6 0.60 0.35 0.45 180.0
-6 7 6 0.45 0.30 0.45 0.0
-5 7 6 7.26 1.61 2.57 180.0
-4 7 6 0.07 0.24 0.37 0.0
-3 7 6 20.55 2.57 4.76 180.0
-2 7 6 0.02 0.21 0.39 180.0
-1 7 6 256.82 22.00 10.78 0.0
0 7 6 3.54 0.99 1.85 0.0
1 7 6 12.10 2.33 3.39 180.0
2 7 6 9.75 2.60 3.27 0.0
3 7 6 1.04 0.85 1.15 180.0
4 7 6 0.30 0.82 1.04 180.0
5 7 6 0.35 0.54 0.60 0.0
-7 8 6 0.27 0.41 0.60 180.0
-6 8 6 0.67 0.51 0.77 180.0
-5 8 6 0.00 0.19 0.12 180.0
-4 8 6 5.79 1.65 2.73 0.0
-3 8 6 0.05 0.37 0.62 0.0
-2 8 6 0.15 0.25 0.41 0.0
-1 8 6 10.00 2.41 3.62 180.0
0 8 6 6.29 1.68 2.37 180.0
1 8 6 106.76 10.95 7.56 0.0
2 8 6 0.54 0.39 0.40 180.0
3 8 6 7.01 2.03 2.44 180.0
-6 9 6 0.81 0.51 0.50 0.0
-5 9 6 0.95 0.56 0.72 0.0
-4 9 6 0.19 0.21 0.17 180.0
-3 9 6 0.07 0.16 0.01 0.0
-2 9 6 0.00 0.22 0.27 0.0
-1 9 6 2.65 1.00 1.49 0.0
0 9 6 0.00 0.22 0.18 0.0
1 9 6 1.46 1.20 1.58 180.0
2 9 6 0.00 1.19 1.40 180.0
-5 10 6 0.00 0.37 0.34 180.0
-4 10 6 0.21 0.45 0.53 180.0
-3 10 6 0.00 0.40 0.46 180.0
-2 10 6 0.00 0.23 0.05 180.0
-1 10 6 0.15 0.59 0.73 0.0
0 10 6 0.00 0.31 0.23 0.0
0 -11 7 0.00 0.31 0.09 180.0
1 -11 7 0.00 0.33 0.25 180.0
2 -11 7 0.27 0.30 0.45 180.0
3 -11 7 0.58 0.31 0.51 180.0
4 -11 7 0.00 0.17 0.18 180.0
-2 -10 7 0.13 0.52 0.40 0.0
-1 -10 7 0.39 0.42 0.21 0.0
0 -10 7 3.41 2.04 1.69 0.0
1 -10 7 0.13 0.40 0.43 180.0
2 -10 7 0.06 0.26 0.27 180.0
3 -10 7 0.29 0.38 0.59 0.0
4 -10 7 0.20 0.20 0.33 180.0
5 -10 7 0.01 0.20 0.25 180.0
6 -10 7 0.11 0.18 0.16 0.0
-3 -9 7 0.00 0.28 0.15 180.0
-2 -9 7 0.16 0.23 0.01 0.0
-1 -9 7 0.60 1.31 1.54 0.0
0 -9 7 0.06 0.21 0.11 0.0
1 -9 7 1.43 0.83 1.25 0.0
2 -9 7 1.01 0.74 1.22 0.0
3 -9 7 0.00 0.21 0.25 180.0
4 -9 7 0.43 0.49 0.77 180.0
5 -9 7 0.04 0.29 0.32 0.0
6 -9 7 0.14 0.88 1.14 180.0
7 -9 7 0.13 0.25 0.02 180.0
-4 -8 7 0.26 0.55 0.63 0.0
-3 -8 7 0.02 0.29 0.24 0.0
-2 -8 7 0.69 0.44 0.70 180.0
-1 -8 7 0.83 0.92 1.14 180.0
0 -8 7 2.47 0.93 1.08 180.0
1 -8 7 6.73 2.59 2.77 0.0
2 -8 7 0.92 0.94 1.27 180.0
3 -8 7 0.70 0.73 1.14 180.0
4 -8 7 0.17 0.26 0.37 180.0
5 -8 7 0.35 0.42 0.75 180.0
6 -8 7 0.10 0.17 0.14 0.0
7 -8 7 0.14 0.26 0.19 0.0
-5 -7 7 1.64 1.06 1.26 0.0
-4 -7 7 1.95 0.82 1.20 180.0
-3 -7 7 0.49 0.58 1.01 180.0
-2 -7 7 0.20 0.22 0.33 180.0
-1 -7 7 0.49 0.80 1.02 180.0
0 -7 7 4.71 1.68 1.87 0.0
1 -7 7 1.42 0.87 1.08 180.0
2 -7 7 0.00 0.26 0.13 0.0
3 -7 7 0.11 0.22 0.23 180.0
4 -7 7 0.50 0.42 0.52 180.0
5 -7 7 0.16 0.24 0.29 0.0
6 -7 7 0.23 0.13 0.10 0.0
7 -7 7 0.10 0.21 0.28 180.0
8 -7 7 0.14 0.34 0.58 0.0
-6 -6 7 0.00 0.37 0.36 180.0
-5 -6 7 0.07 0.46 0.61 180.0
-4 -6 7 0.02 0.16 0.07 0.0
-3 -6 7 0.42 0.28 0.39 0.0
-2 -6 7 1.20 0.66 1.26 180.0
-1 -6 7 2.37 0.92 1.03 180.0
0 -6 7 3.09 2.31 2.06 0.0
1 -6 7 0.15 0.35 0.26 0.0
2 -6 7 5.59 2.41 2.69 0.0
3 -6 7 6.83 2.22 2.95 0.0
4 -6 7 1.01 1.19 1.62 0.0
5 -6 7 0.49 0.33 0.32 180.0
6 -6 7 0.31 0.67 1.00 180.0
7 -6 7 1.03 0.42 0.81 0.0
8 -6 7 0.77 0.39 0.75 180.0
-7 -5 7 0.00 0.53 0.46 180.0
-6 -5 7 0.00 0.31 0.28 180.0
-5 -5 7 0.50 0.55 0.84 180.0
-4 -5 7 0.23 0.20 0.21 0.0
-3 -5 7 3.79 1.02 1.64 0.0
-2 -5 7 5.90 1.47 2.52 0.0
-1 -5 7 0.35 0.45 0.56 180.0
0 -5 7 10.74 3.57 3.37 180.0
1 -5 7 2.01 1.32 1.86 0.0
2 -5 7 0.58 0.92 0.90 0.0
3 -5 7 0.75 1.22 1.20 180.0
4 -5 7 0.70 1.12 1.42 180.0
5 -5 7 0.16 0.16 0.02 0.0
6 -5 7 1.50 0.65 1.47 0.0
7 -5 7 0.01 0.13 0.10 180.0
8 -5 7 1.41 0.66 1.29 180.0
-7 -4 7 0.34 0.46 0.44 180.0
-6 -4 7 0.08 0.20 0.02 0.0
-5 -4 7 0.33 0.29 0.38 180.0
-4 -4 7 4.30 1.32 2.09 0.0
-3 -4 7 1.93 1.06 1.87 0.0
-2 -4 7 1.45 1.06 1.61 180.0
-1 -4 7 0.03 0.25 0.27 180.0
0 -4 7 0.84 1.12 1.42 180.0
1 -4 7 0.66 0.38 0.61 0.0
2 -4 7 0.78 0.68 0.80 180.0
3 -4 7 32.32 7.80 6.51 180.0
4 -4 7 0.29 0.34 0.39 0.0
5 -4 7 1.23 0.60 1.14 180.0
6 -4 7 2.18 0.71 1.63 180.0
7 -4 7 0.21 0.14 0.16 180.0
8 -4 7 0.99 0.68 1.32 0.0
-8 -3 7 0.09 0.31 0.27 0.0
-7 -3 7 0.21 0.20 0.00 0.0
-6 -3 7 3.27 1.60 2.47 0.0
-5 -3 7 0.67 0.34 0.47 180.0
-4 -3 7 3.12 1.08 1.79 180.0
-3 -3 7 0.17 0.18 0.24 180.0
-2 -3 7 1.25 1.12 1.45 180.0
-1 -3 7 0.94 0.92 1.28 0.0
0 -3 7 0.24 0.42 0.55 180.0
1 -3 7 0.73 0.53 1.01 0.0
2 -3 7 0.21 0.53 0.83 180.0
3 -3 7 0.31 0.65 0.85 180.0
4 -3 7 2.03 1.02 1.76 0.0
5 -3 7 4.12 0.92 1.89 180.0
6 -3 7 0.11 0.18 0.34 180.0
7 -3 7 4.15 1.02 1.89 0.0
8 -3 7 2.41 0.88 1.61 180.0
-8 -2 7 0.72 0.85 0.94 180.0
-7 -2 7 0.54 0.87 1.24 0.0
-6 -2 7 1.91 0.84 1.18 180.0
-5 -2 7 26.34 3.50 4.13 180.0
-4 -2 7 0.69 0.35 0.44 180.0
-3 -2 7 2.88 1.03 1.83 0.0
-2 -2 7 1.21 0.99 1.34 0.0
-1 -2 7 25.30 4.17 4.72 0.0
0 -2 7 4.63 1.52 2.53 0.0
1 -2 7 46.47 5.94 6.84 0.0
2 -2 7 9.56 2.43 3.40 0.0
3 -2 7 61.45 7.12 6.20 0.0
4 -2 7 4.54 1.34 2.23 180.0
5 -2 7 6.67 1.46 2.88 180.0
6 -2 7 2.46 0.77 1.73 0.0
7 -2 7 0.11 0.15 0.16 180.0
8 -2 7 0.28 0.21 0.26 180.0
-8 -1 7 0.00 0.39 0.38 180.0
-7 -1 7 0.08 0.48 0.60 180.0
-6 -1 7 48.33 5.26 5.50 180.0
-5 -1 7 0.06 0.83 1.38 0.0
-4 -1 7 54.88 5.52 6.53 0.0
-3 -1 7 66.46 6.24 6.86 180.0
-2 -1 7 2.66 0.95 1.48 0.0
-1 -1 7 0.94 0.69 1.11 0.0
0 -1 7 1.67 0.52 0.84 0.0
1 -1 7 37.49 4.89 6.04 0.0
2 -1 7 2.87 1.48 2.49 0.0
3 -1 7 8.09 1.82 2.84 0.0
4 -1 7 3.86 1.28 2.63 0.0
5 -1 7 2.41 0.90 2.08 180.0
6 -1 7 0.42 0.35 0.70 0.0
7 -1 7 7.93 1.43 2.28 180.0
8 -1 7 0.38 0.39 0.58 0.0
-8 0 7 0.00 0.24 0.10 0.0
-7 0 7 3.26 1.10 1.51 180.0
-6 0 7 29.55 3.75 4.20 0.0
-5 0 7 1.04 0.38 0.59 180.0
-4 0 7 8.74 2.10 3.50 180.0
-3 0 7 14.90 2.73 4.49 0.0
-2 0 7 215.89 17.27 13.59 0.0
-1 0 7 238.33 20.72 13.28 180.0
0 0 7 72.55 9.36 10.80 180.0
1 0 7 10.74 2.11 3.26 0.0
2 0 7 1.55 0.82 1.42 0.0
3 0 7 0.63 0.37 0.70 180.0
4 0 7 5.88 1.43 2.92 0.0
5 0 7 0.29 0.32 0.58 180.0
6 0 7 0.57 0.42 0.75 180.0
7 0 7 0.00 0.53 0.92 180.0
8 0 7 0.01 0.23 0.14 0.0
-8 1 7 0.32 0.44 0.47 180.0
-7 1 7 0.37 0.76 1.05 0.0
-6 1 7 1.82 1.12 1.59 0.0
-5 1 7 19.67 2.85 3.96 180.0
-4 1 7 2.68 1.10 1.94 180.0
-3 1 7 19.12 2.74 4.05 180.0
-2 1 7 56.43 5.79 7.22 180.0
-1 1 7 47.50 4.84 6.90 0.0
0 1 7 50.56 4.88 6.98 0.0
1 1 7 0.46 0.28 0.54 0.0
2 1 7 19.28 2.88 4.81 180.0
3 1 7 28.47 3.28 4.30 0.0
4 1 7 0.37 0.20 0.29 0.0
5 1 7 0.68 0.38 0.68 0.0
6 1 7 0.28 0.50 0.89 0.0
7 1 7 0.08 0.19 0.07 0.0
8 1 7 1.41 0.80 0.97 180.0
-9 2 7 0.44 0.52 0.55 0.0
-8 2 7 0.36 0.41 0.42 0.0
-7 2 7 2.86 1.20 1.65 0.0
-6 2 7 49.12 5.72 6.22 180.0
-5 2 7 5.29 1.54 2.74 180.0
-4 2 7 5.00 1.50 2.70 180.0
-3 2 7 1.94 1.01 1.70 180.0
-2 2 7 1.58 0.98 1.66 180.0
-1 2 7 7.38 1.84 3.10 180.0
0 2 7 0.38 0.14 0.27 180.0
1 2 7 22.42 2.59 4.38 0.0
2 2 7 0.25 0.29 0.62 0.0
3 2 7 73.79 7.25 7.02 0.0
4 2 7 0.14 0.18 0.26 0.0
5 2 7 0.04 0.15 0.05 180.0
6 2 7 2.58 0.93 1.24 0.0
7 2 7 0.85 1.00 1.36 0.0
-9 3 7 0.00 0.39 0.39 0.0
-8 3 7 0.58 0.43 0.49 180.0
-7 3 7 0.11 0.37 0.53 0.0
-6 3 7 4.30 1.32 2.03 180.0
-5 3 7 0.00 0.14 0.06 180.0
-4 3 7 1.01 0.39 0.64 0.0
-3 3 7 0.27 0.17 0.17 180.0
-2 3 7 4.85 1.73 2.94 0.0
-1 3 7 13.01 2.04 3.42 180.0
0 3 7 0.11 0.11 0.15 180.0
1 3 7 9.93 1.77 3.25 180.0
2 3 7 0.54 0.25 0.47 180.0
3 3 7 2.82 0.93 1.80 0.0
4 3 7 0.20 0.40 0.64 0.0
5 3 7 2.82 1.50 2.18 0.0
6 3 7 0.11 0.48 0.57 0.0
7 3 7 1.81 1.10 1.21 180.0
-8 4 7 0.01 0.20 0.10 180.0
-7 4 7 4.67 1.47 2.41 0.0
-6 4 7 11.47 2.13 3.51 0.0
-5 4 7 3.68 1.11 1.92 0.0
-4 4 7 1.75 0.64 1.09 180.0
-3 4 7 13.04 2.60 4.29 180.0
-2 4 7 6.12 1.33 2.73 0.0
-1 4 7 9.60 1.49 2.84 180.0
0 4 7 18.00 2.40 3.98 180.0
1 4 7 0.50 0.36 0.71 0.0
2 4 7 1.23 0.41 0.83 0.0
3 4 7 0.77 0.62 1.07 0.0
4 4 7 0.83 0.46 0.67 0.0
5 4 7 0.06 0.31 0.35 180.0
6 4 7 0.19 0.37 0.35 180.0
-8 5 7 0.26 0.64 0.96 0.0
-7 5 7 0.00 0.22 0.24 180.0
-6 5 7 1.31 0.82 1.50 0.0
-5 5 7 19.86 2.98 4.50 0.0
-4 5 7 10.10 1.92 3.38 180.0
-3 5 7 1.58 0.99 2.29 180.0
-2 5 7 0.22 0.26 0.62 0.0
-1 5 7 21.74 2.46 4.14 180.0
0 5 7 0.37 0.29 0.59 0.0
1 5 7 2.01 0.54 1.00 180.0
2 5 7 1.85 1.18 2.11 180.0
3 5 7 0.18 0.20 0.22 0.0
4 5 7 0.00 0.17 0.09 180.0
5 5 7 0.19 0.29 0.36 0.0
6 5 7 0.15 0.44 0.45 0.0
-8 6 7 0.03 0.38 0.54 0.0
-7 6 7 0.00 0.17 0.08 0.0
-6 6 7 11.89 2.12 3.08 180.0
-5 6 7 34.75 4.57 5.76 180.0
-4 6 7 2.38 0.85 1.45 0.0
-3 6 7 123.14 11.08 9.25 0.0
-2 6 7 6.61 1.16 2.66 180.0
-1 6 7 37.54 4.04 5.56 180.0
0 6 7 25.57 3.29 4.46 0.0
1 6 7 5.24 1.46 2.46 180.0
2 6 7 2.51 1.27 1.83 180.0
3 6 7 0.33 0.29 0.34 0.0
4 6 7 0.00 0.35 0.40 0.0
5 6 7 0.77 0.47 0.58 0.0
-7 7 7 0.39 0.27 0.34 180.0
-6 7 7 0.67 0.44 0.68 0.0
-5 7 7 4.13 1.42 2.08 0.0
-4 7 7 1.00 0.51 0.88 180.0
-3 7 7 33.76 3.61 5.52 180.0
-2 7 7 5.04 1.01 1.99 0.0
-1 7 7 60.19 6.92 7.39 0.0
0 7 7 7.64 1.84 2.95 180.0
1 7 7 36.35 4.91 4.95 180.0
2 7 7 1.28 0.71 0.92 0.0
3 7 7 1.26 0.83 1.03 0.0
4 7 7 0.31 0.50 0.48 180.0
-7 8 7 0.23 0.59 0.80 0.0
-6 8 7 1.37 0.79 1.12 0.0
-5 8 7 0.67 0.66 0.98 0.0
-4 8 7 0.20 0.40 0.66 180.0
-3 8 7 0.90 0.49 0.94 0.0
-2 8 7 0.00 0.19 0.22 0.0
-1 8 7 3.96 1.45 2.36 180.0
0 8 7 0.18 0.49 0.61 180.0
1 8 7 16.58 3.14 4.04 0.0
2 8 7 0.00 0.33 0.30 180.0
3 8 7 3.94 1.78 2.05 180.0
-6 9 7 0.20 0.25 0.15 180.0
-5 9 7 0.23 0.27 0.24 180.0
-4 9 7 0.44 0.85 1.10 180.0
-3 9 7 0.42 0.37 0.52 0.0
-2 9 7 0.45 0.40 0.57 180.0
-1 9 7 0.75 0.54 0.76 180.0
0 9 7 2.34 1.32 1.69 0.0
1 9 7 0.38 0.43 0.44 180.0
-4 10 7 0.42 0.21 0.09 0.0
-3 10 7 0.23 0.26 0.20 0.0
-2 10 7 0.00 0.35 0.36 180.0
-1 10 7 0.00 0.26 0.13 180.0
2 -11 8 0.05 0.24 0.10 0.0
3 -11 8 0.15 0.25 0.26 0.0
-1 -10 8 0.15 0.28 0.19 0.0
0 -10 8 0.32 0.26 0.19 180.0
1 -10 8 0.05 0.22 0.11 0.0
2 -10 8 0.00 0.19 0.07 0.0
3 -10 8 0.00 0.16 0.08 180.0
4 -10 8 0.30 0.32 0.47 180.0
5 -10 8 0.42 0.30 0.38 0.0
-3 -9 8 0.10 0.42 0.43 180.0
-2 -9 8 0.00 0.20 0.13 0.0
-1 -9 8 0.73 0.59 0.71 0.0
0 -9 8 0.00 0.80 1.00 180.0
1 -9 8 0.51 0.34 0.37 0.0
2 -9 8 0.78 1.27 1.73 180.0
3 -9 8 0.00 0.55 0.82 180.0
4 -9 8 0.00 0.22 0.21 0.0
5 -9 8 0.14 0.19 0.17 180.0
6 -9 8 0.00 0.18 0.06 180.0
-4 -8 8 0.31 0.22 0.14 180.0
-3 -8 8 0.01 0.21 0.14 180.0
-2 -8 8 0.05 0.23 0.23 0.0
-1 -8 8 0.57 0.43 0.39 180.0
0 -8 8 2.04 0.82 0.93 0.0
1 -8 8 0.61 0.57 0.74 180.0
2 -8 8 0.00 0.48 0.51 180.0
3 -8 8 0.78 0.64 0.85 0.0
4 -8 8 0.40 0.37 0.52 180.0
5 -8 8 0.26 0.44 0.68 180.0
6 -8 8 0.00 0.65 1.16 0.0
7 -8 8 0.31 0.32 0.41 180.0
-5 -7 8 0.43 0.53 0.57 180.0
-4 -7 8 1.80 0.88 1.26 180.0
-3 -7 8 0.00 0.24 0.29 180.0
-2 -7 8 0.07 0.16 0.05 0.0
-1 -7 8 1.55 1.42 1.63 180.0
0 -7 8 2.68 2.22 2.66 0.0
1 -7 8 2.13 0.96 1.05 0.0
2 -7 8 3.82 2.65 2.66 0.0
3 -7 8 0.56 0.34 0.29 0.0
4 -7 8 1.48 1.29 1.87 180.0
5 -7 8 1.57 1.28 1.93 0.0
6 -7 8 0.00 0.90 1.12 0.0
7 -7 8 0.20 0.26 0.29 180.0
-6 -6 8 0.03 0.43 0.43 180.0
-5 -6 8 0.12 0.20 0.04 180.0
-4 -6 8 2.44 1.02 1.38 0.0
-3 -6 8 0.19 0.30 0.38 180.0
-2 -6 8 3.94 1.39 2.01 180.0
-1 -6 8 0.21 0.21 0.05 0.0
0 -6 8 0.56 0.33 0.14 180.0
1 -6 8 0.03 0.27 0.10 180.0
2 -6 8 0.18 0.48 0.47 180.0
3 -6 8 0.31 0.30 0.12 180.0
4 -6 8 0.00 0.43 0.40 0.0
5 -6 8 5.68 1.95 2.05 0.0
6 -6 8 18.05 2.42 2.77 180.0
7 -6 8 0.00 0.19 0.25 0.0
8 -6 8 2.18 0.87 1.42 0.0
-6 -5 8 0.00 0.45 0.47 0.0
-5 -5 8 6.09 1.55 2.13 0.0
-4 -5 8 0.35 0.92 1.32 0.0
-3 -5 8 0.17 0.17 0.04 180.0
-2 -5 8 0.00 0.49 0.56 180.0
-1 -5 8 1.88 1.35 1.50 180.0
0 -5 8 17.09 4.24 3.73 180.0
1 -5 8 0.95 0.78 0.66 180.0
2 -5 8 1.05 2.32 2.06 180.0
3 -5 8 1.15 0.85 0.73 180.0
4 -5 8 1.58 1.14 1.17 180.0
5 -5 8 0.48 0.43 0.62 180.0
6 -5 8 0.11 0.59 1.09 0.0
7 -5 8 0.85 0.45 0.83 0.0
8 -5 8 3.44 1.22 1.89 180.0
-7 -4 8 0.10 0.38 0.36 0.0
-6 -4 8 0.05 0.22 0.07 180.0
-5 -4 8 0.78 0.63 0.84 0.0
-4 -4 8 0.27 0.57 0.79 180.0
-3 -4 8 4.55 1.35 2.07 0.0
-2 -4 8 0.13 0.55 0.60 180.0
-1 -4 8 19.97 4.78 4.10 180.0
0 -4 8 1.20 0.70 0.87 180.0
1 -4 8 18.05 3.67 5.02 180.0
2 -4 8 1.74 1.61 1.59 0.0
3 -4 8 0.08 0.23 0.13 0.0
4 -4 8 2.59 2.08 2.42 180.0
5 -4 8 0.09 0.20 0.27 0.0
6 -4 8 0.00 0.13 0.04 180.0
7 -4 8 0.57 0.34 0.62 0.0
8 -4 8 0.61 0.56 0.91 0.0
-7 -3 8 0.98 0.90 1.10 180.0
-6 -3 8 0.66 1.11 1.60 180.0
-5 -3 8 0.39 0.37 0.48 180.0
-4 -3 8 1.12 0.56 0.81 180.0
-3 -3 8 2.48 0.84 1.35 0.0
-2 -3 8 0.79 0.67 0.72 180.0
-1 -3 8 4.19 1.74 2.00 0.0
0 -3 8 10.31 2.91 3.85 0.0
1 -3 8 6.38 1.62 2.47 180.0
2 -3 8 0.04 0.16 0.13 180.0
3 -3 8 9.89 2.75 3.14 180.0
4 -3 8 1.37 1.37 1.77 180.0
5 -3 8 4.20 1.42 2.43 0.0
6 -3 8 0.00 0.17 0.22 180.0
7 -3 8 0.48 0.48 0.89 0.0
8 -3 8 0.10 0.22 0.26 0.0
-8 -2 8 1.11 0.84 0.97 180.0
-7 -2 8 0.00 0.37 0.34 0.0
-6 -2 8 0.00 0.35 0.40 0.0
-5 -2 8 2.02 1.00 1.51 180.0
-4 -2 8 0.26 0.28 0.26 180.0
-3 -2 8 17.55 3.03 4.07 0.0
-2 -2 8 2.44 1.55 2.30 0.0
-1 -2 8 3.18 1.06 1.15 180.0
0 -2 8 0.88 0.70 1.17 180.0
1 -2 8 0.37 0.30 0.52 180.0
2 -2 8 0.47 0.76 1.13 0.0
3 -2 8 7.54 2.15 2.90 180.0
4 -2 8 1.12 0.82 1.39 180.0
5 -2 8 0.56 0.29 0.50 0.0
6 -2 8 0.00 0.20 0.32 180.0
7 -2 8 0.25 0.37 0.62 180.0
8 -2 8 0.00 0.38 0.56 0.0
-8 -1 8 0.19 0.30 0.19 0.0
-7 -1 8 0.00 0.47 0.57 180.0
-6 -1 8 9.23 1.84 2.41 0.0
-5 -1 8 22.84 3.18 4.05 0.0
-4 -1 8 65.98 6.24 6.51 0.0
-3 -1 8 0.46 0.58 0.89 180.0
-2 -1 8 7.59 2.16 3.26 180.0
-1 -1 8 10.46 2.54 3.55 0.0
0 -1 8 3.40 1.08 1.76 180.0
1 -1 8 17.33 2.64 3.79 180.0
2 -1 8 27.34 4.10 5.25 0.0
3 -1 8 45.52 5.55 5.85 180.0
4 -1 8 1.76 0.80 1.56 180.0
5 -1 8 5.52 1.25 2.13 180.0
6 -1 8 5.73 1.12 1.92 180.0
7 -1 8 0.08 0.47 0.76 0.0
8 -1 8 0.22 0.26 0.26 180.0
-8 0 8 1.59 1.36 1.56 0.0
-7 0 8 0.00 0.23 0.14 0.0
-6 0 8 0.08 0.22 0.13 180.0
-5 0 8 9.65 2.12 2.94 180.0
-4 0 8 2.33 0.67 1.09 0.0
-3 0 8 21.41 3.10 4.48 0.0
-2 0 8 0.00 0.21 0.25 0.0
-1 0 8 6.63 1.36 2.22 0.0
0 0 8 7.96 1.98 3.00 180.0
1 0 8 3.40 1.40 2.36 0.0
2 0 8 1.83 0.57 0.95 0.0
3 0 8 0.58 0.39 0.65 0.0
4 0 8 1.22 0.84 1.69 0.0
5 0 8 45.99 5.10 5.84 180.0
6 0 8 10.07 1.95 2.93 180.0
7 0 8 4.55 1.33 2.11 0.0
-8 1 8 0.00 0.34 0.27 180.0
-7 1 8 0.16 0.68 0.81 180.0
-6 1 8 13.04 2.66 3.46 180.0
-5 1 8 0.54 0.50 0.66 180.0
-4 1 8 9.24 2.06 3.20 180.0
-3 1 8 0.11 0.43 0.67 0.0
-2 1 8 3.03 0.96 1.71 0.0
-1 1 8 11.89 1.97 3.25 0.0
0 1 8 0.00 0.19 0.29 180.0
1 1 8 0.87 0.65 1.20 0.0
2 1 8 10.12 1.77 2.88 180.0
3 1 8 0.32 0.20 0.30 180.0
4 1 8 1.42 0.79 1.48 180.0
5 1 8 15.62 2.88 4.16 0.0
6 1 8 12.07 2.02 2.84 0.0
7 1 8 12.49 2.60 3.24 180.0
-8 2 8 1.48 1.18 1.42 180.0
-7 2 8 2.41 1.20 1.64 180.0
-6 2 8 0.56 0.68 1.00 180.0
-5 2 8 1.65 1.02 1.68 0.0
-4 2 8 0.18 0.18 0.17 0.0
-3 2 8 1.45 1.35 2.18 0.0
-2 2 8 17.49 3.16 4.28 0.0
-1 2 8 0.48 0.24 0.37 0.0
0 2 8 0.22 0.39 0.82 180.0
1 2 8 6.59 1.20 2.40 180.0
2 2 8 5.10 1.66 3.07 0.0
3 2 8 0.01 0.19 0.30 0.0
4 2 8 0.03 0.17 0.21 180.0
5 2 8 2.85 1.05 1.76 180.0
6 2 8 0.00 0.70 1.15 180.0
7 2 8 0.96 0.95 1.08 0.0
-8 3 8 0.00 0.41 0.45 0.0
-7 3 8 0.38 0.38 0.53 180.0
-6 3 8 5.75 1.92 3.18 0.0
-5 3 8 6.07 1.40 2.11 180.0
-4 3 8 2.31 1.07 1.74 0.0
-3 3 8 2.29 1.02 1.64 0.0
-2 3 8 0.43 0.48 0.76 180.0
-1 3 8 0.19 0.17 0.22 0.0
0 3 8 2.71 0.95 2.06 0.0
1 3 8 4.03 1.14 2.13 0.0
2 3 8 6.02 1.57 2.81 0.0
3 3 8 0.02 0.24 0.37 180.0
4 3 8 0.20 0.58 0.99 0.0
5 3 8 0.81 0.83 1.18 180.0
6 3 8 0.00 0.76 0.99 180.0
-8 4 8 5.68 1.58 2.21 0.0
-7 4 8 13.57 2.47 3.73 0.0
-6 4 8 2.08 1.23 1.93 180.0
-5 4 8 40.22 5.31 6.11 180.0
-4 4 8 12.76 3.17 4.38 0.0
-3 4 8 0.13 0.20 0.24 0.0
-2 4 8 21.76 2.91 4.62 180.0
-1 4 8 24.89 3.15 4.93 0.0
0 4 8 0.09 0.21 0.39 0.0
1 4 8 0.76 0.36 0.66 180.0
2 4 8 0.21 0.18 0.25 180.0
3 4 8 0.16 0.21 0.29 180.0
4 4 8 0.00 0.19 0.05 180.0
5 4 8 0.04 0.27 0.27 0.0
6 4 8 0.00 0.28 0.18 180.0
-8 5 8 1.13 0.57 0.86 180.0
-7 5 8 1.82 1.52 2.51 180.0
-6 5 8 0.05 0.19 0.17 180.0
-5 5 8 52.32 5.83 6.57 0.0
-4 5 8 38.91 4.65 5.07 180.0
-3 5 8 56.61 6.53 7.55 180.0
-2 5 8 64.19 5.88 6.88 0.0
-1 5 8 10.96 1.89 3.75 0.0
0 5 8 34.07 3.59 4.91 180.0
1 5 8 0.77 0.44 0.86 0.0
2 5 8 0.68 0.73 1.08 0.0
3 5 8 0.42 0.29 0.33 180.0
4 5 8 0.29 0.25 0.17 0.0
5 5 8 0.19 0.21 0.11 0.0
-7 6 8 0.13 0.26 0.31 180.0
-6 6 8 0.18 0.29 0.36 180.0
-5 6 8 0.18 0.83 1.33 180.0
-4 6 8 1.50 1.05 1.50 0.0
-3 6 8 71.12 6.16 7.30 0.0
-2 6 8 0.77 0.45 1.04 180.0
-1 6 8 97.96 8.19 7.36 180.0
0 6 8 0.03 0.53 1.02 0.0
1 6 8 2.45 0.96 1.58 0.0
2 6 8 0.23 0.19 0.04 180.0
3 6 8 2.68 1.30 1.73 0.0
4 6 8 0.00 0.44 0.47 0.0
-7 7 8 0.39 0.64 0.84 0.0
-6 7 8 0.52 0.54 0.75 0.0
-5 7 8 0.42 0.49 0.70 180.0
-4 7 8 0.44 0.45 0.99 0.0
-3 7 8 0.17 0.12 0.08 0.0
-2 7 8 0.04 0.15 0.13 0.0
-1 7 8 20.29 3.05 4.24 0.0
0 7 8 0.10 0.55 0.81 0.0
1 7 8 2.69 1.23 1.88 180.0
2 7 8 0.67 0.50 0.60 180.0
3 7 8 0.23 0.22 0.00 180.0
-6 8 8 0.00 0.45 0.57 180.0
-5 8 8 0.00 0.42 0.53 180.0
-4 8 8 0.96 0.50 0.76 180.0
-3 8 8 0.40 0.38 0.63 180.0
-2 8 8 0.23 0.37 0.56 0.0
-1 8 8 3.16 1.10 1.71 0.0
0 8 8 0.27 0.41 0.51 0.0
1 8 8 0.40 0.39 0.40 0.0
2 8 8 0.90 0.73 0.85 0.0
-5 9 8 0.19 0.29 0.29 180.0
-4 9 8 0.31 0.22 0.04 0.0
-3 9 8 0.51 0.47 0.68 180.0
-2 9 8 0.16 0.20 0.02 180.0
-1 9 8 0.36 0.53 0.66 0.0
0 9 8 0.25 0.30 0.20 180.0
0 -10 9 1.27 0.76 0.85 180.0
1 -10 9 0.00 0.31 0.30 180.0
2 -10 9 0.23 0.37 0.30 0.0
3 -10 9 0.07 0.27 0.28 180.0
4 -10 9 0.00 0.25 0.27 180.0
-2 -9 9 0.24 0.21 0.08 180.0
-1 -9 9 0.88 0.47 0.50 180.0
0 -9 9 0.00 0.23 0.12 180.0
1 -9 9 1.72 1.17 1.53 0.0
2 -9 9 0.00 0.24 0.11 180.0
3 -9 9 0.36 0.75 1.05 180.0
4 -9 9 0.00 0.65 0.96 0.0
5 -9 9 0.19 0.37 0.54 180.0
-3 -8 9 0.15 0.26 0.29 180.0
-2 -8 9 0.13 0.28 0.28 180.0
-1 -8 9 0.07 0.24 0.00 0.0
0 -8 9 5.63 2.50 2.74 0.0
1 -8 9 0.42 0.39 0.40 180.0
2 -8 9 1.53 0.97 1.21 180.0
3 -8 9 1.30 1.15 1.46 0.0
4 -8 9 0.83 1.07 1.60 0.0
5 -8 9 0.45 0.42 0.61 180.0
6 -8 9 0.24 0.36 0.44 0.0
-4 -7 9 0.25 0.37 0.38 0.0
-3 -7 9 0.25 0.23 0.24 180.0
-2 -7 9 0.14 0.30 0.29 0.0
-1 -7 9 4.17 1.52 1.64 0.0
0 -7 9 0.47 0.69 0.50 180.0
1 -7 9 0.46 0.27 0.15 0.0
2 -7 9 0.67 1.34 1.00 0.0
3 -7 9 0.01 0.31 0.12 180.0
4 -7 9 6.49 2.48 2.49 180.0
5 -7 9 0.60 1.05 1.02 0.0
6 -7 9 3.14 2.02 2.11 0.0
7 -7 9 0.00 0.23 0.02 180.0
-5 -6 9 0.14 0.29 0.17 0.0
-4 -6 9 0.00 0.45 0.48 0.0
-3 -6 9 0.75 0.46 0.58 180.0
-2 -6 9 0.61 0.86 0.89 0.0
-1 -6 9 0.41 0.59 0.59 0.0
0 -6 9 5.22 2.25 2.34 180.0
1 -6 9 26.38 4.35 4.21 0.0
2 -6 9 1.38 1.10 0.95 180.0
3 -6 9 0.43 0.60 0.41 0.0
4 -6 9 2.43 1.82 1.60 0.0
5 -6 9 0.42 0.98 1.11 180.0
6 -6 9 1.20 1.73 2.36 180.0
7 -6 9 0.00 0.36 0.54 180.0
-6 -5 9 0.03 0.29 0.15 0.0
-5 -5 9 0.00 0.42 0.45 0.0
-4 -5 9 1.06 0.66 0.86 180.0
-3 -5 9 1.26 0.82 1.10 180.0
-2 -5 9 4.78 2.46 2.57 180.0
-1 -5 9 10.70 3.46 3.31 180.0
0 -5 9 9.68 3.40 3.67 0.0
1 -5 9 4.71 2.36 2.84 0.0
2 -5 9 0.26 0.36 0.56 180.0
3 -5 9 0.17 0.39 0.30 0.0
4 -5 9 0.30 0.35 0.28 0.0
5 -5 9 0.21 0.24 0.15 0.0
6 -5 9 1.80 0.92 1.54 0.0
7 -5 9 0.85 0.54 0.92 180.0
-6 -4 9 0.48 0.69 0.84 180.0
-5 -4 9 2.03 0.96 1.26 180.0
-4 -4 9 0.18 0.57 0.76 180.0
-3 -4 9 0.71 0.49 0.63 180.0
-2 -4 9 0.54 0.82 0.95 180.0
-1 -4 9 5.39 2.60 2.63 180.0
0 -4 9 1.71 1.24 1.54 0.0
1 -4 9 0.32 0.49 0.62 180.0
2 -4 9 0.45 0.25 0.25 0.0
3 -4 9 1.60 0.80 0.94 0.0
4 -4 9 0.26 0.47 0.51 0.0
5 -4 9 1.41 0.56 0.68 0.0
6 -4 9 0.10 0.55 0.90 0.0
7 -4 9 1.16 0.69 1.25 0.0
-7 -3 9 3.85 1.08 1.25 180.0
-6 -3 9 0.26 0.40 0.49 180.0
-5 -3 9 2.85 0.96 1.25 0.0
-4 -3 9 0.74 0.44 0.59 0.0
-3 -3 9 0.36 0.46 0.58 180.0
-2 -3 9 0.72 0.40 0.39 0.0
-1 -3 9 5.55 2.14 2.35 180.0
0 -3 9 4.69 1.68 2.19 180.0
1 -3 9 0.50 0.95 1.52 180.0
2 -3 9 1.57 0.90 1.34 180.0
3 -3 9 38.27 6.29 5.34 0.0
4 -3 9 0.57 0.36 0.44 180.0
5 -3 9 0.00 0.21 0.20 180.0
6 -3 9 3.35 1.06 1.71 0.0
7 -3 9 0.03 0.26 0.34 0.0
-7 -2 9 4.59 1.28 1.52 0.0
-6 -2 9 1.79 0.95 1.36 0.0
-5 -2 9 0.13 0.46 0.58 180.0
-4 -2 9 2.15 1.10 1.56 0.0
-3 -2 9 7.59 2.49 2.81 0.0
-2 -2 9 0.93 0.57 0.71 180.0
-1 -2 9 0.90 0.52 0.61 180.0
0 -2 9 0.76 0.64 0.98 180.0
1 -2 9 3.98 1.59 2.69 180.0
2 -2 9 0.00 0.36 0.48 0.0
3 -2 9 0.40 0.58 0.76 0.0
4 -2 9 1.03 0.63 0.97 180.0
5 -2 9 1.91 0.66 1.08 0.0
6 -2 9 0.00 0.19 0.21 180.0
7 -2 9 0.61 0.58 0.88 180.0
-7 -1 9 0.24 0.23 0.14 180.0
-6 -1 9 0.47 0.72 0.97 0.0
-5 -1 9 0.02 0.25 0.22 180.0
-4 -1 9 1.52 0.72 1.02 180.0
-3 -1 9 1.64 0.90 1.18 180.0
-2 -1 9 3.05 1.38 2.09 180.0
-1 -1 9 1.10 0.85 1.32 180.0
0 -1 9 1.68 1.28 2.13 0.0
1 -1 9 99.05 11.21 8.40 0.0
2 -1 9 0.49 0.28 0.36 0.0
3 -1 9 175.59 14.89 9.85 180.0
4 -1 9 1.38 0.54 0.86 180.0
5 -1 9 7.91 1.90 3.10 0.0
6 -1 9 0.18 0.56 0.98 180.0
7 -1 9 0.01 0.21 0.17 0.0
-8 0 9 0.04 0.40 0.38 180.0
-7 0 9 0.13 0.21 0.05 180.0
-6 0 9 4.53 1.26 1.70 180.0
-5 0 9 2.41 0.87 1.19 180.0
-4 0 9 0.47 0.44 0.63 180.0
-3 0 9 0.20 0.29 0.39 180.0
-2 0 9 1.78 0.93 1.53 180.0
-1 0 9 1.75 0.74 1.16 180.0
0 0 9 8.01 1.64 2.29 180.0
1 0 9 37.01 4.96 5.33 180.0
2 0 9 1.94 1.24 1.93 180.0
3 0 9 128.79 12.03 9.25 0.0
4 0 9 0.00 0.30 0.53 0.0
5 0 9 37.44 4.70 5.96 180.0
6 0 9 0.28 0.27 0.37 0.0
7 0 9 26.97 3.82 3.96 0.0
-8 1 9 0.65 0.64 0.72 180.0
-7 1 9 0.48 0.81 0.96 0.0
-6 1 9 3.05 1.48 2.00 180.0
-5 1 9 2.96 1.09 1.58 0.0
-4 1 9 3.47 1.46 2.23 0.0
-3 1 9 0.26 0.28 0.36 0.0
-2 1 9 2.52 1.03 1.81 0.0
-1 1 9 8.65 1.98 3.36 180.0
0 1 9 0.66 0.70 1.25 180.0
1 1 9 2.47 0.82 1.29 180.0
2 1 9 0.28 0.32 0.50 180.0
3 1 9 0.23 0.28 0.39 180.0
4 1 9 0.00 0.22 0.35 180.0
5 1 9 3.66 1.71 2.52 0.0
6 1 9 3.06 1.19 1.69 0.0
7 1 9 12.82 2.42 2.85 180.0
-8 2 9 0.55 1.09 1.37 0.0
-7 2 9 0.82 0.62 0.83 180.0
-6 2 9 2.28 0.90 1.25 0.0
-5 2 9 0.16 0.33 0.43 0.0
-4 2 9 0.98 0.49 0.68 0.0
-3 2 9 0.31 0.33 0.44 0.0
-2 2 9 0.08 0.19 0.12 0.0
-1 2 9 15.90 2.56 3.74 180.0
0 2 9 7.42 1.52 2.91 0.0
1 2 9 2.64 0.93 1.83 0.0
2 2 9 3.19 1.00 1.79 0.0
3 2 9 0.09 0.24 0.33 180.0
4 2 9 0.06 0.22 0.31 0.0
5 2 9 0.77 0.53 0.86 180.0
6 2 9 0.05 0.52 0.72 180.0
-8 3 9 3.64 1.40 1.82 180.0
-7 3 9 1.70 1.26 1.89 180.0
-6 3 9 29.03 3.69 4.44 0.0
-5 3 9 5.27 1.42 2.11 180.0
-4 3 9 6.79 1.73 2.53 180.0
-3 3 9 0.78 0.59 0.92 0.0
-2 3 9 0.14 0.45 0.63 180.0
-1 3 9 0.74 0.46 0.82 0.0
0 3 9 3.89 1.15 2.20 180.0
1 3 9 2.02 0.63 1.38 180.0
2 3 9 0.55 0.28 0.46 180.0
3 3 9 0.19 0.17 0.18 180.0
4 3 9 0.14 0.33 0.50 180.0
5 3 9 0.12 0.35 0.45 180.0
6 3 9 0.00 0.23 0.00 180.0
-7 4 9 10.96 2.33 3.32 0.0
-6 4 9 54.73 6.99 6.00 180.0
-5 4 9 22.33 3.17 4.17 180.0
-4 4 9 16.63 2.50 3.42 0.0
-3 4 9 2.12 0.95 1.56 0.0
-2 4 9 1.81 0.96 1.58 180.0
-1 4 9 0.91 0.38 0.70 0.0
0 4 9 3.76 1.15 2.27 180.0
1 4 9 2.47 0.75 1.33 180.0
2 4 9 4.16 1.30 2.29 180.0
3 4 9 0.22 0.52 0.80 0.0
4 4 9 0.00 0.21 0.20 180.0
5 4 9 0.17 0.25 0.16 180.0
-7 5 9 0.54 0.39 0.54 0.0
-6 5 9 0.26 0.30 0.36 0.0
-5 5 9 10.03 2.65 3.78 0.0
-4 5 9 2.80 1.36 2.06 180.0
-3 5 9 14.63 2.74 3.94 180.0
-2 5 9 1.27 0.60 1.22 0.0
-1 5 9 1.91 0.77 1.58 180.0
0 5 9 0.52 0.29 0.46 0.0
1 5 9 0.32 0.17 0.13 0.0
2 5 9 0.58 0.69 1.04 180.0
3 5 9 0.00 0.58 0.77 0.0
4 5 9 0.16 0.58 0.72 0.0
-7 6 9 0.21 0.21 0.20 0.0
-6 6 9 1.73 0.94 1.38 0.0
-5 6 9 1.05 0.77 1.15 0.0
-4 6 9 0.25 0.46 0.64 0.0
-3 6 9 0.39 0.46 0.79 0.0
-2 6 9 0.05 0.27 0.57 0.0
-1 6 9 9.03 1.72 3.00 180.0
0 6 9 0.11 0.25 0.32 180.0
1 6 9 0.38 0.37 0.56 0.0
2 6 9 0.10 0.73 0.99 0.0
3 6 9 0.30 0.40 0.46 0.0
4 6 9 2.41 1.31 1.54 180.0
-6 7 9 0.49 0.58 0.72 0.0
-5 7 9 0.20 0.32 0.32 180.0
-4 7 9 0.02 0.41 0.63 180.0
-3 7 9 2.11 0.73 1.44 0.0
-2 7 9 0.30 0.22 0.30 0.0
-1 7 9 0.06 0.16 0.04 180.0
0 7 9 0.00 0.54 0.77 0.0
1 7 9 1.99 1.21 1.69 180.0
2 7 9 0.81 1.05 1.40 180.0
-5 8 9 0.12 0.48 0.60 180.0
-4 8 9 0.36 0.47 0.60 0.0
-3 8 9 2.36 0.93 1.55 0.0
-2 8 9 0.01 0.17 0.04 0.0
-1 8 9 0.06 0.28 0.30 180.0
0 8 9 0.12 0.56 0.72 180.0
1 8 9 5.05 1.46 1.65 180.0
-2 9 9 0.00 0.22 0.07 0.0
-1 -9 10 0.34 0.33 0.25 180.0
0 -9 10 0.25 0.42 0.45 180.0
1 -9 10 0.03 0.21 0.02 0.0
2 -9 10 0.68 0.69 0.93 0.0
3 -9 10 0.29 0.68 0.90 180.0
4 -9 10 0.00 0.40 0.49 180.0
-3 -8 10 0.00 0.39 0.43 0.0
-2 -8 10 0.15 0.55 0.59 0.0
-1 -8 10 0.44 0.33 0.27 0.0
0 -8 10 0.28 0.34 0.26 180.0
1 -8 10 0.98 0.90 1.01 180.0
2 -8 10 4.39 1.34 1.68 180.0
3 -8 10 0.16 0.34 0.18 0.0
4 -8 10 0.13 1.77 1.85 0.0
5 -8 10 0.47 0.28 0.10 180.0
-4 -7 10 0.70 1.08 1.24 0.0
-3 -7 10 0.12 0.48 0.55 0.0
-2 -7 10 0.00 0.30 0.19 180.0
-1 -7 10 0.00 0.90 0.86 0.0
0 -7 10 0.14 0.23 0.03 0.0
1 -7 10 3.83 1.57 2.17 0.0
2 -7 10 0.57 0.44 0.32 180.0
3 -7 10 1.77 1.42 1.19 180.0
4 -7 10 2.41 1.99 1.41 180.0
5 -7 10 0.42 0.36 0.22 0.0
6 -7 10 0.50 0.99 1.03 0.0
-5 -6 10 0.12 0.27 0.11 0.0
-4 -6 10 1.01 0.81 0.97 180.0
-3 -6 10 0.06 0.37 0.35 180.0
-2 -6 10 0.39 0.25 0.07 0.0
-1 -6 10 0.30 0.92 0.91 0.0
0 -6 10 3.10 1.14 1.19 0.0
1 -6 10 0.40 0.28 0.19 0.0
2 -6 10 0.16 0.54 0.35 0.0
3 -6 10 0.41 0.32 0.05 0.0
4 -6 10 0.13 0.35 0.13 180.0
5 -6 10 2.21 1.65 1.43 180.0
6 -6 10 0.12 0.32 0.29 180.0
-5 -5 10 0.23 0.29 0.19 180.0
-4 -5 10 0.00 0.75 0.93 180.0
-3 -5 10 0.50 0.97 1.14 180.0
-2 -5 10 0.02 0.26 0.06 0.0
-1 -5 10 2.00 1.17 1.20 0.0
0 -5 10 1.94 1.33 1.51 0.0
1 -5 10 9.07 2.34 2.93 180.0
2 -5 10 0.88 0.59 0.98 0.0
3 -5 10 2.49 0.91 1.05 180.0
4 -5 10 0.28 0.54 0.60 180.0
5 -5 10 0.60 0.59 0.62 0.0
6 -5 10 0.28 0.66 0.77 0.0
7 -5 10 0.00 0.19 0.03 180.0
-6 -4 10 0.36 0.32 0.28 180.0
-5 -4 10 0.11 0.31 0.22 180.0
-4 -4 10 1.15 1.05 1.42 0.0
-3 -4 10 0.00 0.55 0.56 180.0
-2 -4 10 0.10 0.39 0.38 0.0
-1 -4 10 0.29 0.52 0.48 180.0
0 -4 10 4.46 2.04 2.26 180.0
1 -4 10 7.83 2.29 3.20 0.0
2 -4 10 1.11 0.54 0.81 0.0
3 -4 10 3.07 1.59 1.89 180.0
4 -4 10 0.09 0.66 0.73 0.0
5 -4 10 2.96 1.69 1.92 0.0
6 -4 10 0.73 0.61 0.84 180.0
7 -4 10 0.00 0.21 0.07 180.0
-6 -3 10 0.04 0.37 0.36 0.0
-5 -3 10 4.32 1.36 1.78 0.0
-4 -3 10 1.97 1.02 1.37 0.0
-3 -3 10 1.28 1.18 1.38 0.0
-2 -3 10 0.83 0.52 0.51 180.0
-1 -3 10 19.31 4.70 4.34 180.0
0 -3 10 0.19 0.33 0.42 0.0
1 -3 10 120.82 13.50 8.12 0.0
2 -3 10 4.19 1.69 2.48 180.0
3 -3 10 0.83 0.49 0.55 180.0
4 -3 10 2.35 1.16 1.42 0.0
5 -3 10 1.44 0.57 0.82 180.0
6 -3 10 0.48 0.56 0.80 180.0
7 -3 10 0.15 0.23 0.19 180.0
-7 -2 10 0.03 0.40 0.42 180.0
-6 -2 10 0.56 0.33 0.37 180.0
-5 -2 10 0.00 0.37 0.43 0.0
-4 -2 10 3.49 1.32 1.70 180.0
-3 -2 10 0.62 0.56 0.60 180.0
-2 -2 10 1.10 0.45 0.50 0.0
-1 -2 10 21.30 4.85 5.13 0.0
0 -2 10 3.58 1.45 2.30 0.0
1 -2 10 170.16 18.05 9.55 180.0
2 -2 10 0.60 0.74 1.06 0.0
3 -2 10 76.44 8.23 7.33 0.0
4 -2 10 12.43 2.51 3.32 180.0
5 -2 10 13.78 2.81 3.85 180.0
6 -2 10 1.37 0.81 1.25 0.0
7 -2 10 0.00 0.39 0.49 0.0
-7 -1 10 0.10 0.32 0.32 180.0
-6 -1 10 0.67 0.57 0.72 180.0
-5 -1 10 1.66 0.83 1.13 180.0
-4 -1 10 0.07 0.41 0.49 180.0
-3 -1 10 0.97 0.95 1.14 0.0
-2 -1 10 1.91 1.12 1.55 180.0
-1 -1 10 1.52 0.93 1.41 180.0
0 -1 10 0.40 0.37 0.45 0.0
1 -1 10 1.28 0.84 1.36 0.0
2 -1 10 0.70 0.39 0.53 0.0
3 -1 10 114.44 11.52 8.70 180.0
4 -1 10 1.64 0.87 1.28 180.0
5 -1 10 55.19 7.66 7.19 0.0
6 -1 10 0.00 0.20 0.18 0.0
7 -1 10 0.97 0.87 1.10 180.0
-7 0 10 0.09 0.26 0.17 180.0
-6 0 10 0.53 0.64 0.80 180.0
-5 0 10 0.80 1.05 1.48 0.0
-4 0 10 3.03 1.23 1.70 0.0
-3 0 10 1.55 0.75 1.11 0.0
-2 0 10 0.83 0.87 1.42 0.0
-1 0 10 1.11 0.63 1.04 180.0
0 0 10 2.90 1.32 2.00 180.0
1 0 10 4.43 1.17 1.57 0.0
2 0 10 1.87 1.08 1.49 0.0
3 0 10 0.88 0.58 0.89 0.0
4 0 10 0.15 0.23 0.26 0.0
5 0 10 3.25 1.26 2.08 180.0
6 0 10 0.65 0.67 0.89 180.0
-7 1 10 0.58 0.49 0.59 180.0
-6 1 10 0.49 1.28 1.60 0.0
-5 1 10 0.75 0.54 0.77 0.0
-4 1 10 0.36 0.37 0.51 180.0
-3 1 10 0.24 0.21 0.21 180.0
-2 1 10 0.44 0.55 0.93 0.0
-1 1 10 1.20 0.53 0.87 0.0
0 1 10 3.81 1.38 2.25 0.0
1 1 10 9.73 1.91 2.43 0.0
2 1 10 10.03 2.17 3.28 0.0
3 1 10 0.27 0.28 0.38 0.0
4 1 10 0.61 0.44 0.72 0.0
5 1 10 1.37 0.72 1.07 180.0
6 1 10 2.76 1.21 1.62 180.0
-7 2 10 0.00 0.32 0.36 180.0
-6 2 10 0.78 0.69 0.95 180.0
-5 2 10 2.03 1.10 1.54 180.0
-4 2 10 0.33 0.49 0.62 0.0
-3 2 10 0.54 0.42 0.57 0.0
-2 2 10 1.10 0.76 1.23 180.0
-1 2 10 4.05 1.30 2.18 0.0
0 2 10 0.17 0.14 0.08 0.0
1 2 10 0.21 0.14 0.07 0.0
2 2 10 0.00 0.16 0.10 0.0
3 2 10 1.48 0.82 1.40 180.0
4 2 10 0.26 0.27 0.35 0.0
5 2 10 0.97 0.50 0.72 180.0
6 2 10 0.17 0.29 0.26 180.0
-7 3 10 3.20 1.09 1.72 180.0
-6 3 10 0.00 0.19 0.09 0.0
-5 3 10 0.39 0.26 0.24 0.0
-4 3 10 0.92 0.76 1.12 180.0
-3 3 10 4.05 1.46 2.08 0.0
-2 3 10 1.12 0.88 1.35 180.0
-1 3 10 0.25 0.17 0.17 0.0
0 3 10 0.37 0.18 0.27 180.0
1 3 10 0.10 0.15 0.16 180.0
2 3 10 0.91 0.48 0.80 180.0
3 3 10 0.38 0.32 0.44 0.0
4 3 10 0.93 0.45 0.65 180.0
5 3 10 0.14 0.30 0.32 0.0
-7 4 10 0.00 0.28 0.30 180.0
-6 4 10 1.49 1.28 1.77 180.0
-5 4 10 0.47 0.45 0.57 180.0
-4 4 10 0.20 0.39 0.49 0.0
-3 4 10 0.77 0.40 0.49 0.0
-2 4 10 0.18 0.38 0.57 0.0
-1 4 10 0.07 0.22 0.31 180.0
0 4 10 12.79 1.94 3.13 180.0
1 4 10 0.03 0.21 0.25 0.0
2 4 10 30.70 3.63 4.33 0.0
3 4 10 0.00 0.44 0.64 0.0
4 4 10 0.24 0.61 0.88 0.0
-6 5 10 0.95 0.86 1.11 0.0
-5 5 10 1.56 1.07 1.40 180.0
-4 5 10 0.34 0.55 0.73 180.0
-3 5 10 2.74 1.21 1.73 180.0
-2 5 10 0.14 0.38 0.58 0.0
-1 5 10 1.35 0.58 1.06 0.0
0 5 10 4.32 1.23 2.06 0.0
1 5 10 3.53 1.03 1.68 0.0
2 5 10 1.24 0.69 1.02 180.0
3 5 10 0.08 0.43 0.57 180.0
4 5 10 4.97 1.89 2.06 0.0
-6 6 10 0.14 0.23 0.10 0.0
-5 6 10 3.53 1.71 2.26 180.0
-4 6 10 0.11 0.23 0.17 0.0
-3 6 10 0.06 0.18 0.21 180.0
-2 6 10 0.36 0.38 0.72 180.0
-1 6 10 0.00 0.27 0.42 0.0
0 6 10 0.69 0.38 0.55 180.0
1 6 10 0.38 0.52 0.74 0.0
2 6 10 0.00 0.62 0.82 0.0
3 6 10 0.29 0.30 0.25 0.0
-5 7 10 0.34 1.01 1.27 0.0
-4 7 10 0.22 0.39 0.57 0.0
-3 7 10 0.95 0.74 1.31 180.0
-2 7 10 0.48 0.44 0.70 180.0
-1 7 10 0.02 0.31 0.40 180.0
0 7 10 4.15 1.42 1.97 180.0
1 7 10 0.02 0.39 0.41 180.0
-3 8 10 0.00 0.18 0.11 0.0
-2 8 10 0.00 0.40 0.55 0.0
-1 8 10 1.30 0.83 1.09 180.0
1 -9 11 0.32 0.40 0.44 0.0
2 -9 11 0.42 0.70 0.64 0.0
3 -9 11 0.14 0.62 0.69 180.0
-2 -8 11 0.00 0.30 0.01 180.0
-1 -8 11 0.00 0.69 0.52 0.0
0 -8 11 0.05 0.26 0.12 180.0
1 -8 11 0.18 0.20 0.04 180.0
2 -8 11 0.00 0.30 0.02 0.0
3 -8 11 1.70 0.95 0.96 0.0
4 -8 11 1.25 0.98 0.96 0.0
-3 -7 11 0.02 0.43 0.38 180.0
-2 -7 11 0.00 0.51 0.40 180.0
-1 -7 11 0.00 0.43 0.37 0.0
0 -7 11 0.15 0.26 0.02 0.0
1 -7 11 0.00 0.35 0.44 0.0
2 -7 11 0.35 0.53 0.43 180.0
3 -7 11 0.00 0.99 0.79 180.0
4 -7 11 0.14 0.50 0.34 0.0
5 -7 11 0.54 0.35 0.12 180.0
-4 -6 11 0.17 0.52 0.47 180.0
-3 -6 11 1.66 1.40 1.46 0.0
-2 -6 11 0.10 0.31 0.22 180.0
-1 -6 11 1.36 1.49 1.61 180.0
0 -6 11 3.00 1.45 1.53 0.0
1 -6 11 1.34 1.06 1.33 180.0
2 -6 11 0.00 1.47 1.18 180.0
3 -6 11 1.18 0.81 0.73 180.0
4 -6 11 0.16 0.28 0.13 180.0
5 -6 11 0.20 0.38 0.24 180.0
6 -6 11 0.28 0.84 0.86 0.0
-5 -5 11 0.00 0.77 0.76 180.0
-4 -5 11 5.69 1.50 1.75 0.0
-3 -5 11 0.00 0.38 0.30 0.0
-2 -5 11 3.43 1.54 1.71 180.0
-1 -5 11 1.21 1.27 1.42 0.0
0 -5 11 0.42 0.57 0.64 0.0
1 -5 11 0.99 1.29 1.43 180.0
2 -5 11 0.66 0.73 0.99 0.0
3 -5 11 0.54 0.57 0.63 0.0
4 -5 11 0.01 0.27 0.18 0.0
5 -5 11 0.37 0.85 1.08 0.0
6 -5 11 0.25 0.27 0.00 0.0
-5 -4 11 1.56 0.87 1.04 0.0
-4 -4 11 0.12 0.23 0.00 180.0
-3 -4 11 16.48 5.08 4.19 180.0
-2 -4 11 0.31 1.40 1.64 0.0
-1 -4 11 21.55 5.83 5.12 0.0
0 -4 11 29.65 5.34 4.10 180.0
1 -4 11 3.87 1.38 1.81 0.0
2 -4 11 2.60 1.16 1.63 0.0
3 -4 11 0.74 1.00 1.19 0.0
4 -4 11 0.00 0.37 0.33 0.0
5 -4 11 0.52 0.67 0.86 180.0
6 -4 11 0.00 0.22 0.06 0.0
-6 -3 11 0.04 0.33 0.13 180.0
-5 -3 11 0.26 0.40 0.43 180.0
-4 -3 11 0.71 0.76 0.92 180.0
-3 -3 11 1.29 1.15 1.24 0.0
-2 -3 11 2.44 1.20 1.40 180.0
-1 -3 11 41.18 7.63 6.05 180.0
0 -3 11 13.48 3.15 3.77 0.0
1 -3 11 97.86 12.21 7.98 0.0
2 -3 11 23.38 3.66 4.09 180.0
3 -3 11 18.41 4.28 4.14 180.0
4 -3 11 0.37 0.68 0.82 0.0
5 -3 11 0.21 0.29 0.32 180.0
6 -3 11 0.82 0.51 0.64 0.0
-6 -2 11 0.16 0.23 0.03 180.0
-5 -2 11 0.27 0.27 0.17 180.0
-4 -2 11 0.20 0.24 0.12 0.0
-3 -2 11 0.08 0.24 0.08 0.0
-2 -2 11 0.37 0.39 0.49 180.0
-1 -2 11 2.24 1.23 1.35 180.0
0 -2 11 1.15 0.95 1.47 180.0
1 -2 11 120.69 13.64 7.36 180.0
2 -2 11 0.91 0.54 0.63 0.0
3 -2 11 18.68 3.60 4.40 0.0
4 -2 11 0.01 0.51 0.67 180.0
5 -2 11 0.82 0.89 1.25 180.0
6 -2 11 1.63 0.99 1.31 0.0
-6 -1 11 0.00 0.37 0.34 0.0
-5 -1 11 1.11 0.94 1.19 0.0
-4 -1 11 4.73 1.70 2.08 0.0
-3 -1 11 0.38 0.54 0.69 180.0
-2 -1 11 0.24 0.44 0.58 180.0
-1 -1 11 0.50 0.35 0.44 180.0
0 -1 11 0.41 0.41 0.48 180.0
1 -1 11 1.78 0.68 0.82 180.0
2 -1 11 2.71 1.56 2.02 180.0
3 -1 11 0.40 0.53 0.63 0.0
4 -1 11 0.72 0.43 0.55 0.0
5 -1 11 3.25 1.52 2.19 0.0
6 -1 11 0.11 0.62 0.81 0.0
-6 0 11 0.07 0.28 0.19 180.0
-5 0 11 0.17 0.25 0.17 180.0
-4 0 11 0.09 0.49 0.62 0.0
-3 0 11 1.58 0.51 0.71 180.0
-2 0 11 0.02 0.17 0.05 180.0
-1 0 11 0.44 0.37 0.54 0.0
0 0 11 1.14 0.58 0.82 0.0
1 0 11 6.00 1.78 2.43 0.0
2 0 11 3.25 1.08 1.48 0.0
3 0 11 0.10 0.25 0.28 0.0
4 0 11 3.08 1.52 2.07 180.0
5 0 11 0.00 0.25 0.25 180.0
6 0 11 0.05 0.20 0.01 180.0
-6 1 11 0.30 0.22 0.00 180.0
-5 1 11 0.00 0.22 0.20 180.0
-4 1 11 0.12 0.35 0.45 0.0
-3 1 11 0.42 0.28 0.35 0.0
-2 1 11 0.16 0.32 0.46 0.0
-1 1 11 0.66 0.59 0.90 180.0
0 1 11 0.15 0.27 0.33 180.0
1 1 11 0.28 0.36 0.49 0.0
2 1 11 2.44 1.06 1.59 180.0
3 1 11 6.99 1.63 2.39 180.0
4 1 11 0.87 0.61 0.96 180.0
5 1 11 0.00 0.23 0.19 180.0
-6 2 11 0.42 0.45 0.56 180.0
-5 2 11 1.19 1.05 1.40 0.0
-4 2 11 0.47 0.35 0.42 180.0
-3 2 11 2.07 0.96 1.30 0.0
-2 2 11 1.12 1.11 1.67 0.0
-1 2 11 2.34 0.93 1.38 180.0
0 2 11 0.38 0.44 0.72 180.0
1 2 11 3.30 1.02 1.76 180.0
2 2 11 7.40 1.71 2.46 180.0
3 2 11 0.00 0.26 0.32 0.0
4 2 11 0.59 0.58 0.88 180.0
5 2 11 0.30 0.26 0.24 180.0
-6 3 11 0.08 0.31 0.35 180.0
-5 3 11 2.72 1.28 1.84 0.0
-4 3 11 0.81 0.59 0.81 0.0
-3 3 11 0.00 0.42 0.47 180.0
-2 3 11 4.88 1.67 2.39 180.0
-1 3 11 0.50 0.62 1.05 180.0
0 3 11 5.82 1.42 2.43 0.0
1 3 11 1.14 0.54 0.94 180.0
2 3 11 0.50 0.41 0.69 0.0
3 3 11 4.28 1.31 2.02 0.0
4 3 11 0.66 0.49 0.66 180.0
-6 4 11 0.08 0.22 0.03 180.0
-5 4 11 0.51 0.41 0.49 180.0
-4 4 11 0.00 0.21 0.09 0.0
-3 4 11 2.24 1.19 1.56 0.0
-2 4 11 3.09 1.27 1.77 0.0
-1 4 11 0.41 0.73 1.06 180.0
0 4 11 0.01 0.30 0.45 180.0
1 4 11 0.51 0.34 0.47 0.0
2 4 11 11.70 1.81 2.61 0.0
3 4 11 0.19 0.69 0.94 180.0
4 4 11 1.69 0.94 1.16 180.0
-5 5 11 1.72 1.02 1.26 180.0
-4 5 11 0.47 0.69 0.86 0.0
-3 5 11 0.72 0.64 0.83 0.0
-2 5 11 0.17 0.18 0.15 180.0
-1 5 11 1.89 1.02 1.75 0.0
0 5 11 0.36 0.73 1.18 0.0
1 5 11 0.01 0.25 0.26 180.0
2 5 11 1.49 0.85 1.14 180.0
3 5 11 1.19 0.65 0.79 180.0
-5 6 11 0.12 0.26 0.14 0.0
-4 6 11 0.03 0.27 0.17 180.0
-3 6 11 0.20 0.29 0.34 0.0
-2 6 11 0.00 0.27 0.36 0.0
-1 6 11 0.00 0.18 0.02 180.0
0 6 11 1.34 0.76 1.09 180.0
1 6 11 0.21 0.32 0.37 180.0
-3 7 11 0.10 0.19 0.08 0.0
-2 7 11 0.00 0.19 0.11 180.0
-1 7 11 0.34 0.33 0.39 180.0
0 -8 12 0.12 0.27 0.11 180.0
1 -8 12 0.05 0.23 0.12 0.0
2 -8 12 0.01 0.39 0.11 0.0
-2 -7 12 0.28 0.39 0.31 0.0
-1 -7 12 0.12 0.29 0.13 0.0
0 -7 12 0.00 0.26 0.02 0.0
1 -7 12 0.23 0.85 1.15 180.0
2 -7 12 1.13 1.20 0.97 180.0
3 -7 12 0.54 0.82 0.62 180.0
4 -7 12 0.07 0.54 0.22 180.0
-3 -6 12 0.24 0.34 0.02 180.0
-2 -6 12 1.55 1.13 1.19 0.0
-1 -6 12 0.00 0.27 0.09 180.0
0 -6 12 0.14 0.24 0.01 180.0
1 -6 12 1.09 0.66 0.77 180.0
2 -6 12 0.00 0.88 0.85 0.0
3 -6 12 0.90 0.83 0.64 0.0
4 -6 12 0.05 0.32 0.07 0.0
5 -6 12 0.00 0.49 0.44 0.0
-4 -5 12 0.11 0.89 0.93 0.0
-3 -5 12 2.08 1.71 1.56 0.0
-2 -5 12 2.25 1.74 1.83 180.0
-1 -5 12 0.00 0.67 0.67 180.0
0 -5 12 3.18 1.66 1.82 0.0
1 -5 12 6.62 2.30 2.59 0.0
2 -5 12 0.00 0.35 0.28 180.0
3 -5 12 0.27 0.43 0.45 180.0
4 -5 12 0.47 0.63 0.65 0.0
5 -5 12 0.06 0.48 0.44 0.0
-4 -4 12 2.28 1.21 1.35 180.0
-3 -4 12 1.06 1.14 1.03 180.0
-2 -4 12 0.00 1.28 1.41 0.0
-1 -4 12 23.90 5.31 4.12 0.0
0 -4 12 2.12 1.00 1.14 180.0
1 -4 12 4.12 1.65 1.94 180.0
2 -4 12 0.43 0.68 0.85 0.0
3 -4 12 1.42 0.82 0.91 180.0
4 -4 12 0.41 0.73 0.74 180.0
5 -4 12 0.33 0.62 0.63 180.0
-5 -3 12 0.21 0.60 0.63 0.0
-4 -3 12 0.15 0.25 0.08 0.0
-3 -3 12 0.51 0.32 0.23 180.0
-2 -3 12 1.63 1.36 1.52 180.0
-1 -3 12 0.02 0.49 0.53 180.0
0 -3 12 5.04 1.82 2.37 0.0
1 -3 12 0.04 0.25 0.25 180.0
2 -3 12 0.33 0.56 0.69 180.0
3 -3 12 4.49 2.02 2.40 180.0
4 -3 12 0.28 0.59 0.71 0.0
5 -3 12 0.16 0.25 0.14 180.0
-5 -2 12 0.28 0.30 0.23 180.0
-4 -2 12 0.00 0.32 0.22 0.0
-3 -2 12 0.06 0.49 0.52 180.0
-2 -2 12 0.07 0.21 0.11 0.0
-1 -2 12 0.00 0.55 0.66 180.0
0 -2 12 2.86 1.42 1.87 180.0
1 -2 12 3.12 0.96 1.28 0.0
2 -2 12 7.50 2.31 2.80 0.0
3 -2 12 0.48 0.82 1.13 0.0
4 -2 12 0.00 0.54 0.64 0.0
5 -2 12 0.09 0.25 0.20 0.0
-5 -1 12 0.65 0.48 0.51 180.0
-4 -1 12 0.53 0.40 0.39 180.0
-3 -1 12 0.00 0.57 0.69 180.0
-2 -1 12 0.20 0.41 0.52 180.0
-1 -1 12 0.00 0.20 0.03 180.0
0 -1 12 0.19 0.31 0.24 0.0
1 -1 12 32.51 4.60 4.33 0.0
2 -1 12 0.15 0.24 0.18 180.0
3 -1 12 0.33 0.38 0.41 0.0
4 -1 12 1.63 0.83 1.18 0.0
5 -1 12 0.09 0.22 0.12 0.0
-6 0 12 0.17 0.40 0.37 0.0
-5 0 12 0.49 0.32 0.30 0.0
-4 0 12 0.00 0.48 0.55 180.0
-3 0 12 0.46 0.31 0.28 0.0
-2 0 12 0.46 0.42 0.52 180.0
-1 0 12 0.16 0.44 0.57 0.0
0 0 12 0.27 0.72 0.91 0.0
1 0 12 1.81 1.01 1.29 180.0
2 0 12 2.64 1.33 1.78 180.0
3 0 12 0.25 0.18 0.04 0.0
4 0 12 0.64 0.34 0.34 0.0
5 0 12 0.03 0.25 0.19 180.0
-6 1 12 0.11 0.24 0.13 180.0
-5 1 12 0.42 0.34 0.43 0.0
-4 1 12 2.19 1.27 1.90 0.0
-3 1 12 0.00 0.22 0.09 180.0
-2 1 12 0.46 0.83 1.15 180.0
-1 1 12 1.54 0.86 1.21 0.0
0 1 12 1.68 0.69 0.92 180.0
1 1 12 8.25 1.85 2.48 180.0
2 1 12 0.02 0.63 0.89 0.0
3 1 12 0.04 0.38 0.53 180.0
4 1 12 0.82 0.58 0.79 180.0
-6 2 12 0.38 0.29 0.30 180.0
-5 2 12 0.00 0.27 0.26 180.0
-4 2 12 0.32 0.85 1.12 180.0
-3 2 12 0.34 0.35 0.43 180.0
-2 2 12 3.62 1.09 1.54 0.0
-1 2 12 5.10 1.54 2.06 180.0
0 2 12 6.42 1.42 2.16 180.0
1 2 12 9.51 1.91 2.94 0.0
2 2 12 1.24 0.70 1.03 0.0
3 2 12 0.00 0.34 0.43 180.0
4 2 12 0.00 0.53 0.67 0.0
-5 3 12 0.02 0.39 0.38 0.0
-4 3 12 0.03 0.23 0.14 180.0
-3 3 12 0.56 0.69 0.92 180.0
-2 3 12 1.03 1.03 1.38 180.0
-1 3 12 0.02 0.22 0.17 180.0
0 3 12 12.22 1.85 2.63 0.0
1 3 12 0.21 0.40 0.63 0.0
2 3 12 1.59 0.74 1.12 180.0
3 3 12 0.09 0.22 0.10 0.0
-5 4 12 0.00 0.58 0.65 180.0
-4 4 12 0.08 0.38 0.41 0.0
-3 4 12 0.17 0.43 0.44 0.0
-2 4 12 0.03 0.25 0.18 0.0
-1 4 12 0.58 0.49 0.69 0.0
0 4 12 0.47 0.55 0.86 180.0
1 4 12 0.05 0.18 0.07 180.0
2 4 12 1.07 0.55 0.70 0.0
-4 5 12 0.61 0.61 0.69 0.0
-3 5 12 0.32 0.39 0.41 0.0
-2 5 12 0.37 0.32 0.39 180.0
-1 5 12 0.55 0.46 0.56 180.0
0 5 12 1.28 0.90 1.28 180.0
1 5 12 0.22 0.24 0.17 180.0
-2 6 12 0.06 0.21 0.04 180.0
-1 6 12 0.29 0.41 0.47 180.0
1 -7 13 0.41 0.39 0.36 0.0
-1 -6 13 0.42 0.27 0.02 180.0
0 -6 13 0.00 0.30 0.12 180.0
1 -6 13 0.40 0.28 0.08 0.0
2 -6 13 0.70 0.46 0.36 0.0
3 -6 13 0.00 0.92 0.81 0.0
-2 -5 13 0.39 1.17 1.15 180.0
-1 -5 13 0.12 0.31 0.16 0.0
0 -5 13 0.00 0.94 0.95 0.0
1 -5 13 0.31 0.58 0.57 180.0
2 -5 13 1.58 0.83 0.90 180.0
3 -5 13 0.00 0.49 0.45 180.0
4 -5 13 1.01 0.88 0.89 180.0
-3 -4 13 0.43 1.27 1.29 0.0
-2 -4 13 0.30 1.20 1.24 0.0
-1 -4 13 0.17 0.36 0.22 180.0
0 -4 13 0.45 0.54 0.63 180.0
1 -4 13 2.71 1.56 2.07 180.0
2 -4 13 0.56 0.46 0.47 180.0
3 -4 13 0.03 0.68 0.67 180.0
4 -4 13 1.04 0.94 0.94 0.0
-4 -3 13 0.00 0.81 0.60 0.0
-3 -3 13 0.37 0.41 0.33 180.0
-2 -3 13 0.00 0.87 0.92 180.0
-1 -3 13 0.33 0.44 0.44 0.0
0 -3 13 0.40 0.84 1.14 0.0
1 -3 13 0.37 0.48 0.60 180.0
2 -3 13 0.20 0.49 0.59 0.0
3 -3 13 0.45 0.48 0.41 180.0
4 -3 13 0.43 0.76 0.78 180.0
-4 -2 13 0.00 0.30 0.02 0.0
-3 -2 13 0.00 1.91 2.15 180.0
-2 -2 13 0.08 0.26 0.22 180.0
-1 -2 13 0.83 1.33 1.66 0.0
0 -2 13 0.20 0.23 0.16 180.0
1 -2 13 7.36 1.95 2.35 0.0
2 -2 13 0.05 0.27 0.22 180.0
3 -2 13 0.05 0.25 0.07 0.0
4 -2 13 0.11 0.35 0.28 0.0
-4 -1 13 0.43 0.56 0.58 180.0
-3 -1 13 0.42 0.43 0.46 0.0
-2 -1 13 0.00 0.43 0.52 0.0
-1 -1 13 0.29 0.44 0.50 180.0
0 -1 13 0.25 0.24 0.14 0.0
1 -1 13 0.00 0.24 0.14 0.0
2 -1 13 1.34 0.76 0.89 180.0
3 -1 13 0.04 0.27 0.18 0.0
4 -1 13 0.39 0.45 0.53 180.0
-5 0 13 0.05 0.43 0.39 180.0
-4 0 13 0.04 0.26 0.03 0.0
-3 0 13 2.42 1.49 2.04 0.0
-2 0 13 0.27 0.24 0.16 180.0
-1 0 13 0.94 0.84 1.13 180.0
0 0 13 0.91 0.70 0.85 0.0
1 0 13 1.65 1.17 1.38 180.0
2 0 13 0.13 0.31 0.25 0.0
3 0 13 1.28 0.69 0.80 180.0
4 0 13 0.35 0.23 0.07 180.0
-4 1 13 2.96 1.32 1.52 0.0
-3 1 13 2.34 1.34 1.87 180.0
-2 1 13 2.13 1.32 1.81 180.0
-1 1 13 0.28 0.41 0.51 0.0
0 1 13 0.00 0.26 0.24 0.0
1 1 13 0.11 0.23 0.09 180.0
2 1 13 0.22 0.40 0.49 0.0
3 1 13 0.46 0.60 0.75 0.0
-4 2 13 0.02 0.33 0.32 180.0
-3 2 13 0.14 0.27 0.20 180.0
-2 2 13 1.70 0.84 1.07 0.0
-1 2 13 0.10 0.23 0.03 0.0
0 2 13 1.00 0.62 0.82 180.0
1 2 13 0.36 0.44 0.61 0.0
2 2 13 0.00 0.30 0.30 180.0
3 2 13 0.00 0.23 0.04 180.0
-4 3 13 0.14 0.43 0.47 0.0
-3 3 13 0.00 0.45 0.48 0.0
-2 3 13 0.41 0.62 0.69 0.0
-1 3 13 0.15 0.47 0.57 0.0
0 3 13 0.61 0.67 0.93 0.0
1 3 13 0.00 0.30 0.35 0.0
2 3 13 0.49 0.52 0.70 180.0
-3 4 13 0.29 0.60 0.60 0.0
-2 4 13 0.31 0.38 0.28 180.0
-1 4 13 0.05 0.40 0.43 180.0
0 4 13 0.42 0.35 0.42 0.0
1 4 13 0.31 0.25 0.23 180.0
0 -5 14 0.16 0.26 0.06 180.0
1 -5 14 0.00 0.51 0.35 180.0
-1 -4 14 0.71 0.63 0.59 180.0
0 -4 14 0.06 0.31 0.23 0.0
1 -4 14 0.07 0.91 0.94 180.0
2 -4 14 0.16 0.25 0.01 180.0
-2 -3 14 0.00 0.50 0.46 0.0
-1 -3 14 0.00 0.36 0.31 0.0
0 -3 14 0.39 0.43 0.37 180.0
1 -3 14 0.13 0.61 0.71 0.0
2 -3 14 0.00 0.27 0.12 0.0
3 -3 14 0.00 0.53 0.49 180.0
-3 -2 14 0.00 0.66 0.68 0.0
-2 -2 14 0.12 0.26 0.14 0.0
-1 -2 14 0.30 0.55 0.53 0.0
0 -2 14 0.10 0.51 0.56 0.0
1 -2 14 0.00 0.40 0.39 0.0
2 -2 14 0.43 0.96 1.01 180.0
3 -2 14 0.00 0.55 0.52 180.0
-3 -1 14 0.35 0.22 0.14 180.0
-2 -1 14 0.53 0.42 0.41 180.0
-1 -1 14 0.44 0.50 0.50 0.0
0 -1 14 0.92 0.81 0.87 0.0
1 -1 14 2.31 1.04 1.08 180.0
2 -1 14 0.58 0.49 0.42 0.0
-3 0 14 0.48 0.52 0.61 180.0
-2 0 14 0.73 0.53 0.54 180.0
-1 0 14 0.68 0.52 0.57 180.0
0 0 14 0.11 0.29 0.18 180.0
1 0 14 0.20 0.31 0.19 0.0
2 0 14 0.67 0.97 1.11 0.0
-3 1 14 0.32 0.69 0.80 180.0
-2 1 14 0.66 0.64 0.74 180.0
-1 1 14 0.22 0.25 0.06 0.0
0 1 14 0.54 0.78 0.84 180.0
1 1 14 0.59 0.81 0.91 0.0
-2 2 14 0.15 0.25 0.01 180.0
-1 2 14 0.08 0.28 0.15 180.0
0 2 14 0.25 0.31 0.21 0.0
1 2 14 0.07 0.42 0.45 0.0
 
