# Supplementary material for: Structural resolution of a small organic molecule by serial X-ray free-electron laser and electron crystallography
Source: Nat Chem. 2023 Mar 20;15(4):491–7. doi: 10.1038/s41557-023-01162-9 (PMC10719108; doi:10.1038/s41557-023-01162-9)
Supplement: Supplementary file 9 — README document source for data processing. [file 41557_2023_1162_MOESM9_ESM.md]

# compounds-XRDandED
This is a brief guide for processing our X-ray and electron diffraction data uploaded onto open-access repositories.

For detailed usage of programs, please refer to the corresponding documents.

## Rhodamine-6g

### 3D ED

#### Image data & integrated data
- Available from [Zenodo](https://zenodo.org/). https://doi.org/10.5281/zenodo.6684913 (Available after June 29th, 2022)
- Images were x2 binned from the original 4k x 4k images.
- Datasets for one polymorph (Orthorhombic) were collected at RT and cryogenic temperature and those for another one (Triclinic) were collected at cryogenic temperature.

#### Experimental setups
- Collected with a JEOL CRYO ARM 300 at RIKEN, SPring-8 and on a DirectElectron DE64 detector
- The EM and camera were controlled using SerialEM and [ParallEM](https://github.com/YonekuraLab/ParallEM)

#### Data processing softwares
- DIALS
```
$ dials.import *img goniometer.axed=0,-1,0 slow_fast_beam_centre=1019,1018 distance=1068
$ dials.find_spots nproc=8 imported.expt gain=5 sigma_background=30 sigma_strong=5
$ dials.index strong.refl imported.expt detector.fix=distance unit_cell=15,15,23,90,90,90 space_group=16
$ dials.refine indexed.expt indexed.refl scan_varying=true detector.fix=distance
$ dials.integrate refined.expt refined.refl nproc=8 brackground.algorithm=simple
$ dials.export integrated.expt integrated.refl format=xds_ascii
```
- KAMO
```
$ yamtbx.python /(yamtbx-location)/yamtbx/yamtbx/dataproc/auto/command_line/multi_prep_merging.py workdir=kamo_01 xdsdir=. 
$ cd kamo_01
$ kamo.resolve_indexing_ambiguity formerge.lst # if recommended by kamo
```
Modify merge_blend.sh and run.
```
$ ./merge_blend.sh
```
### Serial XRD

#### Image data & integrated data
- Available from [CXIDB](https://cxidb.org/index.html). `https://www.cxidb.org/id-206.html` (Only the ID was assinged and the data will soon be uploaded.)
- Hit images were extracted and archived into hdf files.

#### Experimental setups
- Collected on BL2/EH3 at SACLA and Rayonix MX300HS detector

#### Data processing
- DIALS

This process was only performed to select hit images by the number of observed diffraction spots per frame.
```
$ dials.import *img
$ dials.find_spots imported.expt force_2d=True
```
- crystFEL
```
$ /(crystFEL-location)/crystfel-0.9.1/build/indexamajig -i 96271_hit_withspots.h5 -o 96271_hit_withspots.stream --indexing=xgandalf,dirax-cell,mosflm-nolatt-nocell,mosflm-latt-nocell,mosflm-latt-cell --no-refine --int-radius=5,7,9 --tolerance=5,5,5,5 -p (reference_cell_file) -g (geometry_file)
```
### References
- https://doi.org/10.26434/chemrxiv-2021-jvbfl
- https://doi.org/10.1016/j.jsb.2020.107549
