# Supplementary material for: Structural resolution of a small organic molecule by serial X-ray free-electron laser and electron crystallography
Source: Nat Chem. 2023 Mar 20;15(4):491–7. doi: 10.1038/s41557-023-01162-9 (PMC10719108; doi:10.1038/s41557-023-01162-9)
Supplement: Supplementary file 10 — Source Data for Supplementary Fig. 1c. [file 41557_2023_1162_MOESM10_ESM.csv]

	D	frequency
0	0.283	51
1	0.669	71
2	1.056	68
3	1.443	44
4	1.829	31
5	2.216	18
6	2.603	13
7	2.989	13
8	3.376	14
9	3.762	7
10	4.149	3
11	4.536	5
12	4.922	4
13	5.309	2
14	5.695	4
15	6.082	2
16	6.469	2
17	6.855	0
18	7.242	2
19	7.629	2
20	8.015	1
21	8.402	2
22	8.788	3
23	9.175	0
24	9.562	0
25	9.948	1
26	10.335	1
27	10.722	1
28	11.108	0
29	11.495	1
30	11.881	1
31	12.268	2
32	12.655	0
33	13.041	2
34	13.428	1
35	13.814	0
36	14.201	0
37	14.588	0
38	14.974	0
39	15.361	0
40	15.748	0
41	16.134	0
42	16.521	0
43	16.907	0
44	17.294	0
45	17.681	0
46	18.067	0
47	18.454	0
48	18.840	0
49	19.227	0
50	19.614	0
51	20.000	0
52	20.387	0
53	20.774	2
54	21.160	0
55	21.547	0
56	21.933	0
57	22.320	0
58	22.707	0
59	23.093	0
60	23.480	0
61	23.867	0
62	24.253	0
63	24.640	1
64	25.026	0
65	25.413	0
66	25.800	0
67	26.186	0
68	26.573	0
69	26.959	0
70	27.346	0
71	27.733	0
72	28.119	1
73	28.506	0
74	28.893	0
75	29.279	0
76	29.666	0
77	30.052	0
78	30.439	0
79	30.826	0
80	31.212	0
81	31.599	0
82	31.985	0
83	32.372	0
84	32.759	0
85	33.145	0
86	33.532	0
87	33.919	0
88	34.305	0
89	34.692	0
90	35.078	0
91	35.465	0
92	35.852	0
93	36.238	0
94	36.625	0
95	37.011	0
96	37.398	0
97	37.785	0
98	38.171	0
99	38.558	1
100	38.945	0
