# Supplementary material for: Structural resolution of a small organic molecule by serial X-ray free-electron laser and electron crystallography
Source: Nat Chem. 2023 Mar 20;15(4):491–7. doi: 10.1038/s41557-023-01162-9 (PMC10719108; doi:10.1038/s41557-023-01162-9)
Supplement: Supplementary file 11 — A workbook of Supplementary Tables 1–6. [file 41557_2023_1162_MOESM11_ESM.xlsx]

## Sheet: Table S1
		dSX (Å)	drt-ED (Å)	dcryo-ED (Å)	dtriclinic-cryo-ED (Å)
C1	C2	1.427 (3)	1.419 (11)	1.405 (16)	1.450 (18)
C1	C14	1.382 (3)	1.411 (10)	1.402 (14)	1.404 (18)
C2	C3	1.464 (3)	1.458 (10)	1.551 (14)	1.440 (19)
C2	N15	1.372 (3)	1.349 (10)	1.471 (17)	1.462 (20)
C3	C4	1.507 (3)	1.500 (12)	1.345 (14)	1.403 (19)
C3	C25	1.436 (3)	1.457 (11)	1.429 (16)	1.453 (18)
C4	C5	1.415 (2)	1.391 (10)	1.424 (14)	1.417 (18)
C5	C6	1.438 (3)	1.397 (10)	1.361 (14)	1.444 (17)
C5	C14	1.414 (3)	1.416 (11)	1.455 (15)	1.428 (17)
C6	C7	1.510 (2)	1.478 (10)	1.361 (14)	1.444 (17)
C6	C17	1.437 (3)	1.469 (10)	1.358 (13)	1.406 (18)
C7	C8	1.433 (3)	1.396 (10)	1.443 (15)	1.442 (18)
C7	C12	1.382 (3)	1.382 (11)	1.443 (15)	1.442 (18)
C8	C9	1.517 (3)	1.498 (11)	1.468 (18)	1.506 (20)
C9	C26	1.456 (3)	1.456 (10)	1.451 (15)	1.470 (19)
C9	C10	1.358 (3)	1.338 (11)	1.468 (15)	1.447 (19)
C10	N16	1.426 (3)	1.383 (10)	1.256 (14)	1.363 (18)
C10	C11	1.389 (3)	1.397 (10)	1.468 (15)	1.447 (19)
C11	C12	1.370 (2)	1.371 (9)	1.357 (13)	1.396 (17)
C12	O13	1.379 (2)	1.361 (10)	1.304 (13)	1.357 (16)
O13	C14	1.463 (4)	1.458 (12)	1.317 (14)	1.381 (18)
N15	C23	1.462 (4)	1.435 (12)	1.376 (18)	1.457 (21)
N16	C27	1.427 (3)	1.419 (11)	1.405 (16)	1.450 (18)
C17	C18	1.428 (3)	1.404 (10)	1.440 (14)	1.477 (18)
C17	C22	1.403 (3)	1.434 (10)	1.467 (15)	1.354 (21)
C18	C19	1.407 (3)	1.407 (11)	1.358 (16)	1.428 (21)
C18	C29	1.503 (3)	1.433 (10)	1.430 (15)	1.535 (20)
C19	C20	1.402 (4)	1.397 (12)	1.409 (17)	1.434 (22)
C20	C21	1.389 (5)	1.385 (12)	1.374 (19)	1.304 (23)
C21	C22	1.405 (4)	1.395 (12)	1.383 (17)	1.411 (21)
C23	C24	1.499 (5)	1.480 (14)	1.486 (19)	1.507 (24)
C27	C28	1.508 (5)	1.452 (16)	1.376 (18)	1.457 (21)
C29	O30	1.214 (3)	1.185 (9)	1.225 (13)	1.290 (18)
C29	O31	1.334 (3)	1.354 (10)	1.188 (14)	1.214 (17)
O31	C32	1.446 (6)	1.387 (15)	1.327 (24)	1.558 (27)
C32	C33	1.460 (3)	1.410 (11)	1.225 (13)	1.290 (18)
		dSX (Å)	drt-ED (Å)	dcryo-ED (Å)	dtriclinic-cryo-ED (Å)
O30	Plane β a	2.701	2.712	2.676	4.114
O31	Plane β	0.163	0.038	0.512	2.253

## Sheet: Table S2
Unit formulaa	Water	Ions, solvents	System	Ref.
C28H32ClN2O3.5	0.5	Cl	Orthorhombic	This work (‘SX’, ‘cryo-ED’)
C28H31ClN2O3	0	Cl	Orthorhombic	This work (‘rt-ED’)
C28H33ClN2O4	1	Cl	Triclinic	CCDC#164693,
				this work (‘triclinic-cryo-ED’)
C28H33lN2O4	1	I	Orthorhombic	CCDC#129329
C29H34Cl2Zn0.5N2O3.5	0	Cl, Zn, C2H5OH	Triclinic	CCDC#1298021
C29H32Cl3Sn0.5N3O3	0	Cl, Sn, CH3CN	Triclinic	CCDC#674356

## Sheet: Table S3
	X-Hpeak, SX (Å)	peak height, SX (Δσ)	X-Hpeak, rt-ED (Å)	peak height, rt-ED (Δσ)	ΔX-Hpeak (Å)
H1	1.047	4.997	1.219	2.983	0.172
H4	0.891	4.795	1.08	2.599	0.189
H8	0.93	4.588	0.982	4.599	0.052
H11	0.93	3.81	1.125	3.688	0.195
H19	1.007	3.968	1.041	3.279	0.033
H20	1.007	2.918	0.997	1.415	-0.01
H21	0.891	2.889	1.04	2.86	0.148
H22	0.892	3.526	0.993	2.357	0.102
H25A	0.919	1.255	2.84	1.738	1.921
H25B	1.12	1.905	1.203	3.783	0.083
H25C	0.961	3.665	1.058	4.422	0.098
H26A	1	3.403	0.914	2.356	-0.086
H26B	1.2	3.503	0.77	3.084	-0.43
H26C	1.199	3.944	0.962	1.936	-0.237
H24A	0.88	2.878	1.251	1.502	0.371
H24B	0.96	0.697	0.048	0.028	-0.912
H24C	0.2	0.061	1.252	1.397	1.052
H28A	1.08	3.444	1.348	0.096	0.268
H28B	1.16	1.663	1.011	1.112	-0.149
H28C	1.24	2.541	1.443	1.09	0.202
H33A	1.039	2.413	2.309	0.507	1.27
H33B	0.8	1.396	0	0	-0.8
H33C	1.239	0.761	1.396	1.453	0.157
H23A	0.848	2.564	1.076	2.209	0.228
H23B	0.97	1.865	1.271	0.299	0.301
H27A	1.212	3.91	0.44	1.001	-0.772
H27B	1.092	5.039	0.978	0.437	-0.114
H32A	0.97	2.684	0.83	1.906	-0.139
H32B	1.132	2.008	0.684	3.503	-0.448
H15	0.789	4.096	0.775	2.355	-0.014
H16	0.752	3.516	1.047	4.484	0.295

## Sheet: Table S4
	(Å)	(Å)	ΔXRD-ND (Å)	(Å)	ΔED-ND (Å)	ΔED-XRD (Å)
C-H3	0.96	1.077	-0.117	1.084	0.007	0.124
C-H2	0.97	1.092	-0.122	1.109	0.017	0.139
C-Haromatic	0.93	1.083	-0.153	1.094	0.011	0.164
N-H (CCNH)	0.86	1.027	-0.167	1.049	0.022	0.189

## Sheet: Table S5
	D – H --- A	D – H (Å)	D --- A (Å)	H --- A (Å)	D – H --- A (deg.)
SX	N15 – H15 --- CL1	0.86	3.529 (3)	2.82 (5)	141 (4)
	N16 – H16 --- CL1’	0.86	3.433 (3)	2.70 (4)	144 (3)
	N15 – H15 --- O2W	0.86	3.413 (7)	2.73 (5)	138 (4)
	N16 – H16 --- O2W’a	0.86	[3.696 (8)]	[3.31 (4)]	[110 (3)]
rt-ED	N15 – H15 --- CL1	1.049	3.35 (1)	2.48 (4)	140 (3)
	N16 – H16 --- CL1’	1.049	3.41 (1)	2.58 (5)	136 (3)
	N15 – H15 --- O2W	1.049	-	-	-
	N16 – H16 --- O2W’	1.049	-	-	-
cryo-ED	N15 – H15 --- CL1	1.049	3.78 (2)	3.03 (7)	129 (5)
	N16 – H16 --- CL1’	1.049	3.32 (1)	2.43 (6)	142 (4)
	N15 – H15 --- O2W	1.049	3.17 (3)	2.30 (8)	139 (5)
	N16 – H16 --- O2W’ a	1.049	[3.78 (3)]	[3.44 (7)]	[102 (3)]
triclinic-cryo-ED	N15 – H15 --- CL2	1.049	3.22 (2)	2.41 (8)	157 (7)
	N16 – H16 --- CL1	1.049	2.92 (2)	2.13 (8)	152 (7)
	N15 – H15 --- O2W	1.049	2.82 (3)	2.02 (8)	155 (7)
	N16 – H16 --- O1W	1.049	3.44 (2)	2.66 (8)	151 (6)

## Sheet: Table S6
Element	a1	b1	a2	b2	a3	b3	a4	b4	c
Cl0.1-	1.412	2.804	-1.793	474.3	3.026	16.62	-5.803	1899	0.1936
Cl0.2-	1.343	2.66	-2.472	348	3.039	15.85	-7.947	1321	0.1888
Cl0.3-	1.298	2.567	-3.234	304.5	3.045	15.36	-11.34	1198	0.1856
Cl0.4-	1.262	2.493	-4.025	282.7	3.049	14.97	-14.82	1144	0.1829
Cl0.5-	1.231	2.428	-4.828	269.4	3.053	14.63	-18.33	1113	0.1805
Cl0.6-	1.203	2.369	-5.635	260.5	3.057	14.33	-21.84	1093	0.1783
Cl0.7-	1.176	2.313	-6.444	254.1	3.06	14.06	-25.36	1078	0.1761
Cl0.8-	1.151	2.26	-7.254	249.2	3.064	13.81	-28.87	1067	0.174
Cl0.9-	1.127	2.209	-8.063	245.3	3.068	13.57	-32.39	1059	0.1718
Cl1.0-	1.104	2.16	-8.871	242.1	3.071	13.34	-35.9	1052	0.1697
H0.1+	0.1983	3.845	0.8256	193.8	0.4125	24.17	3.422	958.4	0.01586
H0.2+	0.2464	4.74	1.762	224.9	0.5602	32.87	7.059	1022	0.01798
H0.3+	0.2903	5.538	2.775	247.7	0.7641	41.21	10.78	1068	0.0198
H0.4+	0.329	6.195	14.54	1101	1.007	47.99	3.833	264.8	0.02127
H0.5+	0.364	6.742	4.913	277.5	1.273	53.13	18.33	1125	0.02246
H0.6+	0.397	7.219	6.005	287	1.55	57.07	22.13	1143	0.02349
H0.7+	0.4294	7.651	7.104	294.4	1.835	60.18	25.94	1157	0.02442
H0.8+	0.4618	8.053	8.209	300.4	2.126	62.71	29.75	1169	0.02527
H0.9+	0.4945	8.431	9.319	305.5	2.422	64.82	33.57	1178	0.02607
H1.0+	0.5277	8.792	10.43	309.7	2.721	66.63	37.4	1186	0.02683
