# Supplementary material for: Structural resolution of a small organic molecule by serial X-ray free-electron laser and electron crystallography
Source: Nat Chem. 2023 Mar 20;15(4):491–7. doi: 10.1038/s41557-023-01162-9 (PMC10719108; doi:10.1038/s41557-023-01162-9)
Supplement: Supplementary file 12 — Geometrical statistics of measured diffraction data. [file 41557_2023_1162_MOESM12_ESM.csv]

	spots_all	smax_all
0	9	0.230
1	14	0.410
2	92	0.580
3	75	0.530
4	187	0.620
5	16	0.280
6	21	0.450
7	78	0.610
8	88	0.540
9	7	0.240
10	2	0.200
11	22	0.480
12	10	0.210
13	88	0.590
14	3	0.270
15	14	0.280
16	39	0.530
17	112	0.620
18	7	0.560
19	85	0.570
20	129	0.610
21	46	0.570
22	5	0.280
23	7	0.240
24	94	0.540
25	49	0.600
26	197	0.620
27	50	0.620
28	35	0.560
29	6	0.230
30	22	0.450
31	43	0.570
32	16	0.470
33	3	0.230
34	7	0.250
35	19	0.330
36	9	0.300
37	9	0.200
38	20	0.610
39	12	0.430
40	42	0.560
41	42	0.550
42	51	0.560
43	0	0.000
44	20	0.420
45	88	0.590
46	9	0.250
47	8	0.500
48	57	0.550
49	10	0.230
50	9	0.420
51	10	0.600
52	126	0.610
53	15	0.250
54	9	0.240
55	11	0.340
56	19	0.330
57	147	0.590
58	55	0.510
59	234	0.620
60	161	0.620
61	105	0.600
62	53	0.560
63	98	0.590
64	265	0.590
65	234	0.610
66	218	0.630
67	287	0.620
68	82	0.520
69	371	0.620
70	149	0.610
71	412	0.640
72	42	0.570
73	5	0.270
74	8	0.250
75	182	0.590
76	25	0.540
77	8	0.480
78	26	0.510
79	11	0.280
80	6	0.150
81	66	0.610
82	14	0.410
83	10	0.560
84	20	0.540
85	91	0.580
86	72	0.640
87	89	0.570
88	11	0.340
89	31	0.450
90	89	0.540
91	39	0.580
92	13	0.310
93	8	0.280
94	17	0.260
95	7	0.280
96	17	0.430
97	68	0.600
98	60	0.520
99	96	0.570
100	109	0.560
101	102	0.570
102	27	0.490
103	136	0.630
104	41	0.440
105	75	0.600
106	349	0.620
107	40	0.400
108	223	0.530
109	55	0.560
110	248	0.590
111	72	0.490
112	5	0.270
113	43	0.610
114	9	0.280
115	5	0.330
116	7	0.250
117	7	0.250
118	90	0.550
119	10	0.470
120	9	0.240
121	6	0.200
122	4	0.220
123	58	0.450
124	3	0.210
125	7	0.400
126	11	0.410
127	11	0.300
128	17	0.460
129	123	0.520
130	6	0.430
131	5	0.240
132	36	0.580
133	3	0.150
134	60	0.610
135	75	0.610
136	13	0.400
137	116	0.570
138	7	0.440
139	90	0.580
140	4	0.240
141	7	0.560
142	9	0.480
143	14	0.440
144	66	0.570
145	0	0.000
146	69	0.570
147	7	0.270
148	15	0.470
149	171	0.630
150	18	0.480
151	83	0.530
152	61	0.510
153	34	0.470
154	15	0.310
155	3	0.150
156	7	0.270
157	49	0.620
158	27	0.470
159	465	0.620
160	48	0.520
161	8	0.430
162	8	0.250
163	4	0.150
164	10	0.310
165	7	0.300
166	13	0.400
167	9	0.280
168	11	0.400
169	10	0.230
170	6	0.250
171	84	0.550
172	5	0.250
173	7	0.250
174	29	0.550
175	11	0.260
176	5	0.280
177	11	0.530
178	72	0.590
179	12	0.310
180	10	0.230
181	7	0.200
182	11	0.310
183	2	0.130
184	30	0.590
185	7	0.250
186	3	0.270
187	47	0.570
188	4	0.260
189	9	0.250
190	6	0.260
191	12	0.300
192	6	0.230
193	35	0.430
194	11	0.510
195	7	0.310
196	9	0.570
197	9	0.240
198	85	0.560
199	7	0.190
200	15	0.420
201	6	0.250
202	8	0.430
203	8	0.250
204	6	0.250
205	5	0.250
206	15	0.310
207	7	0.290
208	63	0.560
209	6	0.240
210	7	0.250
211	10	0.250
212	44	0.630
213	5	0.370
214	25	0.460
215	222	0.630
216	58	0.550
217	4	0.520
218	4	0.270
219	4	0.250
220	3	0.250
221	2	0.120
222	2	0.140
223	5	0.250
224	2	0.140
225	3	0.480
226	2	0.540
227	3	0.570
228	2	0.210
229	2	0.130
230	43	0.580
231	5	0.360
232	0	0.000
233	4	0.340
234	10	0.400
235	13	0.520
236	5	0.310
237	7	0.230
238	2	0.090
239	5	0.260
240	8	0.640
241	7	0.370
242	11	0.260
243	136	0.610
244	11	0.390
245	9	0.290
246	6	0.300
247	7	0.300
248	12	0.350
249	14	0.480
250	10	0.430
251	5	0.430
252	18	0.310
253	5	0.280
254	14	0.280
255	24	0.460
256	78	0.570
257	1	0.260
258	8	0.260
259	4	0.280
260	9	0.470
261	4	0.260
262	9	0.310
263	33	0.630
264	13	0.480
265	17	0.540
266	11	0.300
267	42	0.560
268	11	0.290
269	12	0.400
270	34	0.460
271	5	0.270
272	0	0.000
273	7	0.300
274	18	0.320
275	59	0.560
276	10	0.270
277	42	0.560
278	11	0.550
279	8	0.410
280	8	0.280
281	6	0.290
282	17	0.410
283	4	0.280
284	2	0.130
285	4	0.230
286	50	0.620
287	3	0.150
288	13	0.310
289	3	0.200
290	8	0.200
291	5	0.120
292	4	0.240
293	5	0.170
294	3	0.260
295	44	0.470
296	13	0.420
297	86	0.550
298	127	0.610
299	117	0.560
300	5	0.180
301	4	0.100
302	5	0.200
303	1	0.250
304	2	0.150
305	8	0.240
306	2	0.560
307	4	0.460
308	6	0.260
309	4	0.190
310	93	0.600
311	4	0.260
312	4	0.180
313	9	0.280
314	6	0.250
315	11	0.270
316	16	0.280
317	0	0.000
318	8	0.330
319	2	0.220
320	16	0.320
321	19	0.460
322	16	0.350
323	7	0.240
324	10	0.250
325	7	0.270
326	50	0.570
327	9	0.240
328	8	0.210
329	17	0.310
330	5	0.270
331	20	0.420
332	10	0.240
333	5	0.300
334	8	0.600
335	4	0.570
336	13	0.310
337	3	0.590
338	7	0.250
339	3	0.240
340	10	0.460
341	6	0.260
342	7	0.260
343	3	0.250
344	4	0.160
345	11	0.310
346	4	0.230
347	46	0.400
348	7	0.250
349	43	0.530
350	8	0.240
351	4	0.250
352	71	0.630
353	3	0.180
354	5	0.250
355	3	0.450
356	15	0.270
357	13	0.340
358	36	0.470
359	133	0.630
360	83	0.610
361	7	0.270
362	7	0.250
363	3	0.150
364	13	0.430
365	3	0.270
366	91	0.620
367	81	0.550
368	19	0.480
369	13	0.320
370	4	0.240
371	6	0.230
372	2	0.240
373	7	0.590
374	7	0.270
375	8	0.350
376	8	0.350
377	10	0.470
378	9	0.280
379	9	0.430
380	13	0.470
381	251	0.630
382	289	0.620
383	56	0.590
384	43	0.490
385	51	0.590
386	29	0.610
387	14	0.450
388	80	0.600
389	7	0.180
390	134	0.630
391	35	0.500
392	43	0.440
393	151	0.590
394	15	0.270
395	15	0.300
396	3	0.230
397	22	0.440
398	58	0.610
399	34	0.630
400	10	0.210
401	3	0.250
402	6	0.250
403	5	0.640
404	57	0.470
405	40	0.610
406	94	0.560
407	21	0.350
408	76	0.620
409	17	0.300
410	15	0.320
411	381	0.630
412	105	0.560
413	172	0.630
414	605	0.640
415	231	0.600
416	88	0.580
417	44	0.450
418	51	0.600
419	4	0.290
420	20	0.400
421	112	0.610
422	106	0.600
423	297	0.630
424	161	0.620
425	144	0.610
426	198	0.600
427	49	0.590
428	315	0.630
429	180	0.620
430	361	0.630
431	177	0.610
432	239	0.610
433	90	0.530
434	42	0.490
435	30	0.460
436	21	0.250
437	21	0.420
438	440	0.610
439	109	0.590
440	79	0.600
441	169	0.600
442	353	0.610
443	497	0.640
444	291	0.640
445	220	0.640
446	35	0.450
447	30	0.480
448	51	0.550
449	16	0.320
450	19	0.360
451	120	0.630
452	56	0.590
453	16	0.480
454	11	0.380
455	59	0.580
456	14	0.360
457	11	0.360
458	13	0.320
459	112	0.630
460	10	0.260
461	5	0.130
462	21	0.330
463	124	0.620
464	428	0.630
465	31	0.440
466	84	0.500
467	217	0.630
468	198	0.610
469	82	0.570
470	87	0.560
471	48	0.530
472	69	0.540
473	216	0.600
474	67	0.530
475	204	0.620
476	19	0.430
477	64	0.610
478	244	0.590
479	48	0.540
480	8	0.230
481	128	0.620
482	179	0.590
483	132	0.600
484	326	0.630
485	35	0.430
486	142	0.620
487	299	0.630
488	30	0.490
489	12	0.250
490	111	0.630
491	12	0.350
492	9	0.300
493	8	0.300
494	16	0.410
495	114	0.610
496	281	0.600
497	13	0.330
498	5	0.280
499	11	0.160
500	8	0.230
501	146	0.580
502	29	0.590
503	56	0.580
504	90	0.540
505	31	0.500
506	18	0.290
507	28	0.500
508	122	0.600
509	18	0.310
510	21	0.350
511	5	0.260
512	9	0.440
513	7	0.230
514	111	0.620
515	29	0.460
516	50	0.530
517	241	0.530
518	128	0.610
519	246	0.640
520	88	0.580
521	149	0.610
522	5	0.260
523	3	0.190
524	10	0.420
525	14	0.330
526	4	0.400
527	6	0.250
528	8	0.350
529	9	0.560
530	14	0.420
531	14	0.530
532	269	0.510
533	11	0.250
534	30	0.540
535	29	0.430
536	7	0.230
537	14	0.580
538	12	0.280
539	8	0.550
540	6	0.270
541	8	0.310
542	50	0.540
543	31	0.460
544	22	0.400
545	166	0.600
546	209	0.640
547	8	0.260
548	10	0.250
549	9	0.260
550	7	0.520
551	93	0.610
552	100	0.530
553	27	0.510
554	26	0.440
555	20	0.470
556	9	0.300
557	130	0.570
558	21	0.420
559	11	0.330
560	5	0.410
561	11	0.470
562	39	0.510
563	46	0.480
564	40	0.520
565	41	0.420
566	66	0.570
567	8	0.290
568	32	0.420
569	22	0.310
570	7	0.230
571	20	0.300
572	4	0.210
573	24	0.410
574	53	0.520
575	25	0.440
576	180	0.590
577	109	0.620
578	47	0.570
579	25	0.400
580	17	0.430
581	22	0.320
582	25	0.470
583	27	0.310
584	25	0.500
585	92	0.590
586	21	0.430
587	33	0.460
588	41	0.370
589	145	0.610
590	158	0.600
591	284	0.620
592	444	0.620
593	373	0.630
594	344	0.620
595	407	0.630
596	508	0.610
597	337	0.650
598	512	0.640
599	221	0.610
600	186	0.610
601	477	0.640
602	157	0.620
603	155	0.600
604	331	0.610
605	360	0.640
606	504	0.600
607	208	0.610
608	443	0.620
609	125	0.610
610	390	0.590
611	31	0.630
612	14	0.430
613	137	0.600
614	346	0.630
615	59	0.540
616	255	0.620
617	327	0.600
618	362	0.640
619	413	0.630
620	300	0.620
621	238	0.590
622	151	0.580
623	370	0.620
624	247	0.600
625	10	0.450
626	26	0.440
627	225	0.620
628	200	0.610
629	361	0.600
630	152	0.590
631	210	0.590
632	248	0.590
633	182	0.600
634	98	0.630
635	332	0.640
636	10	0.280
637	125	0.540
638	153	0.580
639	8	0.430
640	5	0.430
641	156	0.560
642	74	0.560
643	37	0.490
644	100	0.610
645	254	0.620
646	5	0.170
647	8	0.170
648	1	0.550
649	5	0.230
650	6	0.150
651	9	0.620
652	2	0.180
653	5	0.290
654	1	0.110
655	4	0.560
656	16	0.440
657	14	0.290
658	29	0.500
659	23	0.580
660	4	0.220
661	3	0.170
662	2	0.170
663	4	0.170
664	6	0.560
665	6	0.170
666	29	0.430
667	7	0.170
668	6	0.280
669	8	0.170
670	1	0.090
671	7	0.140
672	5	0.290
673	36	0.400
674	192	0.590
675	73	0.610
676	25	0.470
677	107	0.590
678	180	0.630
679	159	0.620
680	478	0.580
681	95	0.550
682	135	0.570
683	41	0.570
684	46	0.560
685	13	0.300
686	14	0.400
687	108	0.600
688	107	0.580
689	171	0.620
690	151	0.590
691	232	0.630
692	302	0.620
693	13	0.390
694	285	0.580
695	31	0.450
696	130	0.570
697	145	0.600
698	329	0.610
699	308	0.600
700	87	0.570
701	180	0.530
702	128	0.550
703	91	0.620
704	31	0.290
705	86	0.540
706	193	0.620
707	10	0.230
708	121	0.610
709	27	0.260
710	25	0.290
711	77	0.630
712	27	0.280
713	121	0.590
714	18	0.450
715	24	0.450
716	23	0.330
717	137	0.570
718	103	0.550
719	225	0.590
720	83	0.570
721	30	0.420
722	116	0.590
723	116	0.630
724	161	0.620
725	150	0.630
726	292	0.620
727	47	0.590
728	153	0.630
729	206	0.620
730	33	0.480
731	306	0.630
732	124	0.500
733	312	0.630
734	85	0.450
735	196	0.620
736	131	0.610
737	118	0.580
738	141	0.590
739	232	0.610
740	106	0.620
741	299	0.600
742	73	0.580
743	183	0.600
744	172	0.590
745	204	0.590
746	257	0.620
747	45	0.530
748	112	0.550
749	164	0.580
750	24	0.450
751	31	0.450
752	12	0.310
753	20	0.280
754	12	0.260
755	21	0.420
756	18	0.470
757	143	0.610
758	16	0.400
759	39	0.580
760	27	0.430
761	24	0.570
762	153	0.600
763	19	0.320
764	9	0.530
765	14	0.490
766	2	0.240
767	44	0.360
768	127	0.580
769	21	0.260
770	7	0.250
771	28	0.570
772	124	0.630
773	50	0.470
774	122	0.600
775	26	0.530
776	4	0.250
777	24	0.270
778	68	0.610
779	113	0.580
780	22	0.310
781	112	0.610
782	66	0.590
783	13	0.260
784	14	0.280
785	9	0.320
786	90	0.640
787	12	0.250
788	128	0.540
789	39	0.380
790	17	0.350
791	29	0.470
792	15	0.320
793	67	0.600
794	55	0.590
795	8	0.410
796	30	0.520
797	48	0.570
798	34	0.640
799	9	0.550
800	13	0.320
801	17	0.490
802	27	0.330
803	70	0.620
804	78	0.590
805	12	0.530
806	77	0.600
807	10	0.260
808	14	0.340
809	15	0.310
810	59	0.600
811	19	0.490
812	90	0.600
813	80	0.520
814	12	0.490
815	68	0.590
816	2	0.250
817	7	0.180
818	8	0.450
819	56	0.460
820	18	0.490
821	19	0.320
822	81	0.600
823	78	0.570
824	48	0.530
825	60	0.530
826	6	0.250
827	11	0.290
828	6	0.200
829	6	0.180
830	5	0.260
831	4	0.450
832	7	0.330
833	8	0.240
834	14	0.310
835	18	0.540
836	16	0.380
837	7	0.260
838	31	0.530
839	47	0.550
840	10	0.260
841	15	0.280
842	23	0.290
843	203	0.610
844	4	0.250
845	7	0.260
846	17	0.310
847	36	0.410
848	185	0.630
849	32	0.510
850	20	0.500
851	60	0.470
852	97	0.600
853	78	0.520
854	73	0.600
855	256	0.620
856	102	0.570
857	184	0.610
858	13	0.370
859	43	0.590
860	49	0.590
861	28	0.450
862	154	0.620
863	86	0.500
864	64	0.510
865	258	0.630
866	192	0.600
867	73	0.540
868	34	0.480
869	235	0.600
870	360	0.610
871	524	0.620
872	71	0.430
873	137	0.620
874	51	0.580
875	142	0.600
876	75	0.560
877	30	0.550
878	112	0.580
879	464	0.610
880	265	0.580
881	264	0.610
882	45	0.440
883	13	0.280
884	19	0.350
885	30	0.340
886	7	0.270
887	69	0.610
888	9	0.280
889	11	0.280
890	4	0.190
891	4	0.170
892	22	0.560
893	15	0.270
894	6	0.270
895	5	0.210
896	25	0.480
897	130	0.610
898	335	0.620
899	198	0.620
900	341	0.610
901	55	0.600
902	112	0.570
903	11	0.290
904	188	0.610
905	253	0.610
906	133	0.590
907	98	0.610
908	31	0.440
909	58	0.610
910	58	0.570
911	17	0.430
912	126	0.550
913	1	0.080
914	5	0.210
915	8	0.240
916	7	0.300
917	3	0.190
918	13	0.340
919	12	0.300
920	9	0.310
921	212	0.610
922	8	0.330
923	26	0.450
924	439	0.640
925	145	0.630
926	33	0.570
927	126	0.580
928	67	0.620
929	201	0.570
930	18	0.450
931	49	0.500
932	12	0.410
933	49	0.530
934	3	0.190
935	10	0.290
936	42	0.570
937	82	0.620
938	4	0.350
939	9	0.170
940	8	0.420
941	119	0.570
942	182	0.570
943	110	0.590
944	79	0.590
945	218	0.580
946	68	0.590
947	25	0.460
948	373	0.620
949	24	0.480
950	62	0.610
951	61	0.530
952	4	0.170
953	9	0.410
954	10	0.190
955	37	0.590
956	259	0.600
957	58	0.620
958	7	0.270
959	14	0.390
960	64	0.570
961	24	0.540
962	14	0.280
963	7	0.210
964	5	0.590
965	7	0.580
966	7	0.280
967	6	0.610
968	20	0.410
969	130	0.640
970	104	0.630
971	163	0.620
972	28	0.400
973	70	0.540
974	108	0.570
975	22	0.500
976	164	0.600
977	15	0.330
978	12	0.420
979	18	0.580
980	37	0.560
981	159	0.630
982	4	0.220
983	11	0.260
984	7	0.340
985	11	0.250
986	6	0.300
987	8	0.290
988	9	0.240
989	38	0.570
990	182	0.590
991	110	0.620
992	12	0.270
993	113	0.580
994	7	0.220
995	57	0.600
996	217	0.610
997	12	0.280
998	9	0.350
999	20	0.400
1000	27	0.420
1001	9	0.310
1002	11	0.220
1003	7	0.230
1004	6	0.270
1005	11	0.540
1006	9	0.320
1007	7	0.250
1008	8	0.440
1009	416	0.550
1010	391	0.540
1011	374	0.620
1012	959	0.600
1013	15	0.430
1014	226	0.570
1015	4	0.180
1016	20	0.520
1017	33	0.420
1018	664	0.570
1019	27	0.470
1020	15	0.430
1021	150	0.530
1022	443	0.550
1023	137	0.600
1024	24	0.320
1025	147	0.590
1026	20	0.440
1027	12	0.410
1028	73	0.540
1029	173	0.620
1030	41	0.450
1031	6	0.470
1032	57	0.470
1033	11	0.350
1034	9	0.410
1035	10	0.430
1036	69	0.590
1037	84	0.610
1038	80	0.610
1039	179	0.590
1040	51	0.510
1041	21	0.380
1042	23	0.480
1043	11	0.490
1044	16	0.380
1045	22	0.320
1046	13	0.380
1047	17	0.340
1048	23	0.420
1049	22	0.340
1050	21	0.370
1051	10	0.600
1052	18	0.310
1053	15	0.590
1054	20	0.400
1055	126	0.600
1056	67	0.540
1057	13	0.380
1058	15	0.430
1059	12	0.380
1060	77	0.530
1061	9	0.410
1062	12	0.340
1063	91	0.540
1064	14	0.270
1065	15	0.490
1066	10	0.530
1067	11	0.260
1068	22	0.470
1069	56	0.590
1070	132	0.620
1071	85	0.570
1072	205	0.580
1073	153	0.610
1074	75	0.500
1075	50	0.540
1076	65	0.560
1077	147	0.580
1078	92	0.620
1079	116	0.610
1080	282	0.610
1081	180	0.630
1082	108	0.600
1083	114	0.570
1084	764	0.610
1085	11	0.490
1086	349	0.640
1087	83	0.600
1088	114	0.610
1089	337	0.550
1090	179	0.570
1091	169	0.560
1092	187	0.630
1093	27	0.430
1094	185	0.590
1095	102	0.620
1096	240	0.630
1097	4	0.320
1098	83	0.630
1099	7	0.600
1100	1	0.070
1101	10	0.250
1102	14	0.260
1103	148	0.540
1104	305	0.640
1105	19	0.410
1106	7	0.250
1107	5	0.570
1108	71	0.620
1109	117	0.500
1110	9	0.530
1111	12	0.440
1112	7	0.160
1113	106	0.540
1114	44	0.480
1115	7	0.230
1116	2	0.150
1117	13	0.290
1118	126	0.590
1119	81	0.630
1120	368	0.630
1121	4	0.570
1122	8	0.170
1123	121	0.560
1124	32	0.430
1125	62	0.520
1126	15	0.270
1127	186	0.550
1128	8	0.270
1129	16	0.270
1130	117	0.500
1131	11	0.500
1132	42	0.510
1133	104	0.620
1134	15	0.380
1135	24	0.590
1136	9	0.270
1137	4	0.220
1138	13	0.480
1139	5	0.130
1140	9	0.250
1141	2	0.070
1142	11	0.490
1143	11	0.560
1144	11	0.280
1145	3	0.250
1146	13	0.280
1147	69	0.590
1148	84	0.620
1149	11	0.510
1150	115	0.570
1151	39	0.590
1152	92	0.620
1153	61	0.590
1154	122	0.630
1155	22	0.490
1156	39	0.540
1157	107	0.630
1158	64	0.590
1159	34	0.470
1160	4	0.160
1161	48	0.500
1162	3	0.140
1163	2	0.150
1164	4	0.240
1165	5	0.220
1166	2	0.240
1167	5	0.240
1168	19	0.410
1169	92	0.610
1170	4	0.430
1171	8	0.330
1172	87	0.580
1173	5	0.250
1174	12	0.290
1175	5	0.190
1176	9	0.410
1177	14	0.410
1178	128	0.620
1179	88	0.570
1180	90	0.590
1181	105	0.610
1182	37	0.600
1183	94	0.500
1184	7	0.240
1185	37	0.560
1186	28	0.450
1187	15	0.400
1188	2	0.210
1189	7	0.260
1190	7	0.270
1191	8	0.330
1192	112	0.570
1193	28	0.480
1194	10	0.310
1195	86	0.620
1196	135	0.600
1197	73	0.600
1198	113	0.630
1199	57	0.590
1200	131	0.530
1201	1	0.180
1202	302	0.630
1203	35	0.610
1204	43	0.550
1205	127	0.570
1206	221	0.610
1207	65	0.510
1208	76	0.620
1209	54	0.580
1210	29	0.430
1211	112	0.600
1212	197	0.600
1213	189	0.620
1214	29	0.490
1215	14	0.270
1216	11	0.260
1217	11	0.270
1218	11	0.320
1219	14	0.470
1220	76	0.600
1221	227	0.610
1222	170	0.630
1223	122	0.630
1224	36	0.460
1225	178	0.630
1226	77	0.610
1227	225	0.610
1228	112	0.610
1229	225	0.620
1230	151	0.590
1231	304	0.630
1232	68	0.560
1233	157	0.630
1234	210	0.610
1235	31	0.560
1236	176	0.630
1237	206	0.580
1238	59	0.590
1239	154	0.590
1240	264	0.620
1241	156	0.640
1242	118	0.610
1243	78	0.620
1244	354	0.600
1245	50	0.460
1246	185	0.600
1247	89	0.530
1248	159	0.580
1249	251	0.600
1250	31	0.330
1251	133	0.630
1252	212	0.620
1253	111	0.570
1254	110	0.610
1255	159	0.610
1256	104	0.560
1257	118	0.600
1258	109	0.620
1259	188	0.630
1260	11	0.320
1261	123	0.610
1262	7	0.260
1263	88	0.600
1264	15	0.250
1265	10	0.290
1266	81	0.590
1267	41	0.500
1268	84	0.510
1269	177	0.600
1270	139	0.630
1271	62	0.560
1272	79	0.520
1273	113	0.590
1274	13	0.560
1275	137	0.580
1276	17	0.440
1277	38	0.520
1278	88	0.520
1279	92	0.580
1280	56	0.570
1281	12	0.460
1282	12	0.390
1283	28	0.600
1284	159	0.580
1285	40	0.540
1286	76	0.610
1287	109	0.620
1288	11	0.330
1289	136	0.540
1290	24	0.510
1291	27	0.430
1292	82	0.630
1293	55	0.500
1294	19	0.570
1295	19	0.470
1296	11	0.220
1297	10	0.280
1298	4	0.280
1299	5	0.610
1300	14	0.270
1301	15	0.500
1302	114	0.590
1303	54	0.580
1304	19	0.460
1305	52	0.560
1306	155	0.620
1307	11	0.250
1308	128	0.620
1309	123	0.590
1310	146	0.640
1311	38	0.450
1312	95	0.610
1313	192	0.620
1314	56	0.460
1315	302	0.600
1316	122	0.590
1317	127	0.620
1318	190	0.580
1319	67	0.600
1320	27	0.570
1321	91	0.630
1322	186	0.620
1323	34	0.560
1324	13	0.280
1325	34	0.540
1326	25	0.560
1327	8	0.270
1328	11	0.570
1329	61	0.610
1330	258	0.640
1331	80	0.590
1332	33	0.500
1333	7	0.240
1334	63	0.530
1335	12	0.490
1336	60	0.590
1337	13	0.420
1338	9	0.260
1339	22	0.430
1340	14	0.230
1341	19	0.280
1342	71	0.620
1343	26	0.460
1344	23	0.310
1345	59	0.590
1346	285	0.600
1347	88	0.470
1348	90	0.530
1349	158	0.620
1350	183	0.610
1351	137	0.630
1352	201	0.630
1353	161	0.590
1354	63	0.600
1355	169	0.590
1356	238	0.620
1357	337	0.580
1358	503	0.630
1359	261	0.600
1360	118	0.540
1361	150	0.580
1362	223	0.580
1363	129	0.600
1364	545	0.610
1365	56	0.490
1366	307	0.630
1367	149	0.630
1368	144	0.590
1369	226	0.580
1370	123	0.610
1371	190	0.640
1372	194	0.590
1373	21	0.580
1374	11	0.290
1375	189	0.600
1376	163	0.610
1377	392	0.630
1378	63	0.620
1379	216	0.620
1380	36	0.420
1381	461	0.620
1382	118	0.570
1383	30	0.370
1384	140	0.600
1385	20	0.400
1386	33	0.360
1387	27	0.440
1388	137	0.600
1389	202	0.610
1390	357	0.630
1391	236	0.640
1392	241	0.590
1393	138	0.630
1394	383	0.630
1395	243	0.600
1396	398	0.610
1397	341	0.620
1398	238	0.590
1399	275	0.630
1400	397	0.600
1401	212	0.590
1402	240	0.630
1403	169	0.590
1404	228	0.620
1405	425	0.620
1406	435	0.620
1407	85	0.600
1408	34	0.450
1409	187	0.600
1410	39	0.550
1411	105	0.640
1412	63	0.580
1413	211	0.610
1414	82	0.570
1415	260	0.620
1416	190	0.620
1417	346	0.640
1418	19	0.440
1419	45	0.550
1420	34	0.420
1421	182	0.630
1422	12	0.420
1423	88	0.600
1424	119	0.600
1425	69	0.570
1426	89	0.580
1427	206	0.620
1428	3	0.130
1429	7	0.150
1430	3	0.120
1431	5	0.140
1432	4	0.300
1433	117	0.570
1434	145	0.610
1435	66	0.560
1436	11	0.420
1437	34	0.430
1438	102	0.620
1439	8	0.310
1440	88	0.590
1441	6	0.280
1442	43	0.520
1443	9	0.200
1444	4	0.230
1445	28	0.440
1446	4	0.170
1447	10	0.530
1448	20	0.420
1449	37	0.480
1450	12	0.410
1451	43	0.470
1452	17	0.370
1453	5	0.320
1454	7	0.150
1455	12	0.330
1456	123	0.570
1457	2	0.410
1458	9	0.290
1459	7	0.320
1460	4	0.370
1461	12	0.420
1462	6	0.410
1463	14	0.510
1464	13	0.280
1465	28	0.490
1466	8	0.500
1467	77	0.610
1468	54	0.530
1469	233	0.630
1470	62	0.590
1471	83	0.560
1472	7	0.190
1473	130	0.610
1474	5	0.400
1475	136	0.630
1476	94	0.580
1477	79	0.630
1478	115	0.610
1479	20	0.290
1480	169	0.610
1481	151	0.470
1482	91	0.590
1483	50	0.550
1484	95	0.590
1485	80	0.510
1486	82	0.620
1487	304	0.610
1488	83	0.580
1489	8	0.180
1490	11	0.260
1491	28	0.530
1492	310	0.620
1493	61	0.490
1494	36	0.450
1495	48	0.620
1496	185	0.610
1497	57	0.570
1498	311	0.620
1499	418	0.600
1500	420	0.640
1501	313	0.590
1502	481	0.630
1503	280	0.590
1504	92	0.610
1505	242	0.630
1506	320	0.630
1507	403	0.610
1508	506	0.610
1509	168	0.530
1510	109	0.530
1511	161	0.570
1512	270	0.600
1513	65	0.590
1514	90	0.450
1515	33	0.430
1516	221	0.620
1517	261	0.640
1518	90	0.450
1519	201	0.610
1520	73	0.550
1521	195	0.590
1522	191	0.580
1523	94	0.560
1524	211	0.580
1525	86	0.570
1526	213	0.630
1527	102	0.650
1528	213	0.620
1529	576	0.640
1530	470	0.600
1531	661	0.620
1532	441	0.630
1533	237	0.580
1534	497	0.620
1535	180	0.590
1536	513	0.590
1537	421	0.610
1538	601	0.610
1539	106	0.600
1540	157	0.600
1541	53	0.440
1542	155	0.570
1543	231	0.640
1544	24	0.450
1545	248	0.580
1546	53	0.560
1547	60	0.580
1548	216	0.630
1549	24	0.260
1550	47	0.430
1551	22	0.480
1552	66	0.600
1553	14	0.440
1554	31	0.330
1555	11	0.310
1556	14	0.390
1557	10	0.460
1558	163	0.640
1559	90	0.610
1560	30	0.450
1561	30	0.510
1562	83	0.580
1563	27	0.430
1564	7	0.230
1565	38	0.590
1566	10	0.410
1567	100	0.600
1568	106	0.570
1569	10	0.290
1570	134	0.620
1571	183	0.620
1572	125	0.600
1573	293	0.640
1574	75	0.600
1575	39	0.480
1576	234	0.620
1577	260	0.610
1578	94	0.580
1579	113	0.540
1580	147	0.570
1581	116	0.600
1582	32	0.440
1583	73	0.570
1584	63	0.550
1585	4	0.200
1586	7	0.300
1587	31	0.600
1588	10	0.450
1589	7	0.240
1590	103	0.580
1591	65	0.580
1592	8	0.320
1593	30	0.480
1594	96	0.590
1595	10	0.260
1596	29	0.500
1597	14	0.270
1598	98	0.590
1599	12	0.460
1600	298	0.630
1601	22	0.400
1602	336	0.640
1603	39	0.580
1604	23	0.320
1605	11	0.240
1606	130	0.580
1607	97	0.550
1608	24	0.460
1609	139	0.580
1610	87	0.630
1611	21	0.290
1612	84	0.610
1613	207	0.570
1614	20	0.400
1615	9	0.300
1616	124	0.550
1617	55	0.470
1618	29	0.580
1619	124	0.600
1620	37	0.560
1621	78	0.600
1622	155	0.570
1623	132	0.610
1624	184	0.600
1625	17	0.430
1626	110	0.560
1627	27	0.320
1628	163	0.630
1629	43	0.570
1630	112	0.570
1631	140	0.580
1632	111	0.590
1633	89	0.570
1634	207	0.620
1635	43	0.460
1636	114	0.600
1637	181	0.560
1638	248	0.600
1639	190	0.580
1640	11	0.240
1641	123	0.560
1642	159	0.620
1643	12	0.320
1644	87	0.530
1645	130	0.470
1646	11	0.240
1647	92	0.620
1648	47	0.560
1649	172	0.590
1650	75	0.560
1651	236	0.620
1652	141	0.590
1653	106	0.600
1654	125	0.570
1655	168	0.610
1656	30	0.430
1657	236	0.620
1658	102	0.570
1659	30	0.420
1660	188	0.590
1661	198	0.590
1662	288	0.600
1663	228	0.620
1664	213	0.630
1665	222	0.620
1666	361	0.620
1667	109	0.550
1668	212	0.600
1669	19	0.480
1670	105	0.520
1671	28	0.420
1672	12	0.430
1673	52	0.530
1674	17	0.320
1675	171	0.610
1676	23	0.370
1677	88	0.620
1678	23	0.510
1679	21	0.420
1680	110	0.630
1681	20	0.470
1682	17	0.510
1683	151	0.630
1684	7	0.290
1685	198	0.570
1686	85	0.560
1687	12	0.440
1688	61	0.600
1689	145	0.620
1690	352	0.630
1691	395	0.610
1692	89	0.620
1693	33	0.610
1694	189	0.640
1695	130	0.630
1696	277	0.590
1697	91	0.540
1698	9	0.250
1699	19	0.260
1700	292	0.580
1701	39	0.560
1702	8	0.240
1703	29	0.600
1704	8	0.300
1705	76	0.560
1706	76	0.420
1707	46	0.590
1708	71	0.600
1709	211	0.610
1710	338	0.620
1711	104	0.440
1712	175	0.620
1713	266	0.590
1714	161	0.630
1715	11	0.310
1716	25	0.470
1717	61	0.520
1718	94	0.600
1719	69	0.600
1720	121	0.540
1721	2	0.250
1722	8	0.430
1723	6	0.250
1724	7	0.190
1725	7	0.180
1726	24	0.400
1727	70	0.530
1728	4	0.230
1729	81	0.590
1730	6	0.250
1731	98	0.520
1732	13	0.380
1733	30	0.470
1734	6	0.230
1735	84	0.550
1736	8	0.190
1737	37	0.500
1738	12	0.520
1739	100	0.590
1740	86	0.610
1741	11	0.310
1742	7	0.250
1743	52	0.560
1744	7	0.590
1745	26	0.550
1746	6	0.260
1747	7	0.210
1748	3	0.120
1749	107	0.590
1750	8	0.260
1751	4	0.150
1752	15	0.520
1753	4	0.160
1754	6	0.280
1755	9	0.350
1756	129	0.610
1757	81	0.620
1758	14	0.490
1759	309	0.640
1760	10	0.230
1761	9	0.300
1762	55	0.550
1763	9	0.280
1764	8	0.440
1765	62	0.570
1766	6	0.250
1767	6	0.290
1768	18	0.330
1769	6	0.250
1770	29	0.530
1771	5	0.150
1772	9	0.230
1773	7	0.260
1774	6	0.260
1775	43	0.590
1776	4	0.180
1777	23	0.410
1778	10	0.280
1779	6	0.220
1780	10	0.240
1781	8	0.240
1782	11	0.200
1783	4	0.200
1784	52	0.500
1785	8	0.430
1786	6	0.420
1787	26	0.560
1788	6	0.200
1789	8	0.610
1790	13	0.520
1791	6	0.410
1792	36	0.360
1793	63	0.560
1794	200	0.590
1795	287	0.570
1796	76	0.610
1797	14	0.390
1798	222	0.620
1799	305	0.640
1800	106	0.610
1801	462	0.640
1802	189	0.610
1803	12	0.280
1804	27	0.380
1805	128	0.640
1806	44	0.480
1807	111	0.560
1808	163	0.590
1809	126	0.600
1810	194	0.620
1811	130	0.560
1812	34	0.480
1813	148	0.580
1814	15	0.430
1815	39	0.430
1816	108	0.590
1817	177	0.610
1818	127	0.640
1819	24	0.440
1820	110	0.600
1821	15	0.360
1822	104	0.600
1823	67	0.550
1824	37	0.530
1825	163	0.590
1826	156	0.620
1827	14	0.370
1828	213	0.590
1829	47	0.460
1830	13	0.530
1831	16	0.460
1832	16	0.320
1833	85	0.540
1834	32	0.450
1835	14	0.340
1836	14	0.340
1837	39	0.350
1838	25	0.350
1839	19	0.440
1840	17	0.580
1841	28	0.290
1842	28	0.460
1843	22	0.300
1844	29	0.460
1845	53	0.500
1846	135	0.600
1847	30	0.450
1848	177	0.620
1849	18	0.440
1850	34	0.440
1851	21	0.450
1852	19	0.300
1853	35	0.340
1854	19	0.560
1855	17	0.470
1856	18	0.360
1857	31	0.360
1858	125	0.570
1859	129	0.570
1860	188	0.610
1861	180	0.630
1862	236	0.610
1863	192	0.630
1864	261	0.600
1865	198	0.620
1866	392	0.600
1867	179	0.630
1868	18	0.440
1869	126	0.600
1870	58	0.580
1871	179	0.590
1872	232	0.620
1873	13	0.570
1874	315	0.600
1875	13	0.430
1876	298	0.630
1877	400	0.630
1878	347	0.630
1879	294	0.620
1880	205	0.570
1881	44	0.390
1882	72	0.560
1883	92	0.580
1884	18	0.550
1885	100	0.570
1886	585	0.630
1887	91	0.560
1888	380	0.580
1889	222	0.610
1890	643	0.630
1891	40	0.440
1892	209	0.600
1893	40	0.490
1894	123	0.630
1895	188	0.570
1896	29	0.560
1897	11	0.280
1898	158	0.560
1899	16	0.400
1900	130	0.630
1901	106	0.630
1902	194	0.620
1903	126	0.630
1904	34	0.560
1905	188	0.590
1906	13	0.400
1907	13	0.550
1908	23	0.510
1909	30	0.480
1910	116	0.630
1911	26	0.470
1912	6	0.300
1913	94	0.590
1914	6	0.270
1915	181	0.610
1916	5	0.210
1917	10	0.280
1918	2	0.210
1919	14	0.280
1920	7	0.310
1921	69	0.640
1922	50	0.460
1923	10	0.360
1924	8	0.270
1925	29	0.470
1926	25	0.460
1927	27	0.480
1928	76	0.590
1929	59	0.530
1930	38	0.270
1931	110	0.590
1932	4	0.230
1933	10	0.310
1934	6	0.340
1935	146	0.600
1936	57	0.620
1937	15	0.270
1938	4	0.190
1939	5	0.330
1940	101	0.480
1941	4	0.270
1942	136	0.610
1943	96	0.560
1944	95	0.630
1945	159	0.610
1946	53	0.460
1947	66	0.450
1948	163	0.600
1949	68	0.590
1950	18	0.470
1951	129	0.640
1952	0	0.000
1953	110	0.590
1954	4	0.310
1955	155	0.560
1956	12	0.420
1957	11	0.260
1958	49	0.630
1959	13	0.260
1960	329	0.590
1961	14	0.540
1962	148	0.610
1963	127	0.600
1964	18	0.330
1965	105	0.580
1966	68	0.560
1967	6	0.200
1968	10	0.560
1969	97	0.620
1970	89	0.600
1971	119	0.630
1972	133	0.620
1973	99	0.550
1974	274	0.620
1975	54	0.510
1976	10	0.300
1977	35	0.470
1978	32	0.440
1979	29	0.380
1980	27	0.440
1981	97	0.540
1982	14	0.250
1983	32	0.570
1984	114	0.620
1985	185	0.610
1986	73	0.480
1987	71	0.560
1988	115	0.620
1989	265	0.600
1990	364	0.620
1991	9	0.310
1992	44	0.460
1993	268	0.620
1994	85	0.600
1995	162	0.570
1996	61	0.590
1997	119	0.600
1998	216	0.590
[truncated: 183,781 more rows]
[truncated: 4 more columns]
