# Supplementary material for: Structural resolution of a small organic molecule by serial X-ray free-electron laser and electron crystallography
Source: Nat Chem. 2023 Mar 20;15(4):491–7. doi: 10.1038/s41557-023-01162-9 (PMC10719108; doi:10.1038/s41557-023-01162-9)
Supplement: Supplementary file 13 — Geometrical statistics of molecular structure data. [file 41557_2023_1162_MOESM13_ESM.csv]

	deltaD	frequency_SX	deltaD	frequency_rtED	deltaD	frequency_crED	deltaD	frequency_trcrED
0	0.000	4	0.000	7	0.000	4	0.000	6
1	0.005	6	0.005	6	0.005	5	0.005	1
2	0.010	6	0.010	4	0.010	3	0.010	3
3	0.015	5	0.015	5	0.015	2	0.015	2
4	0.020	5	0.020	5	0.020	0	0.020	3
5	0.025	5	0.025	1	0.025	3	0.025	3
6	0.030	3	0.030	1	0.030	2	0.030	1
7	0.035	0	0.035	0	0.035	0	0.035	3
8	0.040	2	0.040	0	0.040	1	0.040	4
9	0.045	0	0.045	2	0.045	4	0.045	3
10	0.050	0	0.050	3	0.050	2	0.050	0
11	0.055	0	0.055	1	0.055	0	0.055	3
12	0.060	0	0.060	0	0.060	1	0.060	1
13	0.065	0	0.065	0	0.065	3	0.065	1
14	0.070	0	0.070	0	0.070	0	0.070	1
15	0.075	0	0.075	0	0.075	1	0.075	0
16	0.080	0	0.080	1	0.080	2	0.080	0
	name	peak_rho	peak_phi
0	H1	6.124	5.208
1	H4	7.431	3.737
2	H8	6.718	5.147
3	H11	5.881	4.744
4	H19	5.296	3.971
5	H20	5.686	3.398
6	H21	3.887	4.115
7	H22	4.451	3.971
8	H23A	3.287	2.721
9	H23B	3.258	2.893
10	H27A	4.237	2.966
11	H27B	6.351	3.115
12	H32A	3.944	4.177
13	H32B	4.821	3.744
14	H25A	3.869	2.534
15	H25B	4.263	4.100
16	H25C	5.266	3.151
17	H26A	4.949	2.269
18	H26B	5.563	3.260
19	H26C	5.733	3.363
20	H24A	4.762	5.199
21	H24B	5.994	5.107
22	H24C	2.542	3.763
23	H28A	4.588	0.006
24	H28B	3.083	0.790
25	H28C	4.479	0.552
26	H33A	1.127	2.139
27	H33B	3.519	1.793
28	H33C	1.552	2.510
29	H15	4.786	3.630
30	H16	5.989	2.856
