# Supplementary material for: Structural resolution of a small organic molecule by serial X-ray free-electron laser and electron crystallography
Source: Nat Chem. 2023 Mar 20;15(4):491–7. doi: 10.1038/s41557-023-01162-9 (PMC10719108; doi:10.1038/s41557-023-01162-9)
Supplement: Supplementary file 14 — Geometrical features of molecular density data. [file 41557_2023_1162_MOESM14_ESM.csv]

	X-H	rho	phi
0	-2.075	0.000	0.001
1	-2.065	0.000	0.001
2	-2.055	0.000	0.001
3	-2.045	0.000	0.001
4	-2.035	0.000	0.001
5	-2.025	0.000	0.001
6	-2.015	0.000	0.001
7	-2.005	0.000	0.001
8	-1.995	0.000	0.001
9	-1.985	0.000	0.001
10	-1.975	0.000	0.001
11	-1.965	0.000	0.001
12	-1.955	0.000	0.001
13	-1.945	0.000	0.001
14	-1.935	0.000	0.001
15	-1.925	0.000	0.001
16	-1.915	0.000	0.001
17	-1.905	0.000	0.001
18	-1.895	0.000	0.001
19	-1.885	0.000	0.001
20	-1.875	0.000	0.001
21	-1.865	0.000	0.001
22	-1.855	0.000	0.001
23	-1.845	0.000	0.001
24	-1.835	0.000	0.001
25	-1.825	0.000	0.001
26	-1.815	0.000	0.001
27	-1.805	0.000	0.001
28	-1.795	0.000	0.001
29	-1.785	0.000	0.001
30	-1.775	0.000	0.001
31	-1.764	0.000	0.001
32	-1.754	0.000	0.001
33	-1.744	0.000	0.001
34	-1.734	0.000	0.001
35	-1.724	0.000	0.001
36	-1.714	0.000	0.001
37	-1.704	0.000	0.001
38	-1.694	0.000	0.001
39	-1.684	0.000	0.001
40	-1.674	0.000	0.001
41	-1.664	0.000	0.001
42	-1.654	0.000	0.001
43	-1.644	0.000	0.001
44	-1.634	0.000	0.001
45	-1.624	0.000	0.001
46	-1.614	0.000	0.001
47	-1.604	0.000	0.001
48	-1.594	0.000	0.001
49	-1.584	0.000	0.001
50	-1.574	0.000	0.001
51	-1.564	0.000	0.001
52	-1.554	0.000	0.001
53	-1.544	0.000	0.001
54	-1.534	0.001	0.001
55	-1.524	0.001	0.001
56	-1.514	0.001	0.001
57	-1.504	0.001	0.001
58	-1.494	0.001	0.001
59	-1.484	0.001	0.001
60	-1.474	0.001	0.001
61	-1.464	0.001	0.001
62	-1.454	0.001	0.001
63	-1.444	0.001	0.001
64	-1.434	0.001	0.001
65	-1.424	0.001	0.001
66	-1.414	0.001	0.001
67	-1.404	0.001	0.001
68	-1.394	0.001	0.001
69	-1.384	0.001	0.001
70	-1.374	0.001	0.001
71	-1.364	0.001	0.001
72	-1.354	0.001	0.001
73	-1.344	0.001	0.001
74	-1.334	0.001	0.001
75	-1.324	0.001	0.001
76	-1.314	0.001	0.001
77	-1.304	0.001	0.001
78	-1.294	0.001	0.001
79	-1.284	0.001	0.001
80	-1.274	0.001	0.001
81	-1.264	0.001	0.001
82	-1.254	0.001	0.001
83	-1.244	0.002	0.001
84	-1.234	0.002	0.001
85	-1.224	0.002	0.001
86	-1.214	0.002	0.001
87	-1.204	0.002	0.001
88	-1.194	0.002	0.001
89	-1.184	0.002	0.001
90	-1.174	0.002	0.001
91	-1.163	0.002	0.001
92	-1.153	0.002	0.001
93	-1.143	0.002	0.001
94	-1.133	0.002	0.001
95	-1.123	0.002	0.001
96	-1.113	0.002	0.001
97	-1.103	0.003	0.001
98	-1.093	0.003	0.001
99	-1.083	0.003	0.001
100	-1.073	0.003	0.001
101	-1.063	0.003	0.001
102	-1.053	0.003	0.001
103	-1.043	0.003	0.001
104	-1.033	0.003	0.001
105	-1.023	0.003	0.001
106	-1.013	0.004	0.001
107	-1.003	0.004	0.001
108	-0.993	0.004	0.001
109	-0.983	0.004	0.001
110	-0.973	0.004	0.001
111	-0.963	0.004	0.001
112	-0.953	0.005	0.001
113	-0.943	0.005	0.001
114	-0.933	0.005	0.001
115	-0.923	0.005	0.001
116	-0.913	0.005	0.001
117	-0.903	0.005	0.001
118	-0.893	0.006	0.001
119	-0.883	0.006	0.001
120	-0.873	0.006	0.001
121	-0.863	0.006	0.001
122	-0.853	0.007	0.001
123	-0.843	0.007	0.001
124	-0.833	0.007	0.001
125	-0.823	0.007	0.001
126	-0.813	0.008	0.001
127	-0.803	0.008	0.001
128	-0.793	0.008	0.001
129	-0.783	0.009	0.001
130	-0.773	0.009	0.001
131	-0.763	0.009	0.001
132	-0.753	0.010	0.001
133	-0.743	0.010	0.001
134	-0.733	0.010	0.001
135	-0.723	0.011	0.001
136	-0.713	0.011	0.001
137	-0.703	0.012	0.001
138	-0.693	0.012	0.002
139	-0.683	0.013	0.002
140	-0.673	0.013	0.002
141	-0.663	0.014	0.002
142	-0.653	0.014	0.002
143	-0.643	0.015	0.002
144	-0.633	0.015	0.002
145	-0.623	0.016	0.002
146	-0.613	0.016	0.002
147	-0.603	0.017	0.002
148	-0.593	0.018	0.002
149	-0.583	0.018	0.002
150	-0.573	0.019	0.002
151	-0.562	0.020	0.002
152	-0.552	0.021	0.002
153	-0.542	0.021	0.002
154	-0.532	0.022	0.002
155	-0.522	0.023	0.002
156	-0.512	0.024	0.002
157	-0.502	0.025	0.002
158	-0.492	0.026	0.002
159	-0.482	0.027	0.002
160	-0.472	0.028	0.002
161	-0.462	0.029	0.002
162	-0.452	0.030	0.002
163	-0.442	0.031	0.002
164	-0.432	0.032	0.002
165	-0.422	0.034	0.003
166	-0.412	0.035	0.003
167	-0.402	0.036	0.003
168	-0.392	0.038	0.003
169	-0.382	0.039	0.003
170	-0.372	0.041	0.003
171	-0.362	0.042	0.003
172	-0.352	0.044	0.003
173	-0.342	0.045	0.003
174	-0.332	0.047	0.004
175	-0.322	0.049	0.004
176	-0.312	0.051	0.004
177	-0.302	0.053	0.004
178	-0.292	0.055	0.004
179	-0.282	0.057	0.005
180	-0.272	0.059	0.005
181	-0.262	0.061	0.005
182	-0.252	0.063	0.005
183	-0.242	0.066	0.005
184	-0.232	0.068	0.006
185	-0.222	0.071	0.006
186	-0.212	0.074	0.006
187	-0.202	0.076	0.007
188	-0.192	0.079	0.007
189	-0.182	0.082	0.007
190	-0.172	0.085	0.008
191	-0.162	0.088	0.008
192	-0.152	0.092	0.009
193	-0.142	0.095	0.009
194	-0.132	0.098	0.010
195	-0.122	0.102	0.010
196	-0.112	0.106	0.011
197	-0.102	0.110	0.012
198	-0.092	0.114	0.012
199	-0.082	0.118	0.013
200	-0.072	0.122	0.014
201	-0.062	0.126	0.015
202	-0.052	0.131	0.016
203	-0.042	0.136	0.017
204	-0.032	0.140	0.018
205	-0.022	0.145	0.019
206	-0.012	0.150	0.020
207	-0.002	0.156	0.021
208	0.008	0.161	0.022
209	0.018	0.167	0.024
210	0.028	0.173	0.025
211	0.039	0.179	0.027
212	0.049	0.185	0.028
213	0.059	0.191	0.030
214	0.069	0.197	0.032
215	0.079	0.204	0.034
216	0.089	0.211	0.036
217	0.099	0.218	0.038
218	0.109	0.225	0.040
219	0.119	0.232	0.043
220	0.129	0.240	0.045
221	0.139	0.248	0.048
222	0.149	0.256	0.051
223	0.159	0.264	0.054
224	0.169	0.272	0.057
225	0.179	0.281	0.060
226	0.189	0.290	0.064
227	0.199	0.299	0.068
228	0.209	0.308	0.071
229	0.219	0.317	0.075
230	0.229	0.327	0.080
231	0.239	0.336	0.084
232	0.249	0.346	0.089
233	0.259	0.356	0.094
234	0.269	0.367	0.099
235	0.279	0.377	0.104
236	0.289	0.388	0.110
237	0.299	0.398	0.116
238	0.309	0.409	0.122
239	0.319	0.421	0.129
240	0.329	0.432	0.135
241	0.339	0.443	0.142
242	0.349	0.455	0.150
243	0.359	0.467	0.157
244	0.369	0.479	0.165
245	0.379	0.491	0.173
246	0.389	0.503	0.181
247	0.399	0.515	0.190
248	0.409	0.528	0.199
249	0.419	0.540	0.209
250	0.429	0.553	0.218
251	0.439	0.565	0.228
252	0.449	0.578	0.239
253	0.459	0.591	0.249
254	0.469	0.603	0.260
255	0.479	0.616	0.271
256	0.489	0.629	0.283
257	0.499	0.642	0.295
258	0.509	0.655	0.307
259	0.519	0.668	0.319
260	0.529	0.680	0.332
261	0.539	0.693	0.345
262	0.549	0.706	0.359
263	0.559	0.718	0.372
264	0.569	0.731	0.386
265	0.579	0.743	0.400
266	0.589	0.756	0.415
267	0.599	0.768	0.429
268	0.609	0.780	0.444
269	0.619	0.792	0.459
270	0.629	0.803	0.474
271	0.640	0.815	0.490
272	0.650	0.826	0.505
273	0.660	0.837	0.521
274	0.670	0.848	0.537
275	0.680	0.858	0.553
276	0.690	0.869	0.569
277	0.700	0.879	0.585
278	0.710	0.888	0.601
279	0.720	0.898	0.617
280	0.730	0.907	0.633
281	0.740	0.915	0.650
282	0.750	0.924	0.666
283	0.760	0.931	0.682
284	0.770	0.939	0.697
285	0.780	0.946	0.713
286	0.790	0.953	0.729
287	0.800	0.959	0.744
288	0.810	0.965	0.759
289	0.820	0.971	0.774
290	0.830	0.976	0.789
291	0.840	0.980	0.803
292	0.850	0.984	0.817
293	0.860	0.988	0.831
294	0.870	0.991	0.845
295	0.880	0.994	0.858
296	0.890	0.996	0.870
297	0.900	0.998	0.882
298	0.910	0.999	0.894
299	0.920	1.000	0.905
300	0.930	1.000	0.915
301	0.940	1.000	0.925
302	0.950	0.999	0.935
303	0.960	0.998	0.944
304	0.970	0.996	0.952
305	0.980	0.994	0.960
306	0.990	0.991	0.967
307	1.000	0.988	0.973
308	1.010	0.984	0.979
309	1.020	0.980	0.984
310	1.030	0.976	0.989
311	1.040	0.971	0.992
312	1.050	0.965	0.995
313	1.060	0.959	0.997
314	1.070	0.953	0.999
315	1.080	0.946	1.000
316	1.090	0.939	1.000
317	1.100	0.931	0.999
318	1.110	0.924	0.998
319	1.120	0.915	0.996
320	1.130	0.907	0.993
321	1.140	0.898	0.990
322	1.150	0.888	0.986
323	1.160	0.879	0.981
324	1.170	0.869	0.975
325	1.180	0.858	0.969
326	1.190	0.848	0.963
327	1.200	0.837	0.955
328	1.210	0.826	0.947
329	1.220	0.815	0.938
330	1.231	0.803	0.929
331	1.241	0.792	0.919
332	1.251	0.780	0.909
333	1.261	0.768	0.898
334	1.271	0.756	0.887
335	1.281	0.743	0.875
336	1.291	0.731	0.863
337	1.301	0.718	0.850
338	1.311	0.706	0.837
339	1.321	0.693	0.824
340	1.331	0.680	0.810
341	1.341	0.668	0.796
342	1.351	0.655	0.781
343	1.361	0.642	0.767
344	1.371	0.629	0.752
345	1.381	0.616	0.737
346	1.391	0.603	0.722
347	1.401	0.591	0.706
348	1.411	0.578	0.691
349	1.421	0.565	0.675
350	1.431	0.553	0.659
351	1.441	0.540	0.643
352	1.451	0.528	0.627
353	1.461	0.515	0.612
354	1.471	0.503	0.596
355	1.481	0.491	0.580
356	1.491	0.479	0.564
357	1.501	0.467	0.549
358	1.511	0.455	0.533
359	1.521	0.443	0.518
360	1.531	0.432	0.502
361	1.541	0.421	0.487
362	1.551	0.409	0.472
363	1.561	0.398	0.458
364	1.571	0.388	0.443
365	1.581	0.377	0.429
366	1.591	0.367	0.414
367	1.601	0.356	0.401
368	1.611	0.346	0.387
369	1.621	0.336	0.374
370	1.631	0.327	0.360
371	1.641	0.317	0.348
372	1.651	0.308	0.335
373	1.661	0.299	0.323
374	1.671	0.290	0.311
375	1.681	0.281	0.299
376	1.691	0.272	0.288
377	1.701	0.264	0.277
378	1.711	0.256	0.266
379	1.721	0.248	0.256
380	1.731	0.240	0.245
381	1.741	0.232	0.236
382	1.751	0.225	0.226
383	1.761	0.218	0.217
384	1.771	0.211	0.208
385	1.781	0.204	0.199
386	1.791	0.197	0.191
387	1.801	0.191	0.183
388	1.811	0.185	0.175
389	1.821	0.179	0.168
390	1.832	0.173	0.160
391	1.842	0.167	0.154
392	1.852	0.161	0.147
393	1.862	0.156	0.141
394	1.872	0.150	0.134
395	1.882	0.145	0.129
396	1.892	0.140	0.123
397	1.902	0.136	0.117
398	1.912	0.131	0.112
399	1.922	0.126	0.107
400	1.932	0.122	0.103
401	1.942	0.118	0.098
402	1.952	0.114	0.094
403	1.962	0.110	0.090
404	1.972	0.106	0.086
405	1.982	0.102	0.082
406	1.992	0.098	0.079
407	2.002	0.095	0.075
408	2.012	0.092	0.072
409	2.022	0.088	0.069
410	2.032	0.085	0.066
411	2.042	0.082	0.063
412	2.052	0.079	0.060
413	2.062	0.076	0.058
414	2.072	0.074	0.056
415	2.082	0.071	0.053
416	2.092	0.068	0.051
417	2.102	0.066	0.049
418	2.112	0.063	0.047
419	2.122	0.061	0.045
420	2.132	0.059	0.044
421	2.142	0.057	0.042
422	2.152	0.055	0.040
423	2.162	0.053	0.039
424	2.172	0.051	0.037
425	2.182	0.049	0.036
426	2.192	0.047	0.035
427	2.202	0.045	0.034
428	2.212	0.044	0.033
429	2.222	0.042	0.031
430	2.232	0.041	0.030
431	2.242	0.039	0.030
432	2.252	0.038	0.029
433	2.262	0.036	0.028
434	2.272	0.035	0.027
435	2.282	0.034	0.026
436	2.292	0.032	0.025
437	2.302	0.031	0.025
438	2.312	0.030	0.024
439	2.322	0.029	0.023
440	2.332	0.028	0.023
441	2.342	0.027	0.022
442	2.352	0.026	0.022
443	2.362	0.025	0.021
444	2.372	0.024	0.021
445	2.382	0.023	0.020
446	2.392	0.022	0.020
447	2.402	0.021	0.019
448	2.412	0.021	0.019
449	2.422	0.020	0.018
450	2.433	0.019	0.018
451	2.443	0.018	0.018
452	2.453	0.018	0.017
453	2.463	0.017	0.017
454	2.473	0.016	0.017
455	2.483	0.016	0.016
456	2.493	0.015	0.016
457	2.503	0.015	0.016
458	2.513	0.014	0.015
459	2.523	0.014	0.015
460	2.533	0.013	0.015
461	2.543	0.013	0.015
462	2.553	0.012	0.014
463	2.563	0.012	0.014
464	2.573	0.011	0.014
465	2.583	0.011	0.014
466	2.593	0.010	0.014
467	2.603	0.010	0.013
468	2.613	0.010	0.013
469	2.623	0.009	0.013
470	2.633	0.009	0.013
471	2.643	0.009	0.013
472	2.653	0.008	0.012
473	2.663	0.008	0.012
474	2.673	0.008	0.012
475	2.683	0.007	0.012
476	2.693	0.007	0.012
477	2.703	0.007	0.012
478	2.713	0.007	0.012
479	2.723	0.006	0.011
480	2.733	0.006	0.011
481	2.743	0.006	0.011
482	2.753	0.006	0.011
483	2.763	0.005	0.011
484	2.773	0.005	0.011
485	2.783	0.005	0.011
486	2.793	0.005	0.011
487	2.803	0.005	0.010
488	2.813	0.005	0.010
489	2.823	0.004	0.010
490	2.833	0.004	0.010
491	2.843	0.004	0.010
492	2.853	0.004	0.010
493	2.863	0.004	0.010
494	2.873	0.004	0.010
495	2.883	0.003	0.010
496	2.893	0.003	0.009
497	2.903	0.003	0.009
498	2.913	0.003	0.009
499	2.923	0.003	0.009
500	2.933	0.003	0.009
501	2.943	0.003	0.009
502	2.953	0.003	0.009
503	2.963	0.003	0.009
504	2.973	0.002	0.009
505	2.983	0.002	0.009
506	2.993	0.002	0.009
507	3.003	0.002	0.009
508	3.013	0.002	0.008
509	3.023	0.002	0.008
510	3.034	0.002	0.008
511	3.044	0.002	0.008
512	3.054	0.002	0.008
513	3.064	0.002	0.008
514	3.074	0.002	0.008
515	3.084	0.002	0.008
516	3.094	0.002	0.008
517	3.104	0.002	0.008
518	3.114	0.001	0.008
519	3.124	0.001	0.008
520	3.134	0.001	0.008
521	3.144	0.001	0.008
522	3.154	0.001	0.008
523	3.164	0.001	0.007
524	3.174	0.001	0.007
525	3.184	0.001	0.007
526	3.194	0.001	0.007
527	3.204	0.001	0.007
528	3.214	0.001	0.007
529	3.224	0.001	0.007
530	3.234	0.001	0.007
531	3.244	0.001	0.007
532	3.254	0.001	0.007
533	3.264	0.001	0.007
534	3.274	0.001	0.007
535	3.284	0.001	0.007
536	3.294	0.001	0.007
537	3.304	0.001	0.007
538	3.314	0.001	0.007
539	3.324	0.001	0.007
540	3.334	0.001	0.006
541	3.344	0.001	0.006
542	3.354	0.001	0.006
543	3.364	0.001	0.006
544	3.374	0.001	0.006
545	3.384	0.001	0.006
546	3.394	0.001	0.006
547	3.404	0.000	0.006
548	3.414	0.000	0.006
549	3.424	0.000	0.006
550	3.434	0.000	0.006
551	3.444	0.000	0.006
552	3.454	0.000	0.006
553	3.464	0.000	0.006
554	3.474	0.000	0.006
555	3.484	0.000	0.006
556	3.494	0.000	0.006
557	3.504	0.000	0.005
558	3.514	0.000	0.005
559	3.524	0.000	0.005
560	3.534	0.000	0.005
561	3.544	0.000	0.005
562	3.554	0.000	0.005
563	3.564	0.000	0.005
564	3.574	0.000	0.005
565	3.584	0.000	0.005
566	3.594	0.000	0.005
567	3.604	0.000	0.005
568	3.614	0.000	0.005
569	3.624	0.000	0.005
570	3.635	0.000	0.005
571	3.645	0.000	0.005
572	3.655	0.000	0.005
573	3.665	0.000	0.005
574	3.675	0.000	0.004
575	3.685	0.000	0.004
576	3.695	0.000	0.004
577	3.705	0.000	0.004
578	3.715	0.000	0.004
579	3.725	0.000	0.004
580	3.735	0.000	0.004
581	3.745	0.000	0.004
582	3.755	0.000	0.004
583	3.765	0.000	0.004
584	3.775	0.000	0.004
585	3.785	0.000	0.004
586	3.795	0.000	0.004
587	3.805	0.000	0.004
588	3.815	0.000	0.004
589	3.825	0.000	0.003
590	3.835	0.000	0.003
591	3.845	0.000	0.003
592	3.855	0.000	0.003
593	3.865	0.000	0.003
594	3.875	0.000	0.003
595	3.885	0.000	0.003
596	3.895	0.000	0.003
597	3.905	0.000	0.003
598	3.915	0.000	0.003
599	3.925	0.000	0.003
	X-H	sigma	X-H	sigma	X-H	sigma	X-H	sigma	X-H	sigma	X-H	sigma	X-H	sigma	X-H	sigma
0	0.000	0.000	0.000	0.000	0.000	0.000	0.000	0.000	0.000	0.000	0.000	0.000	0.000	0.000	0.000	0.000
1	0.039	0.042	0.039	0.274	0.039	0.101	0.039	0.107	0.039	0.068	0.039	0.140	0.039	-0.006	0.039	0.067
2	0.077	0.097	0.077	0.550	0.078	0.249	0.077	0.222	0.078	0.175	0.078	0.315	0.078	0.004	0.077	0.153
3	0.116	0.171	0.116	0.838	0.116	0.420	0.116	0.381	0.116	0.290	0.116	0.507	0.116	0.032	0.116	0.267
4	0.155	0.289	0.155	1.180	0.155	0.607	0.155	0.566	0.155	0.439	0.155	0.712	0.155	0.080	0.155	0.388
5	0.194	0.440	0.194	1.536	0.194	0.849	0.194	0.766	0.194	0.622	0.194	0.942	0.194	0.157	0.194	0.544
6	0.232	0.616	0.232	1.888	0.233	1.120	0.232	0.989	0.233	0.815	0.233	1.192	0.233	0.253	0.232	0.711
7	0.271	0.837	0.271	2.272	0.271	1.408	0.271	1.243	0.271	1.051	0.271	1.458	0.271	0.374	0.271	0.885
8	0.310	1.091	0.310	2.679	0.310	1.726	0.310	1.517	0.310	1.308	0.310	1.753	0.310	0.524	0.310	1.108
9	0.349	1.372	0.349	3.107	0.349	2.076	0.349	1.834	0.349	1.573	0.349	2.062	0.349	0.702	0.349	1.342
10	0.387	1.679	0.387	3.524	0.388	2.453	0.387	2.183	0.388	1.870	0.388	2.369	0.388	0.909	0.387	1.589
11	0.426	2.017	0.426	3.942	0.427	2.846	0.426	2.511	0.426	2.176	0.426	2.689	0.426	1.143	0.426	1.868
12	0.465	2.386	0.465	4.383	0.465	3.248	0.465	2.844	0.465	2.491	0.465	3.022	0.465	1.393	0.465	2.155
13	0.504	2.763	0.503	4.823	0.504	3.674	0.504	3.197	0.504	2.814	0.504	3.354	0.504	1.643	0.504	2.451
14	0.542	3.140	0.542	5.236	0.543	4.098	0.542	3.569	0.543	3.143	0.543	3.671	0.543	1.908	0.542	2.732
15	0.581	3.541	0.581	5.610	0.582	4.520	0.581	3.939	0.581	3.466	0.581	3.963	0.581	2.170	0.581	2.998
16	0.620	3.960	0.620	5.984	0.620	4.961	0.620	4.278	0.620	3.778	0.620	4.261	0.620	2.442	0.620	3.237
17	0.658	4.322	0.658	6.288	0.659	5.331	0.659	4.602	0.659	4.080	0.659	4.533	0.659	2.729	0.659	3.470
18	0.697	4.674	0.697	6.609	0.698	5.633	0.697	4.898	0.698	4.332	0.698	4.796	0.698	2.978	0.697	3.707
19	0.736	5.039	0.736	6.879	0.737	5.949	0.736	5.172	0.736	4.561	0.736	5.048	0.736	3.186	0.736	3.893
20	0.775	5.336	0.775	7.046	0.775	6.226	0.775	5.453	0.775	4.791	0.775	5.224	0.775	3.379	0.775	4.077
21	0.813	5.599	0.813	7.207	0.814	6.432	0.814	5.663	0.814	4.945	0.814	5.378	0.814	3.574	0.813	4.250
22	0.852	5.801	0.852	7.379	0.853	6.583	0.852	5.755	0.853	5.091	0.853	5.529	0.853	3.703	0.852	4.357
23	0.891	5.942	0.891	7.431	0.892	6.692	0.891	5.846	0.891	5.221	0.892	5.626	0.891	3.781	0.891	4.428
24	0.930	6.033	0.929	7.394	0.931	6.704	0.930	5.881	0.930	5.267	0.930	5.675	0.930	3.854	0.930	4.451
25	0.968	6.124	0.968	7.362	0.969	6.718	0.969	5.855	0.969	5.296	0.969	5.686	0.969	3.887	0.968	4.423
26	1.007	6.119	1.007	7.293	1.008	6.701	1.007	5.819	1.008	5.269	1.008	5.640	1.008	3.857	1.007	4.396
27	1.046	6.014	1.046	7.106	1.047	6.497	1.046	5.675	1.047	5.178	1.047	5.538	1.047	3.791	1.046	4.310
28	1.085	5.909	1.084	6.841	1.086	6.266	1.085	5.470	1.085	5.082	1.085	5.431	1.085	3.683	1.085	4.195
29	1.123	5.804	1.123	6.573	1.124	6.020	1.124	5.265	1.124	4.925	1.124	5.259	1.124	3.516	1.123	4.081
30	1.162	5.559	1.162	6.224	1.163	5.687	1.162	5.025	1.163	4.729	1.163	5.025	1.163	3.344	1.162	3.895
31	1.201	5.282	1.201	5.882	1.202	5.355	1.201	4.735	1.202	4.529	1.202	4.794	1.202	3.167	1.201	3.704
32	1.239	5.009	1.239	5.480	1.241	4.983	1.240	4.399	1.240	4.259	1.240	4.530	1.240	2.938	1.240	3.471
33	1.278	4.669	1.278	5.024	1.280	4.537	1.279	4.031	1.279	3.971	1.279	4.241	1.279	2.657	1.278	3.185
34	1.317	4.300	1.317	4.571	1.318	4.097	1.317	3.637	1.318	3.661	1.318	3.947	1.318	2.379	1.317	2.903
35	1.356	3.900	1.355	4.132	1.357	3.662	1.356	3.254	1.357	3.302	1.357	3.624	1.357	2.101	1.356	2.612
36	1.394	3.494	1.394	3.662	1.396	3.211	1.395	2.876	1.395	2.939	1.395	3.293	1.395	1.811	1.395	2.307
37	1.433	3.080	1.433	3.174	1.435	2.729	1.434	2.481	1.434	2.571	1.434	2.974	1.434	1.515	1.433	2.007
38	1.472	2.683	1.472	2.706	1.473	2.245	1.472	2.097	1.473	2.191	1.473	2.660	1.473	1.226	1.472	1.706
39	1.511	2.268	1.510	2.243	1.512	1.788	1.511	1.730	1.512	1.813	1.512	2.349	1.512	0.942	1.511	1.406
40	1.549	1.864	1.549	1.798	1.551	1.347	1.550	1.383	1.550	1.444	1.550	2.047	1.550	0.659	1.549	1.107
41	1.588	1.481	1.588	1.358	1.590	0.920	1.589	1.054	1.589	1.081	1.589	1.760	1.589	0.387	1.588	0.817
42	1.627	1.120	1.627	0.945	1.629	0.536	1.627	0.744	1.628	0.719	1.628	1.496	1.628	0.133	1.627	0.532
43	1.666	0.783	1.665	0.575	1.667	0.170	1.666	0.454	1.667	0.390	1.667	1.248	1.667	-0.102	1.666	0.256
44	1.704	0.464	1.704	0.230	1.706	-0.181	1.705	0.182	1.705	0.074	1.706	1.027	1.705	-0.325	1.704	0.007
45	1.743	0.167	1.743	-0.096	1.745	-0.478	1.744	-0.068	1.744	-0.236	1.744	0.836	1.744	-0.537	1.743	-0.240
46	1.782	-0.082	1.782	-0.376	1.784	-0.752	1.782	-0.284	1.783	-0.489	1.783	0.660	1.783	-0.724	1.782	-0.471
47	1.820	-0.298	1.820	-0.629	1.822	-1.012	1.821	-0.485	1.822	-0.737	1.822	0.512	1.822	-0.894	1.821	-0.680
48	1.859	-0.499	1.859	-0.861	1.861	-1.212	1.860	-0.667	1.860	-0.965	1.861	0.396	1.860	-1.055	1.859	-0.890
49	1.898	-0.662	1.898	-1.056	1.900	-1.382	1.899	-0.820	1.899	-1.145	1.899	0.289	1.899	-1.200	1.898	-1.075
50	1.937	-0.775	1.936	-1.220	1.939	-1.540	1.937	-0.960	1.938	-1.317	1.938	0.201	1.938	-1.327	1.937	-1.249
51	1.975	-0.870	1.975	-1.370	1.977	-1.655	1.976	-1.086	1.977	-1.455	1.977	0.138	1.977	-1.445	1.976	-1.425
52	2.014	-0.957	2.014	-1.496	2.016	-1.741	2.015	-1.188	2.016	-1.561	2.016	0.083	2.016	-1.556	2.014	-1.571
53	2.053	-0.985	2.053	-1.588	2.055	-1.806	2.054	-1.277	2.054	-1.663	2.054	0.041	2.054	-1.640	2.053	-1.716
54	2.092	-1.002	2.091	-1.666	2.094	-1.838	2.092	-1.354	2.093	-1.725	2.093	0.009	2.093	-1.719	2.092	-1.859
55	2.130	-1.008	2.130	-1.733	2.133	-1.845	2.131	-1.409	2.132	-1.772	2.132	-0.024	2.132	-1.793	2.131	-1.979
56	2.169	-0.982	2.169	-1.766	2.171	-1.839	2.170	-1.455	2.171	-1.819	2.171	-0.054	2.171	-1.852	2.169	-2.102
57	2.208	-0.937	2.208	-1.790	2.210	-1.808	2.209	-1.491	2.209	-1.826	2.209	-0.075	2.209	-1.899	2.208	-2.217
58	2.247	-0.884	2.246	-1.804	2.249	-1.748	2.247	-1.504	2.248	-1.825	2.248	-0.093	2.248	-1.942	2.247	-2.314
59	2.285	-0.812	2.285	-1.794	2.288	-1.684	2.286	-1.508	2.287	-1.814	2.287	-0.116	2.287	-1.979	2.285	-2.409
	X-H	sigma	X-H	sigma	X-H	sigma	X-H	sigma	X-H	sigma	X-H	sigma	X-H	sigma	X-H	sigma
0	0.000	0.000	0.000	0.000	0.000	0.000	0.000	0.000	0.000	0.000	0.000	0.000	0.000	0.000	0.000	0.000
1	0.046	-0.041	0.046	-0.000	0.046	0.093	0.046	0.119	0.046	-0.052	0.046	0.191	0.046	0.008	0.046	0.089
2	0.091	-0.076	0.091	0.042	0.091	0.203	0.091	0.261	0.091	-0.092	0.091	0.338	0.091	0.040	0.091	0.196
3	0.137	-0.103	0.137	0.112	0.137	0.366	0.137	0.422	0.137	-0.083	0.137	0.486	0.137	0.094	0.137	0.296
4	0.182	-0.100	0.182	0.219	0.182	0.560	0.182	0.614	0.182	-0.055	0.182	0.621	0.182	0.173	0.182	0.403
5	0.228	-0.059	0.228	0.358	0.228	0.806	0.228	0.827	0.228	0.033	0.228	0.758	0.228	0.285	0.228	0.509
6	0.273	0.012	0.274	0.523	0.273	1.081	0.274	1.072	0.274	0.148	0.273	0.858	0.274	0.421	0.273	0.626
7	0.319	0.119	0.319	0.710	0.319	1.379	0.319	1.345	0.319	0.332	0.319	0.964	0.319	0.593	0.319	0.746
8	0.364	0.301	0.365	0.916	0.365	1.708	0.365	1.638	0.365	0.544	0.365	1.077	0.365	0.790	0.364	0.880
9	0.410	0.517	0.410	1.136	0.410	2.053	0.410	1.958	0.410	0.809	0.410	1.181	0.410	1.012	0.410	1.018
10	0.456	0.784	0.456	1.360	0.456	2.417	0.456	2.293	0.456	1.093	0.456	1.282	0.456	1.255	0.456	1.175
11	0.501	1.105	0.502	1.573	0.501	2.791	0.502	2.647	0.501	1.410	0.501	1.390	0.501	1.518	0.501	1.346
12	0.547	1.467	0.547	1.803	0.547	3.149	0.547	2.983	0.547	1.740	0.547	1.521	0.547	1.786	0.547	1.540
13	0.592	1.861	0.593	2.007	0.593	3.487	0.593	3.312	0.593	2.077	0.593	1.642	0.593	2.067	0.592	1.751
14	0.638	2.277	0.638	2.208	0.638	3.802	0.639	3.643	0.638	2.408	0.638	1.783	0.638	2.349	0.638	1.984
15	0.683	2.692	0.684	2.408	0.684	4.116	0.684	3.936	0.684	2.732	0.684	1.935	0.684	2.624	0.683	2.227
16	0.729	3.120	0.729	2.596	0.729	4.393	0.730	4.208	0.729	3.032	0.729	2.106	0.729	2.901	0.729	2.485
17	0.774	3.529	0.775	2.770	0.775	4.631	0.775	4.402	0.775	3.311	0.775	2.262	0.775	3.132	0.775	2.743
18	0.820	3.904	0.821	2.928	0.820	4.821	0.821	4.601	0.821	3.533	0.820	2.432	0.821	3.361	0.820	3.010
19	0.866	4.243	0.866	3.108	0.866	4.963	0.867	4.697	0.866	3.713	0.866	2.611	0.866	3.560	0.866	3.251
20	0.911	4.570	0.912	3.234	0.912	5.080	0.912	4.744	0.912	3.837	0.912	2.779	0.912	3.736	0.911	3.475
21	0.957	4.815	0.957	3.363	0.957	5.113	0.958	4.713	0.957	3.929	0.957	2.934	0.957	3.896	0.957	3.647
22	1.002	4.998	1.003	3.474	1.003	5.147	1.003	4.655	1.003	3.963	1.003	3.077	1.003	3.975	1.002	3.809
23	1.048	5.154	1.049	3.571	1.048	5.115	1.049	4.543	1.048	3.971	1.048	3.224	1.048	4.046	1.048	3.897
24	1.093	5.208	1.094	3.643	1.094	5.062	1.095	4.340	1.094	3.901	1.094	3.302	1.094	4.099	1.093	3.971
25	1.139	5.208	1.140	3.690	1.140	4.918	1.140	4.097	1.140	3.815	1.139	3.371	1.140	4.115	1.139	3.943
26	1.184	5.143	1.185	3.737	1.185	4.777	1.186	3.813	1.185	3.679	1.185	3.393	1.185	4.090	1.185	3.882
27	1.230	5.072	1.231	3.702	1.231	4.612	1.231	3.526	1.231	3.538	1.231	3.398	1.231	4.038	1.230	3.727
28	1.276	4.901	1.277	3.670	1.276	4.436	1.277	3.168	1.276	3.375	1.276	3.313	1.276	3.975	1.276	3.563
29	1.321	4.713	1.322	3.575	1.322	4.233	1.323	2.815	1.322	3.209	1.322	3.213	1.322	3.874	1.321	3.319
30	1.367	4.523	1.368	3.439	1.367	4.008	1.368	2.465	1.368	3.030	1.367	3.084	1.368	3.776	1.367	3.072
31	1.412	4.281	1.413	3.244	1.413	3.790	1.414	2.128	1.413	2.860	1.413	2.907	1.413	3.668	1.412	2.750
32	1.458	4.024	1.459	3.013	1.459	3.571	1.460	1.800	1.459	2.690	1.458	2.689	1.459	3.516	1.458	2.430
33	1.503	3.758	1.505	2.749	1.504	3.361	1.505	1.487	1.504	2.528	1.504	2.451	1.504	3.368	1.503	2.102
34	1.549	3.506	1.550	2.423	1.550	3.161	1.551	1.232	1.550	2.363	1.550	2.210	1.550	3.230	1.549	1.784
35	1.595	3.241	1.596	2.086	1.595	2.974	1.596	1.011	1.595	2.207	1.595	1.931	1.595	3.085	1.595	1.494
36	1.640	2.998	1.641	1.715	1.641	2.785	1.642	0.830	1.641	2.043	1.641	1.652	1.641	2.924	1.640	1.215
37	1.686	2.775	1.687	1.324	1.687	2.612	1.688	0.695	1.687	1.882	1.686	1.386	1.687	2.762	1.686	0.981
38	1.731	2.551	1.733	0.934	1.732	2.456	1.733	0.605	1.732	1.703	1.732	1.129	1.732	2.610	1.731	0.771
39	1.777	2.348	1.778	0.539	1.778	2.309	1.779	0.577	1.778	1.522	1.778	0.888	1.778	2.447	1.777	0.620
40	1.822	2.151	1.824	0.171	1.823	2.172	1.824	0.571	1.823	1.319	1.823	0.666	1.823	2.296	1.822	0.494
41	1.868	1.959	1.869	-0.172	1.869	2.055	1.870	0.622	1.869	1.113	1.869	0.479	1.869	2.145	1.868	0.417
42	1.913	1.768	1.915	-0.497	1.914	1.919	1.916	0.689	1.915	0.889	1.914	0.316	1.915	1.987	1.913	0.355
43	1.959	1.592	1.960	-0.763	1.960	1.788	1.961	0.795	1.960	0.659	1.960	0.181	1.960	1.844	1.959	0.323
44	2.005	1.421	2.006	-1.005	2.006	1.656	2.007	0.898	2.006	0.419	2.005	0.078	2.006	1.699	2.005	0.298
45	2.050	1.243	2.052	-1.162	2.051	1.536	2.052	0.999	2.051	0.177	2.051	-0.007	2.051	1.569	2.050	0.281
46	2.096	1.073	2.097	-1.319	2.097	1.411	2.098	1.105	2.097	-0.061	2.097	-0.063	2.097	1.443	2.096	0.256
47	2.141	0.899	2.143	-1.389	2.142	1.289	2.144	1.187	2.143	-0.293	2.142	-0.113	2.143	1.324	2.141	0.217
48	2.187	0.722	2.188	-1.432	2.188	1.150	2.189	1.259	2.188	-0.506	2.188	-0.149	2.188	1.222	2.187	0.154
49	2.232	0.523	2.234	-1.447	2.234	1.019	2.235	1.294	2.234	-0.704	2.233	-0.183	2.234	1.131	2.232	0.064
50	2.278	0.333	2.280	-1.419	2.279	0.891	2.280	1.286	2.279	-0.870	2.279	-0.223	2.279	1.058	2.278	-0.053
51	2.323	0.140	2.325	-1.370	2.325	0.770	2.326	1.237	2.325	-1.012	2.324	-0.267	2.325	0.995	2.324	-0.198
52	2.369	-0.054	2.371	-1.310	2.370	0.662	2.372	1.133	2.370	-1.110	2.370	-0.330	2.370	0.948	2.369	-0.369
53	2.415	-0.239	2.416	-1.263	2.416	0.561	2.417	1.010	2.416	-1.178	2.416	-0.402	2.416	0.921	2.415	-0.556
54	2.460	-0.417	2.462	-1.199	2.461	0.474	2.463	0.822	2.462	-1.206	2.461	-0.492	2.462	0.905	2.460	-0.750
55	2.506	-0.595	2.508	-1.152	2.507	0.396	2.509	0.632	2.507	-1.204	2.507	-0.603	2.507	0.909	2.506	-0.948
56	2.551	-0.754	2.553	-1.137	2.553	0.346	2.554	0.377	2.553	-1.171	2.552	-0.730	2.553	0.917	2.551	-1.129
57	2.597	-0.907	2.599	-1.133	2.598	0.303	2.600	0.116	2.598	-1.108	2.598	-0.868	2.598	0.937	2.597	-1.303
58	2.642	-1.040	2.644	-1.146	2.644	0.284	2.645	-0.169	2.644	-1.013	2.644	-1.008	2.644	0.973	2.642	-1.427
59	2.688	-1.160	2.690	-1.183	2.689	0.276	2.691	-0.449	2.690	-0.905	2.689	-1.168	2.690	1.003	2.688	-1.514
	X-H	sigma_in_SX_H15	X-H	sigma_in_SX_H16	X-H	sigma_in_ED_H15	X-H	sigma_in_ED_H16
0	0.000	0.000	0.000	0.000	0.000	0.000	0.000	0.000
1	0.036	0.161	0.036	0.290	0.043	-0.037	0.043	0.073
2	0.072	0.365	0.072	0.594	0.086	-0.076	0.086	0.142
3	0.107	0.588	0.108	0.902	0.128	-0.117	0.128	0.195
4	0.143	0.811	0.143	1.222	0.171	-0.142	0.171	0.244
5	0.179	1.084	0.179	1.555	0.214	-0.156	0.214	0.295
6	0.215	1.358	0.215	1.901	0.257	-0.143	0.257	0.347
7	0.251	1.641	0.251	2.254	0.299	-0.102	0.300	0.405
8	0.287	1.943	0.287	2.619	0.342	-0.029	0.342	0.473
9	0.322	2.245	0.323	2.980	0.385	0.090	0.385	0.560
10	0.358	2.546	0.358	3.321	0.428	0.236	0.428	0.669
11	0.394	2.846	0.394	3.658	0.471	0.443	0.471	0.791
12	0.430	3.146	0.430	4.004	0.513	0.666	0.513	0.936
13	0.466	3.414	0.466	4.341	0.556	0.951	0.556	1.091
14	0.501	3.677	0.502	4.649	0.599	1.241	0.599	1.273
15	0.537	3.932	0.538	4.932	0.642	1.573	0.642	1.463
16	0.573	4.127	0.573	5.188	0.684	1.906	0.685	1.663
17	0.609	4.322	0.609	5.381	0.727	2.242	0.727	1.867
18	0.645	4.481	0.645	5.579	0.770	2.578	0.770	2.067
19	0.681	4.592	0.681	5.779	0.813	2.865	0.813	2.258
20	0.716	4.700	0.717	5.882	0.855	3.149	0.856	2.427
21	0.752	4.746	0.753	5.942	0.898	3.344	0.899	2.578
22	0.788	4.766	0.788	5.989	0.941	3.524	0.941	2.705
23	0.824	4.786	0.824	5.929	0.984	3.595	0.984	2.799
24	0.860	4.724	0.860	5.862	1.027	3.630	1.027	2.851
25	0.895	4.663	0.896	5.799	1.069	3.559	1.070	2.856
26	0.931	4.583	0.932	5.657	1.112	3.433	1.113	2.840
27	0.967	4.456	0.968	5.441	1.155	3.222	1.155	2.765
28	1.003	4.330	1.004	5.227	1.198	2.946	1.198	2.671
29	1.039	4.178	1.039	4.964	1.240	2.617	1.241	2.502
30	1.075	4.006	1.075	4.672	1.283	2.229	1.284	2.324
31	1.110	3.834	1.111	4.390	1.326	1.822	1.327	2.101
32	1.146	3.640	1.147	4.084	1.369	1.382	1.369	1.865
33	1.182	3.443	1.183	3.710	1.412	0.946	1.412	1.600
34	1.218	3.243	1.219	3.349	1.454	0.522	1.455	1.324
35	1.254	3.034	1.254	2.990	1.497	0.112	1.498	1.042
36	1.289	2.825	1.290	2.622	1.540	-0.237	1.540	0.758
37	1.325	2.615	1.326	2.267	1.583	-0.573	1.583	0.475
38	1.361	2.403	1.362	1.919	1.625	-0.802	1.626	0.205
39	1.397	2.192	1.398	1.560	1.668	-1.030	1.669	-0.049
40	1.433	1.982	1.434	1.217	1.711	-1.127	1.712	-0.279
41	1.469	1.774	1.469	0.889	1.754	-1.224	1.754	-0.491
42	1.504	1.565	1.505	0.600	1.797	-1.213	1.797	-0.672
43	1.540	1.363	1.541	0.325	1.839	-1.193	1.840	-0.833
44	1.576	1.160	1.577	0.059	1.882	-1.109	1.883	-0.959
45	1.612	0.961	1.613	-0.167	1.925	-1.013	1.926	-1.070
46	1.648	0.768	1.649	-0.374	1.968	-0.902	1.968	-1.154
47	1.683	0.576	1.684	-0.568	2.010	-0.786	2.011	-1.223
48	1.719	0.393	1.720	-0.717	2.053	-0.693	2.054	-1.282
49	1.755	0.216	1.756	-0.841	2.096	-0.613	2.097	-1.332
50	1.791	0.040	1.792	-0.957	2.139	-0.576	2.140	-1.374
51	1.827	-0.116	1.828	-1.042	2.181	-0.575	2.182	-1.414
52	1.863	-0.268	1.864	-1.101	2.224	-0.619	2.225	-1.457
53	1.898	-0.416	1.900	-1.151	2.267	-0.717	2.268	-1.520
54	1.934	-0.535	1.935	-1.180	2.310	-0.849	2.311	-1.586
55	1.970	-0.655	1.971	-1.189	2.353	-1.041	2.353	-1.661
56	2.006	-0.757	2.007	-1.193	2.395	-1.252	2.396	-1.742
57	2.042	-0.836	2.043	-1.192	2.438	-1.510	2.439	-1.843
58	2.077	-0.915	2.079	-1.180	2.481	-1.773	2.482	-1.962
59	2.113	-0.963	2.115	-1.164	2.524	-2.056	2.525	-2.087
