# Supplementary material for: Structural resolution of a small organic molecule by serial X-ray free-electron laser and electron crystallography
Source: Nat Chem. 2023 Mar 20;15(4):491–7. doi: 10.1038/s41557-023-01162-9 (PMC10719108; doi:10.1038/s41557-023-01162-9)
Supplement: Supplementary file 15 — Geometrical statistics of molecular structure data. [file 41557_2023_1162_MOESM15_ESM.csv]

	A	B	d_x	d_y_rtED	diff	A	B	d_x	d_y_crED	diff	A	B	d_x	d_y_trcrED	diff
0	C10	N16	1.353	1.364	0.011	C10	N16	1.353	1.256	0.096	C10	N16	1.353	1.339	0.014
1	C10	C11	1.428	1.447	0.018	C10	C11	1.428	1.468	0.039	C10	C11	1.428	1.382	0.046
2	C10	C9	1.464	1.471	0.006	C10	C9	1.464	1.451	0.013	C10	C9	1.464	1.457	0.007
3	C1	C14	1.389	1.404	0.016	C1	C14	1.389	1.402	0.013	C1	C14	1.389	1.411	0.022
4	C1	C2	1.427	1.450	0.024	C1	C2	1.427	1.405	0.022	C1	C2	1.427	1.418	0.008
5	C11	C12	1.381	1.415	0.033	C11	C12	1.381	1.419	0.038	C11	C12	1.381	1.398	0.017
6	C12	C7	1.438	1.406	0.032	C12	C7	1.438	1.358	0.080	C12	C7	1.438	1.396	0.042
7	C12	O13	1.379	1.396	0.017	C12	O13	1.379	1.357	0.022	C12	O13	1.379	1.371	0.008
8	C14	C5	1.432	1.417	0.015	C14	C5	1.432	1.425	0.008	C14	C5	1.432	1.397	0.035
9	C14	O13	1.370	1.358	0.012	C14	O13	1.370	1.304	0.066	C14	O13	1.370	1.360	0.010
10	C17	C6	1.510	1.476	0.034	C17	C6	1.510	1.441	0.069	C17	C6	1.510	1.479	0.031
11	C17	C22	1.403	1.376	0.027	C17	C22	1.403	1.381	0.023	C17	C22	1.403	1.432	0.029
12	C17	C18	1.428	1.354	0.074	C17	C18	1.428	1.467	0.039	C17	C18	1.428	1.402	0.025
13	C18	C29	1.503	1.536	0.033	C18	C29	1.503	1.430	0.073	C18	C29	1.503	1.434	0.069
14	C18	C19	1.407	1.427	0.020	C18	C19	1.407	1.358	0.049	C18	C19	1.407	1.409	0.002
15	C19	C20	1.402	1.434	0.032	C19	C20	1.402	1.408	0.006	C19	C20	1.402	1.395	0.008
16	C20	C21	1.389	1.304	0.085	C20	C21	1.389	1.374	0.016	C20	C21	1.389	1.385	0.004
17	C2	C3	1.455	1.440	0.015	C2	C3	1.455	1.551	0.096	C2	C3	1.455	1.458	0.003
18	C2	N15	1.358	1.381	0.023	C2	N15	1.358	1.317	0.041	C2	N15	1.358	1.315	0.042
19	C21	C22	1.404	1.411	0.007	C21	C22	1.404	1.384	0.020	C21	C22	1.404	1.394	0.010
20	C23	C24	1.508	1.508	0.000	C23	C24	1.508	1.486	0.022	C23	C24	1.508	1.482	0.026
21	C23	N15	1.462	1.425	0.037	C23	N15	1.462	1.472	0.010	C23	N15	1.462	1.455	0.007
22	C25	C3	1.517	1.462	0.055	C25	C3	1.517	1.471	0.046	C25	C3	1.517	1.499	0.018
23	C26	C9	1.507	1.507	0.001	C26	C9	1.507	1.468	0.039	C26	C9	1.507	1.497	0.010
24	C27	C28	1.498	1.453	0.046	C27	C28	1.498	1.430	0.068	C27	C28	1.498	1.448	0.051
25	C27	N16	1.462	1.456	0.006	C27	N16	1.462	1.376	0.087	C27	N16	1.462	1.435	0.027
26	C29	O31	1.333	1.291	0.043	C29	O31	1.333	1.225	0.109	C29	O31	1.333	1.353	0.020
27	C29	O30	1.215	1.213	0.001	C29	O30	1.215	1.188	0.027	C29	O30	1.215	1.186	0.029
28	C3	C4	1.382	1.402	0.019	C3	C4	1.382	1.346	0.037	C3	C4	1.382	1.349	0.033
29	C32	C33	1.445	1.558	0.113	C32	C33	1.445	1.326	0.119	C32	C33	1.445	1.389	0.057
30	C32	O31	1.460	1.457	0.004	C32	O31	1.460	1.384	0.077	C32	O31	1.460	1.412	0.049
31	C4	C5	1.437	1.452	0.016	C4	C5	1.437	1.428	0.008	C4	C5	1.437	1.456	0.019
32	C5	C6	1.415	1.444	0.030	C5	C6	1.415	1.361	0.053	C5	C6	1.415	1.392	0.023
33	C6	C7	1.415	1.429	0.014	C6	C7	1.415	1.455	0.040	C6	C7	1.415	1.415	0.000
34	C7	C8	1.437	1.442	0.006	C7	C8	1.437	1.443	0.006	C7	C8	1.437	1.470	0.033
35	C8	C9	1.371	1.361	0.010	C8	C9	1.371	1.382	0.011	C8	C9	1.371	1.383	0.011
	A	B	d_x	d_y_rtED	diff	A	B	d_x	d_y_crED	diff	A	B	d_x	d_y_trcrED	diff
0	C10	C26	2.568	2.578	0.010	C10	C26	2.568	2.530	0.038	C10	C26	2.568	2.560	0.008
1	C10	C27	2.492	2.510	0.018	C10	C27	2.492	2.302	0.190	C10	C27	2.492	2.464	0.028
2	C10	C12	2.429	2.443	0.014	C10	C12	2.429	2.481	0.051	C10	C12	2.429	2.394	0.035
3	C10	C8	2.442	2.421	0.021	C10	C8	2.442	2.461	0.019	C10	C8	2.442	2.444	0.002
4	C1	C5	2.473	2.467	0.007	C1	C5	2.473	2.466	0.007	C1	C5	2.473	2.468	0.005
5	C1	O13	2.349	2.321	0.029	C1	O13	2.349	2.312	0.037	C1	O13	2.349	2.363	0.013
6	C1	C3	2.491	2.514	0.023	C1	C3	2.491	2.535	0.044	C1	C3	2.491	2.490	0.001
7	C1	N15	2.427	2.422	0.005	C1	N15	2.427	2.409	0.018	C1	N15	2.427	2.378	0.049
8	C11	N16	2.427	2.418	0.008	C11	N16	2.427	2.374	0.053	C11	N16	2.427	2.378	0.049
9	C11	C7	2.476	2.493	0.016	C11	C7	2.476	2.446	0.031	C11	C7	2.476	2.467	0.009
10	C11	C9	2.495	2.529	0.034	C11	C9	2.495	2.494	0.001	C11	C9	2.495	2.469	0.025
11	C11	O13	2.352	2.359	0.007	C11	O13	2.352	2.334	0.018	C11	O13	2.352	2.354	0.002
12	C12	C14	2.393	2.349	0.044	C12	C14	2.393	2.311	0.082	C12	C14	2.393	2.380	0.013
13	C12	C6	2.460	2.484	0.024	C12	C6	2.460	2.427	0.033	C12	C6	2.460	2.442	0.018
14	C12	C8	2.440	2.410	0.030	C12	C8	2.440	2.409	0.031	C12	C8	2.440	2.434	0.006
15	C14	C2	2.432	2.450	0.018	C14	C2	2.432	2.445	0.013	C14	C2	2.432	2.436	0.004
16	C14	C6	2.456	2.484	0.027	C14	C6	2.456	2.424	0.032	C14	C6	2.456	2.428	0.028
17	C14	C4	2.443	2.472	0.030	C14	C4	2.443	2.428	0.015	C14	C4	2.443	2.416	0.027
18	C17	C5	2.531	2.545	0.014	C17	C5	2.531	2.463	0.068	C17	C5	2.531	2.530	0.001
19	C17	C7	2.541	2.568	0.027	C17	C7	2.541	2.516	0.025	C17	C7	2.541	2.489	0.052
20	C17	C21	2.444	2.420	0.024	C17	C21	2.444	2.394	0.050	C17	C21	2.444	2.458	0.014
21	C17	C29	2.587	2.529	0.057	C17	C29	2.587	2.527	0.059	C17	C29	2.587	2.492	0.095
22	C17	C19	2.446	2.428	0.018	C17	C19	2.446	2.437	0.009	C17	C19	2.446	2.441	0.005
23	C18	C6	2.578	2.502	0.075	C18	C6	2.578	2.548	0.030	C18	C6	2.578	2.579	0.001
24	C18	C22	2.440	2.356	0.084	C18	C22	2.440	2.462	0.022	C18	C22	2.440	2.435	0.005
25	C18	O31	2.358	2.329	0.028	C18	O31	2.358	2.235	0.123	C18	O31	2.358	2.331	0.027
26	C18	C20	2.439	2.431	0.008	C18	C20	2.439	2.384	0.055	C18	C20	2.439	2.418	0.022
27	C18	O30	2.412	2.401	0.011	C18	O30	2.412	2.292	0.120	C18	O30	2.412	2.357	0.055
28	C19	C21	2.422	2.389	0.033	C19	C21	2.422	2.434	0.012	C19	C21	2.422	2.431	0.009
29	C19	C29	2.480	2.513	0.034	C19	C29	2.480	2.406	0.073	C19	C29	2.480	2.420	0.060
30	C20	C22	2.417	2.360	0.057	C20	C22	2.417	2.386	0.031	C20	C22	2.417	2.394	0.023
31	C2	C4	2.443	2.450	0.008	C2	C4	2.443	2.461	0.019	C2	C4	2.443	2.409	0.034
32	C2	C25	2.573	2.523	0.050	C2	C25	2.573	2.559	0.014	C2	C25	2.573	2.571	0.002
33	C2	C23	2.488	2.506	0.018	C2	C23	2.488	2.408	0.080	C2	C23	2.488	2.470	0.018
34	C22	C6	2.501	2.424	0.077	C22	C6	2.501	2.413	0.089	C22	C6	2.501	2.448	0.053
35	C24	N15	2.458	2.441	0.018	C24	N15	2.458	2.386	0.072	C24	N15	2.458	2.464	0.005
36	C25	C4	2.528	2.482	0.046	C25	C4	2.528	2.532	0.005	C25	C4	2.528	2.481	0.046
37	C26	C8	2.512	2.516	0.004	C26	C8	2.512	2.456	0.056	C26	C8	2.512	2.505	0.006
38	C28	N16	2.469	2.440	0.030	C28	N16	2.469	2.409	0.060	C28	N16	2.469	2.414	0.055
39	C29	C32	2.380	2.333	0.047	C29	C32	2.380	2.281	0.099	C29	C32	2.380	2.394	0.015
40	C3	C5	2.475	2.479	0.004	C3	C5	2.475	2.470	0.005	C3	C5	2.475	2.481	0.006
41	C3	N15	2.425	2.462	0.037	C3	N15	2.425	2.449	0.024	C3	N15	2.425	2.393	0.032
42	C33	O31	2.349	2.434	0.085	C32	O30	2.664	2.622	0.042	C32	O30	2.664	2.631	0.033
43	C4	C6	2.518	2.514	0.004	C33	O31	2.349	2.400	0.051	C33	O31	2.349	2.342	0.007
44	C5	C7	2.445	2.415	0.030	C4	C6	2.518	2.440	0.077	C4	C6	2.518	2.506	0.012
45	C5	O13	2.436	2.447	0.012	C5	C7	2.445	2.394	0.051	C5	C7	2.445	2.399	0.045
46	C6	C8	2.525	2.509	0.015	C5	O13	2.436	2.371	0.064	C5	O13	2.436	2.386	0.049
47	C7	C9	2.471	2.487	0.016	C6	C8	2.525	2.536	0.011	C6	C8	2.525	2.537	0.013
48	C7	O13	2.444	2.447	0.003	C7	C9	2.471	2.462	0.009	C7	C9	2.471	2.486	0.015
49	C9	N16	2.431	2.466	0.035	C7	O13	2.444	2.375	0.069	C7	O13	2.444	2.391	0.053
50	O30	O31	2.238	2.250	0.012	C9	N16	2.431	2.364	0.067	C9	N16	2.431	2.389	0.042
51						O30	O31	2.238	2.126	0.112	O30	O31	2.238	2.183	0.055
	b_x	b_y_rtED	diff	b_x	b_y_crED	diff	b_x	b_y_trcrED	diff
C10	7.569	5.087	0.328	7.569	4.740	0.374	7.569	3.106	0.590
C1	7.172	4.743	0.339	7.172	4.801	0.331	7.172	3.137	0.563
C11	7.280	5.159	0.291	7.280	4.166	0.428	7.280	2.771	0.619
C12	6.798	4.677	0.312	6.798	3.019	0.556	6.798	2.550	0.625
C14	6.788	4.193	0.382	6.788	3.221	0.525	6.788	2.811	0.586
C17	6.798	4.798	0.294	6.798	4.316	0.365	6.798	2.845	0.581
C18	7.109	5.953	0.163	7.109	4.756	0.331	7.109	3.590	0.495
C19	8.409	5.622	0.331	8.409	6.480	0.229	8.409	4.782	0.431
C20	9.275	6.848	0.262	9.275	6.364	0.314	9.275	5.419	0.416
C2	7.209	4.827	0.330	7.209	5.006	0.306	7.209	2.590	0.641
C21	9.275	5.819	0.373	9.275	5.877	0.366	9.275	5.143	0.446
C22	7.930	6.014	0.242	7.930	6.138	0.226	7.930	3.919	0.506
C23	9.433	5.030	0.467	9.433	7.006	0.257	9.433	5.295	0.439
C24	11.204	6.614	0.410	11.204	5.685	0.493	11.204	6.532	0.417
C25	8.893	5.698	0.359	8.893	5.501	0.381	8.893	4.456	0.499
C26	8.635	5.722	0.337	8.635	7.611	0.119	8.635	5.203	0.397
C27	10.793	5.948	0.449	10.793	6.596	0.389	10.793	5.172	0.521
C28	11.644	6.701	0.425	11.644	16.713	0.435	11.644	10.299	0.116
C29	7.388	4.840	0.345	7.388	4.182	0.434	7.388	2.829	0.617
C3	7.464	5.151	0.310	7.464	3.943	0.472	7.464	2.569	0.656
C32	10.080	6.543	0.351	10.080	13.041	0.294	10.080	5.348	0.469
C33	13.007	7.727	0.406	13.007	7.211	0.446	13.007	8.554	0.342
C4	7.138	4.958	0.305	7.138	4.143	0.420	7.138	3.350	0.531
C5	6.819	4.377	0.358	6.819	4.090	0.400	6.819	2.774	0.593
C6	6.598	3.945	0.402	6.598	3.006	0.544	6.598	2.803	0.575
C7	6.777	4.427	0.347	6.777	3.600	0.469	6.777	2.803	0.586
C8	7.072	4.556	0.356	7.072	4.469	0.368	7.072	2.782	0.607
C9	7.427	4.664	0.372	7.427	5.780	0.222	7.427	3.516	0.527
N15	8.598	5.019	0.416	8.598	6.230	0.275	8.598	4.266	0.504
N16	8.943	5.016	0.439	8.943	4.958	0.446	8.943	4.658	0.479
O13	7.119	4.385	0.384	7.119	4.006	0.437	7.119	2.958	0.584
O2W	12.967	6.975	0.462	12.967	7.696	0.407
O30	10.357	5.606	0.459	10.357	6.448	0.377	10.357	6.032	0.418
O31	8.688	5.632	0.352	8.688	9.301	0.071	8.688	4.777	0.450
