# Supplementary material for: Structural resolution of a small organic molecule by serial X-ray free-electron laser and electron crystallography
Source: Nat Chem. 2023 Mar 20;15(4):491–7. doi: 10.1038/s41557-023-01162-9 (PMC10719108; doi:10.1038/s41557-023-01162-9)
Supplement: Supplementary file 16 — Geometrical statistics of molecular structure data. [file 41557_2023_1162_MOESM16_ESM.csv]

	deltaD	frequency_SX	deltaD	frequency_rtED	deltaD	frequency_crED	deltaD	frequency_trcrED
0	0.000	3	0.004	6	0.008	5	0.012	2
1	0.005	0	0.009	6	0.013	0	0.017	4
2	0.010	2	0.014	6	0.018	6	0.022	3
3	0.015	5	0.019	2	0.023	5	0.027	4
4	0.020	6	0.024	9	0.028	4	0.032	5
5	0.025	7	0.029	1	0.033	4	0.037	6
6	0.030	10	0.034	9	0.038	3	0.042	6
7	0.035	5	0.039	4	0.043	0	0.047	3
8	0.040	4	0.044	3	0.048	2	0.052	2
9	0.045	3	0.049	1	0.053	4	0.057	6
10	0.050	4	0.054	1	0.058	0	0.062	1
11	0.055	1	0.059	1	0.063	4	0.067	3
12	0.060	0	0.064	2	0.068	3	0.072	1
13	0.065	0	0.069	0	0.073	2	0.077	3
14	0.070	0	0.074	0	0.078	1	0.082	1
15	0.075	0	0.079	0	0.083	2	0.087	1
16	0.080	1	0.084	0	0.088	1	0.092	0
