# Supplementary material for: Structural resolution of a small organic molecule by serial X-ray free-electron laser and electron crystallography
Source: Nat Chem. 2023 Mar 20;15(4):491–7. doi: 10.1038/s41557-023-01162-9 (PMC10719108; doi:10.1038/s41557-023-01162-9)
Supplement: Supplementary file 17 — Geometrical features of molecular density data. [file 41557_2023_1162_MOESM17_ESM.csv]

	X-H	sigma	X-H	sigma	X-H	sigma	X-H	sigma	X-H	sigma	X-H	sigma	X-H	sigma	X-H	sigma	X-H	sigma	X-H	sigma	X-H	sigma	X-H	sigma	X-H	sigma	X-H	sigma	X-H	sigma
0	0.000	0.000	0.000	0.000	0.000	0.000	0.000	0.000	0.000	0.000	0.000	0.000	0.000	0.000	0.000	0.000	0.000	0.000	0.000	0.000	0.000	0.000	0.000	0.000	0.000	0.000	0.000	0.000	0.000	0.000
1	0.040	0.118	0.040	-0.035	0.040	0.167	0.040	-0.016	0.040	0.002	0.040	0.091	0.040	0.083	0.040	0.087	0.040	0.000	0.040	0.082	0.040	-0.043	0.040	0.132	0.040	-0.001	0.040	0.074	0.040	0.085
2	0.080	0.262	0.080	-0.010	0.080	0.331	0.080	0.002	0.080	0.025	0.080	0.183	0.080	0.182	0.080	0.226	0.080	0.018	0.080	0.166	0.080	-0.080	0.080	0.269	0.080	0.000	0.080	0.162	0.080	0.166
3	0.120	0.421	0.120	0.025	0.120	0.549	0.120	0.063	0.120	0.058	0.120	0.295	0.120	0.299	0.120	0.402	0.120	0.038	0.120	0.243	0.120	-0.106	0.120	0.413	0.120	0.009	0.120	0.258	0.120	0.239
4	0.160	0.598	0.160	0.088	0.160	0.763	0.160	0.145	0.160	0.118	0.160	0.435	0.160	0.409	0.160	0.588	0.160	0.084	0.160	0.313	0.160	-0.096	0.160	0.563	0.160	0.026	0.160	0.350	0.160	0.304
5	0.200	0.769	0.200	0.194	0.200	0.979	0.200	0.244	0.200	0.205	0.200	0.584	0.200	0.544	0.200	0.822	0.200	0.133	0.200	0.398	0.200	-0.080	0.200	0.704	0.200	0.051	0.200	0.463	0.200	0.358
6	0.240	0.952	0.240	0.326	0.240	1.249	0.240	0.407	0.240	0.311	0.240	0.758	0.240	0.685	0.240	1.069	0.240	0.193	0.240	0.489	0.240	-0.029	0.240	0.837	0.240	0.083	0.240	0.593	0.240	0.404
7	0.280	1.159	0.280	0.504	0.280	1.523	0.280	0.602	0.280	0.427	0.280	0.951	0.280	0.817	0.280	1.328	0.280	0.271	0.280	0.580	0.280	0.048	0.280	0.978	0.280	0.122	0.280	0.730	0.280	0.443
8	0.320	1.385	0.320	0.723	0.320	1.814	0.320	0.815	0.320	0.580	0.320	1.161	0.320	0.969	0.320	1.629	0.320	0.350	0.320	0.670	0.320	0.130	0.320	1.127	0.320	0.169	0.320	0.870	0.320	0.476
9	0.360	1.619	0.360	0.952	0.360	2.131	0.360	1.054	0.360	0.763	0.360	1.394	0.360	1.115	0.360	1.940	0.360	0.449	0.360	0.783	0.360	0.272	0.360	1.286	0.360	0.226	0.360	1.025	0.360	0.509
10	0.400	1.860	0.400	1.201	0.400	2.426	0.400	1.342	0.400	0.958	0.400	1.652	0.400	1.263	0.400	2.257	0.400	0.553	0.400	0.909	0.400	0.419	0.400	1.431	0.400	0.292	0.400	1.196	0.400	0.544
11	0.440	2.106	0.440	1.490	0.440	2.731	0.440	1.647	0.440	1.169	0.440	1.928	0.440	1.437	0.440	2.589	0.440	0.667	0.440	1.046	0.440	0.586	0.440	1.585	0.440	0.366	0.440	1.373	0.440	0.576
12	0.480	2.338	0.480	1.788	0.480	3.047	0.480	1.969	0.480	1.423	0.480	2.219	0.480	1.609	0.480	2.930	0.480	0.802	0.480	1.224	0.480	0.787	0.480	1.756	0.480	0.443	0.480	1.561	0.480	0.606
13	0.520	2.553	0.520	2.093	0.520	3.374	0.520	2.301	0.520	1.690	0.520	2.521	0.520	1.790	0.520	3.274	0.520	0.937	0.520	1.414	0.520	0.990	0.520	1.939	0.520	0.524	0.520	1.747	0.520	0.646
14	0.560	2.775	0.560	2.402	0.560	3.684	0.560	2.635	0.560	1.973	0.560	2.828	0.560	1.983	0.560	3.606	0.560	1.081	0.560	1.626	0.560	1.214	0.560	2.114	0.560	0.605	0.560	1.943	0.560	0.695
15	0.600	3.004	0.600	2.709	0.600	3.977	0.600	2.975	0.600	2.284	0.600	3.149	0.600	2.178	0.600	3.940	0.600	1.227	0.600	1.858	0.600	1.444	0.600	2.295	0.600	0.686	0.600	2.146	0.600	0.743
16	0.640	3.207	0.640	3.002	0.640	4.255	0.640	3.312	0.640	2.595	0.640	3.469	0.640	2.392	0.640	4.268	0.640	1.374	0.640	2.094	0.640	1.671	0.640	2.488	0.640	0.766	0.640	2.347	0.640	0.792
17	0.680	3.414	0.680	3.260	0.680	4.476	0.680	3.611	0.680	2.911	0.680	3.770	0.680	2.616	0.680	4.557	0.680	1.522	0.680	2.339	0.680	1.894	0.681	2.692	0.680	0.834	0.680	2.533	0.680	0.865
18	0.720	3.567	0.720	3.518	0.720	4.707	0.720	3.898	0.720	3.234	0.720	4.079	0.720	2.844	0.720	4.834	0.720	1.669	0.720	2.596	0.720	2.113	0.721	2.906	0.720	0.899	0.720	2.710	0.720	0.949
19	0.760	3.659	0.760	3.776	0.760	4.921	0.760	4.184	0.760	3.562	0.760	4.374	0.760	3.075	0.760	5.108	0.760	1.808	0.760	2.860	0.760	2.314	0.761	3.108	0.760	0.964	0.760	2.885	0.760	1.024
20	0.800	3.743	0.800	3.927	0.800	5.073	0.800	4.419	0.800	3.866	0.800	4.657	0.800	3.311	0.800	5.318	0.800	1.941	0.800	3.128	0.800	2.496	0.801	3.315	0.800	1.015	0.800	3.041	0.800	1.096
21	0.840	3.825	0.840	4.052	0.840	5.187	0.840	4.602	0.840	4.159	0.840	4.922	0.840	3.545	0.840	5.520	0.840	2.070	0.840	3.398	0.840	2.672	0.841	3.514	0.840	1.054	0.840	3.160	0.840	1.180
22	0.880	3.869	0.880	4.174	0.880	5.244	0.880	4.768	0.880	4.437	0.880	5.124	0.880	3.760	0.880	5.725	0.880	2.177	0.880	3.637	0.880	2.800	0.881	3.715	0.880	1.088	0.880	3.270	0.880	1.262
23	0.920	3.868	0.920	4.230	0.920	5.253	0.920	4.889	0.920	4.718	0.920	5.286	0.920	3.977	0.920	5.837	0.920	2.281	0.920	3.843	0.920	2.912	0.921	3.909	0.920	1.103	0.920	3.382	0.920	1.339
24	0.960	3.847	0.960	4.263	0.960	5.266	0.960	4.949	0.960	4.951	0.960	5.449	0.960	4.167	0.960	5.919	0.960	2.365	0.960	4.045	0.960	3.003	0.961	4.054	0.960	1.115	0.960	3.454	0.960	1.418
25	1.000	3.757	1.000	4.250	1.000	5.202	1.000	4.943	1.000	5.124	1.000	5.604	1.000	4.339	1.000	5.994	1.000	2.432	1.000	4.209	1.000	3.046	1.001	4.192	1.000	1.127	1.000	3.476	1.000	1.478
26	1.040	3.636	1.040	4.183	1.040	5.101	1.040	4.930	1.040	5.296	1.040	5.649	1.040	4.511	1.040	5.984	1.040	2.495	1.040	4.348	1.040	3.083	1.041	4.329	1.040	1.111	1.040	3.498	1.040	1.512
27	1.080	3.516	1.080	4.101	1.080	4.962	1.080	4.837	1.080	5.467	1.080	5.692	1.080	4.615	1.080	5.964	1.080	2.519	1.080	4.456	1.080	3.083	1.081	4.417	1.080	1.092	1.080	3.519	1.080	1.533
28	1.120	3.364	1.120	4.021	1.120	4.736	1.120	4.731	1.120	5.527	1.120	5.733	1.120	4.695	1.120	5.931	1.120	2.540	1.120	4.536	1.120	3.061	1.121	4.453	1.120	1.073	1.120	3.468	1.120	1.552
29	1.160	3.167	1.160	3.874	1.160	4.511	1.160	4.575	1.160	5.546	1.160	5.727	1.160	4.761	1.160	5.816	1.160	2.542	1.160	4.574	1.160	3.037	1.161	4.479	1.160	1.042	1.160	3.393	1.160	1.549
30	1.200	2.975	1.200	3.697	1.200	4.273	1.200	4.382	1.200	5.563	1.200	5.630	1.200	4.762	1.200	5.692	1.200	2.521	1.200	4.588	1.200	2.974	1.201	4.445	1.200	1.014	1.200	3.310	1.200	1.520
31	1.240	2.775	1.240	3.526	1.240	3.990	1.240	4.164	1.240	5.537	1.240	5.522	1.240	4.758	1.240	5.570	1.240	2.497	1.239	4.555	1.240	2.913	1.241	4.396	1.240	0.978	1.240	3.216	1.240	1.469
32	1.280	2.533	1.280	3.335	1.280	3.679	1.280	3.932	1.280	5.446	1.280	5.389	1.280	4.722	1.280	5.392	1.280	2.446	1.279	4.462	1.280	2.842	1.281	4.331	1.280	0.935	1.280	3.055	1.280	1.403
33	1.320	2.302	1.320	3.124	1.320	3.341	1.320	3.662	1.320	5.331	1.320	5.231	1.320	4.616	1.320	5.184	1.320	2.391	1.319	4.368	1.320	2.756	1.321	4.188	1.321	0.895	1.319	2.895	1.320	1.317
34	1.360	2.061	1.360	2.892	1.360	2.992	1.360	3.362	1.360	5.198	1.360	5.060	1.360	4.503	1.360	4.972	1.360	2.328	1.359	4.272	1.360	2.673	1.361	4.032	1.361	0.858	1.359	2.738	1.360	1.208
35	1.400	1.818	1.400	2.664	1.400	2.645	1.400	3.075	1.399	5.027	1.400	4.862	1.400	4.356	1.400	4.734	1.400	2.255	1.399	4.133	1.400	2.590	1.401	3.873	1.401	0.821	1.399	2.556	1.400	1.095
36	1.440	1.588	1.440	2.443	1.440	2.300	1.440	2.786	1.439	4.837	1.440	4.638	1.439	4.191	1.440	4.498	1.440	2.180	1.439	3.971	1.440	2.509	1.441	3.670	1.441	0.784	1.439	2.351	1.441	0.978
37	1.480	1.373	1.480	2.237	1.480	1.960	1.480	2.486	1.479	4.625	1.480	4.416	1.479	4.025	1.480	4.269	1.480	2.102	1.479	3.807	1.480	2.432	1.481	3.445	1.481	0.749	1.479	2.152	1.481	0.847
38	1.520	1.157	1.520	2.034	1.520	1.601	1.520	2.199	1.519	4.377	1.520	4.166	1.519	3.828	1.520	4.028	1.520	2.022	1.519	3.626	1.520	2.365	1.521	3.216	1.521	0.716	1.519	1.954	1.521	0.705
39	1.560	0.947	1.560	1.834	1.560	1.273	1.560	1.929	1.559	4.139	1.560	3.887	1.559	3.614	1.560	3.786	1.560	1.943	1.559	3.438	1.560	2.300	1.561	2.969	1.561	0.688	1.559	1.749	1.561	0.572
40	1.600	0.754	1.600	1.653	1.600	0.957	1.600	1.671	1.599	3.888	1.600	3.615	1.599	3.401	1.600	3.553	1.600	1.868	1.599	3.241	1.600	2.242	1.601	2.721	1.601	0.663	1.599	1.546	1.601	0.438
41	1.640	0.571	1.640	1.489	1.640	0.658	1.640	1.433	1.639	3.604	1.640	3.350	1.639	3.191	1.640	3.317	1.640	1.793	1.639	3.054	1.640	2.190	1.641	2.474	1.641	0.636	1.639	1.350	1.641	0.307
42	1.680	0.402	1.680	1.345	1.680	0.400	1.680	1.215	1.679	3.328	1.680	3.088	1.679	2.983	1.681	3.087	1.680	1.727	1.679	2.876	1.680	2.133	1.681	2.226	1.681	0.613	1.679	1.166	1.681	0.189
43	1.720	0.248	1.720	1.204	1.720	0.149	1.720	1.019	1.719	3.066	1.720	2.835	1.719	2.785	1.721	2.864	1.720	1.666	1.719	2.706	1.720	2.076	1.721	1.987	1.721	0.591	1.719	0.993	1.721	0.082
44	1.760	0.105	1.760	1.080	1.760	-0.078	1.760	0.861	1.759	2.803	1.760	2.593	1.759	2.587	1.761	2.651	1.760	1.608	1.759	2.538	1.760	2.020	1.761	1.756	1.761	0.566	1.759	0.831	1.761	-0.021
45	1.800	-0.028	1.800	0.969	1.800	-0.268	1.800	0.726	1.799	2.538	1.800	2.364	1.799	2.392	1.801	2.449	1.800	1.564	1.799	2.374	1.800	1.962	1.801	1.556	1.801	0.546	1.799	0.688	1.801	-0.115
46	1.840	-0.149	1.840	0.873	1.840	-0.443	1.840	0.610	1.839	2.288	1.840	2.134	1.839	2.215	1.841	2.256	1.840	1.521	1.839	2.222	1.840	1.902	1.841	1.372	1.841	0.523	1.839	0.563	1.841	-0.184
47	1.880	-0.259	1.880	0.790	1.880	-0.581	1.880	0.524	1.879	2.051	1.880	1.920	1.879	2.047	1.881	2.077	1.880	1.493	1.879	2.079	1.880	1.841	1.881	1.198	1.881	0.498	1.879	0.450	1.881	-0.246
48	1.920	-0.361	1.920	0.716	1.920	-0.692	1.920	0.472	1.919	1.824	1.920	1.731	1.919	1.886	1.921	1.905	1.920	1.472	1.919	1.949	1.920	1.772	1.921	1.072	1.921	0.476	1.919	0.349	1.921	-0.306
49	1.960	-0.455	1.960	0.654	1.960	-0.791	1.960	0.436	1.959	1.612	1.960	1.571	1.959	1.743	1.961	1.739	1.960	1.455	1.959	1.831	1.960	1.698	1.961	0.961	1.961	0.450	1.959	0.280	1.961	-0.357
50	2.000	-0.538	2.000	0.604	2.000	-0.854	2.000	0.415	1.999	1.415	2.000	1.425	1.999	1.600	2.001	1.587	2.000	1.459	1.999	1.720	2.000	1.622	2.001	0.861	2.001	0.423	1.999	0.216	2.001	-0.381
51	2.040	-0.613	2.040	0.563	2.040	-0.900	2.040	0.424	2.039	1.236	2.040	1.293	2.039	1.465	2.041	1.444	2.040	1.464	2.039	1.615	2.040	1.534	2.042	0.816	2.041	0.397	2.039	0.160	2.041	-0.404
52	2.080	-0.683	2.080	0.525	2.080	-0.931	2.080	0.451	2.079	1.071	2.080	1.207	2.079	1.340	2.081	1.309	2.080	1.484	2.079	1.523	2.080	1.439	2.082	0.787	2.081	0.366	2.079	0.127	2.081	-0.427
53	2.120	-0.744	2.120	0.494	2.120	-0.937	2.120	0.491	2.119	0.929	2.120	1.136	2.119	1.221	2.121	1.191	2.120	1.515	2.119	1.435	2.120	1.341	2.122	0.763	2.121	0.334	2.119	0.108	2.121	-0.446
54	2.160	-0.796	2.160	0.468	2.160	-0.932	2.160	0.544	2.159	0.815	2.160	1.073	2.159	1.108	2.161	1.086	2.160	1.548	2.159	1.351	2.160	1.239	2.162	0.788	2.161	0.305	2.159	0.090	2.161	-0.447
55	2.200	-0.838	2.200	0.449	2.200	-0.919	2.200	0.607	2.199	0.714	2.200	1.039	2.199	0.999	2.201	0.987	2.200	1.602	2.199	1.276	2.200	1.139	2.202	0.825	2.201	0.272	2.199	0.075	2.201	-0.447
56	2.240	-0.870	2.240	0.434	2.240	-0.896	2.240	0.674	2.239	0.625	2.240	1.026	2.239	0.895	2.241	0.909	2.240	1.658	2.239	1.204	2.240	1.040	2.242	0.865	2.241	0.238	2.239	0.079	2.241	-0.449
57	2.280	-0.890	2.280	0.424	2.280	-0.865	2.280	0.745	2.279	0.577	2.280	1.024	2.279	0.795	2.281	0.839	2.280	1.723	2.279	1.136	2.280	0.942	2.282	0.937	2.281	0.207	2.279	0.080	2.281	-0.448
58	2.320	-0.906	2.320	0.420	2.320	-0.829	2.320	0.820	2.319	0.547	2.320	1.036	2.319	0.700	2.321	0.779	2.320	1.798	2.319	1.072	2.320	0.847	2.322	1.016	2.321	0.174	2.319	0.080	2.321	-0.432
59	2.360	-0.915	2.360	0.419	2.361	-0.790	2.360	0.892	2.359	0.524	2.360	1.067	2.359	0.610	2.361	0.748	2.360	1.872	2.359	1.014	2.360	0.760	2.362	1.093	2.361	0.144	2.359	0.087	2.361	-0.415
	X-H	sigma	X-H	sigma	X-H	sigma	X-H	sigma	X-H	sigma	X-H	sigma	X-H	sigma	X-H	sigma	X-H	sigma	X-H	sigma	X-H	sigma	X-H	sigma	X-H	sigma	X-H	sigma	X-H	sigma
0	0.000	0.000	0.000	0.000	0.000	0.000	0.000	0.000	0.000	0.000	0.000	0.000	0.000	0.000	0.000	0.000	0.000	0.000	0.000	0.000	0.000	0.000	0.000	0.000	0.000	0.000	0.000	0.000	0.000	0.000
1	0.045	-0.115	0.045	0.150	0.045	-0.023	0.045	-0.065	0.045	-0.006	0.045	-0.019	0.045	-0.196	0.045	-0.020	0.045	0.191	0.045	0.006	0.045	-0.135	0.045	0.113	0.045	-0.020	0.045	0.178	0.045	0.017
2	0.090	-0.213	0.090	0.296	0.090	-0.030	0.090	-0.152	0.090	-0.007	0.090	-0.027	0.090	-0.371	0.090	0.003	0.090	0.411	0.090	-0.009	0.090	-0.287	0.090	0.237	0.090	-0.040	0.090	0.346	0.090	0.077
3	0.136	-0.302	0.136	0.426	0.136	-0.020	0.136	-0.245	0.135	0.008	0.135	-0.031	0.136	-0.488	0.135	0.034	0.136	0.653	0.135	-0.065	0.136	-0.442	0.136	0.317	0.135	-0.064	0.135	0.517	0.135	0.151
4	0.181	-0.358	0.181	0.547	0.181	-0.003	0.181	-0.342	0.181	0.035	0.181	-0.019	0.181	-0.571	0.181	0.066	0.181	0.912	0.181	-0.160	0.181	-0.592	0.181	0.408	0.181	-0.089	0.181	0.678	0.181	0.256
5	0.226	-0.395	0.226	0.651	0.226	0.028	0.226	-0.430	0.226	0.064	0.226	-0.006	0.226	-0.612	0.226	0.156	0.226	1.181	0.226	-0.259	0.226	-0.734	0.226	0.467	0.226	-0.100	0.226	0.825	0.226	0.380
6	0.271	-0.382	0.271	0.754	0.271	0.066	0.271	-0.502	0.271	0.133	0.271	0.035	0.271	-0.579	0.271	0.246	0.271	1.461	0.271	-0.371	0.271	-0.852	0.271	0.491	0.271	-0.114	0.271	0.963	0.271	0.511
7	0.316	-0.336	0.316	0.846	0.316	0.105	0.316	-0.535	0.316	0.223	0.316	0.100	0.316	-0.520	0.316	0.365	0.316	1.738	0.316	-0.492	0.316	-0.957	0.316	0.529	0.316	-0.120	0.316	1.092	0.316	0.657
8	0.361	-0.231	0.361	0.932	0.361	0.152	0.361	-0.539	0.361	0.346	0.361	0.157	0.361	-0.387	0.361	0.505	0.361	2.006	0.361	-0.607	0.361	-1.029	0.361	0.541	0.361	-0.121	0.361	1.198	0.361	0.795
9	0.407	-0.093	0.407	1.013	0.407	0.205	0.407	-0.518	0.406	0.489	0.406	0.248	0.407	-0.247	0.406	0.685	0.407	2.266	0.406	-0.703	0.407	-1.066	0.407	0.552	0.406	-0.104	0.406	1.295	0.406	0.920
10	0.452	0.095	0.452	1.107	0.452	0.257	0.452	-0.413	0.451	0.661	0.452	0.360	0.452	0.007	0.451	0.887	0.452	2.505	0.452	-0.762	0.452	-1.062	0.452	0.552	0.452	-0.083	0.451	1.380	0.452	1.044
11	0.497	0.315	0.497	1.217	0.497	0.321	0.497	-0.285	0.497	0.871	0.497	0.471	0.497	0.254	0.497	1.095	0.497	2.734	0.497	-0.818	0.497	-1.018	0.497	0.532	0.497	-0.057	0.497	1.435	0.497	1.157
12	0.542	0.559	0.542	1.346	0.542	0.394	0.542	-0.126	0.542	1.097	0.542	0.619	0.542	0.573	0.542	1.378	0.542	2.934	0.542	-0.831	0.542	-0.936	0.542	0.513	0.542	0.007	0.542	1.483	0.542	1.234
13	0.587	0.825	0.587	1.490	0.587	0.473	0.587	0.102	0.587	1.351	0.587	0.782	0.587	0.910	0.587	1.661	0.587	3.124	0.587	-0.814	0.587	-0.814	0.587	0.476	0.587	0.082	0.587	1.515	0.587	1.294
14	0.633	1.104	0.633	1.645	0.632	0.563	0.632	0.339	0.632	1.608	0.632	0.948	0.632	1.296	0.632	1.966	0.633	3.277	0.632	-0.765	0.632	-0.668	0.632	0.458	0.632	0.184	0.632	1.523	0.632	1.348
15	0.678	1.393	0.678	1.842	0.678	0.681	0.678	0.589	0.677	1.880	0.677	1.135	0.678	1.694	0.677	2.300	0.678	3.414	0.677	-0.707	0.678	-0.497	0.678	0.432	0.677	0.311	0.677	1.533	0.677	1.385
16	0.723	1.661	0.723	2.053	0.723	0.811	0.723	0.877	0.722	2.141	0.723	1.342	0.723	2.099	0.722	2.645	0.723	3.519	0.723	-0.626	0.723	-0.311	0.723	0.402	0.723	0.443	0.722	1.521	0.722	1.396
17	0.768	1.905	0.768	2.303	0.768	0.966	0.768	1.162	0.767	2.386	0.768	1.546	0.768	2.527	0.767	2.993	0.768	3.609	0.768	-0.524	0.768	-0.115	0.768	0.375	0.768	0.600	0.767	1.501	0.768	1.406
18	0.813	2.112	0.813	2.540	0.813	1.150	0.813	1.422	0.813	2.637	0.813	1.764	0.813	2.948	0.813	3.343	0.813	3.672	0.813	-0.427	0.813	0.084	0.813	0.351	0.813	0.773	0.812	1.487	0.813	1.413
19	0.858	2.295	0.858	2.781	0.858	1.349	0.858	1.683	0.858	2.834	0.858	1.992	0.858	3.351	0.858	3.675	0.859	3.721	0.858	-0.339	0.858	0.266	0.858	0.324	0.858	0.972	0.858	1.454	0.858	1.419
20	0.904	2.430	0.904	3.036	0.904	1.573	0.903	1.890	0.903	3.016	0.903	2.202	0.903	3.738	0.903	4.000	0.904	3.749	0.903	-0.246	0.903	0.444	0.903	0.305	0.903	1.183	0.903	1.428	0.903	1.428
21	0.949	2.515	0.949	3.277	0.949	1.811	0.949	2.057	0.948	3.128	0.948	2.425	0.949	4.081	0.948	4.285	0.949	3.763	0.948	-0.164	0.949	0.575	0.949	0.302	0.948	1.381	0.948	1.409	0.948	1.455
22	0.994	2.534	0.994	3.525	0.994	2.044	0.994	2.191	0.993	3.207	0.994	2.637	0.994	4.412	0.993	4.538	0.994	3.755	0.993	-0.110	0.994	0.696	0.994	0.286	0.994	1.563	0.993	1.382	0.993	1.495
23	1.039	2.516	1.039	3.709	1.039	2.269	1.039	2.242	1.038	3.260	1.039	2.824	1.039	4.658	1.038	4.758	1.039	3.727	1.039	-0.087	1.039	0.748	1.039	0.267	1.039	1.737	1.038	1.371	1.039	1.537
24	1.084	2.453	1.084	3.853	1.084	2.501	1.084	2.269	1.083	3.241	1.084	2.999	1.084	4.894	1.084	4.913	1.084	3.685	1.084	-0.073	1.084	0.790	1.084	0.262	1.084	1.888	1.083	1.365	1.084	1.597
25	1.129	2.355	1.130	3.971	1.129	2.702	1.129	2.225	1.128	3.183	1.129	3.130	1.129	5.035	1.129	5.048	1.130	3.629	1.129	-0.084	1.129	0.762	1.129	0.241	1.129	2.034	1.128	1.365	1.129	1.687
26	1.175	2.210	1.175	4.042	1.175	2.878	1.175	2.121	1.174	3.052	1.174	3.244	1.174	5.153	1.174	5.087	1.175	3.565	1.174	-0.134	1.174	0.720	1.175	0.220	1.174	2.109	1.174	1.383	1.174	1.783
27	1.220	2.033	1.220	4.100	1.220	3.022	1.220	1.987	1.219	2.909	1.219	3.332	1.220	5.199	1.219	5.107	1.220	3.486	1.219	-0.202	1.220	0.618	1.220	0.203	1.219	2.139	1.219	1.403	1.219	1.883
28	1.265	1.839	1.265	4.060	1.265	3.112	1.265	1.783	1.264	2.721	1.265	3.363	1.265	5.197	1.264	5.075	1.265	3.402	1.264	-0.291	1.265	0.502	1.265	0.170	1.265	2.138	1.264	1.434	1.264	1.985
29	1.310	1.633	1.310	3.983	1.310	3.151	1.310	1.554	1.309	2.491	1.310	3.351	1.310	5.142	1.309	4.983	1.310	3.302	1.310	-0.387	1.310	0.345	1.310	0.107	1.310	2.069	1.309	1.481	1.310	2.103
30	1.355	1.428	1.355	3.834	1.355	3.134	1.355	1.313	1.354	2.247	1.355	3.280	1.355	5.041	1.354	4.876	1.356	3.200	1.355	-0.503	1.355	0.180	1.355	0.036	1.355	1.973	1.354	1.519	1.355	2.211
31	1.401	1.221	1.401	3.691	1.401	3.048	1.400	1.045	1.399	1.984	1.400	3.176	1.400	4.916	1.400	4.721	1.401	3.075	1.400	-0.613	1.400	-0.002	1.400	-0.037	1.400	1.820	1.399	1.569	1.400	2.298
32	1.446	1.027	1.446	3.503	1.446	2.873	1.446	0.775	1.444	1.707	1.445	3.056	1.445	4.729	1.445	4.557	1.446	2.950	1.445	-0.741	1.445	-0.183	1.446	-0.155	1.445	1.642	1.444	1.624	1.445	2.388
33	1.491	0.847	1.491	3.293	1.491	2.676	1.491	0.515	1.490	1.414	1.490	2.855	1.491	4.543	1.490	4.372	1.491	2.810	1.490	-0.852	1.491	-0.360	1.491	-0.276	1.490	1.401	1.490	1.662	1.490	2.455
34	1.536	0.684	1.536	3.047	1.536	2.414	1.536	0.265	1.535	1.131	1.536	2.619	1.536	4.327	1.535	4.187	1.536	2.671	1.535	-0.961	1.536	-0.523	1.536	-0.409	1.536	1.150	1.535	1.711	1.535	2.483
35	1.581	0.541	1.581	2.791	1.581	2.100	1.581	0.028	1.580	0.867	1.581	2.366	1.581	4.118	1.580	4.009	1.581	2.519	1.581	-1.064	1.581	-0.669	1.581	-0.597	1.581	0.897	1.580	1.748	1.580	2.510
36	1.626	0.413	1.627	2.547	1.626	1.784	1.626	-0.162	1.625	0.596	1.626	2.072	1.626	3.894	1.625	3.842	1.627	2.369	1.626	-1.166	1.626	-0.785	1.626	-0.781	1.626	0.633	1.625	1.768	1.626	2.497
37	1.672	0.305	1.672	2.312	1.672	1.418	1.671	-0.330	1.670	0.324	1.671	1.779	1.671	3.687	1.670	3.689	1.672	2.215	1.671	-1.247	1.671	-0.877	1.671	-0.987	1.671	0.377	1.670	1.793	1.671	2.466
38	1.717	0.213	1.717	2.080	1.717	1.059	1.717	-0.460	1.715	0.077	1.716	1.477	1.716	3.502	1.716	3.566	1.717	2.062	1.716	-1.320	1.716	-0.934	1.717	-1.208	1.716	0.143	1.715	1.785	1.716	2.402
39	1.762	0.141	1.762	1.865	1.762	0.705	1.762	-0.549	1.760	-0.151	1.761	1.159	1.762	3.327	1.761	3.463	1.762	1.918	1.761	-1.390	1.762	-0.968	1.762	-1.440	1.761	-0.070	1.760	1.772	1.761	2.311
40	1.807	0.079	1.807	1.652	1.807	0.371	1.807	-0.615	1.806	-0.370	1.806	0.855	1.807	3.180	1.806	3.394	1.807	1.785	1.806	-1.454	1.807	-0.964	1.807	-1.677	1.806	-0.242	1.805	1.768	1.806	2.225
41	1.852	0.020	1.852	1.466	1.852	0.067	1.852	-0.634	1.851	-0.584	1.852	0.568	1.852	3.063	1.851	3.346	1.853	1.671	1.851	-1.508	1.852	-0.942	1.852	-1.912	1.852	-0.374	1.851	1.720	1.851	2.110
42	1.898	-0.033	1.898	1.294	1.897	-0.197	1.897	-0.634	1.896	-0.784	1.897	0.297	1.897	2.980	1.896	3.320	1.898	1.573	1.897	-1.560	1.897	-0.888	1.897	-2.150	1.897	-0.476	1.896	1.682	1.897	1.984
43	1.943	-0.074	1.943	1.132	1.943	-0.402	1.942	-0.614	1.941	-0.966	1.942	0.050	1.942	2.914	1.941	3.322	1.943	1.501	1.942	-1.611	1.942	-0.827	1.943	-2.378	1.942	-0.514	1.941	1.643	1.942	1.862
44	1.988	-0.111	1.988	0.983	1.988	-0.556	1.988	-0.568	1.986	-1.142	1.987	-0.161	1.987	2.871	1.986	3.330	1.988	1.453	1.987	-1.664	1.987	-0.755	1.988	-2.592	1.987	-0.523	1.986	1.581	1.987	1.738
45	2.033	-0.145	2.033	0.832	2.033	-0.656	2.033	-0.515	2.031	-1.301	2.032	-0.352	2.033	2.869	2.032	3.365	2.033	1.435	2.032	-1.718	2.033	-0.680	2.033	-2.789	2.032	-0.500	2.031	1.534	2.032	1.632
46	2.078	-0.192	2.078	0.690	2.078	-0.696	2.078	-0.459	2.076	-1.452	2.077	-0.508	2.078	2.877	2.077	3.394	2.078	1.451	2.077	-1.772	2.078	-0.606	2.078	-2.969	2.077	-0.448	2.076	1.479	2.077	1.539
47	2.123	-0.227	2.124	0.539	2.123	-0.668	2.123	-0.413	2.122	-1.591	2.123	-0.642	2.123	2.899	2.122	3.431	2.124	1.498	2.122	-1.822	2.123	-0.533	2.123	-3.121	2.123	-0.366	2.121	1.422	2.122	1.454
48	2.169	-0.264	2.169	0.386	2.169	-0.604	2.168	-0.369	2.167	-1.715	2.168	-0.760	2.168	2.932	2.167	3.471	2.169	1.586	2.168	-1.883	2.168	-0.477	2.168	-3.249	2.168	-0.279	2.167	1.382	2.167	1.397
49	2.214	-0.288	2.214	0.226	2.214	-0.480	2.214	-0.352	2.212	-1.824	2.213	-0.838	2.213	2.992	2.212	3.493	2.214	1.698	2.213	-1.944	2.213	-0.426	2.214	-3.346	2.213	-0.186	2.212	1.331	2.213	1.378
50	2.259	-0.323	2.259	0.056	2.259	-0.320	2.259	-0.346	2.257	-1.908	2.258	-0.911	2.258	3.044	2.257	3.508	2.259	1.842	2.258	-1.998	2.258	-0.410	2.259	-3.430	2.258	-0.107	2.257	1.288	2.258	1.383
51	2.304	-0.356	2.304	-0.122	2.304	-0.139	2.304	-0.360	2.302	-1.987	2.303	-0.971	2.304	3.085	2.302	3.520	2.304	2.002	2.303	-2.046	2.304	-0.415	2.304	-3.478	2.303	-0.032	2.302	1.261	2.303	1.398
52	2.349	-0.388	2.349	-0.311	2.349	0.070	2.349	-0.403	2.347	-2.041	2.348	-1.024	2.349	3.136	2.348	3.514	2.350	2.182	2.348	-2.106	2.349	-0.450	2.349	-3.497	2.348	0.016	2.347	1.225	2.348	1.461
53	2.394	-0.408	2.395	-0.496	2.394	0.290	2.394	-0.459	2.392	-2.075	2.394	-1.081	2.394	3.187	2.393	3.489	2.395	2.369	2.393	-2.161	2.394	-0.497	2.394	-3.518	2.394	0.035	2.392	1.205	2.393	1.542
54	2.440	-0.428	2.440	-0.685	2.440	0.507	2.439	-0.565	2.438	-2.090	2.439	-1.123	2.439	3.211	2.438	3.459	2.440	2.553	2.439	-2.200	2.439	-0.572	2.439	-3.494	2.439	0.040	2.437	1.190	2.438	1.655
55	2.485	-0.454	2.485	-0.868	2.485	0.720	2.485	-0.686	2.483	-2.086	2.484	-1.167	2.484	3.225	2.483	3.428	2.485	2.739	2.484	-2.239	2.484	-0.660	2.485	-3.464	2.484	0.001	2.483	1.172	2.484	1.785
56	2.530	-0.486	2.530	-1.055	2.530	0.932	2.530	-0.817	2.528	-2.070	2.529	-1.217	2.529	3.232	2.528	3.374	2.530	2.883	2.529	-2.278	2.529	-0.772	2.530	-3.427	2.529	-0.050	2.528	1.167	2.529	1.918
57	2.575	-0.522	2.575	-1.232	2.575	1.110	2.575	-0.982	2.573	-2.040	2.574	-1.266	2.575	3.238	2.573	3.319	2.576	3.022	2.574	-2.308	2.575	-0.896	2.575	-3.376	2.574	-0.145	2.573	1.155	2.574	2.079
58	2.620	-0.564	2.621	-1.376	2.620	1.278	2.620	-1.150	2.618	-1.994	2.619	-1.309	2.620	3.201	2.618	3.273	2.621	3.103	2.619	-2.330	2.620	-1.042	2.620	-3.318	2.619	-0.257	2.618	1.143	2.619	2.252
59	2.666	-0.616	2.666	-1.506	2.665	1.407	2.665	-1.321	2.663	-1.937	2.665	-1.345	2.665	3.176	2.664	3.220	2.666	3.172	2.664	-2.352	2.665	-1.192	2.665	-3.256	2.665	-0.380	2.663	1.140	2.664	2.422
	X-H	sigma	X-H	sigma	X-H	sigma	X-H	sigma	X-H	sigma	X-H	sigma
0	0.000	0.000	0.000	0.000	0.000	0.000	0.000	0.000	0.000	0.000	0.000	0.000
1	0.040	0.118	0.040	0.148	0.040	0.056	0.040	0.202	0.040	0.005	0.040	0.200
2	0.081	0.244	0.081	0.305	0.081	0.122	0.081	0.396	0.081	0.031	0.081	0.423
3	0.121	0.367	0.121	0.469	0.121	0.201	0.121	0.602	0.121	0.086	0.121	0.656
4	0.162	0.505	0.162	0.639	0.162	0.298	0.162	0.819	0.162	0.141	0.162	0.896
5	0.202	0.646	0.202	0.819	0.202	0.411	0.202	1.031	0.202	0.197	0.202	1.127
6	0.242	0.788	0.243	1.008	0.243	0.539	0.242	1.282	0.243	0.306	0.242	1.346
7	0.283	0.949	0.283	1.187	0.283	0.676	0.283	1.531	0.283	0.432	0.283	1.572
8	0.323	1.109	0.324	1.377	0.323	0.820	0.323	1.794	0.323	0.557	0.323	1.802
9	0.364	1.278	0.364	1.572	0.364	0.962	0.364	2.087	0.364	0.704	0.364	1.999
10	0.404	1.451	0.404	1.748	0.404	1.119	0.404	2.382	0.404	0.906	0.404	2.195
11	0.444	1.625	0.445	1.936	0.445	1.285	0.445	2.703	0.445	1.103	0.445	2.396
12	0.485	1.805	0.485	2.125	0.485	1.463	0.485	3.034	0.485	1.300	0.485	2.583
13	0.525	1.986	0.526	2.284	0.525	1.653	0.525	3.367	0.525	1.549	0.525	2.763
14	0.566	2.165	0.566	2.452	0.566	1.853	0.566	3.712	0.566	1.787	0.566	2.947
15	0.606	2.339	0.607	2.614	0.606	2.064	0.606	4.059	0.606	2.015	0.606	3.134
16	0.646	2.515	0.647	2.748	0.647	2.275	0.647	4.397	0.647	2.265	0.647	3.313
17	0.687	2.671	0.687	2.888	0.687	2.484	0.687	4.726	0.687	2.509	0.687	3.494
18	0.727	2.819	0.728	3.000	0.728	2.697	0.727	5.051	0.728	2.738	0.727	3.681
19	0.768	2.954	0.768	3.083	0.768	2.922	0.768	5.323	0.768	2.964	0.768	3.854
20	0.808	3.050	0.809	3.172	0.808	3.149	0.808	5.588	0.808	3.182	0.808	4.025
21	0.848	3.145	0.849	3.233	0.849	3.343	0.849	5.827	0.849	3.374	0.849	4.204
22	0.889	3.210	0.890	3.246	0.889	3.544	0.889	5.998	0.889	3.542	0.889	4.365
23	0.929	3.249	0.930	3.258	0.930	3.739	0.930	6.167	0.930	3.689	0.929	4.499
24	0.970	3.287	0.971	3.231	0.970	3.872	0.970	6.262	0.970	3.815	0.970	4.609
25	1.010	3.269	1.011	3.177	1.010	3.997	1.010	6.314	1.011	3.892	1.010	4.714
26	1.050	3.245	1.051	3.110	1.051	4.123	1.051	6.351	1.051	3.924	1.051	4.782
27	1.091	3.190	1.092	2.988	1.091	4.186	1.091	6.261	1.091	3.941	1.091	4.818
28	1.131	3.097	1.132	2.844	1.132	4.213	1.132	6.169	1.132	3.944	1.132	4.821
29	1.172	3.002	1.173	2.694	1.172	4.237	1.172	6.025	1.172	3.890	1.172	4.759
30	1.212	2.877	1.213	2.509	1.213	4.234	1.212	5.819	1.213	3.809	1.212	4.666
31	1.252	2.740	1.254	2.292	1.253	4.141	1.253	5.613	1.253	3.720	1.253	4.561
32	1.293	2.600	1.294	2.070	1.293	4.040	1.293	5.349	1.294	3.612	1.293	4.417
33	1.333	2.442	1.335	1.833	1.334	3.938	1.334	5.071	1.334	3.455	1.334	4.197
34	1.374	2.284	1.375	1.590	1.374	3.778	1.374	4.787	1.374	3.292	1.374	3.948
35	1.414	2.124	1.415	1.341	1.415	3.606	1.415	4.459	1.415	3.113	1.414	3.692
36	1.454	1.960	1.456	1.104	1.455	3.419	1.455	4.137	1.455	2.902	1.455	3.411
37	1.495	1.798	1.496	0.868	1.495	3.212	1.495	3.823	1.496	2.678	1.495	3.106
38	1.535	1.658	1.537	0.638	1.536	2.993	1.536	3.516	1.536	2.455	1.536	2.782
39	1.576	1.522	1.577	0.442	1.576	2.777	1.576	3.216	1.576	2.218	1.576	2.454
40	1.616	1.398	1.618	0.262	1.617	2.544	1.617	2.954	1.617	1.981	1.616	2.129
41	1.656	1.299	1.658	0.098	1.657	2.312	1.657	2.702	1.657	1.746	1.657	1.811
42	1.697	1.202	1.698	-0.022	1.698	2.094	1.697	2.474	1.698	1.510	1.697	1.499
43	1.737	1.132	1.739	-0.136	1.738	1.887	1.738	2.280	1.738	1.272	1.738	1.215
44	1.778	1.069	1.779	-0.215	1.778	1.676	1.778	2.092	1.779	1.042	1.778	0.948
45	1.818	1.009	1.820	-0.249	1.819	1.475	1.819	1.951	1.819	0.824	1.819	0.694
46	1.858	0.976	1.860	-0.277	1.859	1.286	1.859	1.832	1.859	0.600	1.859	0.470
47	1.899	0.944	1.901	-0.285	1.900	1.118	1.900	1.723	1.900	0.385	1.899	0.275
48	1.939	0.920	1.941	-0.265	1.940	0.956	1.940	1.662	1.940	0.185	1.940	0.108
49	1.980	0.905	1.982	-0.227	1.981	0.800	1.980	1.605	1.981	0.009	1.980	-0.037
50	2.020	0.889	2.022	-0.178	2.021	0.662	2.021	1.566	2.021	-0.156	2.021	-0.144
51	2.060	0.877	2.062	-0.121	2.061	0.540	2.061	1.542	2.062	-0.311	2.061	-0.244
52	2.101	0.862	2.103	-0.065	2.102	0.424	2.102	1.513	2.102	-0.436	2.101	-0.335
53	2.141	0.841	2.143	0.000	2.142	0.318	2.142	1.495	2.142	-0.532	2.142	-0.377
54	2.182	0.819	2.184	0.065	2.183	0.234	2.182	1.478	2.183	-0.616	2.182	-0.406
55	2.222	0.795	2.224	0.125	2.223	0.156	2.223	1.459	2.223	-0.683	2.223	-0.436
56	2.262	0.769	2.265	0.178	2.263	0.084	2.263	1.434	2.264	-0.710	2.263	-0.459
57	2.303	0.741	2.305	0.225	2.304	0.037	2.304	1.406	2.304	-0.711	2.304	-0.467
58	2.343	0.713	2.346	0.267	2.344	-0.003	2.344	1.368	2.344	-0.698	2.344	-0.459
59	2.384	0.687	2.386	0.301	2.385	-0.038	2.385	1.321	2.385	-0.662	2.384	-0.452
	X-H	sigma	X-H	sigma	X-H	sigma	X-H	sigma	X-H	sigma	X-H	sigma
0	0.000	0.000	0.000	0.000	0.000	0.000	0.000	0.000	0.000	0.000	0.000	0.000
1	0.046	0.040	0.046	0.155	0.046	0.091	0.046	0.060	0.046	0.158	0.046	0.279
2	0.092	0.096	0.092	0.299	0.092	0.190	0.092	0.105	0.092	0.347	0.092	0.597
3	0.139	0.165	0.139	0.428	0.139	0.295	0.139	0.102	0.139	0.521	0.139	0.922
4	0.185	0.252	0.185	0.549	0.185	0.376	0.185	0.092	0.185	0.736	0.185	1.237
5	0.231	0.356	0.231	0.659	0.231	0.467	0.231	0.051	0.231	0.946	0.231	1.535
6	0.277	0.477	0.277	0.765	0.277	0.544	0.277	0.008	0.277	1.147	0.277	1.818
7	0.323	0.622	0.324	0.873	0.323	0.619	0.324	-0.042	0.323	1.366	0.323	2.083
8	0.370	0.781	0.370	0.983	0.370	0.693	0.370	-0.086	0.369	1.574	0.370	2.313
9	0.416	0.954	0.416	1.106	0.416	0.778	0.416	-0.112	0.416	1.771	0.416	2.517
10	0.462	1.144	0.462	1.236	0.462	0.871	0.462	-0.112	0.462	1.969	0.462	2.675
11	0.508	1.339	0.509	1.384	0.508	0.975	0.508	-0.078	0.508	2.160	0.508	2.811
12	0.554	1.541	0.555	1.533	0.554	1.082	0.555	0.002	0.554	2.327	0.554	2.930
13	0.601	1.740	0.601	1.693	0.601	1.203	0.601	0.118	0.600	2.494	0.601	3.044
14	0.647	1.935	0.647	1.860	0.647	1.340	0.647	0.292	0.647	2.647	0.647	3.109
15	0.693	2.127	0.693	2.035	0.693	1.495	0.693	0.490	0.693	2.784	0.693	3.166
16	0.739	2.283	0.740	2.208	0.739	1.669	0.740	0.743	0.739	2.924	0.739	3.249
17	0.786	2.444	0.786	2.381	0.785	1.852	0.786	1.013	0.785	3.044	0.785	3.330
18	0.832	2.549	0.832	2.536	0.832	2.028	0.832	1.320	0.831	3.157	0.832	3.378
19	0.878	2.647	0.878	2.684	0.878	2.210	0.878	1.629	0.878	3.275	0.878	3.444
20	0.924	2.701	0.925	2.775	0.924	2.373	0.924	1.941	0.924	3.368	0.924	3.511
21	0.970	2.721	0.971	2.859	0.970	2.542	0.971	2.232	0.970	3.463	0.970	3.592
22	1.017	2.719	1.017	2.879	1.016	2.687	1.017	2.484	1.016	3.558	1.016	3.645
23	1.063	2.661	1.063	2.893	1.062	2.817	1.063	2.713	1.062	3.637	1.063	3.686
24	1.109	2.598	1.110	2.825	1.109	2.900	1.109	2.886	1.108	3.718	1.109	3.718
25	1.155	2.468	1.156	2.739	1.155	2.942	1.156	3.021	1.155	3.798	1.155	3.744
26	1.201	2.339	1.202	2.585	1.201	2.966	1.202	3.094	1.201	3.861	1.201	3.727
27	1.248	2.171	1.248	2.406	1.247	2.928	1.248	3.115	1.247	3.932	1.247	3.681
28	1.294	1.990	1.294	2.169	1.293	2.884	1.294	3.069	1.293	3.993	1.294	3.624
29	1.340	1.800	1.341	1.912	1.340	2.791	1.340	2.970	1.339	4.045	1.340	3.520
30	1.386	1.597	1.387	1.624	1.386	2.658	1.387	2.832	1.386	4.095	1.386	3.397
31	1.432	1.392	1.433	1.322	1.432	2.488	1.433	2.647	1.432	4.130	1.432	3.246
32	1.479	1.193	1.479	1.008	1.478	2.300	1.479	2.441	1.478	4.160	1.479	3.077
33	1.525	0.996	1.526	0.694	1.524	2.102	1.525	2.199	1.524	4.177	1.525	2.907
34	1.571	0.816	1.572	0.380	1.571	1.897	1.572	1.948	1.570	4.175	1.571	2.703
35	1.617	0.645	1.618	0.077	1.617	1.692	1.618	1.675	1.616	4.163	1.617	2.529
36	1.663	0.494	1.664	-0.218	1.663	1.485	1.664	1.410	1.663	4.133	1.663	2.363
37	1.710	0.360	1.711	-0.481	1.709	1.268	1.710	1.141	1.709	4.082	1.710	2.195
38	1.756	0.239	1.757	-0.733	1.755	1.070	1.756	0.884	1.755	4.019	1.756	2.063
39	1.802	0.144	1.803	-0.938	1.802	0.891	1.803	0.634	1.801	3.942	1.802	1.973
40	1.848	0.052	1.849	-1.131	1.848	0.729	1.849	0.396	1.847	3.850	1.848	1.909
41	1.895	-0.014	1.895	-1.276	1.894	0.592	1.895	0.169	1.894	3.745	1.894	1.864
42	1.941	-0.077	1.942	-1.404	1.940	0.458	1.941	-0.044	1.940	3.629	1.941	1.866
43	1.987	-0.133	1.988	-1.491	1.986	0.331	1.988	-0.243	1.986	3.504	1.987	1.908
44	2.033	-0.184	2.034	-1.558	2.033	0.218	2.034	-0.429	2.032	3.382	2.033	1.976
45	2.079	-0.234	2.080	-1.597	2.079	0.116	2.080	-0.601	2.078	3.245	2.079	2.061
46	2.126	-0.289	2.127	-1.617	2.125	0.024	2.126	-0.758	2.125	3.115	2.125	2.168
47	2.172	-0.347	2.173	-1.620	2.171	-0.061	2.172	-0.904	2.171	2.993	2.172	2.295
48	2.218	-0.409	2.219	-1.608	2.217	-0.152	2.219	-1.031	2.217	2.866	2.218	2.428
49	2.264	-0.481	2.265	-1.586	2.264	-0.239	2.265	-1.146	2.263	2.765	2.264	2.560
50	2.310	-0.559	2.312	-1.551	2.310	-0.339	2.311	-1.234	2.309	2.672	2.310	2.686
51	2.357	-0.638	2.358	-1.509	2.356	-0.426	2.357	-1.315	2.355	2.595	2.356	2.808
52	2.403	-0.720	2.404	-1.459	2.402	-0.514	2.404	-1.361	2.402	2.544	2.403	2.914
53	2.449	-0.806	2.450	-1.408	2.448	-0.594	2.450	-1.405	2.448	2.504	2.449	3.008
54	2.495	-0.887	2.496	-1.349	2.495	-0.668	2.496	-1.409	2.494	2.495	2.495	3.085
55	2.541	-0.950	2.543	-1.292	2.541	-0.745	2.542	-1.411	2.540	2.506	2.541	3.141
56	2.588	-1.021	2.589	-1.226	2.587	-0.797	2.588	-1.379	2.586	2.534	2.587	3.181
57	2.634	-1.057	2.635	-1.161	2.633	-0.843	2.635	-1.344	2.633	2.591	2.634	3.204
58	2.680	-1.083	2.681	-1.086	2.679	-0.874	2.681	-1.287	2.679	2.662	2.680	3.213
59	2.726	-1.082	2.728	-1.010	2.726	-0.876	2.727	-1.227	2.725	2.748	2.726	3.201
