# Supplementary material for: Structural resolution of a small organic molecule by serial X-ray free-electron laser and electron crystallography
Source: Nat Chem. 2023 Mar 20;15(4):491–7. doi: 10.1038/s41557-023-01162-9 (PMC10719108; doi:10.1038/s41557-023-01162-9)
Supplement: Supplementary file 18 — Geometrical statistics of molecular structure data. [file 41557_2023_1162_MOESM18_ESM.csv]

	A	B	d_neut	d_charged	diff
0	C1	C2	1.421	1.418	0.002
1	C1	C14	1.413	1.411	0.002
2	C2	C3	1.461	1.458	0.002
3	C2	N15	1.316	1.315	0.001
4	C3	C4	1.351	1.349	0.002
5	C25	C3	1.489	1.499	0.010
6	C4	C5	1.451	1.456	0.005
7	C5	C6	1.401	1.392	0.009
8	C14	C5	1.395	1.397	0.002
9	C17	C6	1.481	1.479	0.002
10	C6	C7	1.404	1.415	0.011
11	C7	C8	1.468	1.470	0.002
12	C12	C7	1.402	1.396	0.006
13	C8	C9	1.384	1.383	0.001
14	C26	C9	1.495	1.497	0.003
15	C10	C9	1.466	1.457	0.009
16	C10	N16	1.345	1.339	0.006
17	C10	C11	1.380	1.382	0.002
18	C27	N16	1.436	1.435	0.001
19	C11	C12	1.400	1.398	0.002
20	C12	O13	1.372	1.371	0.001
21	C14	O13	1.355	1.360	0.005
22	C23	N15	1.449	1.455	0.006
23	C17	C18	1.391	1.402	0.012
24	C17	C22	1.421	1.433	0.012
25	C18	C19	1.412	1.409	0.003
26	C18	C29	1.434	1.434	0.000
27	C19	C20	1.382	1.395	0.013
28	C20	C21	1.377	1.385	0.008
29	C21	C22	1.402	1.394	0.008
30	C23	C24	1.489	1.482	0.008
31	C27	C28	1.432	1.448	0.015
32	C29	O30	1.188	1.186	0.002
33	C29	O31	1.353	1.353	0.000
34	C32	O31	1.418	1.412	0.006
35	C32	C33	1.391	1.388	0.003
	neut	charged	diff
CL1	4.924	4.848	0.015
C1	3.192	3.135	0.018
C2	2.645	2.590	0.021
C3	2.582	2.569	0.005
C4	3.540	3.350	0.054
C5	2.845	2.774	0.025
C6	2.761	2.803	0.015
C7	2.837	2.803	0.012
C8	2.769	2.782	0.005
C9	3.498	3.516	0.005
C10	3.211	3.106	0.033
N16	4.722	4.658	0.013
C11	2.840	2.771	0.024
C12	2.629	2.553	0.029
O13	2.992	2.961	0.011
C14	2.787	2.808	0.008
N15	4.295	4.264	0.007
C17	2.879	2.845	0.012
C18	3.516	3.590	0.021
C19	4.835	4.782	0.011
C20	5.359	5.422	0.012
C21	5.148	5.143	0.001
C22	3.985	3.916	0.017
C23	5.293	5.295	0.000
C24	6.556	6.532	0.004
C25	4.630	4.456	0.038
C26	5.369	5.203	0.031
C27	5.222	5.172	0.010
C28	10.383	10.299	0.008
C29	2.879	2.829	0.017
O30	6.074	6.032	0.007
O31	4.848	4.774	0.015
C32	5.535	5.345	0.034
C33	8.472	8.551	0.009
